# Supplementary material for: Comprehensive assembly of novel transcripts from unmapped human RNA-Seq data and their association with cancer
Source: Mol Syst Biol. 2015 Aug 7;11(8):826. doi: 10.15252/msb.156172 (PMC4562499; doi:10.15252/msb.156172)
Supplement: Supplementary file 3 — Table EV1 [file msb0011-0826-sd3.xlsx]

## Sheet: Legend
Table EV1. Summary of cancer and corresponding normal tissue samples.
(A, C) Assigned name, abbreviation, and the number of cancer (A) and normal (C) tissue samples, respectively.
(B, D) Information about each sample from either the Cancer Genomics Hub (https://cghub.ucsc.edu/) for cancer samples (B) or from GTEX(Consortium, 2013) for normal samples (D).

## Sheet: A
ABV	NAME	#PATIENTS
ACC	Adrenocortical carcinoma	79
BLCA	Bladder Urothelial Carcinoma	119
BRCA	Breast invasive carcinoma	125
CESC	Cervical squamous cell carcinoma and endocervical adenocarcinoma	91
COAD	Colon adenocarcinoma	44
DLBC	Lymphoid Neoplasm Diffuse Large B-cell Lymphoma	28
GBM	Glioblastoma multiforme	95
HNSC	Head and Neck squamous cell carcinoma	123
KICH	Kidney Chromophobe	66
KIRC	Kidney renal clear cell carcinoma	67
KIRP	Kidney renal papillary cell carcinoma	120
LGG	Brain Lower Grade Glioma	100
LIHC	Liver hepatocellular carcinoma	115
LUAD	Lung adenocarcinoma	125
LUSC	Lung squamous cell carcinoma	125
PRAD	Prostate adenocarcinoma	124
READ	Rectum adenocarcinoma	36
SKCM	Skin Cutaneous Melanoma	82
THCA	Thyroid carcinoma	123
UCEC	Uterine Corpus Endometrioid Carcinoma	29
UCS	Uterine Carcinosarcoma	57
Source: Cancer genomics hub

## Sheet: B
#study	barcode	disease	disease_name	sample_type	sample_type_name	analyte_type	library_type	center	center_name	platform	platform_name	assembly	filename	files_size	checksum	analysis_id	aliquot_id	participant_id	sample_id	tss_id	sample_accession	published	uploaded	modified	state
TCGA	TCGA-02-0047-01A-01R-1849-01	GBM	Glioblastoma multiforme	TP	Primary Solid Tumor	RNA	RNA-Seq	UNC-LCCC	UNC-LCCC	ILLUMINA	Illumina	HG19	UNCID_1538583.95d8884d-0961-4070-be07-55dce4c7bc8f.sorted_genome_alignments.bam	7571837556	6cbe23c9c06a5d1e0007b2129f0d774b	5eb8b55d-4c43-4109-a417-757b65b48189	95d8884d-0961-4070-be07-55dce4c7bc8f	3caf009f-d9e0-4c57-b1d9-8eb59fc833bd	9e5f2355-b872-4b5a-94f1-6eef49bb73de	2		2008-09-26	2008-09-26	2009-05-15	Live
TCGA	TCGA-02-0055-01A-01R-1849-01	GBM	Glioblastoma multiforme	TP	Primary Solid Tumor	RNA	RNA-Seq	UNC-LCCC	UNC-LCCC	ILLUMINA	Illumina	HG19	UNCID_1544661.065048d0-ecbf-4de2-b12a-55e52f8d1279.sorted_genome_alignments.bam	8319173041	2d5d4c769c55ca4dd5a690d42d76cbf9	09b6caa3-4c15-4bfc-9904-1ce0c00cd39a	065048d0-ecbf-4de2-b12a-55e52f8d1279	da5f6940-e8ee-4fd1-a8da-4cd68e02e59c	9579307e-c138-44c4-867f-69d97e6ac741	2		2008-09-27	2008-09-27	2009-05-15	Live
TCGA	TCGA-02-2483-01A-01R-1849-01	GBM	Glioblastoma multiforme	TP	Primary Solid Tumor	RNA	RNA-Seq	UNC-LCCC	UNC-LCCC	ILLUMINA	Illumina	HG19	UNCID_1543424.35578669-fb40-49fa-b6b5-3bd0f239fa7e.sorted_genome_alignments.bam	9277623161	35dff51141812e83cfab7ed6ed5600ba	25be9db5-290d-4133-9e53-0a18fe495af3	35578669-fb40-49fa-b6b5-3bd0f239fa7e	a2ac9937-f351-4d78-9261-264bf6c21e0c	724d75c1-7f82-4208-8510-3e89f3679bde	2		2008-09-27	2008-09-27	2009-05-15	Live
TCGA	TCGA-02-2485-01A-01R-1849-01	GBM	Glioblastoma multiforme	TP	Primary Solid Tumor	RNA	RNA-Seq	UNC-LCCC	UNC-LCCC	ILLUMINA	Illumina	HG19	UNCID_1544312.102a0737-7d27-46b8-a433-4f1bb5300858.sorted_genome_alignments.bam	8171324154	2bf792986fcca36a62564a37fdf5099b	a1f1cdef-cbb2-44ca-bf41-6b887537b0c6	102a0737-7d27-46b8-a433-4f1bb5300858	521ea765-1bd1-423d-a75d-091243df37a9	5b5f7c1d-8f3d-4f35-8295-58bc3eefeab0	2		2008-09-27	2008-09-27	2009-05-15	Live
TCGA	TCGA-02-2486-01A-01R-1849-01	GBM	Glioblastoma multiforme	TP	Primary Solid Tumor	RNA	RNA-Seq	UNC-LCCC	UNC-LCCC	ILLUMINA	Illumina	HG19	UNCID_1538938.92972663-4231-4e24-96d1-23857a445e03.sorted_genome_alignments.bam	7565779221	dafefe55fa2c8dd9c3c308030cb8f55c	b964e2c1-aa80-40e2-a0ad-9119de9d9143	92972663-4231-4e24-96d1-23857a445e03	79a68b32-29a3-47bf-9b2b-643ec7323d73	51da374d-5305-4c17-a745-a9f682fce563	2		2008-09-27	2008-09-27	2009-05-15	Live
TCGA	TCGA-05-4417-01A-22R-1858-07	LUAD	Lung adenocarcinoma	TP	Primary Solid Tumor	RNA	RNA-Seq	UNC-LCCC	UNC-LCCC	ILLUMINA	Illumina	HG19	UNCID_1106102.c5c76768-3b14-4d6e-9455-13783631d796.sorted_genome_alignments.bam	4534730771	171335082aac04add6bdeb4a0c1241a1	870fe86d-4cb7-46a9-8d3e-2057995e763c	c5c76768-3b14-4d6e-9455-13783631d796	a244a99a-d7cc-4fb1-bc76-b66886481621	9ab40e48-6979-43cb-9acf-1d4f474cad4d	5		2008-05-07	2008-05-07	2009-05-15	Live
TCGA	TCGA-05-4418-01A-01R-1206-07	LUAD	Lung adenocarcinoma	TP	Primary Solid Tumor	RNA	RNA-Seq	UNC-LCCC	UNC-LCCC	ILLUMINA	Illumina	HG19	UNCID_1109388.271766c9-819e-4555-89d7-dc7a52203386.sorted_genome_alignments.bam	9577385253	38bacc1345769ce89a3b42930123f128	aa8de083-4aa2-4651-87f3-2f43abb585b6	271766c9-819e-4555-89d7-dc7a52203386	d2c1e896-6886-4122-bb48-5fbcd3f641f4	c9e092b2-d6c3-4161-bd9e-0fa4015bebbb	5		2008-05-07	2008-05-07	2009-05-15	Live
TCGA	TCGA-05-4422-01A-01R-1206-07	LUAD	Lung adenocarcinoma	TP	Primary Solid Tumor	RNA	RNA-Seq	UNC-LCCC	UNC-LCCC	ILLUMINA	Illumina	HG19	UNCID_1104329.2662f59e-0959-4fbf-a8bf-6ad639e44005.sorted_genome_alignments.bam	10601875667	98fa3ab4a2cb43b7b524c8830d5dee5a	709f418b-082c-47b3-865d-5b91ee42d9e4	2662f59e-0959-4fbf-a8bf-6ad639e44005	44dec838-b653-42a7-a58b-a1fd232cd68c	dacbc55d-25c6-4e86-bd1b-38345b4df7a7	5		2008-05-07	2008-05-07	2009-05-15	Live
TCGA	TCGA-05-4432-01A-01R-1206-07	LUAD	Lung adenocarcinoma	TP	Primary Solid Tumor	RNA	RNA-Seq	UNC-LCCC	UNC-LCCC	ILLUMINA	Illumina	HG19	UNCID_1112588.31769d4d-64f5-4a2b-b8da-d5b2252badb3.sorted_genome_alignments.bam	10564408978	feb28e8fbb0a7e590704d6c32ef0b791	2c776471-6f17-4b5f-b18f-3fb5c944cd00	31769d4d-64f5-4a2b-b8da-d5b2252badb3	e737f650-b72d-44e7-b750-558a56716803	2a675528-1abc-4220-a61a-25109850ce0d	5		2008-05-24	2008-05-07	2009-05-15	Live
TCGA	TCGA-05-4433-01A-22R-1858-07	LUAD	Lung adenocarcinoma	TP	Primary Solid Tumor	RNA	RNA-Seq	UNC-LCCC	UNC-LCCC	ILLUMINA	Illumina	HG19	UNCID_1207290.013f7a4f-eec9-4ba8-8473-6515cdc9be68.sorted_genome_alignments.bam	3448039686	c98bba707c3c64f33e9d2e960d05ff25	312eb508-79ed-4d9b-99eb-c434c1cefd7e	013f7a4f-eec9-4ba8-8473-6515cdc9be68	aea68827-dc0f-484d-a00d-06deeaa4b3ce	1e9dac94-1a10-47d0-ae92-81d38a264376	5		2008-06-07	2008-06-07	2009-05-15	Live
TCGA	TCGA-05-4434-01A-01R-1206-07	LUAD	Lung adenocarcinoma	TP	Primary Solid Tumor	RNA	RNA-Seq	UNC-LCCC	UNC-LCCC	ILLUMINA	Illumina	HG19	UNCID_1115407.49511397-f9b7-4946-98b7-d26f9a2ec0c2.sorted_genome_alignments.bam	12974807407	042759e750e87715b560ee1a5052df9a	01560425-cccc-43b6-ad94-bcf4065452b8	49511397-f9b7-4946-98b7-d26f9a2ec0c2	d94fe32f-bedd-4f4c-9feb-fcb60d40f4bb	7a03048b-58b6-4cae-b143-81c0a4977ac6	5		2008-05-23	2008-05-07	2009-05-15	Live
TCGA	TCGA-05-5429-01A-01R-1628-07	LUAD	Lung adenocarcinoma	TP	Primary Solid Tumor	RNA	RNA-Seq	UNC-LCCC	UNC-LCCC	ILLUMINA	Illumina	HG19	UNCID_1097747.33f213fa-6fa4-48ed-bd7e-a63ed8c3a8da.sorted_genome_alignments.bam	3452525833	c7317049249c7f49399b4fc72b970bf0	73663b1f-be79-4a06-a2fd-3abfe68b2c6f	33f213fa-6fa4-48ed-bd7e-a63ed8c3a8da	63bd2175-4b7c-44c9-aef3-9efc8f79837b	fbc90b42-7d26-456b-a166-41993a1d3f0d	5		2008-04-30	2008-04-30	2009-05-15	Live
TCGA	TCGA-06-0129-01A-01R-1849-01	GBM	Glioblastoma multiforme	TP	Primary Solid Tumor	RNA	RNA-Seq	UNC-LCCC	UNC-LCCC	ILLUMINA	Illumina	HG19	UNCID_1544138.17c98d8c-8bd4-4b16-a384-0497d730f497.sorted_genome_alignments.bam	10141715028	de4f68ef27d8d5d3a9c224e54c06c647	265ca4fc-7146-40ce-bf6f-8cb24e4fa63b	17c98d8c-8bd4-4b16-a384-0497d730f497	bde84ea9-55c9-4d6d-be86-58fd9222c1d6	f3a8f5c7-2209-4b84-bdb1-36b89b87ab63	6		2008-09-27	2008-09-27	2009-05-15	Live
TCGA	TCGA-06-0132-01A-02R-1849-01	GBM	Glioblastoma multiforme	TP	Primary Solid Tumor	RNA	RNA-Seq	UNC-LCCC	UNC-LCCC	ILLUMINA	Illumina	HG19	UNCID_1540577.66f6da01-b85b-4e29-8059-0bb6a32d709f.sorted_genome_alignments.bam	8011329904	736ba9590c046bea0489585fc2d78601	ab4fccb4-dcb4-49c4-8c79-0c236dd77b3a	66f6da01-b85b-4e29-8059-0bb6a32d709f	9ad6c241-ccc5-4532-a6ac-098271b13b5f	d495c228-2beb-4813-abd6-b5b089c01eba	6		2008-09-26	2008-09-26	2009-05-15	Live
TCGA	TCGA-06-0138-01A-02R-1849-01	GBM	Glioblastoma multiforme	TP	Primary Solid Tumor	RNA	RNA-Seq	UNC-LCCC	UNC-LCCC	ILLUMINA	Illumina	HG19	UNCID_1540013.6f2fedb4-66e2-48fd-8744-cbd30075bb03.sorted_genome_alignments.bam	7289705923	dcce7078280e2bfa653a992d7f460777	ea53cc04-970c-44ea-a1f4-6cf2f335ffbe	6f2fedb4-66e2-48fd-8744-cbd30075bb03	66bd4c9e-2ebd-4092-a2b0-69027e8af5b8	8761ca7d-dd5e-47b5-956f-b6738c1ce9dc	6		2008-09-27	2008-09-27	2009-05-15	Live
TCGA	TCGA-06-0156-01A-02R-1849-01	GBM	Glioblastoma multiforme	TP	Primary Solid Tumor	RNA	RNA-Seq	UNC-LCCC	UNC-LCCC	ILLUMINA	Illumina	HG19	UNCID_1539250.88958da0-8140-466c-8183-bf4995529b16.sorted_genome_alignments.bam	8099951557	d5e2ac1e1349a0ba9b87968ba401de43	67cbe70e-d07e-4374-b186-f72671cfdd5a	88958da0-8140-466c-8183-bf4995529b16	15e058e8-2f33-4fb4-92af-3d9dea1fa906	f26e9844-6044-4b3b-b9df-4f95e14d9e75	6		2008-09-27	2008-09-27	2009-05-15	Live
TCGA	TCGA-06-0156-01A-03R-1849-01	GBM	Glioblastoma multiforme	TP	Primary Solid Tumor	RNA	RNA-Seq	UNC-LCCC	UNC-LCCC	ILLUMINA	Illumina	HG19	UNCID_1540261.67b4bd07-77fd-4595-b2a0-5f3a3a43a221.sorted_genome_alignments.bam	7731116307	f2ff5d5f35dc040733aba0719cc3e4f7	a9f16992-3956-4d5d-b8ad-a4d29ad1b53f	67b4bd07-77fd-4595-b2a0-5f3a3a43a221	15e058e8-2f33-4fb4-92af-3d9dea1fa906	f26e9844-6044-4b3b-b9df-4f95e14d9e75	6		2008-09-27	2008-09-27	2009-05-15	Live
TCGA	TCGA-06-0158-01A-01R-1849-01	GBM	Glioblastoma multiforme	TP	Primary Solid Tumor	RNA	RNA-Seq	UNC-LCCC	UNC-LCCC	ILLUMINA	Illumina	HG19	UNCID_1541790.4df60632-cb31-4c0f-8929-d18129668469.sorted_genome_alignments.bam	9736683759	20368e825e11cefdeb37a31fcc6f069c	99f203ac-1858-4119-b7a7-e2e2f6b14bf9	4df60632-cb31-4c0f-8929-d18129668469	bc316a17-9d73-4ef3-97e9-c4ac5516b75a	7606e925-5bca-45b3-b528-dab338cc43de	6		2008-09-27	2008-09-27	2009-05-15	Live
TCGA	TCGA-06-0174-01A-01R-1849-01	GBM	Glioblastoma multiforme	TP	Primary Solid Tumor	RNA	RNA-Seq	UNC-LCCC	UNC-LCCC	ILLUMINA	Illumina	HG19	UNCID_1543537.2cd6082b-d5e7-45a1-96f9-8ef4cccf8533.sorted_genome_alignments.bam	8181000921	5702edae6e3a2ef65ef7be6a03d34921	2b376137-116e-4e3b-a9a9-14cae7a0e6e6	2cd6082b-d5e7-45a1-96f9-8ef4cccf8533	ee3fc631-1e88-4f70-ab31-335851b38640	ef15fec1-2aea-4adc-a7dd-dbef8feb838b	6		2008-09-27	2008-09-27	2009-05-15	Live
TCGA	TCGA-06-0178-01A-01R-1849-01	GBM	Glioblastoma multiforme	TP	Primary Solid Tumor	RNA	RNA-Seq	UNC-LCCC	UNC-LCCC	ILLUMINA	Illumina	HG19	UNCID_1543992.271ec214-e83b-4fcb-85cf-f35f3c39f0aa.sorted_genome_alignments.bam	7856279701	631519928d29a0eec8452050ca78bbbb	23e47928-ca1d-4639-a424-148c9723841c	271ec214-e83b-4fcb-85cf-f35f3c39f0aa	53abce1d-7e33-4ebd-832f-f3789f67377f	f9d8d0d1-81d5-4ce2-8f01-83c5ae0acc90	6		2008-09-24	2008-09-24	2009-05-15	Live
TCGA	TCGA-06-0187-01A-01R-1849-01	GBM	Glioblastoma multiforme	TP	Primary Solid Tumor	RNA	RNA-Seq	UNC-LCCC	UNC-LCCC	ILLUMINA	Illumina	HG19	UNCID_1541573.4e8e7e01-95a7-4724-bbc5-91436d80d0f7.sorted_genome_alignments.bam	8597714503	efd660272d01bcae1a1c6220cc8880fc	0ccc06c5-8202-472a-99cf-a0b2157058fc	4e8e7e01-95a7-4724-bbc5-91436d80d0f7	149be735-d5db-43b6-80b7-d40e3a84500b	299b124f-f81e-40a9-a6ad-72d433b380fc	6		2008-09-26	2008-09-26	2009-05-15	Live
TCGA	TCGA-06-0190-01A-01R-1849-01	GBM	Glioblastoma multiforme	TP	Primary Solid Tumor	RNA	RNA-Seq	UNC-LCCC	UNC-LCCC	ILLUMINA	Illumina	HG19	UNCID_1540992.612ef912-5a28-4c11-8703-3376f51afef5.sorted_genome_alignments.bam	7944533046	7b704227c5bd0aba93a28dfacda0f0bc	077c714c-da95-4625-8929-8887fe6359e7	612ef912-5a28-4c11-8703-3376f51afef5	74139255-a635-4c87-814d-3dd04ed630a8	5e92a5d5-77a4-401a-ade3-e01c95302ec0	6		2008-09-26	2008-09-26	2009-05-15	Live
TCGA	TCGA-06-0211-01A-01R-1849-01	GBM	Glioblastoma multiforme	TP	Primary Solid Tumor	RNA	RNA-Seq	UNC-LCCC	UNC-LCCC	ILLUMINA	Illumina	HG19	UNCID_1540334.6b59b1e5-4593-49f9-add7-b41e719d7af6.sorted_genome_alignments.bam	8755298509	a9055e3187cf92345ea5914632286034	adf81c16-e9d2-4961-bb77-84ed4d7cc3ff	6b59b1e5-4593-49f9-add7-b41e719d7af6	5c984433-33cf-42fc-b3ba-511efcdcab19	83177103-6ae2-444e-8ae7-e1bf76b1351d	6		2008-09-26	2008-09-26	2009-05-15	Live
TCGA	TCGA-06-0211-01B-01R-1849-01	GBM	Glioblastoma multiforme	TP	Primary Solid Tumor	RNA	RNA-Seq	UNC-LCCC	UNC-LCCC	ILLUMINA	Illumina	HG19	UNCID_1541882.51fff807-cfea-4ff5-bd35-093b0c18f0fb.sorted_genome_alignments.bam	9496100660	5fd2d6865bde304e84c683d30fa48063	6f2b342a-13fb-4b37-8274-bfba3168fb30	51fff807-cfea-4ff5-bd35-093b0c18f0fb	5c984433-33cf-42fc-b3ba-511efcdcab19	3847889f-2a14-4bf7-8fac-c89c2b4198f3	6		2008-09-26	2008-09-26	2009-05-15	Live
TCGA	TCGA-06-0219-01A-01R-1849-01	GBM	Glioblastoma multiforme	TP	Primary Solid Tumor	RNA	RNA-Seq	UNC-LCCC	UNC-LCCC	ILLUMINA	Illumina	HG19	UNCID_1542258.559a1178-052c-4452-876c-ba2468a3160a.sorted_genome_alignments.bam	8950325745	6ae0c1222eb9f3cb67249e296d85556e	921cc475-0494-44ef-bb10-f2149245a9bc	559a1178-052c-4452-876c-ba2468a3160a	25f41de3-9d70-45df-913f-4fb3e5f0f7d6	777d18d4-9cf8-4e39-84f9-8dfe59aa568c	6		2008-11-12	2008-09-26	2009-05-15	Live
TCGA	TCGA-06-0645-01A-01R-1849-01	GBM	Glioblastoma multiforme	TP	Primary Solid Tumor	RNA	RNA-Seq	UNC-LCCC	UNC-LCCC	ILLUMINA	Illumina	HG19	UNCID_1539780.6f9d76f0-ff61-4c58-ab2f-a7c84e9726e9.sorted_genome_alignments.bam	8246111117	20a34268391754ad8940f4798742f8ae	7bc972d3-7383-4d33-bb2e-34b12dbf3e8c	6f9d76f0-ff61-4c58-ab2f-a7c84e9726e9	878584ad-e6b6-493a-9f7f-3e284f5d9f68	7019a1f3-0c43-4a52-a219-70d0133e0115	6		2008-09-27	2008-09-27	2009-05-15	Live
TCGA	TCGA-06-0743-01A-01R-1849-01	GBM	Glioblastoma multiforme	TP	Primary Solid Tumor	RNA	RNA-Seq	UNC-LCCC	UNC-LCCC	ILLUMINA	Illumina	HG19	UNCID_1541013.61677ea1-64a7-46e3-8b99-784ee9af1ba5.sorted_genome_alignments.bam	8468161288	87826bc9b36576fd89790c7311b91e9d	25888062-a6bc-40ce-a652-d39a6ccf7164	61677ea1-64a7-46e3-8b99-784ee9af1ba5	e2e83064-7d1c-4dd5-993f-cc7a5ee228ed	7fa57946-f734-4dab-9cc2-84201e090555	6		2008-09-27	2008-09-27	2009-05-15	Live
TCGA	TCGA-06-0745-01A-01R-1849-01	GBM	Glioblastoma multiforme	TP	Primary Solid Tumor	RNA	RNA-Seq	UNC-LCCC	UNC-LCCC	ILLUMINA	Illumina	HG19	UNCID_1541769.616011aa-5aad-4078-85a6-e61f98d83363.sorted_genome_alignments.bam	10503720794	64e6edc2731ab0670836fb88f391370d	34c9fa9c-a343-4bbc-9984-f14acb5a5d9a	616011aa-5aad-4078-85a6-e61f98d83363	386b629e-fab1-4033-b088-45d6eeb4a13e	6eb5b7ff-1797-4c31-ab5b-6db2b2641c5b	6		2008-09-28	2008-09-28	2009-05-15	Live
TCGA	TCGA-06-0747-01A-01R-1849-01	GBM	Glioblastoma multiforme	TP	Primary Solid Tumor	RNA	RNA-Seq	UNC-LCCC	UNC-LCCC	ILLUMINA	Illumina	HG19	UNCID_1544732.04e97d81-96bb-40e7-9e8c-1efb19179a62.sorted_genome_alignments.bam	9440491055	f407bcf6fc9395b8861314e7751d5dce	6f1e2e9c-4c2c-4667-b196-cc5aee6c66bc	04e97d81-96bb-40e7-9e8c-1efb19179a62	44ef426e-b67d-4b49-80a3-86681b9abf1a	5d38bd91-2efa-4a18-aa29-e18e399af353	6		2008-09-27	2008-09-27	2009-05-15	Live
TCGA	TCGA-06-0750-01A-01R-1849-01	GBM	Glioblastoma multiforme	TP	Primary Solid Tumor	RNA	RNA-Seq	UNC-LCCC	UNC-LCCC	ILLUMINA	Illumina	HG19	UNCID_1542772.47fbba7a-4914-4bcd-9fea-7ebb84fb4b47.sorted_genome_alignments.bam	8845038911	fe2c72555ecb2c8053d4b84d2e786274	0a472d38-1fb8-47ea-beff-39452244079e	47fbba7a-4914-4bcd-9fea-7ebb84fb4b47	0456a66b-c9b3-4eb1-9872-424a7ea712a2	35ced632-741e-470a-b978-d4d4528c28ed	6		2008-09-28	2008-09-28	2009-05-15	Live
TCGA	TCGA-06-0878-01A-01R-1849-01	GBM	Glioblastoma multiforme	TP	Primary Solid Tumor	RNA	RNA-Seq	UNC-LCCC	UNC-LCCC	ILLUMINA	Illumina	HG19	UNCID_1538835.903d756b-42ba-49bd-9a53-085b3211d8a7.sorted_genome_alignments.bam	7450839843	7ef746e5e02926b7e67b3c34e4ba5007	72ac9bf5-ccb1-46a7-9341-4178b5dc8f17	903d756b-42ba-49bd-9a53-085b3211d8a7	98e2f2ec-bdcd-490a-bf45-600e3b6c7491	c57c5a20-eae2-43c7-95ed-fbc357009106	6		2008-09-27	2008-09-27	2009-05-15	Live
TCGA	TCGA-06-0882-01A-01R-1849-01	GBM	Glioblastoma multiforme	TP	Primary Solid Tumor	RNA	RNA-Seq	UNC-LCCC	UNC-LCCC	ILLUMINA	Illumina	HG19	UNCID_1543723.25315562-5f8e-46d0-ab77-d1f6ce75270b.sorted_genome_alignments.bam	8999759404	e96e255dc6ea9de6d0759f7184640e08	fdf04956-68e4-4322-880c-f8ecaba6785f	25315562-5f8e-46d0-ab77-d1f6ce75270b	2188c194-dfe4-4471-9b8b-050db1a1062c	ad7bb206-4bad-4d3e-9db4-c76514398ec9	6		2008-09-28	2008-09-28	2009-05-15	Live
TCGA	TCGA-06-1804-01A-01R-1849-01	GBM	Glioblastoma multiforme	TP	Primary Solid Tumor	RNA	RNA-Seq	UNC-LCCC	UNC-LCCC	ILLUMINA	Illumina	HG19	UNCID_1544531.07775763-1931-4f95-ad0a-094a228a3770.sorted_genome_alignments.bam	9969009149	ef5a18d5a47eedf2408d9330e6a64d85	5ed3b02d-a76a-4e9f-80fc-325763649f17	07775763-1931-4f95-ad0a-094a228a3770	9348e446-0e43-4210-b07e-c534980cbf62	1020a7bd-6a5d-4ff1-828f-74ebf1645a7b	6		2008-09-27	2008-09-27	2009-05-15	Live
TCGA	TCGA-06-2557-01A-01R-1849-01	GBM	Glioblastoma multiforme	TP	Primary Solid Tumor	RNA	RNA-Seq	UNC-LCCC	UNC-LCCC	ILLUMINA	Illumina	HG19	UNCID_1539423.84d56a0b-6ee1-4fe7-9491-d8815af1d6f5.sorted_genome_alignments.bam	9535241229	985ceb7348fd8f877fadc31e6e6f6772	e3f757f1-71d0-41cb-a75c-c3fa6590a347	84d56a0b-6ee1-4fe7-9491-d8815af1d6f5	6c28f086-6a25-40b6-93eb-bba0014acda6	19521291-90a2-4865-9d3f-25973130d22e	6		2008-09-25	2008-09-25	2009-05-15	Live
TCGA	TCGA-06-2558-01A-01R-1849-01	GBM	Glioblastoma multiforme	TP	Primary Solid Tumor	RNA	RNA-Seq	UNC-LCCC	UNC-LCCC	ILLUMINA	Illumina	HG19	UNCID_1539030.8fdc3c56-a96b-4cad-983a-12e6ef373069.sorted_genome_alignments.bam	8395435006	2d24b958305bc755ce8a768766e21c6d	5855257c-b0d0-433c-8e97-f8ac7031bd4e	8fdc3c56-a96b-4cad-983a-12e6ef373069	cf286533-5c8a-40f3-9c69-f46264c7893b	ecd4f0d6-d234-48af-ae79-7411cc88e0aa	6		2008-09-27	2008-09-27	2009-05-15	Live
TCGA	TCGA-06-2562-01A-01R-1849-01	GBM	Glioblastoma multiforme	TP	Primary Solid Tumor	RNA	RNA-Seq	UNC-LCCC	UNC-LCCC	ILLUMINA	Illumina	HG19	UNCID_1542135.497767ca-3148-46d2-b4fc-15530c678b0b.sorted_genome_alignments.bam	8650719344	453449ed5bae4144a43e286b9e4f7695	11586eaf-df10-4c66-b724-569706791989	497767ca-3148-46d2-b4fc-15530c678b0b	e3251837-f6f3-4dad-856f-108e20d03dad	091fe56f-d424-4e70-b368-10ee2192733b	6		2008-09-27	2008-09-27	2009-05-15	Live
TCGA	TCGA-06-2564-01A-01R-1849-01	GBM	Glioblastoma multiforme	TP	Primary Solid Tumor	RNA	RNA-Seq	UNC-LCCC	UNC-LCCC	ILLUMINA	Illumina	HG19	UNCID_1541135.6245a56e-eec6-4e7b-b9ef-bf0d1a3dcf36.sorted_genome_alignments.bam	8962630525	497a7975d9761a688a236f021abfdc9c	2632b25a-40b6-43b0-874e-ac8ce9162bff	6245a56e-eec6-4e7b-b9ef-bf0d1a3dcf36	8ff9f921-f9e9-41c1-a5d4-891fd4cfe979	e09161b9-d935-4bb4-a725-0384b6dedd06	6		2008-09-27	2008-09-27	2009-05-15	Live
TCGA	TCGA-06-2565-01A-01R-1849-01	GBM	Glioblastoma multiforme	TP	Primary Solid Tumor	RNA	RNA-Seq	UNC-LCCC	UNC-LCCC	ILLUMINA	Illumina	HG19	UNCID_1543178.2ee686c6-da57-4371-90a9-db02ab6cb278.sorted_genome_alignments.bam	9026647953	c0ab79a9b9b06382188e2f774d04cde2	f1fc72c7-762a-480e-b22f-0d0cbae7d980	2ee686c6-da57-4371-90a9-db02ab6cb278	c7b4fd72-b45d-4524-8424-983120abfec0	20342f47-d86b-468f-9450-a0fef449e21e	6		2008-09-28	2008-09-28	2009-05-15	Live
TCGA	TCGA-06-2570-01A-01R-1849-01	GBM	Glioblastoma multiforme	TP	Primary Solid Tumor	RNA	RNA-Seq	UNC-LCCC	UNC-LCCC	ILLUMINA	Illumina	HG19	UNCID_1542610.48724ea4-25f1-463c-883a-69897e7d9a41.sorted_genome_alignments.bam	8785032824	26c7b7e9fe77ad877381c39f245a31cf	49aad138-ea68-4beb-a8ad-c115bac1a55e	48724ea4-25f1-463c-883a-69897e7d9a41	b37d944c-c65c-46d6-bb8b-3eb37cb85b68	42200dbc-8248-461d-bf90-5386360213a9	6		2008-09-27	2008-09-27	2009-05-15	Live
TCGA	TCGA-06-5408-01A-01R-1849-01	GBM	Glioblastoma multiforme	TP	Primary Solid Tumor	RNA	RNA-Seq	UNC-LCCC	UNC-LCCC	ILLUMINA	Illumina	HG19	UNCID_1542879.37218c7d-74ed-43db-9556-a09006645998.sorted_genome_alignments.bam	9172993604	5d50eacb34d1963e5cb5c1ea83a79e39	59769ae5-0976-4f71-8089-901dfb5bf9f7	37218c7d-74ed-43db-9556-a09006645998	af055b98-be6a-4012-ac64-f1b6539b23d0	900e10bb-2654-4eec-8ac7-8d4e3667ef34	6		2008-09-27	2008-09-27	2009-05-15	Live
TCGA	TCGA-06-5410-01A-01R-1849-01	GBM	Glioblastoma multiforme	TP	Primary Solid Tumor	RNA	RNA-Seq	UNC-LCCC	UNC-LCCC	ILLUMINA	Illumina	HG19	UNCID_1542970.39580733-5ff1-43a1-b9fd-53b6f6e879bd.sorted_genome_alignments.bam	9925997553	92bec2291e91cd4734633576e19fdf5b	fb9041b4-ef9d-4bf6-8a1d-49e208f3192f	39580733-5ff1-43a1-b9fd-53b6f6e879bd	884f867b-4a8b-4b67-8fe4-ab3f068be84e	d1cba561-6232-49d9-b0ea-46465eb75afa	6		2008-09-25	2008-09-25	2009-05-15	Live
TCGA	TCGA-06-5413-01A-01R-1849-01	GBM	Glioblastoma multiforme	TP	Primary Solid Tumor	RNA	RNA-Seq	UNC-LCCC	UNC-LCCC	ILLUMINA	Illumina	HG19	UNCID_1542472.48f886d5-bb04-4fd1-809c-4b85730c4208.sorted_genome_alignments.bam	8907907485	7be6a831ce696c9eeb520192f1a724ac	30bd7bc7-b36e-4020-8603-d952f765d9dd	48f886d5-bb04-4fd1-809c-4b85730c4208	8d2e88d9-d8d0-4c42-8aa2-205a788dea58	7cfddae2-aa56-485b-9dd7-b3b235abae2c	6		2008-09-27	2008-09-27	2009-05-15	Live
TCGA	TCGA-06-5414-01A-01R-1849-01	GBM	Glioblastoma multiforme	TP	Primary Solid Tumor	RNA	RNA-Seq	UNC-LCCC	UNC-LCCC	ILLUMINA	Illumina	HG19	UNCID_1544862.051cda00-0007-4e35-9044-fd0c03c8ed4b.sorted_genome_alignments.bam	10200152649	8b56ee6b8ce735660643e3b51aa9e486	48e088ed-8753-4c3f-8a93-a838e82ed2d1	051cda00-0007-4e35-9044-fd0c03c8ed4b	7a650a2c-bc3f-4e0c-820e-4f492977107b	61eb01aa-45c2-4973-97c2-aadaf498771a	6		2008-09-27	2008-09-27	2009-05-15	Live
TCGA	TCGA-06-5416-01A-01R-1849-01	GBM	Glioblastoma multiforme	TP	Primary Solid Tumor	RNA	RNA-Seq	UNC-LCCC	UNC-LCCC	ILLUMINA	Illumina	HG19	UNCID_1540340.69336246-eb91-424b-9cd2-8cbdcf7adfe7.sorted_genome_alignments.bam	8130621207	5bf674f279e03910223e9551234ab2a4	15ff333b-71ed-4bb0-bab0-6bbd91049cd9	69336246-eb91-424b-9cd2-8cbdcf7adfe7	3a3fc890-1985-4353-861b-dc3abfb364b1	68819a2d-5f7f-4fda-b15a-27a0b22cf17b	6		2008-09-28	2008-09-28	2009-05-15	Live
TCGA	TCGA-06-5417-01A-01R-1849-01	GBM	Glioblastoma multiforme	TP	Primary Solid Tumor	RNA	RNA-Seq	UNC-LCCC	UNC-LCCC	ILLUMINA	Illumina	HG19	UNCID_1536518.b1019532-963f-4c8e-ba55-b03dea8b5498.sorted_genome_alignments.bam	6473091010	853543ef706becaec134b081396b6b71	d86296e0-cc30-4bad-8b99-14e0f1305c66	b1019532-963f-4c8e-ba55-b03dea8b5498	74ce7e7f-e214-4b6e-8551-114a153ab7fb	389b8cab-a244-4fd5-9fcd-1dd6fff3864c	6		2008-09-27	2008-09-27	2009-05-15	Live
TCGA	TCGA-06-5858-01A-01R-1849-01	GBM	Glioblastoma multiforme	TP	Primary Solid Tumor	RNA	RNA-Seq	UNC-LCCC	UNC-LCCC	ILLUMINA	Illumina	HG19	UNCID_1540654.67068dc6-6270-4e7b-a857-3008dadc2d59.sorted_genome_alignments.bam	8942552396	4e4eb43ae9906ff66794605c99b73281	eded3dcf-b497-40b4-8351-a9bcb2803f32	67068dc6-6270-4e7b-a857-3008dadc2d59	d1547b99-3c96-4c62-8261-5111bcf860a9	de0caab5-1c9b-4826-a666-c024935be29d	6		2008-09-25	2008-09-25	2009-05-15	Live
TCGA	TCGA-06-5859-01A-01R-1849-01	GBM	Glioblastoma multiforme	TP	Primary Solid Tumor	RNA	RNA-Seq	UNC-LCCC	UNC-LCCC	ILLUMINA	Illumina	HG19	UNCID_1539823.76ad0a38-a2a2-4533-8baf-5f94c0c59a02.sorted_genome_alignments.bam	9325465034	3bb62ae769df8b9c297e5b7ad6e76d83	c111ac45-a692-43a7-9984-8c086fc55d77	76ad0a38-a2a2-4533-8baf-5f94c0c59a02	4644a15f-3115-4f27-86b2-b092419431e1	4c233158-9f8a-4048-a2ba-eee416e5c38a	6		2008-09-27	2008-09-27	2009-05-15	Live
TCGA	TCGA-08-0386-01A-01R-1849-01	GBM	Glioblastoma multiforme	TP	Primary Solid Tumor	RNA	RNA-Seq	UNC-LCCC	UNC-LCCC	ILLUMINA	Illumina	HG19	UNCID_1541928.49516e85-eebe-491b-90eb-c76e4425f130.sorted_genome_alignments.bam	8432448247	b4152a1f8699cff844a4026d1c5743cb	9562e5a2-8892-46f9-bb9a-2a3735b6aec8	49516e85-eebe-491b-90eb-c76e4425f130	314d9188-c8fd-43fc-905d-b6889de542c8	80c8329e-efa3-445a-8bbf-eb5fdce573b3	8		2008-09-27	2008-09-27	2009-05-15	Live
TCGA	TCGA-12-0616-01A-01R-1849-01	GBM	Glioblastoma multiforme	TP	Primary Solid Tumor	RNA	RNA-Seq	UNC-LCCC	UNC-LCCC	ILLUMINA	Illumina	HG19	UNCID_1543935.23c2c2d5-d035-4875-a109-aa0a4c34c20e.sorted_genome_alignments.bam	7775074770	fdeac318d27ca4be51f6d9364fc4eff2	6acc3580-e6e7-4b61-a79f-b1a607d355aa	23c2c2d5-d035-4875-a109-aa0a4c34c20e	edcfac32-adb4-4fe7-86a0-309d3c6430e5	df94e750-c66a-45ed-ad6c-5d690a216575	12		2008-09-26	2008-09-26	2009-05-15	Live
TCGA	TCGA-12-1597-01B-01R-1849-01	GBM	Glioblastoma multiforme	TP	Primary Solid Tumor	RNA	RNA-Seq	UNC-LCCC	UNC-LCCC	ILLUMINA	Illumina	HG19	UNCID_1540546.6f54bcd2-99e9-4f9b-a9b8-6963b922f783.sorted_genome_alignments.bam	9290234972	c88a9c15911d6f40a9b1339387ae2e2f	12282ce3-9a28-428f-8ac6-213a5867a399	6f54bcd2-99e9-4f9b-a9b8-6963b922f783	2b82e941-1b16-444e-af41-24dbc0a7e8b5	496b5fda-b5bf-4997-9569-33fd6ae0e78c	12		2008-09-26	2008-09-26	2009-05-15	Live
TCGA	TCGA-12-3650-01A-01R-1849-01	GBM	Glioblastoma multiforme	TP	Primary Solid Tumor	RNA	RNA-Seq	UNC-LCCC	UNC-LCCC	ILLUMINA	Illumina	HG19	UNCID_1541362.5522993c-6439-483c-97a6-843026d5198b.sorted_genome_alignments.bam	6443665612	ad09ca4e1af7445295243feefc630254	56b4b186-618f-48e4-a504-43f4a5a911bf	5522993c-6439-483c-97a6-843026d5198b	5ef9486a-aeff-421d-b620-03ef119d85a5	7701303e-eec6-4cb4-bc98-9d2cd7d49c14	12		2008-09-26	2008-09-26	2009-05-15	Live
TCGA	TCGA-12-3652-01A-01R-1849-01	GBM	Glioblastoma multiforme	TP	Primary Solid Tumor	RNA	RNA-Seq	UNC-LCCC	UNC-LCCC	ILLUMINA	Illumina	HG19	UNCID_1544205.125927b5-24fd-4910-8b21-6fe37adb8a7c.sorted_genome_alignments.bam	8360140000	5142ad010a05eeac5727799676c8c8cb	1903a468-b58b-46d7-be60-9fcacdf52a73	125927b5-24fd-4910-8b21-6fe37adb8a7c	159e0318-6173-440f-be07-8d956086e99d	d90c750f-ff7f-4b5e-ae23-631b75bf5158	12		2008-09-27	2008-09-27	2009-05-15	Live
TCGA	TCGA-12-3653-01A-01R-1849-01	GBM	Glioblastoma multiforme	TP	Primary Solid Tumor	RNA	RNA-Seq	UNC-LCCC	UNC-LCCC	ILLUMINA	Illumina	HG19	UNCID_1539522.82d0310c-7bd8-422e-97a7-7e73be8d8a30.sorted_genome_alignments.bam	8463994385	8a004e6ce06f43b9b3cfa5091089211c	abcb9dfa-1eac-495b-9435-d880d60b02af	82d0310c-7bd8-422e-97a7-7e73be8d8a30	2f61ea6b-a3f2-477f-ab98-47ed07b3b2cd	df02d506-6c4f-46e8-8db8-2f53674d977f	12		2008-09-26	2008-09-26	2009-05-15	Live
TCGA	TCGA-14-0781-01B-01R-1849-01	GBM	Glioblastoma multiforme	TP	Primary Solid Tumor	RNA	RNA-Seq	UNC-LCCC	UNC-LCCC	ILLUMINA	Illumina	HG19	UNCID_1541223.66b268a8-8652-4efc-8b2e-cf4ac6e00516.sorted_genome_alignments.bam	10201301089	4fc0aaadc2d594f29b1c3f0aa592d6d2	51ecc518-ee4c-4ade-a844-33d4626abda1	66b268a8-8652-4efc-8b2e-cf4ac6e00516	9b9654c9-5a64-4a8e-b1f0-987437e6012e	a381de9e-db11-4b9a-abc2-c14163f8593b	14		2008-09-28	2008-09-28	2009-05-15	Live
TCGA	TCGA-14-0789-01A-01R-1849-01	GBM	Glioblastoma multiforme	TP	Primary Solid Tumor	RNA	RNA-Seq	UNC-LCCC	UNC-LCCC	ILLUMINA	Illumina	HG19	UNCID_1542367.48a2ae8d-a9c4-4d06-8619-ad49502b3721.sorted_genome_alignments.bam	7860044701	90a4ffe00f02ee4e38e32c321891e1df	bfc5fa7e-d7f7-4944-827b-199f4e8a359f	48a2ae8d-a9c4-4d06-8619-ad49502b3721	7cbabf1d-ec38-4048-ae1c-7d0f3001691b	0c1deaff-f69f-4f26-802f-a0bbfbe015e2	14		2008-09-27	2008-09-27	2009-05-15	Live
TCGA	TCGA-14-0790-01B-01R-1849-01	GBM	Glioblastoma multiforme	TP	Primary Solid Tumor	RNA	RNA-Seq	UNC-LCCC	UNC-LCCC	ILLUMINA	Illumina	HG19	UNCID_1539930.68de1b36-afde-4fb9-bd5a-38037cd7df11.sorted_genome_alignments.bam	7250990846	3af9dbf1a46d8675fdab05105f1fd4f4	8facaa53-60c8-48ac-9907-85b8f0994a49	68de1b36-afde-4fb9-bd5a-38037cd7df11	7fe37feb-e205-4524-8c98-1f9ac5fe0700	ffc7b95c-4d40-483b-8f9a-4afc17460890	14		2008-09-27	2008-09-27	2009-05-15	Live
TCGA	TCGA-14-0817-01A-01R-1849-01	GBM	Glioblastoma multiforme	TP	Primary Solid Tumor	RNA	RNA-Seq	UNC-LCCC	UNC-LCCC	ILLUMINA	Illumina	HG19	UNCID_1541915.60003a9d-4fed-4131-839d-13d72f6d9c28.sorted_genome_alignments.bam	9726872051	dd4ff584226f0584c66fbe6563aa333d	f5f4fa52-abd6-4fe5-9104-c610c326f1e1	60003a9d-4fed-4131-839d-13d72f6d9c28	5a86d9f1-d38d-4b78-9a23-c7855a20ca2d	0f1c4d49-f774-449d-bbd0-f0c79629d13a	14		2008-09-27	2008-09-27	2009-05-15	Live
TCGA	TCGA-14-0871-01A-01R-1849-01	GBM	Glioblastoma multiforme	TP	Primary Solid Tumor	RNA	RNA-Seq	UNC-LCCC	UNC-LCCC	ILLUMINA	Illumina	HG19	UNCID_1541365.4bd8bbae-7370-43c7-89cb-0fe0028553dd.sorted_genome_alignments.bam	5483503579	eaabe7ecab983653b17794d404d1c73a	bb517c18-1e1f-42ed-b755-92135b19843e	4bd8bbae-7370-43c7-89cb-0fe0028553dd	72f88d18-03be-4b51-9f4a-1151521b7292	fd202256-3168-4d4a-b3cc-1c667838c313	14		2008-09-27	2008-09-27	2009-05-15	Live
TCGA	TCGA-14-1034-01A-01R-1849-01	GBM	Glioblastoma multiforme	TP	Primary Solid Tumor	RNA	RNA-Seq	UNC-LCCC	UNC-LCCC	ILLUMINA	Illumina	HG19	UNCID_1543190.28239a0e-9990-49ef-a159-ba63fb078c77.sorted_genome_alignments.bam	6116919963	43216a4ecf4b21ec8261b10c6041c5bf	5bf8a55b-bd5a-424a-a9d0-9103c664727b	28239a0e-9990-49ef-a159-ba63fb078c77	0078b0c4-68a9-483b-9aab-61156d263213	f2ffa9ff-86d6-41ef-92e7-7f87e981985b	14		2008-09-28	2008-09-28	2009-05-15	Live
TCGA	TCGA-14-1825-01A-01R-1850-01	GBM	Glioblastoma multiforme	TP	Primary Solid Tumor	RNA	RNA-Seq	UNC-LCCC	UNC-LCCC	ILLUMINA	Illumina	HG19	UNCID_1542550.33daf82d-0b4d-474e-84d7-f21c47077c95.sorted_genome_alignments.bam	5574215060	e1df32fd1cf904b71273dbcd854f72a4	f1242107-cc6b-4d25-8ed7-3e107e213bda	33daf82d-0b4d-474e-84d7-f21c47077c95	e0e1b5b3-6e3c-4b79-aa2a-32b320c3e45a	42939615-b7f6-4c29-bc6c-b4521e188031	14		2008-09-27	2008-09-27	2009-05-15	Live
TCGA	TCGA-14-1829-01A-01R-1850-01	GBM	Glioblastoma multiforme	TP	Primary Solid Tumor	RNA	RNA-Seq	UNC-LCCC	UNC-LCCC	ILLUMINA	Illumina	HG19	UNCID_1544807.098b8eb6-2e55-4628-8eca-e1068e74d9e6.sorted_genome_alignments.bam	8562881485	070de6c945a06a0b8f3470eeeb45a710	f9e38135-ac1b-41e4-be38-788b76c83daf	098b8eb6-2e55-4628-8eca-e1068e74d9e6	47a4161c-9c61-48f5-b9bc-a6d1acad4e5a	fcec6dd2-da99-4011-ab05-d45ce9522c49	14		2008-09-27	2008-09-27	2009-05-15	Live
TCGA	TCGA-15-0742-01A-01R-1850-01	GBM	Glioblastoma multiforme	TP	Primary Solid Tumor	RNA	RNA-Seq	UNC-LCCC	UNC-LCCC	ILLUMINA	Illumina	HG19	UNCID_1542735.3721666c-f46f-4b43-9f5d-b3cf85af176c.sorted_genome_alignments.bam	7984297060	1cc175750cc45eff1db25cd781abca94	51036760-1437-4204-8a64-f111cdf64f32	3721666c-f46f-4b43-9f5d-b3cf85af176c	f19850cb-50c4-4f3a-ba80-b1464958ffa8	fd8a47fe-13c9-4dbb-bd15-f37f59c05333	15		2008-11-12	2008-09-27	2009-05-15	Live
TCGA	TCGA-15-1444-01A-02R-1850-01	GBM	Glioblastoma multiforme	TP	Primary Solid Tumor	RNA	RNA-Seq	UNC-LCCC	UNC-LCCC	ILLUMINA	Illumina	HG19	UNCID_1538884.95e1423d-5a12-49cf-841d-1521593a874f.sorted_genome_alignments.bam	10180140431	aeb32039d9b23461e425cbc90e3f6057	104d1816-b268-41cc-92a3-578fbf827435	95e1423d-5a12-49cf-841d-1521593a874f	4c42dc4e-66b7-40bf-9fbe-b92543248198	07da260d-ef04-4a23-bdad-5ceb98a673ca	15		2008-09-27	2008-09-27	2009-05-15	Live
TCGA	TCGA-16-0846-01A-01R-1850-01	GBM	Glioblastoma multiforme	TP	Primary Solid Tumor	RNA	RNA-Seq	UNC-LCCC	UNC-LCCC	ILLUMINA	Illumina	HG19	UNCID_1539012.8dd4d862-180f-479b-8d87-0eaae4fc9236.sorted_genome_alignments.bam	7918006739	445712467f8d8c9d3cdd86afd3e5f6e6	2a7010b5-f288-4911-87d6-6bd5f9b14636	8dd4d862-180f-479b-8d87-0eaae4fc9236	543c0a7d-ccd7-4b8d-98fb-eabec806231d	ba6fc830-9a21-4812-8d20-ce574fd4c8ce	16		2008-09-27	2008-09-27	2009-05-15	Live
TCGA	TCGA-18-3407-01A-01R-0980-07	LUSC	Lung squamous cell carcinoma	TP	Primary Solid Tumor	RNA	RNA-Seq	UNC-LCCC	UNC-LCCC	ILLUMINA	Illumina	HG19	UNCID_1070266.0aea71d4-f403-474a-91d3-f9b0929c0acf.sorted_genome_alignments.bam	6420101750	2e454f854ad8424e068c76143a51a583	321155a3-8192-4743-b3ca-77a97c50be8c	0aea71d4-f403-474a-91d3-f9b0929c0acf	4e1ad82e-23c8-44bb-b74e-a3d0b1126b96	49963d3b-a50e-4086-bc94-fe2042f9fcae	18		2008-04-30	2008-04-30	2009-05-15	Live
TCGA	TCGA-18-3416-01A-01R-0980-07	LUSC	Lung squamous cell carcinoma	TP	Primary Solid Tumor	RNA	RNA-Seq	UNC-LCCC	UNC-LCCC	ILLUMINA	Illumina	HG19	UNCID_1072395.c5532e8c-8632-4e7a-8143-e062af4b1d60.sorted_genome_alignments.bam	5698255245	04f08186f61d95ad0e995735b0bfcf28	1c764fb7-631c-4425-8083-7cd27dcbc809	c5532e8c-8632-4e7a-8143-e062af4b1d60	6eb61cab-8e83-4c18-a59a-ae0985ec9d2e	da725c46-31b4-4498-a45e-dedebba6e96e	18		2008-04-30	2008-04-30	2009-05-15	Live
TCGA	TCGA-18-5592-01A-01R-1635-07	LUSC	Lung squamous cell carcinoma	TP	Primary Solid Tumor	RNA	RNA-Seq	UNC-LCCC	UNC-LCCC	ILLUMINA	Illumina	HG19	UNCID_1066136.b1300b0f-5051-4e52-b1ff-5291f6653f0b.sorted_genome_alignments.bam	10107370191	cbe3e6c2d093fdfe787b35135eece236	0d786b29-c027-419d-a2bc-9591522f8e9d	b1300b0f-5051-4e52-b1ff-5291f6653f0b	2c89b366-c394-4067-bbb0-f24f5920ecaa	a6ca2f89-d997-496d-9e2f-996abda1d896	18		2008-05-01	2008-05-01	2009-05-15	Live
TCGA	TCGA-19-1787-01B-01R-1850-01	GBM	Glioblastoma multiforme	TP	Primary Solid Tumor	RNA	RNA-Seq	UNC-LCCC	UNC-LCCC	ILLUMINA	Illumina	HG19	UNCID_1541661.5d40c2af-b2e9-407c-be1f-780a9071fbe7.sorted_genome_alignments.bam	10456389748	5a50117910332d8a0622325e0ab2de27	5f99dead-a741-462d-bb0f-0469359ac358	5d40c2af-b2e9-407c-be1f-780a9071fbe7	456bcab3-165d-456f-94e3-f34f81a61d2e	c0bbe492-67d0-4b18-af37-91ad1e4a8dc5	19		2008-09-27	2008-09-27	2009-05-15	Live
TCGA	TCGA-19-2620-01A-01R-1850-01	GBM	Glioblastoma multiforme	TP	Primary Solid Tumor	RNA	RNA-Seq	UNC-LCCC	UNC-LCCC	ILLUMINA	Illumina	HG19	UNCID_1541896.497fcc98-1eeb-4696-88eb-22fc99627695.sorted_genome_alignments.bam	7381212737	0715500a234035f5cb565f76cbbe78f6	23f8c4aa-ffff-49cb-bf21-0c1786054749	497fcc98-1eeb-4696-88eb-22fc99627695	352768f9-3ce1-419c-beef-6515c78f5d7a	2ed6bbb4-c2fb-42bf-a0b6-8687a73b3b7b	19		2008-09-27	2008-09-27	2009-05-15	Live
TCGA	TCGA-19-2629-01A-01R-1850-01	GBM	Glioblastoma multiforme	TP	Primary Solid Tumor	RNA	RNA-Seq	UNC-LCCC	UNC-LCCC	ILLUMINA	Illumina	HG19	UNCID_1541958.56a705f4-fd28-44ff-8a3c-85bc4300c760.sorted_genome_alignments.bam	10091837050	33b19b1ed3aab9d6c8c1b92cf7691a2d	a9744bcd-5899-474a-b32e-2f20a3f57552	56a705f4-fd28-44ff-8a3c-85bc4300c760	e17a6048-7a72-42c0-ad3f-97cbff02bc9f	b89a4d5d-ee24-4052-b454-b67169328737	19		2008-09-27	2008-09-27	2009-05-15	Live
TCGA	TCGA-19-4065-01A-01R-2005-01	GBM	Glioblastoma multiforme	TP	Primary Solid Tumor	RNA	RNA-Seq	UNC-LCCC	UNC-LCCC	ILLUMINA	Illumina	HG19	UNCID_1543478.3053a2c5-4426-4d56-85b0-50567f1e81c9.sorted_genome_alignments.bam	9958409240	2c52e1bf89dda0f071ecc015476ea26b	46d8a513-046e-44d4-809a-339c07758fe8	3053a2c5-4426-4d56-85b0-50567f1e81c9	a262928c-e20a-4c02-8114-1227e05c43e1	3c83ded3-3515-4071-8788-6e8bf2c2a173	19		2008-09-26	2008-09-26	2009-05-15	Live
TCGA	TCGA-21-1076-01A-01R-0692-07	LUSC	Lung squamous cell carcinoma	TP	Primary Solid Tumor	RNA	RNA-Seq	UNC-LCCC	UNC-LCCC	ILLUMINA	Illumina	HG19	UNCID_1075129.0e4155e3-ff27-48f0-bc7d-c63b7c93d199.sorted_genome_alignments.bam	8643435431	82cec0c91c7572a79b835ce6a3bf89d9	e4a5d217-a820-4ae5-a92d-5d88b7516fae	0e4155e3-ff27-48f0-bc7d-c63b7c93d199	220be009-8f1e-4a77-ab04-3220b5f87ea6	22be9844-4d9e-4372-a46a-b5c64480e5aa	21		2008-05-01	2008-05-01	2009-05-15	Live
TCGA	TCGA-21-1076-01A-02R-0692-07	LUSC	Lung squamous cell carcinoma	TP	Primary Solid Tumor	RNA	RNA-Seq	UNC-LCCC	UNC-LCCC	ILLUMINA	Illumina	HG19	UNCID_1073124.db2c54e8-2023-49de-a116-7bec77297dee.sorted_genome_alignments.bam	9159680526	76e2ae51f111e3f624ea14adce099db2	6f249caa-34d1-4ba5-a176-6afc8ef38391	db2c54e8-2023-49de-a116-7bec77297dee	220be009-8f1e-4a77-ab04-3220b5f87ea6	22be9844-4d9e-4372-a46a-b5c64480e5aa	21		2008-05-01	2008-05-01	2009-05-15	Live
TCGA	TCGA-21-1078-01A-01R-0692-07	LUSC	Lung squamous cell carcinoma	TP	Primary Solid Tumor	RNA	RNA-Seq	UNC-LCCC	UNC-LCCC	ILLUMINA	Illumina	HG19	UNCID_1072544.320810be-bd11-40c7-9eee-7496f7564599.sorted_genome_alignments.bam	6884471157	fb6a5ed8c5fc7d91b12c97a65d0f4cb0	e37808bf-816d-4386-8f28-fefbd715a396	320810be-bd11-40c7-9eee-7496f7564599	0ab8d063-62b4-4d47-82aa-e3351a60029d	efacac80-9428-4482-9aea-6b57fd172d49	21		2008-05-01	2008-05-01	2009-05-15	Live
TCGA	TCGA-21-1080-01A-01R-0692-07	LUSC	Lung squamous cell carcinoma	TP	Primary Solid Tumor	RNA	RNA-Seq	UNC-LCCC	UNC-LCCC	ILLUMINA	Illumina	HG19	UNCID_1072709.263780bc-cbb0-426e-9c0c-cef110a83b51.sorted_genome_alignments.bam	7272060900	e3e538f9ba80a7b51951887dc334639c	0c742e40-eb65-4abb-97bf-78d2c1c71f14	263780bc-cbb0-426e-9c0c-cef110a83b51	b9a81947-0348-4fe6-a0ac-d674cd13aa99	686ce291-0b89-4eaf-891d-3b4b5dd7d091	21		2008-05-01	2008-05-01	2009-05-15	Live
TCGA	TCGA-21-5784-01A-01R-1635-07	LUSC	Lung squamous cell carcinoma	TP	Primary Solid Tumor	RNA	RNA-Seq	UNC-LCCC	UNC-LCCC	ILLUMINA	Illumina	HG19	UNCID_1063799.c541f28a-299d-4c21-9329-4922e204e2ab.sorted_genome_alignments.bam	7265165082	3b4fabfde81f579b10147f55ef24d3e0	17c0d5a3-271c-441b-9af9-e14ed11b443e	c541f28a-299d-4c21-9329-4922e204e2ab	4add88b7-169a-448f-b063-c7e6402628f1	5b9af04f-0616-42f0-a70d-eba38a22b531	21		2008-05-01	2008-05-01	2009-05-15	Live
TCGA	TCGA-22-1002-01A-01R-0692-07	LUSC	Lung squamous cell carcinoma	TP	Primary Solid Tumor	RNA	RNA-Seq	UNC-LCCC	UNC-LCCC	ILLUMINA	Illumina	HG19	UNCID_1070423.32fa734c-e551-45fb-818a-9452d0c6557e.sorted_genome_alignments.bam	6780845339	d8fca13aba2ff87a1c0170878372a7f2	193fa9a9-821d-431d-ac00-3d2d1adc7a04	32fa734c-e551-45fb-818a-9452d0c6557e	96006f5e-5922-4e55-afa5-5e43773d72f2	05466eb7-be72-4759-94fe-d9b4940270ca	22		2008-05-01	2008-05-01	2009-05-15	Live
TCGA	TCGA-22-1005-01A-01R-0692-07	LUSC	Lung squamous cell carcinoma	TP	Primary Solid Tumor	RNA	RNA-Seq	UNC-LCCC	UNC-LCCC	ILLUMINA	Illumina	HG19	UNCID_1913048.e049e194-d224-41cf-99b6-a4e7490674f9.sorted_genome_alignments.bam	2635675234	c99677aa224414cc74c2563b02ddd791	d085d45a-d565-4ff3-9d93-ad14b6dfedc8	e049e194-d224-41cf-99b6-a4e7490674f9	3c56a43a-91f1-4a66-9cfe-d2e26b86a936	4d85bf07-6762-4609-a08e-7b6a4bd2d91b	22		2009-04-08	2009-04-08	2009-05-15	Live
TCGA	TCGA-22-1016-01A-01R-0692-07	LUSC	Lung squamous cell carcinoma	TP	Primary Solid Tumor	RNA	RNA-Seq	UNC-LCCC	UNC-LCCC	ILLUMINA	Illumina	HG19	UNCID_1072038.10e6a64d-2d89-444f-ad6f-d4fde86d8a8a.sorted_genome_alignments.bam	7085295237	67bf198ba42000920233ae3cf8c81ef9	094f6fc8-b98e-4c1d-9a19-5c931234c581	10e6a64d-2d89-444f-ad6f-d4fde86d8a8a	037c57d1-b4a5-45dc-bda4-0550461d321b	ddb395e5-4b12-4610-9755-01e444b35c2e	22		2008-05-02	2008-05-02	2009-05-15	Live
TCGA	TCGA-22-1017-01A-01R-0692-07	LUSC	Lung squamous cell carcinoma	TP	Primary Solid Tumor	RNA	RNA-Seq	UNC-LCCC	UNC-LCCC	ILLUMINA	Illumina	HG19	UNCID_1072327.cf12415f-4487-4e0d-9c9b-2239f7c83599.sorted_genome_alignments.bam	7083171263	e549aa0403bd6d2f00a0169b9595b644	f7f8a7e6-e823-4689-9c48-d9390c25326f	cf12415f-4487-4e0d-9c9b-2239f7c83599	25f64b80-0672-4980-9875-956b1699309b	0c12ba81-c5dd-4119-a91b-71a3bddb3a74	22		2008-05-02	2008-05-02	2009-05-15	Live
TCGA	TCGA-22-4594-01A-01R-1201-07	LUSC	Lung squamous cell carcinoma	TP	Primary Solid Tumor	RNA	RNA-Seq	UNC-LCCC	UNC-LCCC	ILLUMINA	Illumina	HG19	UNCID_1079647.1cdc026e-58bc-424d-9cf4-6c6701e081ad.sorted_genome_alignments.bam	7450706554	71e1b8225bee055c5a5c1427e7cf0070	2771981b-8694-4183-a20b-c8af57fceffa	1cdc026e-58bc-424d-9cf4-6c6701e081ad	986ced10-52b9-43b4-84ad-96013a657f1b	27e53228-979b-43d6-b1cf-992a52b5f0d6	22		2008-05-02	2008-05-02	2009-05-15	Live
TCGA	TCGA-22-4604-01A-01R-1201-07	LUSC	Lung squamous cell carcinoma	TP	Primary Solid Tumor	RNA	RNA-Seq	UNC-LCCC	UNC-LCCC	ILLUMINA	Illumina	HG19	UNCID_1068022.017e0cba-13b0-457a-80bb-8d6090506cc9.sorted_genome_alignments.bam	10259739117	eb325650a135a2d60937fd76c8e9f278	20d19230-4877-4e3a-a367-b77eecb0b0c0	017e0cba-13b0-457a-80bb-8d6090506cc9	0c80ab20-7e33-4f1d-b136-07782b68e98b	ceb7629b-71ae-458a-b6a2-5e34cafcc41a	22		2008-05-02	2008-05-02	2009-05-15	Live
TCGA	TCGA-22-5471-01A-01R-1635-07	LUSC	Lung squamous cell carcinoma	TP	Primary Solid Tumor	RNA	RNA-Seq	UNC-LCCC	UNC-LCCC	ILLUMINA	Illumina	HG19	UNCID_1067355.c7372404-46b6-415c-8084-2dac0e7f3cee.sorted_genome_alignments.bam	8407199477	6d764489d311382b2dd500dd44894936	13dd13ef-60af-4f05-be7c-514caaa4d875	c7372404-46b6-415c-8084-2dac0e7f3cee	bece6b8e-5d6c-4dd6-85a3-9b3a9c670aa7	9babf36a-fe87-4973-a220-97c5c26b76a2	22		2008-05-02	2008-05-02	2009-05-15	Live
TCGA	TCGA-22-5472-01A-01R-1635-07	LUSC	Lung squamous cell carcinoma	TP	Primary Solid Tumor	RNA	RNA-Seq	UNC-LCCC	UNC-LCCC	ILLUMINA	Illumina	HG19	UNCID_1062431.17d5f5c9-ed12-4dd7-810e-601b7545b47f.sorted_genome_alignments.bam	6722708532	74bef727d114c2f43ce7ef928cb1c49a	35626725-d028-4e86-b740-d13ac793b336	17d5f5c9-ed12-4dd7-810e-601b7545b47f	bd3bf142-7c14-4538-8a76-3c6e140fa01a	aad71c1a-585c-45c2-925c-99ceace2e6f9	22		2008-05-02	2008-05-02	2009-05-15	Live
TCGA	TCGA-22-5474-01A-01R-1635-07	LUSC	Lung squamous cell carcinoma	TP	Primary Solid Tumor	RNA	RNA-Seq	UNC-LCCC	UNC-LCCC	ILLUMINA	Illumina	HG19	UNCID_1072960.0242dfba-2ab3-457e-b905-82dc83348e11.sorted_genome_alignments.bam	10326573830	72606a7930463af894f6c679db78497d	18dc14da-5469-4598-b9bc-4c9291639fcb	0242dfba-2ab3-457e-b905-82dc83348e11	9101d953-1eb6-4808-aa44-a7b04e0ef412	85477745-5f19-431d-b592-a0942f13b4fe	22		2008-05-02	2008-05-02	2009-05-15	Live
TCGA	TCGA-22-5478-01A-01R-1635-07	LUSC	Lung squamous cell carcinoma	TP	Primary Solid Tumor	RNA	RNA-Seq	UNC-LCCC	UNC-LCCC	ILLUMINA	Illumina	HG19	UNCID_1069306.c68cacc1-3783-494b-aced-e06cea977a4f.sorted_genome_alignments.bam	9177187150	8903ca518c83e7e53e191a1312f99fc9	8414ae3f-55d9-4ccb-9c35-89b4ade23274	c68cacc1-3783-494b-aced-e06cea977a4f	4daf4a91-bc36-40c8-8fca-ea61b6706775	9fc48d9d-cfb3-4c04-b918-878c05c57a35	22		2008-05-02	2008-05-02	2009-05-15	Live
TCGA	TCGA-22-5480-01A-01R-1635-07	LUSC	Lung squamous cell carcinoma	TP	Primary Solid Tumor	RNA	RNA-Seq	UNC-LCCC	UNC-LCCC	ILLUMINA	Illumina	HG19	UNCID_1072839.2d8e77a9-f69e-4c27-acaa-1ae73dbc5997.sorted_genome_alignments.bam	9957772042	8b805243eb540d76a6c42cd22221eaca	f1d78984-f956-4ed0-9420-63a9e3de989b	2d8e77a9-f69e-4c27-acaa-1ae73dbc5997	396932ab-c4b3-4526-9201-9222f5f062a5	490b0c15-ec7e-44ba-8522-08b467c34876	22		2008-05-02	2008-05-02	2009-05-15	Live
TCGA	TCGA-22-5485-01A-01R-1635-07	LUSC	Lung squamous cell carcinoma	TP	Primary Solid Tumor	RNA	RNA-Seq	UNC-LCCC	UNC-LCCC	ILLUMINA	Illumina	HG19	UNCID_1072270.0e17aa25-2993-4ea1-bbee-d600d8c0bf89.sorted_genome_alignments.bam	9032463034	89dd204522b252db2c37ee1a21613b5b	81699656-187c-4606-90fe-b26bff0b756e	0e17aa25-2993-4ea1-bbee-d600d8c0bf89	305f72a8-069b-410b-bbe4-4ecb761c748d	abc3a25f-d5bc-469e-8c3e-8e6f5b129e8f	22		2008-05-02	2008-05-02	2009-05-15	Live
TCGA	TCGA-26-1442-01A-01R-1850-01	GBM	Glioblastoma multiforme	TP	Primary Solid Tumor	RNA	RNA-Seq	UNC-LCCC	UNC-LCCC	ILLUMINA	Illumina	HG19	UNCID_1544985.049eb561-95ee-4584-b9eb-0715c80e0a95.sorted_genome_alignments.bam	10373072906	5bd73f3b714ba7c330613ec03f2531e8	4e51865c-bb89-42b7-906a-b8ed151332b9	049eb561-95ee-4584-b9eb-0715c80e0a95	c29d73c0-c885-4105-bf74-38e9178e71c9	46c31ffb-160d-4705-a7ca-6b3393054d8c	26		2008-09-27	2008-09-27	2009-05-15	Live
TCGA	TCGA-26-5132-01A-01R-1850-01	GBM	Glioblastoma multiforme	TP	Primary Solid Tumor	RNA	RNA-Seq	UNC-LCCC	UNC-LCCC	ILLUMINA	Illumina	HG19	UNCID_1543152.31398055-e000-4ca1-a37d-aac2df5920b4.sorted_genome_alignments.bam	9085735962	cfe0977cc9f8a211e97e4d5b0b66b8ea	a626afc0-a0e5-4840-9b2f-7bfa1b6b93bd	31398055-e000-4ca1-a37d-aac2df5920b4	2c5fa2d4-8e35-42e4-8bca-9fb3371a19c8	ac7ea2f0-a526-4b9a-8e81-2736ea38f53b	26		2008-09-27	2008-09-27	2009-05-15	Live
TCGA	TCGA-26-5134-01A-01R-1850-01	GBM	Glioblastoma multiforme	TP	Primary Solid Tumor	RNA	RNA-Seq	UNC-LCCC	UNC-LCCC	ILLUMINA	Illumina	HG19	UNCID_1543221.49280503-5136-4c10-8e42-061abbb6fa05.sorted_genome_alignments.bam	8936693578	a9433521b8f466a656549014577cf479	70d59905-b911-448e-9c47-90742f34fcdc	49280503-5136-4c10-8e42-061abbb6fa05	20bad0d5-3135-49a4-a119-fa7a1e56fd1b	affa4b4c-8857-43d2-a969-9efdd1dd3137	26		2008-09-27	2008-09-27	2009-05-15	Live
TCGA	TCGA-26-5136-01B-01R-1850-01	GBM	Glioblastoma multiforme	TP	Primary Solid Tumor	RNA	RNA-Seq	UNC-LCCC	UNC-LCCC	ILLUMINA	Illumina	HG19	UNCID_1542049.39b5a7b5-e2ec-442d-94c4-ba938ee79b97.sorted_genome_alignments.bam	5353717092	01446ddf97282f44b2d0e0a2b3a50716	86a1d384-c428-4bff-bec9-5a85a1857251	39b5a7b5-e2ec-442d-94c4-ba938ee79b97	34f216fb-09dc-48af-9e09-7d12cc07c1f7	7cc02e7f-2000-42b7-90f5-5cb00ca33d42	26		2008-09-27	2008-09-27	2009-05-15	Live
TCGA	TCGA-26-5139-01A-01R-1850-01	GBM	Glioblastoma multiforme	TP	Primary Solid Tumor	RNA	RNA-Seq	UNC-LCCC	UNC-LCCC	ILLUMINA	Illumina	HG19	UNCID_1544111.10bfa2d8-228f-43d8-ae15-1f58c25d1be3.sorted_genome_alignments.bam	8002526012	4336ec48af3294f305eae0058f03a35a	79d25ce2-d35a-4de7-91c3-7bfe6b0ceca0	10bfa2d8-228f-43d8-ae15-1f58c25d1be3	d73ca945-b60b-4b5c-ac53-7ef2602a4951	f7242a9c-0e2c-453b-bce1-78a3bc169d6b	26		2008-09-27	2008-09-26	2009-05-15	Live
TCGA	TCGA-27-1832-01A-01R-1850-01	GBM	Glioblastoma multiforme	TP	Primary Solid Tumor	RNA	RNA-Seq	UNC-LCCC	UNC-LCCC	ILLUMINA	Illumina	HG19	UNCID_1544244.11a0e909-11e7-40f3-be04-5bd2143ee6ab.sorted_genome_alignments.bam	9494580844	34f9e28e6dbae1f3b4175f3d89397313	58ce3514-e958-4b66-89dc-9b6a729b79cf	11a0e909-11e7-40f3-be04-5bd2143ee6ab	dd76930a-1678-4b70-9864-730534174d41	addf1509-2862-4460-b4a4-e185db8a8148	27		2008-09-27	2008-09-27	2009-05-15	Live
TCGA	TCGA-27-1834-01A-01R-1850-01	GBM	Glioblastoma multiforme	TP	Primary Solid Tumor	RNA	RNA-Seq	UNC-LCCC	UNC-LCCC	ILLUMINA	Illumina	HG19	UNCID_1541136.5f19c351-94d4-4164-aa7e-4a0f44640cbb.sorted_genome_alignments.bam	7649028388	436ee4e3c5214a28e4c48be1f0756c48	e56dc055-12e8-41fc-af5a-20120811f997	5f19c351-94d4-4164-aa7e-4a0f44640cbb	7340f325-579f-4b90-96aa-3a7b362129ca	fbbe6305-d9ea-490d-bdf5-276877a16ed4	27		2008-09-28	2008-09-28	2009-05-15	Live
TCGA	TCGA-27-1835-01A-01R-1850-01	GBM	Glioblastoma multiforme	TP	Primary Solid Tumor	RNA	RNA-Seq	UNC-LCCC	UNC-LCCC	ILLUMINA	Illumina	HG19	UNCID_1541326.5cb5c8ef-740d-4f9d-b081-107a3e4390f6.sorted_genome_alignments.bam	7611564030	b249d8737ffa5d31b49d7232f9ff8aff	231d25c8-a1c1-48b5-8155-8d8438f08202	5cb5c8ef-740d-4f9d-b081-107a3e4390f6	987cb702-057b-4198-8ef3-9cf6a9c51989	ff4195cc-e15c-4e9d-9caa-f74d7f0681d9	27		2008-09-27	2008-09-27	2009-05-15	Live
TCGA	TCGA-27-1837-01A-01R-1850-01	GBM	Glioblastoma multiforme	TP	Primary Solid Tumor	RNA	RNA-Seq	UNC-LCCC	UNC-LCCC	ILLUMINA	Illumina	HG19	UNCID_1539842.6a85fda0-3e2d-4bd8-ba44-5ce821c39504.sorted_genome_alignments.bam	6652094356	43d9ed8ed32e2c7e5fe86bb4013b9c69	cd1fb0c2-138f-4f15-9b1a-08de28dfb67b	6a85fda0-3e2d-4bd8-ba44-5ce821c39504	bc7a0c8f-c1c1-447c-8019-389e52525081	101c1510-edde-4b3c-b9e9-e947c7bcf54e	27		2008-09-28	2008-09-28	2009-05-15	Live
TCGA	TCGA-27-2519-01A-01R-1850-01	GBM	Glioblastoma multiforme	TP	Primary Solid Tumor	RNA	RNA-Seq	UNC-LCCC	UNC-LCCC	ILLUMINA	Illumina	HG19	UNCID_1540337.6870c515-1f0e-4481-82bf-7cde66292278.sorted_genome_alignments.bam	7682777763	f0b4ece021b0680ba5b966ee52bd2988	9412c939-f26c-4ef2-afca-926d8e92e5a8	6870c515-1f0e-4481-82bf-7cde66292278	6ff96a7e-1b96-4530-b8a8-7f2e9e541955	ebe1773e-b2be-49bd-9871-5a457648e1f4	27		2008-09-28	2008-09-28	2009-05-15	Live
TCGA	TCGA-27-2524-01A-01R-1850-01	GBM	Glioblastoma multiforme	TP	Primary Solid Tumor	RNA	RNA-Seq	UNC-LCCC	UNC-LCCC	ILLUMINA	Illumina	HG19	UNCID_1539434.8604df30-9170-41e2-8dfb-2feb813807ac.sorted_genome_alignments.bam	7984604055	8f8d13ac4b6e3479823ade65822bea57	6ca7bd34-44f5-4f24-904b-b3bbed796c47	8604df30-9170-41e2-8dfb-2feb813807ac	a597bfa8-8c4d-4f8e-9d85-8a9fdc2c56ff	f592d028-d302-4c96-9ef8-732a19762e22	27		2008-09-27	2008-09-27	2009-05-15	Live
TCGA	TCGA-27-2528-01A-01R-1850-01	GBM	Glioblastoma multiforme	TP	Primary Solid Tumor	RNA	RNA-Seq	UNC-LCCC	UNC-LCCC	ILLUMINA	Illumina	HG19	UNCID_1543376.2de8f5dd-decd-47f4-856a-bda678ee6ab8.sorted_genome_alignments.bam	8430076341	48ff47f55e65675b424666af164e18e1	65f12ca3-19bb-4e59-adba-821042326b67	2de8f5dd-decd-47f4-856a-bda678ee6ab8	be3a7ef3-34ed-40e1-9d9c-187940596b26	3190bd1a-a83a-45f6-959a-863bbae58ffe	27		2008-09-27	2008-09-27	2009-05-15	Live
TCGA	TCGA-28-1747-01C-01R-1850-01	GBM	Glioblastoma multiforme	TP	Primary Solid Tumor	RNA	RNA-Seq	UNC-LCCC	UNC-LCCC	ILLUMINA	Illumina	HG19	UNCID_1544459.06fcbf45-4b5a-4c5a-976e-9b7bf57479dd.sorted_genome_alignments.bam	7929505759	2efc189c9750c155a622e94d41c7cc25	53829d9c-f7c3-490f-b1de-6eeb3e83add1	06fcbf45-4b5a-4c5a-976e-9b7bf57479dd	35a7e49e-747b-45ce-9a07-3a5faba0ca94	facef44e-2e8c-42fb-a4ff-fe106f61f6b4	28		2008-09-28	2008-09-28	2009-05-15	Live
TCGA	TCGA-28-1753-01A-01R-1850-01	GBM	Glioblastoma multiforme	TP	Primary Solid Tumor	RNA	RNA-Seq	UNC-LCCC	UNC-LCCC	ILLUMINA	Illumina	HG19	UNCID_1543598.23b23702-8e0f-4b4c-ad92-ce7ea44939e6.sorted_genome_alignments.bam	6705476640	609e047ba14fb2883f77a713fbe2a310	fc683b64-c256-4884-9a77-36418ef0cd2c	23b23702-8e0f-4b4c-ad92-ce7ea44939e6	b98184b9-6190-4e95-a1cf-8cffb44b9963	3af335ea-a2e6-449d-8224-f6153ba95964	28		2008-09-27	2008-09-27	2009-05-15	Live
TCGA	TCGA-28-2499-01A-01R-1850-01	GBM	Glioblastoma multiforme	TP	Primary Solid Tumor	RNA	RNA-Seq	UNC-LCCC	UNC-LCCC	ILLUMINA	Illumina	HG19	UNCID_1543906.1dd740dc-2752-4511-ac12-45766c8e2737.sorted_genome_alignments.bam	9050671997	3352a964e2cd71407501da5047a16536	c0f9d03f-72ae-4bc5-a8e8-392d01bd193c	1dd740dc-2752-4511-ac12-45766c8e2737	d88b35a3-a291-457a-b15b-a314859b25c5	05dc6db1-806a-42d4-bee6-719957d9a43b	28		2008-09-24	2008-09-24	2009-05-15	Live
TCGA	TCGA-28-2509-01A-01R-1850-01	GBM	Glioblastoma multiforme	TP	Primary Solid Tumor	RNA	RNA-Seq	UNC-LCCC	UNC-LCCC	ILLUMINA	Illumina	HG19	UNCID_1544395.0cbec58e-f95e-4c60-a85d-210dc56bdf3c.sorted_genome_alignments.bam	8898395885	b321d2a54c74ae4203eff803b9c7ffa3	bdd08059-ff03-43fc-9501-ce0e82b119ea	0cbec58e-f95e-4c60-a85d-210dc56bdf3c	aa7ad106-eadc-489e-83b2-5698652434ea	94b6f384-a5a6-496b-96a6-633375885245	28		2008-09-25	2008-09-25	2009-05-15	Live
TCGA	TCGA-28-2510-01A-01R-1850-01	GBM	Glioblastoma multiforme	TP	Primary Solid Tumor	RNA	RNA-Seq	UNC-LCCC	UNC-LCCC	ILLUMINA	Illumina	HG19	UNCID_1539187.8880d24b-a72e-4472-8d14-19e58e0a61ae.sorted_genome_alignments.bam	8114496485	5fd1d8901920a61804d0bce48a9d6ebf	2c60da7f-e77e-4292-91c4-05c5dece5224	8880d24b-a72e-4472-8d14-19e58e0a61ae	6ccd57e5-9215-46fa-b3be-e408a0f424dc	52e55780-f163-410c-baef-0acebf9b205f	28		2008-09-27	2008-09-27	2009-05-15	Live
TCGA	TCGA-28-2514-01A-02R-1850-01	GBM	Glioblastoma multiforme	TP	Primary Solid Tumor	RNA	RNA-Seq	UNC-LCCC	UNC-LCCC	ILLUMINA	Illumina	HG19	UNCID_1538947.94985059-d992-4f1f-ae67-36cf287f443d.sorted_genome_alignments.bam	9845591954	65d69c3cea81b8d7a26dcd226008a142	74f88c53-6a22-479f-bd14-88656b116786	94985059-d992-4f1f-ae67-36cf287f443d	350232cb-b9ba-465b-be9a-81afbc6a92e9	2d31a71d-beb3-4238-8f74-e32454843c53	28		2008-09-26	2008-09-26	2009-05-15	Live
TCGA	TCGA-28-5204-01A-01R-1850-01	GBM	Glioblastoma multiforme	TP	Primary Solid Tumor	RNA	RNA-Seq	UNC-LCCC	UNC-LCCC	ILLUMINA	Illumina	HG19	UNCID_1539950.6f987110-3dbf-4f06-952a-e1aea4b81b44.sorted_genome_alignments.bam	8022870362	2bef0debe35b38ed9c11404543e18a25	1053e566-2240-4442-8f56-1dbe44d16cd6	6f987110-3dbf-4f06-952a-e1aea4b81b44	28da11ec-f46a-4abc-b4c8-bbb784419c71	3c3727be-0343-4782-a0eb-e7f50d2f6874	28		2008-09-27	2008-09-27	2009-05-15	Live
TCGA	TCGA-28-5207-01A-01R-1850-01	GBM	Glioblastoma multiforme	TP	Primary Solid Tumor	RNA	RNA-Seq	UNC-LCCC	UNC-LCCC	ILLUMINA	Illumina	HG19	UNCID_1540985.6251a0df-d7ff-4a1b-9aa6-7d12ea04bd2c.sorted_genome_alignments.bam	8072785628	1dff2be7b1a79df33874708f936d578e	44da3886-6cd8-40cf-93d5-4817e409ca63	6251a0df-d7ff-4a1b-9aa6-7d12ea04bd2c	d9fcf27f-48e3-43fd-a8cf-3db246cf4221	7cabd150-1c5f-47ab-9218-d77b672f5bf4	28		2008-09-26	2008-09-26	2009-05-15	Live
TCGA	TCGA-28-5208-01A-01R-1850-01	GBM	Glioblastoma multiforme	TP	Primary Solid Tumor	RNA	RNA-Seq	UNC-LCCC	UNC-LCCC	ILLUMINA	Illumina	HG19	UNCID_1541018.63f989ff-890b-4db8-973f-ab675912635f.sorted_genome_alignments.bam	9095120665	e2e4f12a3e1a8d4db37d19a85740e388	a7996d72-1e82-4a94-b329-80287832d5d2	63f989ff-890b-4db8-973f-ab675912635f	46bfebf4-0ef6-4348-81dc-d7d3cb52c08f	c286faa9-5ea2-487d-8d17-651be5988c04	28		2008-09-27	2008-09-27	2009-05-15	Live
TCGA	TCGA-28-5209-01A-01R-1850-01	GBM	Glioblastoma multiforme	TP	Primary Solid Tumor	RNA	RNA-Seq	UNC-LCCC	UNC-LCCC	ILLUMINA	Illumina	HG19	UNCID_1539670.7a904020-5345-4d1f-8493-8dd07d45faa3.sorted_genome_alignments.bam	9181641555	0769fc307296aa2f2f287962c558f126	4de1c2aa-8150-4ce2-add9-f369f9a4174e	7a904020-5345-4d1f-8493-8dd07d45faa3	153c2442-ea61-4b5e-8c5c-c71d287c6055	77b63255-12fb-45e3-bd0b-c4836fcfc569	28		2008-09-26	2008-09-26	2009-05-15	Live
TCGA	TCGA-28-5215-01A-01R-1850-01	GBM	Glioblastoma multiforme	TP	Primary Solid Tumor	RNA	RNA-Seq	UNC-LCCC	UNC-LCCC	ILLUMINA	Illumina	HG19	UNCID_1544895.05a2eea8-f366-4ae7-80f3-03324fb6e66e.sorted_genome_alignments.bam	10076186679	9534fffc5670a26f0a7bca03a78c2724	cbe50c8b-1f5e-4eab-a06c-aea646b9d054	05a2eea8-f366-4ae7-80f3-03324fb6e66e	c9e4f0bf-48fc-4600-9e03-314bc575273f	5739bcd5-23b4-4a94-94e0-0ca261179f85	28		2008-09-26	2008-09-25	2009-05-15	Live
TCGA	TCGA-28-5216-01A-01R-1850-01	GBM	Glioblastoma multiforme	TP	Primary Solid Tumor	RNA	RNA-Seq	UNC-LCCC	UNC-LCCC	ILLUMINA	Illumina	HG19	UNCID_1541398.570d3a26-6bcf-4442-aba9-95a01e84aa16.sorted_genome_alignments.bam	6934816852	2e75fa4c5423160eaa785ea76871cf88	faacebc0-5a73-4b57-ba9b-3ae737aa557b	570d3a26-6bcf-4442-aba9-95a01e84aa16	c2f7f72f-13ae-4efc-9cda-69ca037b4498	dd3c3ff2-541d-4717-9876-b20664d8b2df	28		2008-09-27	2008-09-27	2009-05-15	Live
TCGA	TCGA-28-5220-01A-01R-1850-01	GBM	Glioblastoma multiforme	TP	Primary Solid Tumor	RNA	RNA-Seq	UNC-LCCC	UNC-LCCC	ILLUMINA	Illumina	HG19	UNCID_1543417.2d1481b0-3bdd-4b9e-b1e1-813d0c624c25.sorted_genome_alignments.bam	8253254292	652fd5f37e55b2b74bcb6bb583c887af	aaa272cc-cf96-44b6-9691-ed73ac08759f	2d1481b0-3bdd-4b9e-b1e1-813d0c624c25	8e6b9705-e9d2-4fbc-ac03-35c1a5115eef	ade3fb8a-df7e-49a4-8bd6-89ab94c8294d	28		2008-09-27	2008-09-27	2009-05-15	Live
TCGA	TCGA-32-1982-01A-01R-1850-01	GBM	Glioblastoma multiforme	TP	Primary Solid Tumor	RNA	RNA-Seq	UNC-LCCC	UNC-LCCC	ILLUMINA	Illumina	HG19	UNCID_1542401.3a5d8c95-260e-471a-bdf8-2fa489a069d8.sorted_genome_alignments.bam	6877165786	e97ba19b93574abed5611689310b9801	a2798039-f297-455b-addc-67c97256b25d	3a5d8c95-260e-471a-bdf8-2fa489a069d8	c34760a2-f70e-48c4-a7c2-eb359f8aeb71	ea5105c8-b6da-4071-9369-4219c30f560b	32		2008-09-27	2008-09-27	2009-05-15	Live
TCGA	TCGA-32-2615-01A-01R-1850-01	GBM	Glioblastoma multiforme	TP	Primary Solid Tumor	RNA	RNA-Seq	UNC-LCCC	UNC-LCCC	ILLUMINA	Illumina	HG19	UNCID_1543634.2db5af77-d0af-4c3c-bd2a-779e0a7228e0.sorted_genome_alignments.bam	11369590049	e45ef83fbc0099ddddea331a4dbfed70	215b56d4-16bd-4c02-9243-210da8f31091	2db5af77-d0af-4c3c-bd2a-779e0a7228e0	30011f30-2926-47f2-a8f3-4f1b58ffa227	b0322b4f-2b24-42bf-838b-af74bf32dc7b	32		2008-09-27	2008-09-27	2009-05-15	Live
TCGA	TCGA-32-2616-01A-01R-1850-01	GBM	Glioblastoma multiforme	TP	Primary Solid Tumor	RNA	RNA-Seq	UNC-LCCC	UNC-LCCC	ILLUMINA	Illumina	HG19	UNCID_1540446.6ced4dca-5999-4063-90e9-6ba1851ab054.sorted_genome_alignments.bam	11008586299	3c04f9bd109299f6c59706fa559dbc4b	e215147f-0f60-4362-b9be-16a7ef05d1be	6ced4dca-5999-4063-90e9-6ba1851ab054	52408d9f-2637-4952-9b90-cb607a860f23	5405234c-f1bb-4d73-ad47-c2571aadc7f1	32		2008-09-26	2008-09-26	2009-05-15	Live
TCGA	TCGA-32-2632-01A-01R-1850-01	GBM	Glioblastoma multiforme	TP	Primary Solid Tumor	RNA	RNA-Seq	UNC-LCCC	UNC-LCCC	ILLUMINA	Illumina	HG19	UNCID_1543741.2b467bcc-e33f-4209-92c0-dcff843027ea.sorted_genome_alignments.bam	9412326823	0ce5a2076044b4d0b335d84400af0aa5	25504c8e-23df-4115-9edf-cb6a0550496f	2b467bcc-e33f-4209-92c0-dcff843027ea	50603cc6-42e6-412f-ab07-4805f728e6b6	0d719f58-1572-4d51-9360-8ced507c4f94	32		2008-09-25	2008-09-25	2009-05-15	Live
TCGA	TCGA-34-5231-01A-21R-1820-07	LUSC	Lung squamous cell carcinoma	TP	Primary Solid Tumor	RNA	RNA-Seq	UNC-LCCC	UNC-LCCC	ILLUMINA	Illumina	HG19	UNCID_1075713.cdae461e-021e-4e59-ac04-d640d29d29dc.sorted_genome_alignments.bam	14288034819	22004f81ba2ac02434521750c9d64241	409e9e05-d6f7-48bb-b5d4-e806adcb9497	cdae461e-021e-4e59-ac04-d640d29d29dc	f8733921-44bc-4c62-8b2d-33a9b82ef665	a2a8125a-aadb-4e8f-9e80-841b65c647ee	34		2008-05-02	2008-05-02	2009-05-15	Live
TCGA	TCGA-34-8455-01A-11R-2326-07	LUSC	Lung squamous cell carcinoma	TP	Primary Solid Tumor	RNA	RNA-Seq	UNC-LCCC	UNC-LCCC	ILLUMINA	Illumina	HG19	UNCID_1943218.24531d9f-822b-4eb8-add6-79fa27816a4b.sorted_genome_alignments.bam	5355142712	3516f89bf776322022e7d4dc792e4d65	2d1cd8d2-4015-4d05-acd5-9e22ecde3b8f	24531d9f-822b-4eb8-add6-79fa27816a4b	02ba8600-9d3d-489d-9f0b-f1c59085ecd6	3ca60c35-4946-421d-b81f-9e49cbc243de	34		2009-06-23	2009-06-22	2009-06-23	Live
TCGA	TCGA-34-A5IX-01A-12R-A27Q-07	LUSC	Lung squamous cell carcinoma	TP	Primary Solid Tumor	RNA	RNA-Seq	UNC-LCCC	UNC-LCCC	ILLUMINA	Illumina	HG19	UNCID_2121668.1b4f8b52-3d0b-4ba4-b1b8-be045cd67f86.sorted_genome_alignments.bam	5909929451	82fa134b1e62e04285bf65aa5e05a406	a5b54ed3-f12c-4bc1-bf8b-fad7d4ea1768	1b4f8b52-3d0b-4ba4-b1b8-be045cd67f86	4eaf5d63-9b33-4c7f-871e-45daa735f972	d9ba3021-de27-41e6-803e-47a71972d201	34		2009-08-27	2009-08-27	2009-08-27	Live
TCGA	TCGA-35-4123-01A-01R-1107-07	LUAD	Lung adenocarcinoma	TP	Primary Solid Tumor	RNA	RNA-Seq	UNC-LCCC	UNC-LCCC	ILLUMINA	Illumina	HG19	UNCID_1207627.2ef846b1-a0f9-412e-a72e-6dab6543d41f.sorted_genome_alignments.bam	7267791938	9b369f99219b5991c3dd81e81a694a43	1712a140-90a1-4b76-8fa0-71a058e94100	2ef846b1-a0f9-412e-a72e-6dab6543d41f	6cf49cf0-de4c-4c90-8358-eae19c6206b0	3af63e86-157b-408c-9527-58a45107ddd2	35		2008-07-17	2008-07-17	2009-05-15	Live
TCGA	TCGA-37-4129-01A-01R-1100-07	LUSC	Lung squamous cell carcinoma	TP	Primary Solid Tumor	RNA	RNA-Seq	UNC-LCCC	UNC-LCCC	ILLUMINA	Illumina	HG19	UNCID_1067493.26283541-2370-40ca-8687-e46b6cee1bc5.sorted_genome_alignments.bam	6471698579	f53be2df0eeb9224c7e3a5c893eaffd2	5f61c0ed-6a77-45e4-9c6f-4f94e6c91704	26283541-2370-40ca-8687-e46b6cee1bc5	95c4c851-6ca3-4416-90ed-73f46f211583	6e9194ff-28f7-4b8c-8250-cf6a6916ebd9	37		2008-05-02	2008-05-02	2009-05-15	Live
TCGA	TCGA-37-4135-01A-01R-1100-07	LUSC	Lung squamous cell carcinoma	TP	Primary Solid Tumor	RNA	RNA-Seq	UNC-LCCC	UNC-LCCC	ILLUMINA	Illumina	HG19	UNCID_1067839.2adbe625-d7cc-45a9-b00b-e5e439e52deb.sorted_genome_alignments.bam	6521638022	f4b27e108c930cb59f7d42a6ed97d99a	a36ca3c7-fab5-416f-a31a-c91bf36cc381	2adbe625-d7cc-45a9-b00b-e5e439e52deb	1f6b2aca-7357-40d1-ba7a-99227d9900a2	5294476f-a200-453e-9d11-9c50f3c3fa5d	37		2008-05-02	2008-05-02	2009-05-15	Live
TCGA	TCGA-37-4141-01A-02R-1100-07	LUSC	Lung squamous cell carcinoma	TP	Primary Solid Tumor	RNA	RNA-Seq	UNC-LCCC	UNC-LCCC	ILLUMINA	Illumina	HG19	UNCID_1065899.2c6ccb67-23b3-4e1c-9136-30f373c7e40c.sorted_genome_alignments.bam	7181085719	3e6496c9c1faf2c27faf6da4857c21cf	f6e73f1b-5432-4672-bb8e-a4e5e326fbe4	2c6ccb67-23b3-4e1c-9136-30f373c7e40c	5d3d3918-7da8-4147-90a3-dc015be1dfbe	bc1b8610-9e9d-4fbf-9698-82ceca1e935f	37		2008-05-02	2008-05-02	2009-05-15	Live
TCGA	TCGA-37-5819-01A-01R-1635-07	LUSC	Lung squamous cell carcinoma	TP	Primary Solid Tumor	RNA	RNA-Seq	UNC-LCCC	UNC-LCCC	ILLUMINA	Illumina	HG19	UNCID_1092365.21b53e5f-a306-46b8-a3a1-daf24a69264b.sorted_genome_alignments.bam	8117917355	a26e5d492298faf429d0abbe0ae86e02	28c97db1-40a6-42c5-bc8d-ca2b47ac23fd	21b53e5f-a306-46b8-a3a1-daf24a69264b	6eae9623-b4f2-440c-8283-46c7016f953a	4850539f-43c5-4170-8ecd-43d449e12ac3	37		2008-05-02	2008-05-02	2009-05-15	Live
TCGA	TCGA-38-4628-01A-01R-1206-07	LUAD	Lung adenocarcinoma	TP	Primary Solid Tumor	RNA	RNA-Seq	UNC-LCCC	UNC-LCCC	ILLUMINA	Illumina	HG19	UNCID_1229477.20c29e50-f961-465c-aa22-12e9ab187e71.sorted_genome_alignments.bam	8900548954	acdcbc21d59e65d61bd9e75782aebe90	adcb0072-74ca-47a9-8172-2b7b8a7101b4	20c29e50-f961-465c-aa22-12e9ab187e71	cc4bd56a-25c5-4c48-b583-ac3aeb778ca6	a74f6423-b5d3-4ae2-b61f-3ee04b1073bf	38		2008-06-07	2008-06-07	2009-05-15	Live
TCGA	TCGA-38-4630-01A-01R-1206-07	LUAD	Lung adenocarcinoma	TP	Primary Solid Tumor	RNA	RNA-Seq	UNC-LCCC	UNC-LCCC	ILLUMINA	Illumina	HG19	UNCID_1229528.09a88dca-7503-4fcb-b42a-ac5af9fdbca7.sorted_genome_alignments.bam	11346912924	b8d7aa8d05de207b254c6434dcf784f6	271dce97-7c5d-4a42-9126-ab7950d43967	09a88dca-7503-4fcb-b42a-ac5af9fdbca7	f1985735-a188-4567-a88a-530f9b80291b	83d01ff9-d0a9-4606-80ed-9a417a980ef7	38		2008-06-07	2008-06-07	2009-05-15	Live
TCGA	TCGA-39-5011-01A-01R-1443-07	LUSC	Lung squamous cell carcinoma	TP	Primary Solid Tumor	RNA	RNA-Seq	UNC-LCCC	UNC-LCCC	ILLUMINA	Illumina	HG19	UNCID_1067874.04b90b6a-445b-4d52-bed6-32b574e0a2ed.sorted_genome_alignments.bam	6647624777	b21d352670063660b3b5393e63e75211	cdf098d6-2626-4122-a8cd-9518f3bbfb03	04b90b6a-445b-4d52-bed6-32b574e0a2ed	5845fe49-f2cc-436b-9ec8-65e775eae111	080d9a8f-c3cb-4c13-9efc-e3542a2d0e0a	39		2008-05-02	2008-05-02	2009-05-15	Live
TCGA	TCGA-39-5016-01A-01R-1443-07	LUSC	Lung squamous cell carcinoma	TP	Primary Solid Tumor	RNA	RNA-Seq	UNC-LCCC	UNC-LCCC	ILLUMINA	Illumina	HG19	UNCID_1067634.3379dfb4-e4f0-492f-bdcd-0f76d3b94b0d.sorted_genome_alignments.bam	7051826844	e36e86723ee165026cd73f7c905ab99b	d92f99a4-9fee-4b60-8e34-6574bd8aa4cb	3379dfb4-e4f0-492f-bdcd-0f76d3b94b0d	17919a6e-3106-49fa-9fea-8f06c595d617	d3d6d019-fa30-479d-9298-20f7337827b2	39		2008-05-02	2008-05-02	2009-05-15	Live
TCGA	TCGA-39-5021-01A-01R-1443-07	LUSC	Lung squamous cell carcinoma	TP	Primary Solid Tumor	RNA	RNA-Seq	UNC-LCCC	UNC-LCCC	ILLUMINA	Illumina	HG19	UNCID_1063737.05e29bda-269a-4b56-b179-8b56867c036e.sorted_genome_alignments.bam	4792619752	9456d581642a10c3a26841bc89e8cf4e	6bcb2860-e18f-4a4c-860c-fad1e72facef	05e29bda-269a-4b56-b179-8b56867c036e	e7020168-1afe-4361-800a-8979aafca12a	c4d764a5-b669-4e88-a989-f7b00384683a	39		2008-05-05	2008-05-05	2009-05-15	Live
TCGA	TCGA-39-5022-01A-21R-1820-07	LUSC	Lung squamous cell carcinoma	TP	Primary Solid Tumor	RNA	RNA-Seq	UNC-LCCC	UNC-LCCC	ILLUMINA	Illumina	HG19	UNCID_1918082.db85a3d4-61c8-4b3d-8d5e-f49fc9638cbb.sorted_genome_alignments.bam	12735932568	dcab11064ead4bc67ba5b276ea3e9f1a	a83999bb-bcfe-4036-8f56-84825760d565	db85a3d4-61c8-4b3d-8d5e-f49fc9638cbb	9eb9e06f-bdfd-47f0-b5be-472a1e276f2c	c77cd407-545a-47b9-a0aa-ec27095f934b	39		2009-04-08	2009-04-08	2009-05-15	Live
TCGA	TCGA-39-5035-01A-01R-1443-07	LUSC	Lung squamous cell carcinoma	TP	Primary Solid Tumor	RNA	RNA-Seq	UNC-LCCC	UNC-LCCC	ILLUMINA	Illumina	HG19	UNCID_1067180.2f3702b6-bd6e-4863-8b81-e7d3850a9017.sorted_genome_alignments.bam	5740498409	bbcf619bc4b1c42e98df65bde4e92254	cb52045c-73dd-4e5d-bee9-c264460699fd	2f3702b6-bd6e-4863-8b81-e7d3850a9017	ba10f90b-66e1-44cd-b6c0-08c448a9d688	5b6bf6e9-12ca-4541-8e67-351740f7cd43	39		2008-05-05	2008-05-05	2009-05-15	Live
TCGA	TCGA-39-5036-01A-01R-1443-07	LUSC	Lung squamous cell carcinoma	TP	Primary Solid Tumor	RNA	RNA-Seq	UNC-LCCC	UNC-LCCC	ILLUMINA	Illumina	HG19	UNCID_1067682.cd60c90b-bd9a-4494-ad73-993664b12f33.sorted_genome_alignments.bam	5712477873	87f5792963196c024c17f6d2e00797a6	20086192-78aa-4354-9eff-a5d39663687b	cd60c90b-bd9a-4494-ad73-993664b12f33	3ebd3dcd-b4f1-449c-8b2f-86f90643676b	ed8042d0-27f6-44bd-8e86-a3a41aa6dc36	39		2008-05-05	2008-05-05	2009-05-15	Live
TCGA	TCGA-41-4097-01A-01R-1850-01	GBM	Glioblastoma multiforme	TP	Primary Solid Tumor	RNA	RNA-Seq	UNC-LCCC	UNC-LCCC	ILLUMINA	Illumina	HG19	UNCID_1541693.4d2bc147-bed8-4621-be86-f32559f0ed91.sorted_genome_alignments.bam	8179105236	75bd80f33785fb482bc0cc0ab512995a	558b0b2b-ebde-4dcf-9b7c-155f35e267e3	4d2bc147-bed8-4621-be86-f32559f0ed91	66afd908-0c76-469e-abc3-89563de338c6	affada32-8c38-4623-924f-c7265b02e75e	41		2008-09-27	2008-09-27	2009-05-15	Live
TCGA	TCGA-41-5651-01A-01R-1850-01	GBM	Glioblastoma multiforme	TP	Primary Solid Tumor	RNA	RNA-Seq	UNC-LCCC	UNC-LCCC	ILLUMINA	Illumina	HG19	UNCID_1541739.4aa70762-1a0e-4b38-be77-a89db0955193.sorted_genome_alignments.bam	7322058109	b5812f499977f637f5ff029a588975d0	97b9138f-3be3-4b82-afca-93aaf8852065	4aa70762-1a0e-4b38-be77-a89db0955193	c184c3ca-7ad3-4202-b108-cb9fd5f5d947	90f74516-fb74-4d3f-9d73-5d2bee2ed381	41		2008-09-28	2008-09-28	2009-05-15	Live
TCGA	TCGA-43-3394-01A-01R-0980-07	LUSC	Lung squamous cell carcinoma	TP	Primary Solid Tumor	RNA	RNA-Seq	UNC-LCCC	UNC-LCCC	ILLUMINA	Illumina	HG19	UNCID_1066781.27e89ada-fc8b-484f-8570-c26af5434438.sorted_genome_alignments.bam	7586986755	337b987830e0a6c843c1fbc87b3a37c4	dc36ea5a-3a17-4a55-ba23-9646a4cae3dd	27e89ada-fc8b-484f-8570-c26af5434438	ce8612ab-3149-4a6a-b424-29c0c21c9b8b	d8f165af-1df5-4876-abf8-7596e52a3bc3	43		2008-05-05	2008-05-05	2009-05-15	Live
TCGA	TCGA-43-3920-01A-01R-0980-07	LUSC	Lung squamous cell carcinoma	TP	Primary Solid Tumor	RNA	RNA-Seq	UNC-LCCC	UNC-LCCC	ILLUMINA	Illumina	HG19	UNCID_1066034.185c6574-0d29-4078-9198-ed4f427331bd.sorted_genome_alignments.bam	6428960374	fa0bb3861953852802f7f14ac46819d3	5c337240-836c-4079-87f1-865f2767cc23	185c6574-0d29-4078-9198-ed4f427331bd	9293e197-e38a-4e19-a7d0-1b45d1ad48bd	bbc07c89-5540-4217-aa56-3608539983c2	43		2008-05-05	2008-05-05	2009-05-15	Live
TCGA	TCGA-43-6143-01A-11R-1820-07	LUSC	Lung squamous cell carcinoma	TP	Primary Solid Tumor	RNA	RNA-Seq	UNC-LCCC	UNC-LCCC	ILLUMINA	Illumina	HG19	UNCID_1059231.0896ba53-2761-4378-9042-de4895b173ac.sorted_genome_alignments.bam	12006291380	8c5f0554d7bbc60ca33c0fe2e1f8b48c	80fb1fed-405e-4aa7-9785-322d948cd910	0896ba53-2761-4378-9042-de4895b173ac	a8764401-d2a5-45dd-941d-2ffb2e7a4664	5489d637-e679-4614-9677-f87fee997e3d	43		2008-05-05	2008-05-05	2009-05-15	Live
TCGA	TCGA-43-6773-01A-41R-1949-07	LUSC	Lung squamous cell carcinoma	TP	Primary Solid Tumor	RNA	RNA-Seq	UNC-LCCC	UNC-LCCC	ILLUMINA	Illumina	HG19	UNCID_1914402.25361c46-91f3-4b7b-80e0-ef8576ce00c1.sorted_genome_alignments.bam	6895571218	2dfbef35ccddb9c367176f95c120700a	35bbcfc5-bc34-461d-878a-8546d9e72a12	25361c46-91f3-4b7b-80e0-ef8576ce00c1	a3583ffc-adb9-40f5-8ec5-8a4f6f432220	d227591f-c1b2-43f9-b83d-75499119c55c	43		2009-04-08	2009-04-08	2009-05-15	Live
TCGA	TCGA-43-A56V-01A-11R-A26W-07	LUSC	Lung squamous cell carcinoma	TP	Primary Solid Tumor	RNA	RNA-Seq	UNC-LCCC	UNC-LCCC	ILLUMINA	Illumina	HG19	UNCID_2075124.165b9f2f-04c6-44d0-a4ac-069ad04e4e42.sorted_genome_alignments.bam	7032750740	c2267cbd6a45907321a2e866951818fa	7663745f-f690-4f5e-8b6f-74c3e4362bc6	165b9f2f-04c6-44d0-a4ac-069ad04e4e42	bb2a7057-6df5-4eb9-ad0f-9ac47314889e	8b9fadc8-a4ae-49e2-b50c-41af103782f6	43		2009-08-27	2009-08-27	2009-08-27	Live
TCGA	TCGA-44-2662-01A-01R-A278-07	LUAD	Lung adenocarcinoma	TP	Primary Solid Tumor	RNA	RNA-Seq	UNC-LCCC	UNC-LCCC	ILLUMINA	Illumina	HG19	UNCID_2275279.0ff4e605-24f6-4b88-8176-37085d189cc9.sorted_genome_alignments.bam	9830848147	68c1b0ff0714305c2bda707f0c947f9e	1d9621a6-c1d2-4759-a1dd-3f909ffb2411	0ff4e605-24f6-4b88-8176-37085d189cc9	ccda26c1-a6d6-4317-8cf8-8a87e15ce12e	d2198941-e96f-40bd-9fbe-82886217d5db	44		2010-01-17	2010-01-17	2010-01-17	Live
TCGA	TCGA-44-3398-01A-01R-1107-07	LUAD	Lung adenocarcinoma	TP	Primary Solid Tumor	RNA	RNA-Seq	UNC-LCCC	UNC-LCCC	ILLUMINA	Illumina	HG19	UNCID_1208108.c63e6cf3-936d-4d14-ab87-11aa4ef51242.sorted_genome_alignments.bam	8619942534	5851003855cd1246e6d23592d1384bef	ab959ea8-07c7-452c-adb8-57089d6286e0	c63e6cf3-936d-4d14-ab87-11aa4ef51242	ffb0c0b7-165e-4439-b3e6-62431f40b7fe	58493fd3-5923-436c-bf10-7315b007c5c0	44		2008-07-17	2008-07-17	2009-05-15	Live
TCGA	TCGA-44-3918-01A-01R-A278-07	LUAD	Lung adenocarcinoma	TP	Primary Solid Tumor	RNA	RNA-Seq	UNC-LCCC	UNC-LCCC	ILLUMINA	Illumina	HG19	UNCID_2275466.0057584d-94d8-4522-9396-00e2ba39368c.sorted_genome_alignments.bam	8796486321	d0a2599f5a0acacfb5109c1d68d6ff98	d8ce94b3-240b-48a1-a7b9-9a85d961640e	0057584d-94d8-4522-9396-00e2ba39368c	6e3b6b72-142d-4b8d-a462-28a205796e41	2ff8bafd-2ac5-4bfd-8c60-81519cd44166	44		2010-01-17	2010-01-17	2010-01-17	Live
TCGA	TCGA-44-3918-01B-02R-A277-07	LUAD	Lung adenocarcinoma	TP	Primary Solid Tumor	RNA	RNA-Seq	UNC-LCCC	UNC-LCCC	ILLUMINA	Illumina	HG19	UNCID_2296485.ce1002ad-5eda-4beb-9939-bc4a648ec4ec.sorted_genome_alignments.bam	10274671400	fd6369217dd47966608b17694686a885	f50924cb-e14a-4405-b853-027930e05f7e	ce1002ad-5eda-4beb-9939-bc4a648ec4ec	6e3b6b72-142d-4b8d-a462-28a205796e41	3a9be0ad-9ffd-4c4b-8b12-bae55310b0c7	44		2010-01-17	2010-01-17	2010-01-17	Live
TCGA	TCGA-44-4112-01A-01R-1107-07	LUAD	Lung adenocarcinoma	TP	Primary Solid Tumor	RNA	RNA-Seq	UNC-LCCC	UNC-LCCC	ILLUMINA	Illumina	HG19	UNCID_1207670.220d4f21-012b-4e06-aabf-a32d23f28a78.sorted_genome_alignments.bam	7774673666	d54fc06a1da571c2073f3d553b104d11	b82946a0-0472-4ba0-a944-8087823a9444	220d4f21-012b-4e06-aabf-a32d23f28a78	68b86559-38b2-41f2-b66e-c3c2b628b14d	6c206676-e511-4281-91f5-bfe91b3279a4	44		2008-07-17	2008-07-17	2009-05-15	Live
TCGA	TCGA-44-4112-01A-01R-A278-07	LUAD	Lung adenocarcinoma	TP	Primary Solid Tumor	RNA	RNA-Seq	UNC-LCCC	UNC-LCCC	ILLUMINA	Illumina	HG19	UNCID_2275739.376bf5b1-9205-46c8-aa7e-28e38de6cc4d.sorted_genome_alignments.bam	9311851215	35c36e939a66ce3fd9b5ba23399cda03	98e0fc46-ec7e-4a8e-bd17-2c4aede91efe	376bf5b1-9205-46c8-aa7e-28e38de6cc4d	68b86559-38b2-41f2-b66e-c3c2b628b14d	6c206676-e511-4281-91f5-bfe91b3279a4	44		2010-01-17	2010-01-17	2010-01-17	Live
TCGA	TCGA-44-4112-01B-06R-A277-07	LUAD	Lung adenocarcinoma	TP	Primary Solid Tumor	RNA	RNA-Seq	UNC-LCCC	UNC-LCCC	ILLUMINA	Illumina	HG19	UNCID_2296541.3170ac7d-3d8a-4e25-afb1-8931f05f54e4.sorted_genome_alignments.bam	11281424285	34b95421f59c05e8d8e0ab0108073add	933504f1-03ad-4e43-8039-b3afd52ad3b6	3170ac7d-3d8a-4e25-afb1-8931f05f54e4	68b86559-38b2-41f2-b66e-c3c2b628b14d	8cc50f81-9018-462c-8843-1ea8ce1eff1a	44		2010-01-17	2010-01-17	2010-01-17	Live
TCGA	TCGA-44-5645-01B-04R-A277-07	LUAD	Lung adenocarcinoma	TP	Primary Solid Tumor	RNA	RNA-Seq	UNC-LCCC	UNC-LCCC	ILLUMINA	Illumina	HG19	UNCID_2251951.424af09f-832e-46ee-967d-d4113f0078b6.sorted_genome_alignments.bam	12754493618	a8b9d8e8c1c1c1c6bb8a0cb06f48b48e	40632f7f-19fc-4e85-833e-b78673819f53	424af09f-832e-46ee-967d-d4113f0078b6	ddeacccf-0953-4952-8a4e-c2617f2e7bcc	2ea3d6eb-8e72-45f2-bbcc-5561df4e7e37	44		2010-01-17	2010-01-17	2010-01-17	Live
TCGA	TCGA-44-6145-01A-11R-1755-07	LUAD	Lung adenocarcinoma	TP	Primary Solid Tumor	RNA	RNA-Seq	UNC-LCCC	UNC-LCCC	ILLUMINA	Illumina	HG19	UNCID_1466057.2d452408-9d25-49e1-81db-542021eb28cb.sorted_genome_alignments.bam	3791834886	353dc23eb64c6a1ec28deeab92fbf8e4	3207f63f-4412-4a46-8736-781a3fb5280f	2d452408-9d25-49e1-81db-542021eb28cb	6144d666-8f77-4efe-95f1-f9e5c4e5e056	007783b3-a1b5-4e9b-8add-6d01fefb5697	44		2008-08-15	2008-08-15	2009-05-15	Live
TCGA	TCGA-44-6147-01A-11R-1755-07	LUAD	Lung adenocarcinoma	TP	Primary Solid Tumor	RNA	RNA-Seq	UNC-LCCC	UNC-LCCC	ILLUMINA	Illumina	HG19	UNCID_1207480.29af0307-5d76-462d-beee-18e8c4f179b8.sorted_genome_alignments.bam	5085341471	55ad5ba64752fd983ad9fab4410f30ec	4bd54042-8446-4bfb-899d-6b87ef59ce44	29af0307-5d76-462d-beee-18e8c4f179b8	889aec8e-14ba-48d9-8fe1-f2416e82b333	43f5270a-f2f2-4dd9-83b5-486b805e35b8	44		2008-06-07	2008-06-07	2009-05-15	Live
TCGA	TCGA-44-6147-01A-11R-A278-07	LUAD	Lung adenocarcinoma	TP	Primary Solid Tumor	RNA	RNA-Seq	UNC-LCCC	UNC-LCCC	ILLUMINA	Illumina	HG19	UNCID_2275158.1a95972b-00b5-47df-931d-9a7630d568bc.sorted_genome_alignments.bam	9590865412	a374a8a10b51fb6b9b262779036a9144	42e74dd3-512e-4ae9-a3d5-ef7ab5e62371	1a95972b-00b5-47df-931d-9a7630d568bc	889aec8e-14ba-48d9-8fe1-f2416e82b333	43f5270a-f2f2-4dd9-83b5-486b805e35b8	44		2010-01-17	2010-01-17	2010-01-17	Live
TCGA	TCGA-44-6775-01C-02R-A277-07	LUAD	Lung adenocarcinoma	TP	Primary Solid Tumor	RNA	RNA-Seq	UNC-LCCC	UNC-LCCC	ILLUMINA	Illumina	HG19	UNCID_2273724.488f0839-d0af-4ae0-971b-3e574e126c8a.sorted_genome_alignments.bam	8740510071	9bf3e8899b031fa1f7074b2cb2d66917	1b787802-fc79-471c-bd8d-28e5ba63aa71	488f0839-d0af-4ae0-971b-3e574e126c8a	3c4ff061-d214-4d1c-8d2e-3034f207c252	1163fbc8-706b-4d7d-8454-bbb24e2bf27d	44		2010-01-17	2010-01-17	2010-01-17	Live
TCGA	TCGA-44-6777-01A-11R-1858-07	LUAD	Lung adenocarcinoma	TP	Primary Solid Tumor	RNA	RNA-Seq	UNC-LCCC	UNC-LCCC	ILLUMINA	Illumina	HG19	UNCID_1107214.25f0eee1-8f38-4e75-accf-7e7bb686405c.sorted_genome_alignments.bam	4914276928	70847d613534dcae159a4236901540ba	4bc255f9-179d-46e2-a346-e42551826571	25f0eee1-8f38-4e75-accf-7e7bb686405c	349e6f38-2c67-4a69-a777-b9173a2a27cf	174e4405-4848-4e5e-93cc-0cdf2795c91a	44		2008-05-07	2008-05-07	2009-05-15	Live
TCGA	TCGA-44-7659-01A-11R-2066-07	LUAD	Lung adenocarcinoma	TP	Primary Solid Tumor	RNA	RNA-Seq	UNC-LCCC	UNC-LCCC	ILLUMINA	Illumina	HG19	UNCID_1426009.e01db349-84f5-4e73-a356-3460d3267f03.sorted_genome_alignments.bam	3907683760	6888b546d4e27515fab0606fc3f96030	26637071-d692-4b03-9849-ad5f3f107c43	e01db349-84f5-4e73-a356-3460d3267f03	b86b1616-20a2-4300-8daa-03dcc9938215	43ab9d3a-9e4e-49a1-8044-280850a5cd7e	44		2008-07-17	2008-07-17	2009-05-15	Live
TCGA	TCGA-44-7662-01A-11R-2066-07	LUAD	Lung adenocarcinoma	TP	Primary Solid Tumor	RNA	RNA-Seq	UNC-LCCC	UNC-LCCC	ILLUMINA	Illumina	HG19	UNCID_1435429.0216208c-fbbd-4370-93dd-19fbb7703568.sorted_genome_alignments.bam	9182847046	93530e090d1b498233ad4804991d1f5c	caf8cc7e-d68b-43e8-ae4c-08346dff634d	0216208c-fbbd-4370-93dd-19fbb7703568	ab9e6815-4d13-44db-93e5-553eb4f5bc95	5e72a9b0-5f80-462e-a586-262f573dc62c	44		2008-07-17	2008-07-17	2009-05-15	Live
TCGA	TCGA-44-7669-01A-21R-2066-07	LUAD	Lung adenocarcinoma	TP	Primary Solid Tumor	RNA	RNA-Seq	UNC-LCCC	UNC-LCCC	ILLUMINA	Illumina	HG19	UNCID_1433738.109f2b77-1742-4afa-bcba-b763746fe080.sorted_genome_alignments.bam	8375069148	f76fd2ba548f6cf096b61b4ecae193b1	a35a1390-32a3-4b30-a132-3aac37c1f8cb	109f2b77-1742-4afa-bcba-b763746fe080	4b22ad71-c585-4077-ad3c-c6e026d0c7fa	37599a47-3ab8-4b42-a227-270e8652c160	44		2008-07-17	2008-07-17	2009-05-15	Live
TCGA	TCGA-44-7670-01A-11R-2066-07	LUAD	Lung adenocarcinoma	TP	Primary Solid Tumor	RNA	RNA-Seq	UNC-LCCC	UNC-LCCC	ILLUMINA	Illumina	HG19	UNCID_1435073.0b8ef0be-c6fb-4ca9-9da0-f97dd22767bf.sorted_genome_alignments.bam	8247278317	bd8545490aa020d028b1e4ee7b31065d	92cb0f4d-dd2d-4b27-a657-7d9b59c8073a	0b8ef0be-c6fb-4ca9-9da0-f97dd22767bf	9b38eded-3f46-4aaa-9991-68008d97bdbe	7f56df3f-b649-43d1-ab46-ad460233e46b	44		2008-07-17	2008-07-17	2009-05-15	Live
TCGA	TCGA-46-6026-01A-11R-1820-07	LUSC	Lung squamous cell carcinoma	TP	Primary Solid Tumor	RNA	RNA-Seq	UNC-LCCC	UNC-LCCC	ILLUMINA	Illumina	HG19	UNCID_1059145.3361fa31-f545-4a50-912e-3bab98eb7930.sorted_genome_alignments.bam	11462815313	6755cc2642098d4bb6c3e83c2b9876d8	613e7d14-f493-4f57-84e8-efc430297455	3361fa31-f545-4a50-912e-3bab98eb7930	e8bc2eea-dc6e-420b-abe8-e36989e75df8	43ddcc1b-208a-4857-ad5c-4db159871bc8	46		2008-05-05	2008-05-05	2009-05-15	Live
TCGA	TCGA-49-4486-01A-01R-1206-07	LUAD	Lung adenocarcinoma	TP	Primary Solid Tumor	RNA	RNA-Seq	UNC-LCCC	UNC-LCCC	ILLUMINA	Illumina	HG19	UNCID_1229404.0c0cfdfb-107b-4a20-bfda-7922453c041e.sorted_genome_alignments.bam	9225226414	6438488a145f9729fe1ff94133f0a69a	4bcf5345-7eff-4ec4-be66-7fb9c35a5ce2	0c0cfdfb-107b-4a20-bfda-7922453c041e	61c655ec-52b5-453f-a6cc-b2aba445b027	5ae9b10f-347c-48c3-90cd-9290055cfe4b	49		2008-06-07	2008-06-07	2009-05-15	Live
TCGA	TCGA-49-4507-01A-01R-1206-07	LUAD	Lung adenocarcinoma	TP	Primary Solid Tumor	RNA	RNA-Seq	UNC-LCCC	UNC-LCCC	ILLUMINA	Illumina	HG19	UNCID_1113156.15f243f1-05de-4750-9826-d80ddc97d739.sorted_genome_alignments.bam	8511159122	b61b2f2d2f177ef49dac50e88b883eb3	ef768313-b229-4277-9869-a426e62122b0	15f243f1-05de-4750-9826-d80ddc97d739	50b2c647-aecd-4c81-af22-0d8116593552	962f85ff-1f27-49e4-8c3d-798facea122f	49		2008-05-23	2008-05-07	2009-05-15	Live
TCGA	TCGA-49-4510-01A-01R-1206-07	LUAD	Lung adenocarcinoma	TP	Primary Solid Tumor	RNA	RNA-Seq	UNC-LCCC	UNC-LCCC	ILLUMINA	Illumina	HG19	UNCID_1213171.3739f699-5aef-4152-a918-36dc138c432e.sorted_genome_alignments.bam	11083832631	8cda8d8c4393fe5116040d1813bb0fe8	b9f47a01-c791-4645-bc34-21297a299eb6	3739f699-5aef-4152-a918-36dc138c432e	f77b6930-a1ce-446e-a15d-c018cbbecfee	9a479d32-13a4-46c2-b26d-34cb6051a891	49		2008-07-17	2008-07-17	2009-05-15	Live
TCGA	TCGA-50-5044-01A-21R-1858-07	LUAD	Lung adenocarcinoma	TP	Primary Solid Tumor	RNA	RNA-Seq	UNC-LCCC	UNC-LCCC	ILLUMINA	Illumina	HG19	UNCID_1095322.dac01b76-c2a3-4041-b704-97f1afc2c4d3.sorted_genome_alignments.bam	3063449083	a02fecf8e9c26ba75ecd1d0e8b7f9dd8	87ba08b0-ab83-476b-8366-dd4a801c91a3	dac01b76-c2a3-4041-b704-97f1afc2c4d3	fa0c7392-d485-41ac-bf7e-244a528209ae	b307dae9-2cc8-4afd-a268-84788309ac61	50		2008-05-05	2008-05-05	2009-05-15	Live
TCGA	TCGA-50-5049-01A-01R-1628-07	LUAD	Lung adenocarcinoma	TP	Primary Solid Tumor	RNA	RNA-Seq	UNC-LCCC	UNC-LCCC	ILLUMINA	Illumina	HG19	UNCID_1109340.299d2ad8-b54d-4ddb-b6c5-b80d8baf39f2.sorted_genome_alignments.bam	4467406479	76573adc47c1a23ddd8f568c71093bb5	a00430ba-efbd-486f-aa30-624accb95574	299d2ad8-b54d-4ddb-b6c5-b80d8baf39f2	9944f46f-9fa8-4e2c-a806-776bec7f8803	21b2f32e-ccea-4b20-86d3-6647e99825cf	50		2008-05-07	2008-05-07	2009-05-15	Live
TCGA	TCGA-50-5055-01A-01R-1628-07	LUAD	Lung adenocarcinoma	TP	Primary Solid Tumor	RNA	RNA-Seq	UNC-LCCC	UNC-LCCC	ILLUMINA	Illumina	HG19	UNCID_1226760.15be34fa-d099-42d0-98ca-e66c83a16790.sorted_genome_alignments.bam	3145298780	68cdcca7337c652642684b39bd16a783	50fcc028-1e61-4fe2-8376-e96d3ce215f8	15be34fa-d099-42d0-98ca-e66c83a16790	cc3d9750-7ce0-489f-86d4-8017b7ebed29	68d19e88-7fbd-48cc-a09f-55c47bfaf6e7	50		2008-06-07	2008-06-07	2009-05-15	Live
TCGA	TCGA-50-5068-01A-01R-1628-07	LUAD	Lung adenocarcinoma	TP	Primary Solid Tumor	RNA	RNA-Seq	UNC-LCCC	UNC-LCCC	ILLUMINA	Illumina	HG19	UNCID_1226787.10c6a96f-b119-43a8-8dfa-9af13bce53b9.sorted_genome_alignments.bam	2994780100	572de039ce83e52f6c2e58b203db4a5a	cd9ea1d9-2b53-48b2-b1e7-1148e1edb36f	10c6a96f-b119-43a8-8dfa-9af13bce53b9	591c068f-bbb1-4df2-9abb-d1a2e4a58372	63d5b15a-fb94-4b8b-9e93-1dd1cc0a157f	50		2008-06-07	2008-06-07	2009-05-15	Live
TCGA	TCGA-50-6590-01A-12R-1858-07	LUAD	Lung adenocarcinoma	TP	Primary Solid Tumor	RNA	RNA-Seq	UNC-LCCC	UNC-LCCC	ILLUMINA	Illumina	HG19	UNCID_1109424.12fdf681-a6f5-4dfe-b556-d7e7f7e4d58a.sorted_genome_alignments.bam	5396529608	9f4d5235107f1311966a2e33ac5bf86d	a83dc51f-66f4-411e-9e5c-079ad215607d	12fdf681-a6f5-4dfe-b556-d7e7f7e4d58a	114a34c0-983b-4d90-9181-1823c9637a63	fbc17626-365c-4be6-b3a7-d282e7c19236	50		2008-05-07	2008-05-07	2009-05-15	Live
TCGA	TCGA-50-6597-01A-11R-1858-07	LUAD	Lung adenocarcinoma	TP	Primary Solid Tumor	RNA	RNA-Seq	UNC-LCCC	UNC-LCCC	ILLUMINA	Illumina	HG19	UNCID_1103843.ce74929b-eae4-4e87-9a60-90230e28dadd.sorted_genome_alignments.bam	3356229942	686ae25022138136ba686c86f0941f0c	0422dad5-3238-4850-860c-177243bf195a	ce74929b-eae4-4e87-9a60-90230e28dadd	0d66bf6c-eed0-4726-bd5b-3bf6d610b4e0	c5363830-3db9-4c0c-aa47-b32fdc888c60	50		2008-05-06	2008-05-06	2009-05-15	Live
TCGA	TCGA-50-7109-01A-11R-2039-07	LUAD	Lung adenocarcinoma	TP	Primary Solid Tumor	RNA	RNA-Seq	UNC-LCCC	UNC-LCCC	ILLUMINA	Illumina	HG19	UNCID_1212469.330a29fe-e4ec-458b-8d1f-05f147ac98d9.sorted_genome_alignments.bam	6683096104	26d74516bca3b568640974fc84fb3c8b	ff780a21-8949-4bd9-8354-7f636cbfe744	330a29fe-e4ec-458b-8d1f-05f147ac98d9	7eb540b4-8dd3-4382-a488-e48b1c7213b3	763310b9-3fb9-4a22-851c-e4335a2ed21c	50		2008-06-07	2008-06-07	2009-05-15	Live
TCGA	TCGA-51-4081-01A-01R-1100-07	LUSC	Lung squamous cell carcinoma	TP	Primary Solid Tumor	RNA	RNA-Seq	UNC-LCCC	UNC-LCCC	ILLUMINA	Illumina	HG19	UNCID_1063698.25c74ec3-c453-4ccb-94d1-a38bfc4aa0b2.sorted_genome_alignments.bam	5832253541	88a9f183b67ada65e127f46d7cf62c37	839d7cf3-3e13-460f-b3b3-8e0fdfc86c73	25c74ec3-c453-4ccb-94d1-a38bfc4aa0b2	3f43c83e-c2a2-4224-9da0-0757b9c7d4ca	5e39b554-238a-4e41-934d-85741069f1c0	51		2008-05-06	2008-05-06	2009-05-15	Live
TCGA	TCGA-52-7812-01A-11R-2125-07	LUSC	Lung squamous cell carcinoma	TP	Primary Solid Tumor	RNA	RNA-Seq	UNC-LCCC	UNC-LCCC	ILLUMINA	Illumina	HG19	UNCID_1841074.2afa4dfe-6d9b-46b1-89bd-235c7b5cbebf.sorted_genome_alignments.bam	6162353532	12d922116a72393b926bd6f3967400d8	a81337f5-e346-42f0-87a2-9aab7dc1e5b4	2afa4dfe-6d9b-46b1-89bd-235c7b5cbebf	81b7cbc1-c037-426f-95b0-d729a30697da	75384e41-370e-4972-870c-2845fb4ded2f	52		2009-04-08	2009-04-08	2009-05-15	Live
TCGA	TCGA-53-A4EZ-01A-12R-A24X-07	LUAD	Lung adenocarcinoma	TP	Primary Solid Tumor	RNA	RNA-Seq	UNC-LCCC	UNC-LCCC	ILLUMINA	Illumina	HG19	UNCID_1991071.465ce132-c1f4-490f-b1f1-46300fde4441.sorted_genome_alignments.bam	7299198381	080e09d95a05e27f544e63fc794a54b5	e8fdfaa1-ed61-47c5-9599-fa480bf205e3	465ce132-c1f4-490f-b1f1-46300fde4441	7ca711ec-9ac0-4fa7-8a60-32ae84b8789a	07af724b-7a04-47b8-b282-662710a1c347	53		2009-06-23	2009-06-22	2009-06-23	Live
TCGA	TCGA-55-6968-01A-11R-1949-07	LUAD	Lung adenocarcinoma	TP	Primary Solid Tumor	RNA	RNA-Seq	UNC-LCCC	UNC-LCCC	ILLUMINA	Illumina	HG19	UNCID_1098471.09fba9fa-29d2-41a1-b3aa-4bfd97be3fc8.sorted_genome_alignments.bam	4239169028	234db9b125761ebf959eae6b7edb3112	8414eb33-a415-424a-8527-ac3f635a42a3	09fba9fa-29d2-41a1-b3aa-4bfd97be3fc8	83a6ed20-b3cf-48b9-8ed3-a080cd4951fa	df25f146-a833-4bfd-adf7-b41b6a7f797e	55		2008-05-06	2008-05-06	2009-05-15	Live
TCGA	TCGA-55-6981-01A-11R-1949-07	LUAD	Lung adenocarcinoma	TP	Primary Solid Tumor	RNA	RNA-Seq	UNC-LCCC	UNC-LCCC	ILLUMINA	Illumina	HG19	UNCID_1207136.af2f26d9-617a-42f3-a083-352d5e576460.sorted_genome_alignments.bam	2646118051	27c7b67c8033c89cd73b810f352fd149	f1fc3e0e-6f32-47f1-8b66-fbf6bd312cd4	af2f26d9-617a-42f3-a083-352d5e576460	0a45f302-5748-48f3-9dc9-66c01843a68e	2b87b12c-5ca7-4492-a2f6-26f9644e1d5a	55		2008-06-07	2008-06-07	2009-05-15	Live
TCGA	TCGA-55-6983-01A-11R-1949-07	LUAD	Lung adenocarcinoma	TP	Primary Solid Tumor	RNA	RNA-Seq	UNC-LCCC	UNC-LCCC	ILLUMINA	Illumina	HG19	UNCID_1501218.3f4a27fd-378a-4d74-91c1-eda773c26b79.sorted_genome_alignments.bam	8428407676	f0336ab95e35f00a66f9767adba441b0	371a9e44-615f-4820-af0a-6e889e5c74ee	3f4a27fd-378a-4d74-91c1-eda773c26b79	54a0e4d7-c274-4569-9c25-45bbe26d7f21	168a4a36-b73d-4c17-aaa4-1e4824a155c2	55		2008-09-24	2008-09-24	2009-05-15	Live
TCGA	TCGA-55-7907-01A-11R-2170-07	LUAD	Lung adenocarcinoma	TP	Primary Solid Tumor	RNA	RNA-Seq	UNC-LCCC	UNC-LCCC	ILLUMINA	Illumina	HG19	UNCID_1077210.0168f22b-6d11-4492-9aea-5ffa451bff3e.sorted_genome_alignments.bam	4277423606	92e479c4b5466c485ac2eeb24b71b382	4729b4e7-c2df-4610-9efe-683222020997	0168f22b-6d11-4492-9aea-5ffa451bff3e	bf755bc2-b7aa-4c3c-8b3c-58b089b5cab6	88c65791-1a9c-4121-955a-9bd5ed1b0bba	55		2008-10-16	2008-10-16	2009-05-15	Live
TCGA	TCGA-55-7913-01B-11R-2241-07	LUAD	Lung adenocarcinoma	TP	Primary Solid Tumor	RNA	RNA-Seq	UNC-LCCC	UNC-LCCC	ILLUMINA	Illumina	HG19	UNCID_1323956.168efb85-ed48-4e77-ba13-90674218c506.sorted_genome_alignments.bam	10741139473	dac3132b2866a27c45f133008aff4c6b	47001da6-c0cd-4304-a9aa-7a50787c0d61	168efb85-ed48-4e77-ba13-90674218c506	c9c533ee-e154-4a56-bce9-b5af37574b2f	e7a733ac-55e0-4395-ad3b-7cfc5b526d01	55		2008-11-11	2008-11-11	2009-05-15	Live
TCGA	TCGA-55-8085-01A-11R-2241-07	LUAD	Lung adenocarcinoma	TP	Primary Solid Tumor	RNA	RNA-Seq	UNC-LCCC	UNC-LCCC	ILLUMINA	Illumina	HG19	UNCID_1322803.04104d50-dcf7-4e77-9038-8fed73db6a12.sorted_genome_alignments.bam	8806611702	060b52936842911dc1a03101ac1ef9f6	3bc34bd4-1a38-4d72-b4bd-f17877f6988f	04104d50-dcf7-4e77-9038-8fed73db6a12	5fd0f07b-8bb9-4378-bd26-28a26057e8fe	a527b0d5-599a-4ec6-9eca-bae98872f440	55		2008-11-11	2008-11-11	2009-05-15	Live
TCGA	TCGA-55-8087-01A-11R-2241-07	LUAD	Lung adenocarcinoma	TP	Primary Solid Tumor	RNA	RNA-Seq	UNC-LCCC	UNC-LCCC	ILLUMINA	Illumina	HG19	UNCID_1326311.ce03cab8-df0a-433b-bc39-96203ab061a1.sorted_genome_alignments.bam	10142348662	3d1127b03461db981ff92e6f5cffa432	bfac05c6-367d-4d3d-a523-2327b97a098d	ce03cab8-df0a-433b-bc39-96203ab061a1	e254aaeb-012c-4d92-8a03-cce1f6a2bcd6	f0054242-3f54-41d4-9f74-94f61fefbfbc	55		2008-11-11	2008-11-11	2009-05-15	Live
TCGA	TCGA-55-8091-01A-11R-2241-07	LUAD	Lung adenocarcinoma	TP	Primary Solid Tumor	RNA	RNA-Seq	UNC-LCCC	UNC-LCCC	ILLUMINA	Illumina	HG19	UNCID_1321335.40adb8fd-ac1d-4f5d-98a4-3bb5256626c4.sorted_genome_alignments.bam	7794790759	ee4560e8a84024badaf3c6b393a6dbb7	8830ca5b-8844-4d04-998c-162cbae8bb0c	40adb8fd-ac1d-4f5d-98a4-3bb5256626c4	d12b6930-9ae4-4fe7-ad69-d183135c91ab	55b07618-5b99-436f-a0dd-fe96a13851d6	55		2008-11-11	2008-11-11	2009-05-15	Live
TCGA	TCGA-55-8094-01A-11R-2241-07	LUAD	Lung adenocarcinoma	TP	Primary Solid Tumor	RNA	RNA-Seq	UNC-LCCC	UNC-LCCC	ILLUMINA	Illumina	HG19	UNCID_1320441.b08923df-9b70-48eb-bc2b-023d1e1b0eeb.sorted_genome_alignments.bam	5826316004	e00f3ccf6c6a14dcf0d290fa3e0b8fcc	ab0e2209-568a-4583-99bd-51d5c760f54e	b08923df-9b70-48eb-bc2b-023d1e1b0eeb	69584d55-18f7-4786-b3cc-cd528500be44	09656581-db34-4e6e-afe0-80666eb5fba6	55		2008-11-11	2008-11-11	2009-05-15	Live
TCGA	TCGA-55-8096-01A-11R-2241-07	LUAD	Lung adenocarcinoma	TP	Primary Solid Tumor	RNA	RNA-Seq	UNC-LCCC	UNC-LCCC	ILLUMINA	Illumina	HG19	UNCID_1323857.22366c3f-bf63-421e-b086-0ffb87945bf9.sorted_genome_alignments.bam	10328638187	c19458d7cdcba3a6a5b58978751733cd	27c58609-7490-4203-a471-4f27dc6a92b1	22366c3f-bf63-421e-b086-0ffb87945bf9	36470b30-a3b3-4d28-851b-918a7ff88011	a5d9be94-1204-49cb-8758-1505d853564c	55		2008-11-11	2008-11-11	2009-05-15	Live
TCGA	TCGA-55-8203-01A-11R-2241-07	LUAD	Lung adenocarcinoma	TP	Primary Solid Tumor	RNA	RNA-Seq	UNC-LCCC	UNC-LCCC	ILLUMINA	Illumina	HG19	UNCID_1325794.26900eb0-165e-463e-84ad-51321287d2c3.sorted_genome_alignments.bam	10284366728	214e620f48b7be5dc3cf2d24ca74a9f5	0330efd2-e9b5-4ebc-b953-d678fece92da	26900eb0-165e-463e-84ad-51321287d2c3	9a9bd705-1ef1-4a6c-bb1e-bdd346dc01c0	d1f3852d-d23c-41af-9ec0-19c4ba1b1da5	55		2008-11-11	2008-11-11	2009-05-15	Live
TCGA	TCGA-55-8208-01A-11R-2241-07	LUAD	Lung adenocarcinoma	TP	Primary Solid Tumor	RNA	RNA-Seq	UNC-LCCC	UNC-LCCC	ILLUMINA	Illumina	HG19	UNCID_1322705.dbeac9fe-cb6a-464c-9a96-d586797b1da0.sorted_genome_alignments.bam	7840026120	db82a6123ca02d94b05c8fc1c1b18fa5	55e2871c-7cf8-4c3b-9345-7479b7a4d379	dbeac9fe-cb6a-464c-9a96-d586797b1da0	77f8c850-b4e6-46a1-ab12-a50e0044a0c8	6ea79640-5376-40fd-b9d4-e846335579d2	55		2008-11-11	2008-11-11	2009-05-15	Live
TCGA	TCGA-55-8302-01A-11R-2326-07	LUAD	Lung adenocarcinoma	TP	Primary Solid Tumor	RNA	RNA-Seq	UNC-LCCC	UNC-LCCC	ILLUMINA	Illumina	HG19	UNCID_1942896.db0d3ef1-a8d7-4a5e-863e-f9e2717dee54.sorted_genome_alignments.bam	4816593007	45892b8fc81818460471a89e2cc91abd	e99760da-e906-4b3e-a2a5-06ec330397eb	db0d3ef1-a8d7-4a5e-863e-f9e2717dee54	807cc7d2-6e3b-4f2d-9531-0da994eeeada	97df724f-afe1-4db4-9563-853245093fbb	55		2009-06-20	2009-06-17	2009-06-20	Live
TCGA	TCGA-55-8506-01A-11R-2403-07	LUAD	Lung adenocarcinoma	TP	Primary Solid Tumor	RNA	RNA-Seq	UNC-LCCC	UNC-LCCC	ILLUMINA	Illumina	HG19	UNCID_1910459.db1370cf-7ca5-45ed-bba6-751f28e39825.sorted_genome_alignments.bam	4384256828	2679755e8b7ceb02a263121c8a457a01	ab3e2afb-e9d1-4e7f-ab0d-594385b431d6	db1370cf-7ca5-45ed-bba6-751f28e39825	3ed05070-6633-4de5-9f72-090f93aa2e4d	db809a73-5e5f-42f2-ab05-89bac944411d	55		2009-04-19	2009-04-19	2009-05-15	Live
TCGA	TCGA-55-8510-01A-11R-2403-07	LUAD	Lung adenocarcinoma	TP	Primary Solid Tumor	RNA	RNA-Seq	UNC-LCCC	UNC-LCCC	ILLUMINA	Illumina	HG19	UNCID_1905418.3088dac7-68b6-42f3-82eb-ff2bd451d7c5.sorted_genome_alignments.bam	4728927671	90cc34a6c7465ef4ed7b1a42a0001cf3	8dc5bcba-8206-4b72-8ac6-b563260aa31f	3088dac7-68b6-42f3-82eb-ff2bd451d7c5	962fd4e7-9199-43d9-abce-e3dfa46da62c	431c3f05-aa24-4d13-8dfe-96145289ae02	55		2009-04-19	2009-04-19	2009-05-15	Live
TCGA	TCGA-55-8511-01A-11R-2403-07	LUAD	Lung adenocarcinoma	TP	Primary Solid Tumor	RNA	RNA-Seq	UNC-LCCC	UNC-LCCC	ILLUMINA	Illumina	HG19	UNCID_1984214.db0a4e20-b5ad-4034-ae70-1e3747cdaa1f.sorted_genome_alignments.bam	5011514756	630d60f681b1077979a050ee9cb384d2	8c9b12e3-d92b-4e35-845a-5150ddd7c390	db0a4e20-b5ad-4034-ae70-1e3747cdaa1f	1f1df7ea-00b9-4432-86de-da773d1451e5	933577d0-75b1-4f9f-baa1-2dd1ab254fd2	55		2009-06-23	2009-06-22	2009-06-23	Live
TCGA	TCGA-55-A4DG-01A-11R-A24H-07	LUAD	Lung adenocarcinoma	TP	Primary Solid Tumor	RNA	RNA-Seq	UNC-LCCC	UNC-LCCC	ILLUMINA	Illumina	HG19	UNCID_1964805.1dd50bb6-84d4-4e07-ba01-802f470b46dd.sorted_genome_alignments.bam	5665312456	ed74c05790601d5df499ccf422625dba	4805730f-be20-402e-9add-af43e93b39ae	1dd50bb6-84d4-4e07-ba01-802f470b46dd	3e34c7d9-90fa-41e2-ba6b-4bbc332adc4e	4ddf0a0c-a1ec-4f94-b886-ad444a50be97	55		2009-06-20	2009-06-17	2009-06-20	Live
TCGA	TCGA-56-5897-01A-11R-1635-07	LUSC	Lung squamous cell carcinoma	TP	Primary Solid Tumor	RNA	RNA-Seq	UNC-LCCC	UNC-LCCC	ILLUMINA	Illumina	HG19	UNCID_1074673.31137a90-0e02-4c48-80c1-14c882eff26f.sorted_genome_alignments.bam	8649375635	3b78763f1f8770d9c33cfaf11cf06039	8e349d24-63ad-436b-86c0-3cf9e1347dee	31137a90-0e02-4c48-80c1-14c882eff26f	b3a6edcd-6592-44fb-9ec1-037138bfbdaf	d2aaf939-ecde-499c-b301-134d1a9dcc5a	56		2008-05-06	2008-05-06	2009-05-15	Live
TCGA	TCGA-56-5898-01A-11R-1635-07	LUSC	Lung squamous cell carcinoma	TP	Primary Solid Tumor	RNA	RNA-Seq	UNC-LCCC	UNC-LCCC	ILLUMINA	Illumina	HG19	UNCID_1053677.2589ea8d-6306-4460-999f-c87a4b005420.sorted_genome_alignments.bam	6982514525	6d0a3e6e0528d5b0c072752a27d01482	c843b39a-f7dd-4678-afd0-30cc25696c04	2589ea8d-6306-4460-999f-c87a4b005420	6467bc69-4e89-49f6-8912-fa86d513cf51	810446e8-1a50-4793-a2c4-14a5d41167b8	56		2008-05-06	2008-05-06	2009-05-15	Live
TCGA	TCGA-56-6545-01A-11R-1820-07	LUSC	Lung squamous cell carcinoma	TP	Primary Solid Tumor	RNA	RNA-Seq	UNC-LCCC	UNC-LCCC	ILLUMINA	Illumina	HG19	UNCID_1055404.2e6e7411-9875-418e-97a7-8fd61866d5a6.sorted_genome_alignments.bam	11711446005	6366606bd7a49faa6d55239f999508be	31b050d0-53aa-4665-bc10-10e24bb185aa	2e6e7411-9875-418e-97a7-8fd61866d5a6	af02050f-ebc4-4171-b63b-3b3faa279f2b	6b5140f1-7e45-4285-a686-d5dd736e54b3	56		2008-05-06	2008-05-06	2009-05-15	Live
TCGA	TCGA-56-7580-01A-11R-2045-07	LUSC	Lung squamous cell carcinoma	TP	Primary Solid Tumor	RNA	RNA-Seq	UNC-LCCC	UNC-LCCC	ILLUMINA	Illumina	HG19	UNCID_1034316.cd804abb-1eb2-462b-bbe1-045e3f29569f.sorted_genome_alignments.bam	8046064886	c5d62d87ba3405a6c50af7de1074692e	d01541a5-c9ae-438c-8989-e7d3d4cf47c4	cd804abb-1eb2-462b-bbe1-045e3f29569f	cf9d5813-da70-4d7f-8185-d29d1b86b578	6f1ce7e8-c98e-43d5-a27d-44c0e0cce566	56		2009-04-14	2009-04-14	2009-05-15	Live
TCGA	TCGA-56-8083-01A-11R-2247-07	LUSC	Lung squamous cell carcinoma	TP	Primary Solid Tumor	RNA	RNA-Seq	UNC-LCCC	UNC-LCCC	ILLUMINA	Illumina	HG19	UNCID_1913099.06460d4f-a32d-4e68-a02b-e047d491c3a5.sorted_genome_alignments.bam	5130981121	b59590645d46c138b4abd38f9d5ba4e3	a3d2491d-b1a8-40f8-abc6-6481c79105dc	06460d4f-a32d-4e68-a02b-e047d491c3a5	3d5a904a-3834-45bf-9212-c06d46d917f9	32005f7d-c6d4-400c-b2cf-573beb0b9f7f	56		2009-04-08	2009-04-08	2009-05-15	Live
TCGA	TCGA-56-8201-01A-11R-2247-07	LUSC	Lung squamous cell carcinoma	TP	Primary Solid Tumor	RNA	RNA-Seq	UNC-LCCC	UNC-LCCC	ILLUMINA	Illumina	HG19	UNCID_1913277.24cbacbe-2de9-40b6-beea-d285eaf4c8b0.sorted_genome_alignments.bam	5076982406	f4d2464a24b4a6cf23909a85d6aa75d0	fa7951a4-e772-45c6-9b02-96bc9805a77b	24cbacbe-2de9-40b6-beea-d285eaf4c8b0	2f39441b-e69f-488c-b5d0-cbd88447ad60	0abf7b37-76cf-41d3-a2d8-d03046173e5c	56		2009-04-08	2009-04-08	2009-05-15	Live
TCGA	TCGA-56-8305-01A-11R-2296-07	LUSC	Lung squamous cell carcinoma	TP	Primary Solid Tumor	RNA	RNA-Seq	UNC-LCCC	UNC-LCCC	ILLUMINA	Illumina	HG19	UNCID_1922511.0956217d-5f82-40be-8165-d7bb64135f23.sorted_genome_alignments.bam	6424858207	a5fcb1dcd74f27ee7203abfb36561d84	a82804f1-1559-4050-bb2b-2eb42a0d4464	0956217d-5f82-40be-8165-d7bb64135f23	d5e94dcf-994f-48a0-b491-bbbf1c2a6783	5775b052-a282-49fd-aa8d-dcf9973d5909	56		2009-04-08	2009-04-08	2009-05-15	Live
TCGA	TCGA-56-8309-01A-11R-2296-07	LUSC	Lung squamous cell carcinoma	TP	Primary Solid Tumor	RNA	RNA-Seq	UNC-LCCC	UNC-LCCC	ILLUMINA	Illumina	HG19	UNCID_1920784.cee82dd8-a3d1-448c-814d-b9481a30fb38.sorted_genome_alignments.bam	7048488878	5a300cfd45ee9b0ed73b39c21b1f6ca7	23d0afa7-fdd5-4b38-98b0-fe9474bfe14c	cee82dd8-a3d1-448c-814d-b9481a30fb38	fa019da0-068c-4d28-a8f6-28b8e79f3a5a	4490cb7c-39b6-4956-b975-bbad21b33edb	56		2009-04-08	2009-04-08	2009-05-15	Live
TCGA	TCGA-56-8624-01A-11R-2403-07	LUSC	Lung squamous cell carcinoma	TP	Primary Solid Tumor	RNA	RNA-Seq	UNC-LCCC	UNC-LCCC	ILLUMINA	Illumina	HG19	UNCID_1912660.02da99c7-0a26-4857-9733-42e02c46cbe7.sorted_genome_alignments.bam	5095377789	cf080cdc6a53105f092fa27c2683f848	61bf1096-50c0-4160-8e80-e96959261d74	02da99c7-0a26-4857-9733-42e02c46cbe7	2cc8743a-e759-4250-82be-893376933930	8fd19743-f203-459b-a81a-d0442febde6f	56		2009-04-08	2009-04-08	2009-05-15	Live
TCGA	TCGA-56-A5DS-01A-11R-A27Q-07	LUSC	Lung squamous cell carcinoma	TP	Primary Solid Tumor	RNA	RNA-Seq	UNC-LCCC	UNC-LCCC	ILLUMINA	Illumina	HG19	UNCID_2121586.165b20b1-cf41-442d-b08c-03bda738830a.sorted_genome_alignments.bam	6635630871	7e9b3897846d63f2c42765284c4bb11e	a2ccaf56-9f94-4fae-83fd-6c2b350a33f6	165b20b1-cf41-442d-b08c-03bda738830a	edbff8e2-6e22-474c-a813-b3b258972a99	45de6106-407a-4e9d-a10e-881c01fd965c	56		2009-08-27	2009-08-27	2009-08-27	Live
TCGA	TCGA-58-8387-01A-11R-2296-07	LUSC	Lung squamous cell carcinoma	TP	Primary Solid Tumor	RNA	RNA-Seq	UNC-LCCC	UNC-LCCC	ILLUMINA	Illumina	HG19	UNCID_1920325.40c82f91-98b7-4c3f-8885-3ea4e383e7be.sorted_genome_alignments.bam	5282119389	b6623758028716ceec27a001837e0b55	cca18b57-5a1d-4e54-baee-46e0321d8bcf	40c82f91-98b7-4c3f-8885-3ea4e383e7be	7b599ce3-6aed-4333-8ba5-2b1bf7ec7aab	921246f2-b864-47e2-9bf1-f6a054fb2339	58		2009-04-08	2009-04-08	2009-05-15	Live
TCGA	TCGA-60-2706-01A-01R-0851-07	LUSC	Lung squamous cell carcinoma	TP	Primary Solid Tumor	RNA	RNA-Seq	UNC-LCCC	UNC-LCCC	ILLUMINA	Illumina	HG19	UNCID_1074704.134503af-e10e-41f4-97a4-c1261144b36a.sorted_genome_alignments.bam	6052862608	084039e51d3c7ba77f2fbfcb2b892c40	9ff6a15b-8737-437c-b7f7-2bc74f08ee19	134503af-e10e-41f4-97a4-c1261144b36a	c1cac0d3-8074-4636-a0b9-47eeede6503b	ca9bea69-8c9a-4121-a0e6-57e4bb6be565	60		2008-05-06	2008-05-06	2009-05-15	Live
TCGA	TCGA-60-2707-01A-01R-0851-07	LUSC	Lung squamous cell carcinoma	TP	Primary Solid Tumor	RNA	RNA-Seq	UNC-LCCC	UNC-LCCC	ILLUMINA	Illumina	HG19	UNCID_1076075.2c299eb8-f688-487f-b0d8-9b2bd297193b.sorted_genome_alignments.bam	6724720573	e89473fb6e38e6bc19cbdf6f01f76447	62023c0f-cda6-4e7d-be76-db0d623d1280	2c299eb8-f688-487f-b0d8-9b2bd297193b	4d687740-96ca-4d78-8c78-1a2024ce6b6c	b02098da-6576-430e-a317-90b22794f164	60		2008-05-06	2008-05-06	2009-05-15	Live
TCGA	TCGA-60-2710-01A-01R-0851-07	LUSC	Lung squamous cell carcinoma	TP	Primary Solid Tumor	RNA	RNA-Seq	UNC-LCCC	UNC-LCCC	ILLUMINA	Illumina	HG19	UNCID_1075906.cdcd386e-cbf8-474e-a79e-666fffcadcd0.sorted_genome_alignments.bam	7227527231	4a9d5c80bff95142f404334bfc567160	a935f1fa-8e64-40de-b446-d1eb7ea461d3	cdcd386e-cbf8-474e-a79e-666fffcadcd0	b28e3be1-9843-4204-b999-b3e2a909c7bd	aecf427e-75cf-419a-95d5-47563c9d3e0a	60		2008-05-06	2008-05-06	2009-05-15	Live
TCGA	TCGA-60-2712-01A-01R-0851-07	LUSC	Lung squamous cell carcinoma	TP	Primary Solid Tumor	RNA	RNA-Seq	UNC-LCCC	UNC-LCCC	ILLUMINA	Illumina	HG19	UNCID_1077411.02311dd2-115e-452f-a5de-b3230a51d7f2.sorted_genome_alignments.bam	7809526239	35fd7a3cb167bf375c54c1baeb13c5fb	0825102d-aacc-4a85-9dcf-07e61a6df133	02311dd2-115e-452f-a5de-b3230a51d7f2	f355cd59-eaa9-46c7-ab07-b90a7afc875c	918bd17a-9ed5-4c0b-8ef6-7fa4bf53579e	60		2008-05-06	2008-05-06	2009-05-15	Live
TCGA	TCGA-60-2715-01A-01R-0851-07	LUSC	Lung squamous cell carcinoma	TP	Primary Solid Tumor	RNA	RNA-Seq	UNC-LCCC	UNC-LCCC	ILLUMINA	Illumina	HG19	UNCID_1076793.0929665a-9dba-4744-ab13-fd483ff70c3a.sorted_genome_alignments.bam	8045245792	3bc4c364e4ebf2f151974ed52003c4f4	1d9779a7-3770-423e-8e31-1e558be3dbb2	0929665a-9dba-4744-ab13-fd483ff70c3a	f3e67161-1532-4b50-a9b5-0da80410c4d7	5848ee1c-191f-4434-b7c6-598058aa0dd8	60		2008-05-06	2008-05-06	2009-05-15	Live
TCGA	TCGA-60-2716-01A-01R-0851-07	LUSC	Lung squamous cell carcinoma	TP	Primary Solid Tumor	RNA	RNA-Seq	UNC-LCCC	UNC-LCCC	ILLUMINA	Illumina	HG19	UNCID_1077225.0b16749a-54a1-47f0-9534-4c3428fc7504.sorted_genome_alignments.bam	7756005644	2b998517a74024593610f7a572bfc59d	ff33c40a-04c0-4dd8-b481-f5535ab23bdb	0b16749a-54a1-47f0-9534-4c3428fc7504	7e691df8-8ea6-472c-86bf-504c7ba6983d	2d9966fa-f94a-4bb6-bea0-f7fd6cf98b14	60		2008-05-06	2008-05-06	2009-05-15	Live
TCGA	TCGA-60-2722-01A-01R-0851-07	LUSC	Lung squamous cell carcinoma	TP	Primary Solid Tumor	RNA	RNA-Seq	UNC-LCCC	UNC-LCCC	ILLUMINA	Illumina	HG19	UNCID_1076071.afac7352-d5be-4b87-baf0-0d22e761872b.sorted_genome_alignments.bam	7027376926	dc4229a9ee55a76317d81d5739600d80	b8961884-1505-4f83-b5f9-a4aa6f5f906f	afac7352-d5be-4b87-baf0-0d22e761872b	6fd72426-f6c8-47ca-a500-d5d3600b9b15	060717ad-f034-46fa-8e9b-94a9422e4666	60		2008-05-06	2008-05-06	2009-05-15	Live
TCGA	TCGA-60-2723-01A-01R-0851-07	LUSC	Lung squamous cell carcinoma	TP	Primary Solid Tumor	RNA	RNA-Seq	UNC-LCCC	UNC-LCCC	ILLUMINA	Illumina	HG19	UNCID_1076716.1eb4fd74-0fa3-4ec9-8fc4-aa5d26a5f690.sorted_genome_alignments.bam	7165196050	7523f5c8aaca987d08c47060fa056f46	ea8a2b38-0fde-49c5-96cb-e5a0fdd2f7ef	1eb4fd74-0fa3-4ec9-8fc4-aa5d26a5f690	0d6a7cdf-daf5-4181-864f-430952e6fdb3	b8b3957d-ba76-47b3-99d2-29f49eb38893	60		2008-05-06	2008-05-06	2009-05-15	Live
TCGA	TCGA-62-8397-01A-11R-2326-07	LUAD	Lung adenocarcinoma	TP	Primary Solid Tumor	RNA	RNA-Seq	UNC-LCCC	UNC-LCCC	ILLUMINA	Illumina	HG19	UNCID_1941715.360f4431-8dc9-4bc0-a388-c88bd46766c7.sorted_genome_alignments.bam	2506503952	a8d427c51a17355689710ed8abbe30fd	dd285faa-8fe0-4e6d-85d5-7939503b2194	360f4431-8dc9-4bc0-a388-c88bd46766c7	9240d5fc-de23-4436-8099-da9bd3054860	1a40c0ef-0b6f-48c9-98cc-b64e8660f2a3	62		2009-04-19	2009-04-19	2009-05-15	Live
TCGA	TCGA-62-8399-01A-21R-2326-07	LUAD	Lung adenocarcinoma	TP	Primary Solid Tumor	RNA	RNA-Seq	UNC-LCCC	UNC-LCCC	ILLUMINA	Illumina	HG19	UNCID_1941912.b1235878-9ab0-4335-befc-869ffa79cfab.sorted_genome_alignments.bam	6938563401	e0c9b3829548a9efc2ad3a966f30e8ef	bc2ccc55-146f-4562-88ab-1ad5ff466176	b1235878-9ab0-4335-befc-869ffa79cfab	62380447-3b94-4e7c-823a-72dd7b4ccf3a	3c17efb2-ed6c-4c73-800c-a5d896d80372	62		2009-04-19	2009-04-19	2009-05-15	Live
TCGA	TCGA-62-8402-01A-11R-2326-07	LUAD	Lung adenocarcinoma	TP	Primary Solid Tumor	RNA	RNA-Seq	UNC-LCCC	UNC-LCCC	ILLUMINA	Illumina	HG19	UNCID_1984196.21e0230a-8314-4d80-afca-9326c34d1299.sorted_genome_alignments.bam	5485243374	deed40c06d76d4ec875c45b7242a0e8b	20cfefd2-6381-436f-b1cb-9dbf5ee96adb	21e0230a-8314-4d80-afca-9326c34d1299	433a32d0-93d1-4897-8e36-beb1ec1d998e	3e7cdfb1-cdeb-4c56-91aa-08930083b39d	62		2009-06-22	2009-06-22	2009-06-22	Live
TCGA	TCGA-62-A46Y-01A-11R-A24H-07	LUAD	Lung adenocarcinoma	TP	Primary Solid Tumor	RNA	RNA-Seq	UNC-LCCC	UNC-LCCC	ILLUMINA	Illumina	HG19	UNCID_1964470.085abecb-d625-44e2-b699-34f9863a9b28.sorted_genome_alignments.bam	6145353294	99d409e74503afe4cf236cb2f01bda95	a7ea1ce0-55c4-41c6-a7c8-9738125f32c8	085abecb-d625-44e2-b699-34f9863a9b28	562a562b-ca03-44ac-b282-b51b457d8dae	dea6de72-0f67-44f8-aea7-28c15adf4e60	62		2009-06-22	2009-06-22	2009-06-22	Live
TCGA	TCGA-62-A472-01A-11R-A24H-07	LUAD	Lung adenocarcinoma	TP	Primary Solid Tumor	RNA	RNA-Seq	UNC-LCCC	UNC-LCCC	ILLUMINA	Illumina	HG19	UNCID_1964804.17a290d7-8577-4d11-8842-86c2f48e1cac.sorted_genome_alignments.bam	2552031797	e8b24ea81bd24bbb5ac01c0a7ac17a77	7ded4fdc-88a7-4fd9-a6da-a7f3e7b6edad	17a290d7-8577-4d11-8842-86c2f48e1cac	e499069b-a16a-49e9-941a-e3e9ea62af25	b45ae61c-6377-403d-a094-2b7a245cb45d	62		2009-06-22	2009-06-22	2009-06-22	Live
TCGA	TCGA-63-7021-01A-11R-1949-07	LUSC	Lung squamous cell carcinoma	TP	Primary Solid Tumor	RNA	RNA-Seq	UNC-LCCC	UNC-LCCC	ILLUMINA	Illumina	HG19	UNCID_1053459.18278118-50d2-4f87-9892-54d40d81391c.sorted_genome_alignments.bam	6445893802	457f35a1794faa8860a2ec8c324c5b09	7d0a8994-6532-4353-8ead-d97dc88cd3c7	18278118-50d2-4f87-9892-54d40d81391c	08ce6fee-2e8b-4398-8c99-aa426d03f523	d6883cf1-e6df-4303-936a-e569b27e73b7	63		2008-05-06	2008-05-06	2009-05-15	Live
TCGA	TCGA-63-A5MG-01A-12R-A27Q-07	LUSC	Lung squamous cell carcinoma	TP	Primary Solid Tumor	RNA	RNA-Seq	UNC-LCCC	UNC-LCCC	ILLUMINA	Illumina	HG19	UNCID_2121688.1cd8c21c-72a5-40df-9b65-3006bebdfa86.sorted_genome_alignments.bam	6912432383	9adb3c4ade874404232ba65ca0c2a546	527ca4de-89c2-4a63-8eff-a82790602f6a	1cd8c21c-72a5-40df-9b65-3006bebdfa86	05d4d9c7-fb6f-439a-bb97-f0e2737a7773	107cb170-53aa-4327-b415-9137a60a8510	63		2009-08-27	2009-08-27	2009-08-27	Live
TCGA	TCGA-63-A5MR-01A-31R-A27Q-07	LUSC	Lung squamous cell carcinoma	TP	Primary Solid Tumor	RNA	RNA-Seq	UNC-LCCC	UNC-LCCC	ILLUMINA	Illumina	HG19	UNCID_2121361.0bb6e848-b69a-465d-9039-1aa75d98815f.sorted_genome_alignments.bam	7560669070	331db9dce502ce2c944941a97a837b94	e3e61d48-81a7-487c-a0bf-94e69a6fd15e	0bb6e848-b69a-465d-9039-1aa75d98815f	a2d7c06b-efa9-4b7e-9ea6-b47c9ad6ef38	311b964a-367f-4d05-ae8a-e8100554335a	63		2009-08-27	2009-08-27	2009-08-27	Live
TCGA	TCGA-64-1678-01A-01R-0946-07	LUAD	Lung adenocarcinoma	TP	Primary Solid Tumor	RNA	RNA-Seq	UNC-LCCC	UNC-LCCC	ILLUMINA	Illumina	HG19	UNCID_1108258.37f38cd6-6b65-4646-8ee1-d86ccc02fa75.sorted_genome_alignments.bam	4233561170	d662d8266546c1b749a0310c29724b29	285839ab-e4fb-4a02-bf41-643e57ca01cb	37f38cd6-6b65-4646-8ee1-d86ccc02fa75	f77cf4d3-9829-4fd3-95a1-b29aed9e94b8	0a2d9fad-c5df-46c1-bf96-529c7c92dfba	64		2008-05-22	2008-05-07	2009-05-15	Live
TCGA	TCGA-64-1680-01A-02R-0946-07	LUAD	Lung adenocarcinoma	TP	Primary Solid Tumor	RNA	RNA-Seq	UNC-LCCC	UNC-LCCC	ILLUMINA	Illumina	HG19	UNCID_1104993.1cade122-820d-4d68-8508-7a6c0f2b4852.sorted_genome_alignments.bam	3902897510	351c7e4ea847f7c9b503ddb2a8267796	c9537649-9c8f-4963-be87-34ddbd438c03	1cade122-820d-4d68-8508-7a6c0f2b4852	1ab7ad70-0f80-41d8-8efa-3baebc8223cc	0bdbe623-cf95-465a-917d-87dfb6a8618e	64		2008-05-07	2008-05-07	2009-05-15	Live
TCGA	TCGA-64-5779-01A-01R-1628-07	LUAD	Lung adenocarcinoma	TP	Primary Solid Tumor	RNA	RNA-Seq	UNC-LCCC	UNC-LCCC	ILLUMINA	Illumina	HG19	UNCID_1094834.0f61b005-3643-4a6b-a075-bffb7320a2f3.sorted_genome_alignments.bam	4401025527	8ba3d5094aed64b6343b1ca923974541	6c1a1a49-2ba7-4af4-bb97-528ce6d088f4	0f61b005-3643-4a6b-a075-bffb7320a2f3	1c58d9b8-17a2-4fc6-9898-fe6f47bd2c2a	4131da8f-3c6c-43e1-a7eb-81cb8988f524	64		2008-05-06	2008-05-06	2009-05-15	Live
TCGA	TCGA-66-2737-01A-01R-0980-07	LUSC	Lung squamous cell carcinoma	TP	Primary Solid Tumor	RNA	RNA-Seq	UNC-LCCC	UNC-LCCC	ILLUMINA	Illumina	HG19	UNCID_1069690.b00d66ea-f8e2-4f18-8df8-e6248d929373.sorted_genome_alignments.bam	6802048209	75350e6e41047e894337f56534b400d3	ec6418d6-7877-4f82-b6ea-2cf597f33cc8	b00d66ea-f8e2-4f18-8df8-e6248d929373	3d6a027b-dfda-42b3-9323-407e42cf6d10	d95f1517-799c-48b7-8514-d4423b881c8d	66		2008-05-06	2008-05-06	2009-05-15	Live
TCGA	TCGA-66-2742-01A-01R-0980-07	LUSC	Lung squamous cell carcinoma	TP	Primary Solid Tumor	RNA	RNA-Seq	UNC-LCCC	UNC-LCCC	ILLUMINA	Illumina	HG19	UNCID_1069169.002e2fae-9e30-4800-b23e-8f23bd16ad56.sorted_genome_alignments.bam	6009925260	c53fcc9a244e9c7a327a46f8e56a4a65	efc1c853-9a95-47d4-b0c3-32c9562fe563	002e2fae-9e30-4800-b23e-8f23bd16ad56	a355bad1-bb49-4de5-892b-691ed0022d91	a75dde6a-c75d-42c3-a456-dff0f8d3c960	66		2008-05-06	2008-05-06	2009-05-15	Live
TCGA	TCGA-66-2744-01A-01R-0980-07	LUSC	Lung squamous cell carcinoma	TP	Primary Solid Tumor	RNA	RNA-Seq	UNC-LCCC	UNC-LCCC	ILLUMINA	Illumina	HG19	UNCID_1072031.2a016a06-5097-49b5-85b2-8ea5291fed23.sorted_genome_alignments.bam	5950118778	204e2bde2f3dc0735446c08863fb52a3	7b630e37-4801-429a-a7a2-c1c99e919264	2a016a06-5097-49b5-85b2-8ea5291fed23	1ee543d5-b8c0-4f79-8373-6bb6319f2ee2	75e00dd8-0ad9-4447-9407-0ab6ac0a7173	66		2008-05-06	2008-05-06	2009-05-15	Live
TCGA	TCGA-66-2765-01A-01R-0851-07	LUSC	Lung squamous cell carcinoma	TP	Primary Solid Tumor	RNA	RNA-Seq	UNC-LCCC	UNC-LCCC	ILLUMINA	Illumina	HG19	UNCID_1064991.02497ea4-eb86-4154-a7a2-63b4baaebc97.sorted_genome_alignments.bam	7118747198	aeb5ce5482a793d2f8130a292040df3b	ab42fc07-4213-43c3-ac20-d79a67e481cc	02497ea4-eb86-4154-a7a2-63b4baaebc97	32c86f17-34c3-406b-85c5-4f5965619247	0748861e-1332-4a53-b714-aaaa467951e6	66		2008-05-06	2008-05-06	2009-05-15	Live
TCGA	TCGA-66-2769-01A-02R-0851-07	LUSC	Lung squamous cell carcinoma	TP	Primary Solid Tumor	RNA	RNA-Seq	UNC-LCCC	UNC-LCCC	ILLUMINA	Illumina	HG19	UNCID_1064224.41ab6249-4301-4c67-9b1f-83c295536b13.sorted_genome_alignments.bam	6200635776	d15b90f38e73fc122cca6ecd05591f0f	3b56c078-6a7b-4ffb-a592-902fcc58a191	41ab6249-4301-4c67-9b1f-83c295536b13	69e43922-e028-4090-8724-1fb2f018c7f2	7ef81bc0-c33b-463f-92c2-1786cbbebc33	66		2008-05-06	2008-05-06	2009-05-15	Live
TCGA	TCGA-66-2777-01A-01R-1201-07	LUSC	Lung squamous cell carcinoma	TP	Primary Solid Tumor	RNA	RNA-Seq	UNC-LCCC	UNC-LCCC	ILLUMINA	Illumina	HG19	UNCID_1063252.030f341f-bf04-4bc1-9572-721160a2ec28.sorted_genome_alignments.bam	5726684103	2f6e960406aed970704bd9800e7c24ce	55a63078-c2b5-46f6-8400-756f92d384ac	030f341f-bf04-4bc1-9572-721160a2ec28	23e65963-d9f3-4cec-953c-4dd06f7d8668	13dfbc40-36bc-4662-9d55-74485c3d3088	66		2008-05-06	2008-05-06	2009-05-15	Live
TCGA	TCGA-66-2778-01A-02R-0851-07	LUSC	Lung squamous cell carcinoma	TP	Primary Solid Tumor	RNA	RNA-Seq	UNC-LCCC	UNC-LCCC	ILLUMINA	Illumina	HG19	UNCID_1078247.30fd754a-0625-4435-877d-7dfaee227f8b.sorted_genome_alignments.bam	6082009812	6c1d979515ebf82e1cb72718bc3ea2d7	cc63da0e-d2f3-467e-8125-eb319061fe0b	30fd754a-0625-4435-877d-7dfaee227f8b	aabc43bb-485a-49bc-b48a-d4e4ecd46d33	84546dd9-6fe9-4526-9f7f-d0937f7b2ee3	66		2008-05-06	2008-05-06	2009-05-15	Live
TCGA	TCGA-66-2786-01A-01R-0851-07	LUSC	Lung squamous cell carcinoma	TP	Primary Solid Tumor	RNA	RNA-Seq	UNC-LCCC	UNC-LCCC	ILLUMINA	Illumina	HG19	UNCID_1075871.1190c768-24c0-4762-8701-dea5d35e8fe1.sorted_genome_alignments.bam	7215602066	0b2320f77b1164f4b085afd0a67081a3	885aa1e3-86bd-410d-abba-5e328c656ad4	1190c768-24c0-4762-8701-dea5d35e8fe1	a9d7adec-3849-40e2-a2a2-f43443ec43bb	290bbfa2-1028-46a3-b8a4-ca7848590bbf	66		2008-05-06	2008-05-06	2009-05-15	Live
TCGA	TCGA-66-2793-01A-01R-1201-07	LUSC	Lung squamous cell carcinoma	TP	Primary Solid Tumor	RNA	RNA-Seq	UNC-LCCC	UNC-LCCC	ILLUMINA	Illumina	HG19	UNCID_1063291.df7bc5ee-3423-495a-bc08-c0053e1640ad.sorted_genome_alignments.bam	4752061986	f1db1cb2327f1a3350a4176f65ac6a06	c1e9c74e-d528-49c6-b73a-fa39e294244d	df7bc5ee-3423-495a-bc08-c0053e1640ad	9af6ed4e-8cdc-4f49-84e9-ba1053b5b3ca	daa128eb-bf5a-4c2c-a7dc-e6e06b6aeb85	66		2008-05-06	2008-05-06	2009-05-15	Live
TCGA	TCGA-67-3773-01A-01R-0946-07	LUAD	Lung adenocarcinoma	TP	Primary Solid Tumor	RNA	RNA-Seq	UNC-LCCC	UNC-LCCC	ILLUMINA	Illumina	HG19	UNCID_1094301.17a5a6af-dca6-47dc-912a-7ac0c226da89.sorted_genome_alignments.bam	3428802125	5c282c2c8acdd38c3e614038f69e6e9f	833c27d1-a607-4cf8-a76e-fe62046edbd8	17a5a6af-dca6-47dc-912a-7ac0c226da89	009be09b-f9f6-43b7-8f45-4a648f8123ce	e4cb66f4-e847-40bf-af14-20a3867a1c35	67		2008-05-06	2008-05-06	2009-05-15	Live
TCGA	TCGA-67-3774-01A-01R-0946-07	LUAD	Lung adenocarcinoma	TP	Primary Solid Tumor	RNA	RNA-Seq	UNC-LCCC	UNC-LCCC	ILLUMINA	Illumina	HG19	UNCID_1093885.0621fd32-18bd-4720-846b-4bf47453d296.sorted_genome_alignments.bam	4386504493	4114594defaa7a7b8656996709aa9fcf	5a8300e6-483b-4fac-ab45-a176b455ef5f	0621fd32-18bd-4720-846b-4bf47453d296	36ad7fc7-0cc1-4f01-aef1-f89b3cb4feac	b3585415-9ab9-4614-8b15-8edb66efd1dc	67		2008-05-23	2008-05-06	2009-05-15	Live
TCGA	TCGA-67-4679-01B-01R-1755-07	LUAD	Lung adenocarcinoma	TP	Primary Solid Tumor	RNA	RNA-Seq	UNC-LCCC	UNC-LCCC	ILLUMINA	Illumina	HG19	UNCID_1109061.2613a946-0689-4c1b-99f6-30cfaa0ac3f9.sorted_genome_alignments.bam	4500983282	b08272c3472de27b4caad5b3aeceda16	5be32263-0764-40fa-8b4c-fb8405d778d6	2613a946-0689-4c1b-99f6-30cfaa0ac3f9	3e635902-5310-4406-8b4d-a238ce382639	1fd0b739-e037-4791-b4a4-daf75d55022b	67		2008-05-28	2008-05-07	2009-05-15	Live
TCGA	TCGA-68-8250-01A-11R-2296-07	LUSC	Lung squamous cell carcinoma	TP	Primary Solid Tumor	RNA	RNA-Seq	UNC-LCCC	UNC-LCCC	ILLUMINA	Illumina	HG19	UNCID_1984242.2bdb8f96-2194-4541-bf8b-2798fb197a7c.sorted_genome_alignments.bam	6338674944	ef6ac0ee9a452f3b63e052ff310e2773	0a1ba3f4-d92d-421d-9c82-1271ef5b927b	2bdb8f96-2194-4541-bf8b-2798fb197a7c	7b982d5e-3a7d-40ac-bd25-6044c62879b6	a6a1a05e-9126-45cd-b7be-c1c342faf5af	68		2009-06-20	2009-06-17	2009-06-20	Live
TCGA	TCGA-68-A59I-01A-11R-A262-07	LUSC	Lung squamous cell carcinoma	TP	Primary Solid Tumor	RNA	RNA-Seq	UNC-LCCC	UNC-LCCC	ILLUMINA	Illumina	HG19	UNCID_2061474.04082349-5790-405a-9bbb-13d745fd4c05.sorted_genome_alignments.bam	7210699957	b4d8fffd9c4d32411144a981d50c9f22	54f22274-0dc5-4dd0-876d-92269257aff2	04082349-5790-405a-9bbb-13d745fd4c05	0f8a76a1-4c3e-42e1-9df3-95aa3ae8e676	8856291a-fef5-4008-b6cc-636aa8975905	68		2009-08-27	2009-08-27	2009-08-27	Live
TCGA	TCGA-69-7761-01A-11R-2170-07	LUAD	Lung adenocarcinoma	TP	Primary Solid Tumor	RNA	RNA-Seq	UNC-LCCC	UNC-LCCC	ILLUMINA	Illumina	HG19	UNCID_1079810.167ca59a-5b32-4d99-8f91-2244b723dd87.sorted_genome_alignments.bam	6410107127	dce169c372b3ca729d192d8eae08e381	8a6b1b8c-568a-4668-a58e-e9688730c6df	167ca59a-5b32-4d99-8f91-2244b723dd87	77828a90-8e2a-4664-b674-d837e6e34fe4	c8c5aa67-c6b9-48ba-ace2-b040170d73fc	69		2008-10-16	2008-10-16	2009-05-15	Live
TCGA	TCGA-69-7980-01A-11R-2187-07	LUAD	Lung adenocarcinoma	TP	Primary Solid Tumor	RNA	RNA-Seq	UNC-LCCC	UNC-LCCC	ILLUMINA	Illumina	HG19	UNCID_1379478.16b48e8d-f339-45b2-8182-fe27212bc8da.sorted_genome_alignments.bam	8583444724	21daf73d932445ad0c7f42a9f34c551e	d9a37e5b-f5e3-4bbd-b49d-48d117dc96e9	16b48e8d-f339-45b2-8182-fe27212bc8da	aee86a89-0377-4080-b16c-408bfbe78687	e54ef0f0-38a5-4226-9a6a-c76aa12de589	69		2008-10-16	2008-10-16	2009-05-15	Live
TCGA	TCGA-69-8253-01A-11R-2287-07	LUAD	Lung adenocarcinoma	TP	Primary Solid Tumor	RNA	RNA-Seq	UNC-LCCC	UNC-LCCC	ILLUMINA	Illumina	HG19	UNCID_1573280.2acc6f62-4829-4c3d-a813-951ec8136ae7.sorted_genome_alignments.bam	10563087462	dd85b89ce2ae9e0dbc963a14b48e3715	7b3c9207-0428-4e8e-b468-3556d3488d6c	2acc6f62-4829-4c3d-a813-951ec8136ae7	44d8c859-4b7a-4e9d-bffc-0de0e6afdcc4	1b856a2b-97be-4461-a496-279df908c30e	69		2008-11-11	2008-11-11	2009-05-15	Live
TCGA	TCGA-69-8453-01A-12R-2326-07	LUAD	Lung adenocarcinoma	TP	Primary Solid Tumor	RNA	RNA-Seq	UNC-LCCC	UNC-LCCC	ILLUMINA	Illumina	HG19	UNCID_1984308.c58f01fe-6249-49fe-93ab-dd0f7af94df3.sorted_genome_alignments.bam	6131830107	d9aa04666a64b4532e45d18f84216cea	3e8cf3b5-a2f9-4aab-876d-179cd27a154a	c58f01fe-6249-49fe-93ab-dd0f7af94df3	9f4f2ff3-3c02-4281-a398-b0d0955e58eb	b2e72f91-58fb-4a15-9a13-09c93b339bc6	69		2009-06-27	2009-06-17	2009-06-27	Live
TCGA	TCGA-69-A59K-01A-11R-A262-07	LUAD	Lung adenocarcinoma	TP	Primary Solid Tumor	RNA	RNA-Seq	UNC-LCCC	UNC-LCCC	ILLUMINA	Illumina	HG19	UNCID_2101183.0a8dbb5b-77b8-4eda-a67c-8cf842c12d53.sorted_genome_alignments.bam	8277858162	cdf45d68aea0873d79908dc6ec07e870	02777cfc-1e68-4813-b5dd-9dd7a394b087	0a8dbb5b-77b8-4eda-a67c-8cf842c12d53	67fa3e41-c7c6-44c5-9e67-6bcb2715aacc	af5e9c02-8823-4c78-8238-fdc419e5d309	69		2009-11-05	2009-11-05	2009-11-05	Live
TCGA	TCGA-71-8520-01A-11R-2403-07	LUAD	Lung adenocarcinoma	TP	Primary Solid Tumor	RNA	RNA-Seq	UNC-LCCC	UNC-LCCC	ILLUMINA	Illumina	HG19	UNCID_1905206.2fe33b61-8a00-424b-b881-e2808b099022.sorted_genome_alignments.bam	3978778753	a4f769fd2129fa5b5e0db1fbaa71137a	01a6ed1a-a9f1-442b-9c40-5a0211153018	2fe33b61-8a00-424b-b881-e2808b099022	37884d39-64e8-4242-b6bd-4c0a1daa21cd	fb9c6881-c503-45c8-b17a-b47a9e8d9003	71		2009-04-19	2009-04-19	2009-05-15	Live
TCGA	TCGA-73-4659-01A-01R-1206-07	LUAD	Lung adenocarcinoma	TP	Primary Solid Tumor	RNA	RNA-Seq	UNC-LCCC	UNC-LCCC	ILLUMINA	Illumina	HG19	UNCID_1210763.dc1b5145-85ca-4e21-9896-2216924019bb.sorted_genome_alignments.bam	12238426927	a08bd916e3e8aa3aafb05d4c76f9e54d	0163159d-ca9a-4279-8bd0-35f91b2d619d	dc1b5145-85ca-4e21-9896-2216924019bb	cd0dc947-b708-464e-beb7-954c9d4583e7	c35a5ed1-1821-4077-ba1e-b972dfa3233b	73		2008-07-17	2008-07-17	2009-05-15	Live
TCGA	TCGA-73-4668-01A-01R-1206-07	LUAD	Lung adenocarcinoma	TP	Primary Solid Tumor	RNA	RNA-Seq	UNC-LCCC	UNC-LCCC	ILLUMINA	Illumina	HG19	UNCID_1213190.297fecfd-e9b8-4882-8a55-312f2a04c3f6.sorted_genome_alignments.bam	11667649504	902a91e86ba8b43df6e942dded2fba11	c79df044-f1f7-4fbc-ba3e-95f7cec5906b	297fecfd-e9b8-4882-8a55-312f2a04c3f6	b2285924-9813-4f46-bb8f-91a0efd8a9b6	fdbfdf52-c0cd-4fbb-a910-b747516dfef4	73		2008-06-07	2008-06-07	2009-05-15	Live
TCGA	TCGA-73-4670-01A-01R-1206-07	LUAD	Lung adenocarcinoma	TP	Primary Solid Tumor	RNA	RNA-Seq	UNC-LCCC	UNC-LCCC	ILLUMINA	Illumina	HG19	UNCID_1115067.1671e6a6-1c3a-4ec7-b6b8-bd88f5ffcc60.sorted_genome_alignments.bam	12206853556	663ad1946050f76a1bca41ae84d75bdf	fdb987df-21c6-4516-8be7-d1fb75c16709	1671e6a6-1c3a-4ec7-b6b8-bd88f5ffcc60	1b354837-4925-4480-ac32-6b44d0957314	646402af-ba5f-438c-ae63-213ebd58b16d	73		2008-05-23	2008-05-07	2009-05-15	Live
TCGA	TCGA-73-4676-01A-01R-1755-07	LUAD	Lung adenocarcinoma	TP	Primary Solid Tumor	RNA	RNA-Seq	UNC-LCCC	UNC-LCCC	ILLUMINA	Illumina	HG19	UNCID_1109839.c54cd39c-c7fc-4a0c-9d33-9c1f78c80871.sorted_genome_alignments.bam	4305705812	03be5db0a054c3a74fef9275f785cfcd	eabd4047-77e7-4686-bbc9-4b3303f1983d	c54cd39c-c7fc-4a0c-9d33-9c1f78c80871	195a5afb-b79f-44d2-9d12-884487630c2b	22434a49-eb8a-43ac-8c08-ae6dcbe6fbb8	73		2008-06-05	2008-05-07	2009-05-15	Live
TCGA	TCGA-73-4677-01A-01R-1206-07	LUAD	Lung adenocarcinoma	TP	Primary Solid Tumor	RNA	RNA-Seq	UNC-LCCC	UNC-LCCC	ILLUMINA	Illumina	HG19	UNCID_1207972.0f8cdcd1-bcf6-4591-97f1-43202071326b.sorted_genome_alignments.bam	10526553832	d17226c2ac6a06cb50578a22d3c4fa50	92d82506-9cf9-4584-bd8e-715bc27b7035	0f8cdcd1-bcf6-4591-97f1-43202071326b	03c3409a-9d16-41d0-9e26-f9fc2547a4c8	ef88b85a-61ee-44e1-bb63-1b4ce9154bfb	73		2008-06-08	2008-06-07	2009-05-15	Live
TCGA	TCGA-73-7499-01A-11R-2187-07	LUAD	Lung adenocarcinoma	TP	Primary Solid Tumor	RNA	RNA-Seq	UNC-LCCC	UNC-LCCC	ILLUMINA	Illumina	HG19	UNCID_1377345.0d423ac2-0d64-4956-a897-d7bc6e1293c2.sorted_genome_alignments.bam	7123706849	f961952d559a25795a3317171936f9ca	99c23136-55be-4338-847b-75d025612be8	0d423ac2-0d64-4956-a897-d7bc6e1293c2	7782ceaa-da49-4232-8b3f-534971adaad8	9fd8c73a-da18-4019-9deb-16c93fe1fce2	73		2008-10-16	2008-10-16	2009-05-15	Live
TCGA	TCGA-75-5125-01A-01R-1755-07	LUAD	Lung adenocarcinoma	TP	Primary Solid Tumor	RNA	RNA-Seq	UNC-LCCC	UNC-LCCC	ILLUMINA	Illumina	HG19	UNCID_1226784.dbe34afe-ea16-4faa-adab-9106a92dfde6.sorted_genome_alignments.bam	4193075050	28e968efdf81dbb210f2150f2848a07e	3df7d8bb-6a4b-4c58-9668-824dade59987	dbe34afe-ea16-4faa-adab-9106a92dfde6	205759a6-6391-491b-9857-0080c3a5871e	73a77977-fab0-486f-8d15-be8b30c8808a	75		2008-06-07	2008-06-07	2009-05-15	Live
TCGA	TCGA-75-6203-01A-11R-1755-07	LUAD	Lung adenocarcinoma	TP	Primary Solid Tumor	RNA	RNA-Seq	UNC-LCCC	UNC-LCCC	ILLUMINA	Illumina	HG19	UNCID_1227024.ccf84703-a5c7-4995-a1c2-b3e4e15d99b7.sorted_genome_alignments.bam	3654718817	f1230f879daa4abae204c9e7b0f1b2ad	da2f12ae-dff9-42ae-8aa1-872343bf3448	ccf84703-a5c7-4995-a1c2-b3e4e15d99b7	a8d6694c-a213-4544-ac0b-63bce16d8f4e	336eb991-5705-4bc0-a167-6d7f82f81697	75		2008-06-08	2008-06-08	2009-05-15	Live
TCGA	TCGA-75-6205-01A-11R-1755-07	LUAD	Lung adenocarcinoma	TP	Primary Solid Tumor	RNA	RNA-Seq	UNC-LCCC	UNC-LCCC	ILLUMINA	Illumina	HG19	UNCID_1226639.2e8a5454-24d7-4059-ac17-595dcfccaf0b.sorted_genome_alignments.bam	2741021372	4a1c8a237002d53eddb32b5f1e495e57	19ee7cb1-ee6b-49c8-a667-7e992980024a	2e8a5454-24d7-4059-ac17-595dcfccaf0b	9a63f744-4ed4-4b4d-aac6-f9bda66aa563	d845174b-1a04-4d22-b34f-c48d7ae35233	75		2008-06-08	2008-06-08	2009-05-15	Live
TCGA	TCGA-76-4925-01A-01R-1850-01	GBM	Glioblastoma multiforme	TP	Primary Solid Tumor	RNA	RNA-Seq	UNC-LCCC	UNC-LCCC	ILLUMINA	Illumina	HG19	UNCID_1545020.03422479-a670-44ed-a9f7-33f4554ef6f6.sorted_genome_alignments.bam	10332391426	1e9c06da35d342498125ceb00a2aeb43	b07ac518-5ba2-49d6-a8dc-775172cfc82e	03422479-a670-44ed-a9f7-33f4554ef6f6	872abc8a-6c1f-4114-b993-7d0327fb38bd	862aedf5-00e0-4efb-8479-306e777db0df	76		2008-09-27	2008-09-27	2009-05-15	Live
TCGA	TCGA-76-4926-01B-01R-1850-01	GBM	Glioblastoma multiforme	TP	Primary Solid Tumor	RNA	RNA-Seq	UNC-LCCC	UNC-LCCC	ILLUMINA	Illumina	HG19	UNCID_1544118.110100d2-bfb8-42d2-875f-9424a8bd2086.sorted_genome_alignments.bam	9794275453	e259f0798078895b8770f7a2e602b6a0	9fb79c0d-71a6-4a77-b3ed-0198e9be52aa	110100d2-bfb8-42d2-875f-9424a8bd2086	8df94420-c736-4a36-b001-5dbe3dff17f0	0a1b6e29-260d-42d1-b67b-69b9de53a3ff	76		2008-09-27	2008-09-27	2009-05-15	Live
TCGA	TCGA-76-4927-01A-01R-1850-01	GBM	Glioblastoma multiforme	TP	Primary Solid Tumor	RNA	RNA-Seq	UNC-LCCC	UNC-LCCC	ILLUMINA	Illumina	HG19	UNCID_1539262.777c1ad8-ae6d-4c17-ad59-8b26adb67a1b.sorted_genome_alignments.bam	7248798815	5ab9eedc378df16bbcaa2fabc1a88e38	8d167d3f-8d42-4843-9c58-83eff1be7190	777c1ad8-ae6d-4c17-ad59-8b26adb67a1b	9d1d9ae5-4640-4060-a207-c9c5b0e905e1	d245834b-90b5-4a79-be65-3b76ae526b27	76		2008-09-28	2008-09-28	2009-05-15	Live
TCGA	TCGA-77-6842-01A-11R-1949-07	LUSC	Lung squamous cell carcinoma	TP	Primary Solid Tumor	RNA	RNA-Seq	UNC-LCCC	UNC-LCCC	ILLUMINA	Illumina	HG19	UNCID_1052860.20c383e0-a901-4a61-94d1-002a86a0d1c3.sorted_genome_alignments.bam	6683498736	385019082ddc426bfaef17d1b7d362e0	d5e550dd-bb55-41cf-8d06-861c45f2c6b3	20c383e0-a901-4a61-94d1-002a86a0d1c3	64925b54-c354-4290-a5c4-117fcdbf1ebb	c6d0652b-d41a-4706-a5b2-5d86b10fae96	77		2008-05-06	2008-05-06	2009-05-15	Live
TCGA	TCGA-77-6843-01A-11R-1949-07	LUSC	Lung squamous cell carcinoma	TP	Primary Solid Tumor	RNA	RNA-Seq	UNC-LCCC	UNC-LCCC	ILLUMINA	Illumina	HG19	UNCID_1052177.3fc2678f-e653-41c7-a106-4aed5df1dedb.sorted_genome_alignments.bam	6006006933	08a30267fe8260511e24adfa405daba2	e6611676-338c-45ec-a56a-e06f3e508a3f	3fc2678f-e653-41c7-a106-4aed5df1dedb	c2598334-f866-4cc3-93ec-2d2e8b85d319	8712518a-fe08-43fd-b497-620ecc0aa0ac	77		2008-05-06	2008-05-06	2009-05-15	Live
TCGA	TCGA-77-7338-01A-11R-2045-07	LUSC	Lung squamous cell carcinoma	TP	Primary Solid Tumor	RNA	RNA-Seq	UNC-LCCC	UNC-LCCC	ILLUMINA	Illumina	HG19	UNCID_1032022.03e01fb5-4517-4820-bc3b-fe892a8ef896.sorted_genome_alignments.bam	7671421955	bf31f95882f30e2892ed5a84c2de8a4e	29d3aca3-f537-4cc0-b35b-f1f17160b240	03e01fb5-4517-4820-bc3b-fe892a8ef896	03016c31-a2eb-4a04-9e98-f10e0c64fe9e	7112878a-c8ab-454e-b87b-de81ef35123c	77		2009-04-14	2009-04-14	2009-05-15	Live
TCGA	TCGA-77-7463-01A-11R-2045-07	LUSC	Lung squamous cell carcinoma	TP	Primary Solid Tumor	RNA	RNA-Seq	UNC-LCCC	UNC-LCCC	ILLUMINA	Illumina	HG19	UNCID_1032826.02f3b4c9-5c69-4bec-8897-15f5b9a948b4.sorted_genome_alignments.bam	7147000836	fb0298dcef4addc2b8dc776f9da22464	3058eb43-0d09-4c98-aedc-6024eee9efb4	02f3b4c9-5c69-4bec-8897-15f5b9a948b4	2f4c473d-7a1a-4004-936c-8d4a7a24e212	3a7c0b5f-2862-495b-81ac-16384b10490c	77		2009-04-14	2009-04-14	2009-05-15	Live
TCGA	TCGA-77-8008-01A-21R-2187-07	LUSC	Lung squamous cell carcinoma	TP	Primary Solid Tumor	RNA	RNA-Seq	UNC-LCCC	UNC-LCCC	ILLUMINA	Illumina	HG19	UNCID_1378121.0116ccaf-9eaa-4f14-8255-586f587c29f8.sorted_genome_alignments.bam	8776729971	96e414d1d75dfcc9680e6f9ec995a4c3	031c2387-f1c6-46e9-8c8a-e749bf7bcf37	0116ccaf-9eaa-4f14-8255-586f587c29f8	43ea8913-abfe-495d-a909-d57da13d1a27	42b05509-93fb-497c-aa5d-48bf5f591167	77		2009-04-14	2009-04-14	2009-05-15	Live
TCGA	TCGA-77-8009-01A-11R-2187-07	LUSC	Lung squamous cell carcinoma	TP	Primary Solid Tumor	RNA	RNA-Seq	UNC-LCCC	UNC-LCCC	ILLUMINA	Illumina	HG19	UNCID_1378912.0b9a03ce-d4c1-4192-a18c-de96c8b21bb2.sorted_genome_alignments.bam	8464897666	1cb10c68f34822fca71098d6b387b75e	66969628-aef4-4c82-a89f-09b5a8b2aaef	0b9a03ce-d4c1-4192-a18c-de96c8b21bb2	9ea119ff-e5d9-49ec-b0a2-b21173c48044	01069064-dc19-4e9b-b96d-c8473ef954ee	77		2009-04-14	2009-04-14	2009-05-15	Live
TCGA	TCGA-77-8136-01A-11R-2247-07	LUSC	Lung squamous cell carcinoma	TP	Primary Solid Tumor	RNA	RNA-Seq	UNC-LCCC	UNC-LCCC	ILLUMINA	Illumina	HG19	UNCID_1912227.322593ce-4a52-4c15-9640-54ebccf7bf45.sorted_genome_alignments.bam	4204512191	fd20dc0fdbaded4f64de17acb431eb14	5fa0c164-a255-4f3e-9a4e-b10282efb530	322593ce-4a52-4c15-9640-54ebccf7bf45	c4ca7861-2fcc-4ed7-a240-bea9c43d5fb1	2fbc0191-3d3e-49ab-a878-2f25c40af2c9	77		2009-04-08	2009-04-08	2009-05-15	Live
TCGA	TCGA-77-8156-01A-11R-2247-07	LUSC	Lung squamous cell carcinoma	TP	Primary Solid Tumor	RNA	RNA-Seq	UNC-LCCC	UNC-LCCC	ILLUMINA	Illumina	HG19	UNCID_1911017.27232616-276d-4654-ba3a-697a0c83dd7e.sorted_genome_alignments.bam	4042826560	1cfee9e8163eba36b372d15f37cb1526	d5cd0147-3c02-4607-9677-80464e4cb9fd	27232616-276d-4654-ba3a-697a0c83dd7e	96e31ca7-b917-4d04-804f-489243f6ee2b	c27b1eb8-f6c0-4013-864c-6add9d551957	77		2009-04-08	2009-04-08	2009-05-15	Live
TCGA	TCGA-77-A5FZ-01A-31R-A27Q-07	LUSC	Lung squamous cell carcinoma	TP	Primary Solid Tumor	RNA	RNA-Seq	UNC-LCCC	UNC-LCCC	ILLUMINA	Illumina	HG19	UNCID_2121086.c57a55f6-bce1-4d76-8edc-6a4f78056bdc.sorted_genome_alignments.bam	6144015732	e3b0e1f95ce55a44a8fce7cca430af73	9e7e088e-9505-4ee6-9d9a-9f57ce07f266	c57a55f6-bce1-4d76-8edc-6a4f78056bdc	775808ab-4b30-4473-a9ee-4ed2c18cfc2b	5125a40a-e681-4a80-ab00-418889917785	77		2009-08-27	2009-08-27	2009-08-27	Live
TCGA	TCGA-77-A5G6-01A-11R-A27Q-07	LUSC	Lung squamous cell carcinoma	TP	Primary Solid Tumor	RNA	RNA-Seq	UNC-LCCC	UNC-LCCC	ILLUMINA	Illumina	HG19	UNCID_2120877.327ce5b0-ebfe-42f0-a277-a730dc467831.sorted_genome_alignments.bam	7021212773	ec373f0279f8f7aa3bf922421050b2b2	9ffa686a-2ee7-4836-bad8-d38622b34310	327ce5b0-ebfe-42f0-a277-a730dc467831	17104d99-8838-4e1c-bd6a-7f1ee7a94bd8	5fe06316-fd7f-44e4-a0b0-031f1fa6cb69	77		2009-08-27	2009-08-27	2009-08-27	Live
TCGA	TCGA-77-A5G7-01B-11R-A27Q-07	LUSC	Lung squamous cell carcinoma	TP	Primary Solid Tumor	RNA	RNA-Seq	UNC-LCCC	UNC-LCCC	ILLUMINA	Illumina	HG19	UNCID_2120745.1d0f2179-a8a3-4a29-ace9-b627d0338b10.sorted_genome_alignments.bam	5485645091	e7579afc143665d8a421a8b748282ed7	bac9590a-15df-4d1a-b3bb-aa6a3db3ffd0	1d0f2179-a8a3-4a29-ace9-b627d0338b10	947b20ae-f6e3-497d-96d6-db0b9cab3c5a	007e0c6f-8f38-4e7e-a160-270ed8f1ab8c	77		2009-08-27	2009-08-27	2009-08-27	Live
TCGA	TCGA-78-7143-01A-11R-2039-07	LUAD	Lung adenocarcinoma	TP	Primary Solid Tumor	RNA	RNA-Seq	UNC-LCCC	UNC-LCCC	ILLUMINA	Illumina	HG19	UNCID_1204758.274a99f3-1b61-48f3-afab-11088c63f488.sorted_genome_alignments.bam	7096897330	aaae559e8d50e4a66006021eb94a34f0	fdf1cac9-845a-4473-8e89-2240c1c32a56	274a99f3-1b61-48f3-afab-11088c63f488	54254f5a-50e8-4150-a9b7-56a0470d2a56	ee72f78d-e5db-4c99-9034-0b5bbf6df849	78		2008-06-08	2008-06-08	2009-05-15	Live
TCGA	TCGA-78-7145-01A-11R-2039-07	LUAD	Lung adenocarcinoma	TP	Primary Solid Tumor	RNA	RNA-Seq	UNC-LCCC	UNC-LCCC	ILLUMINA	Illumina	HG19	UNCID_1205114.29f0cffb-22a7-40a7-964d-9b84d7c5b442.sorted_genome_alignments.bam	5713437276	caa898bb1fb11b101e4ceb194e6639ee	775b760b-2421-4237-9f74-df239090fcc1	29f0cffb-22a7-40a7-964d-9b84d7c5b442	4ef872e1-82c9-4939-9248-41ed9d3085b2	6b0b11c9-2adc-4b55-b7bb-cf67b11cab86	78		2008-06-08	2008-06-08	2009-05-15	Live
TCGA	TCGA-78-7149-01A-11R-2039-07	LUAD	Lung adenocarcinoma	TP	Primary Solid Tumor	RNA	RNA-Seq	UNC-LCCC	UNC-LCCC	ILLUMINA	Illumina	HG19	UNCID_1092309.02e43817-47d3-4436-bcfa-37dd510eec4c.sorted_genome_alignments.bam	6520015134	bf6c5f5d82ceb95955b9bad03c78e808	d2838375-5713-4ac3-b52b-136e13d3b57a	02e43817-47d3-4436-bcfa-37dd510eec4c	2de1ba51-eae1-4a54-b7cd-d6d739fdc39d	bff592ed-0ba6-44c2-b04e-0aad7b73089d	78		2008-06-08	2008-06-08	2009-05-15	Live
TCGA	TCGA-78-7154-01A-11R-2039-07	LUAD	Lung adenocarcinoma	TP	Primary Solid Tumor	RNA	RNA-Seq	UNC-LCCC	UNC-LCCC	ILLUMINA	Illumina	HG19	UNCID_1094059.dbe8b05d-9b51-4d93-9e04-9609a5dd4cb8.sorted_genome_alignments.bam	6363526836	9fd9e0e4826882d89617031c866cc2a4	56e370ee-0fb8-499f-a683-9886f3f4a165	dbe8b05d-9b51-4d93-9e04-9609a5dd4cb8	d288b69f-1e79-4429-8646-9994b7c54f8f	5a9f5ccb-635d-440e-ad03-fde8f63a2233	78		2008-06-08	2008-06-08	2009-05-15	Live
TCGA	TCGA-78-7162-01A-21R-2066-07	LUAD	Lung adenocarcinoma	TP	Primary Solid Tumor	RNA	RNA-Seq	UNC-LCCC	UNC-LCCC	ILLUMINA	Illumina	HG19	UNCID_1431050.01a75809-bb4e-42f3-a3ca-25e4d1ca37a3.sorted_genome_alignments.bam	7041379637	943593c02ddbf901817dae4e6168252a	0663d012-905a-4725-aa38-52c73926ad9e	01a75809-bb4e-42f3-a3ca-25e4d1ca37a3	16cd58db-d52c-403e-9e9c-6da2e99f6bad	5e9ed3d4-fad6-47fc-aa55-c7e710b76dc8	78		2008-07-17	2008-07-17	2009-05-15	Live
TCGA	TCGA-78-7166-01A-12R-2066-07	LUAD	Lung adenocarcinoma	TP	Primary Solid Tumor	RNA	RNA-Seq	UNC-LCCC	UNC-LCCC	ILLUMINA	Illumina	HG19	UNCID_1208152.3d86f6ec-741c-4da5-836e-28b029b32706.sorted_genome_alignments.bam	8473940096	f2f3cb7bf9fe24ac40b36ab38a0b4794	ffc1ecbe-b5ec-4479-8e92-90fdec6d5485	3d86f6ec-741c-4da5-836e-28b029b32706	b40d0849-f4ef-4a14-9732-9beb708cb46b	7ec420fc-c770-4cb8-a186-8ce94f791444	78		2008-06-08	2008-06-08	2009-05-15	Live
TCGA	TCGA-78-7167-01A-11R-2066-07	LUAD	Lung adenocarcinoma	TP	Primary Solid Tumor	RNA	RNA-Seq	UNC-LCCC	UNC-LCCC	ILLUMINA	Illumina	HG19	UNCID_1211034.30642287-a06f-46e0-8e37-839935a2d3dc.sorted_genome_alignments.bam	10335857271	e46b2c5750d94da9aadf069fdbbaa5a1	f248af81-f5cc-447d-9c6d-d015a1b10d6b	30642287-a06f-46e0-8e37-839935a2d3dc	fe3eeeb6-0db4-46d7-a020-55604d474c12	e58e47db-7d0b-4ccc-8878-9b1e78e3b365	78		2008-06-08	2008-06-08	2009-05-15	Live
TCGA	TCGA-78-7535-01A-11R-2066-07	LUAD	Lung adenocarcinoma	TP	Primary Solid Tumor	RNA	RNA-Seq	UNC-LCCC	UNC-LCCC	ILLUMINA	Illumina	HG19	UNCID_1228818.2cbd77bd-dece-4177-ace2-98d9d545b575.sorted_genome_alignments.bam	8844845929	68781eea0b3e170a6c3a0de4bb27a571	117157df-f5d0-43c2-8248-0840fe245f1a	2cbd77bd-dece-4177-ace2-98d9d545b575	46592b7b-6968-42a6-83af-0917c9f4a9a5	c0a8c73c-35ba-4724-b13a-9a9986af36c0	78		2008-06-08	2008-06-08	2009-05-15	Live
TCGA	TCGA-78-7540-01A-11R-2066-07	LUAD	Lung adenocarcinoma	TP	Primary Solid Tumor	RNA	RNA-Seq	UNC-LCCC	UNC-LCCC	ILLUMINA	Illumina	HG19	UNCID_1228366.193873d4-f0ad-4e8d-918b-9beb83965483.sorted_genome_alignments.bam	8210892723	85edc50f5e48e6b19bccc9b4ba92e710	b89b080c-66a0-4f60-aab6-25da036c47e7	193873d4-f0ad-4e8d-918b-9beb83965483	05534064-8b43-4c82-95da-70fd83bd6560	df16b5d4-5e5d-455c-9c5f-a151e5864557	78		2008-06-08	2008-06-08	2009-05-15	Live
TCGA	TCGA-78-7633-01A-11R-2066-07	LUAD	Lung adenocarcinoma	TP	Primary Solid Tumor	RNA	RNA-Seq	UNC-LCCC	UNC-LCCC	ILLUMINA	Illumina	HG19	UNCID_1207938.006eb1bc-b058-49b9-8c2d-3c50f2427d95.sorted_genome_alignments.bam	9347005405	8108aeedd7c38f000758d4bd9f931a50	6b79ebe4-1eb7-4d13-a594-f3f5cd4f010d	006eb1bc-b058-49b9-8c2d-3c50f2427d95	44218b35-219c-4ad9-a01e-fde14067c4c0	b49eb906-19c3-4eb7-93f7-1c37bc85ce61	78		2008-06-08	2008-06-08	2009-05-15	Live
TCGA	TCGA-80-5607-01A-31R-1949-07	LUAD	Lung adenocarcinoma	TP	Primary Solid Tumor	RNA	RNA-Seq	UNC-LCCC	UNC-LCCC	ILLUMINA	Illumina	HG19	UNCID_1098753.0ddf256d-70a4-4dfc-ade0-1f51a4c115a3.sorted_genome_alignments.bam	3370834101	23b9306e4487d3493eea902bc4590638	fe9f1983-89d6-4e06-a2b1-343a6a979b24	0ddf256d-70a4-4dfc-ade0-1f51a4c115a3	645903b5-ba37-48a1-985b-a019b8db3236	4736860e-fd90-40d1-815e-e1d164123dd8	80		2008-05-07	2008-05-07	2009-05-15	Live
TCGA	TCGA-85-6561-01A-11R-1820-07	LUSC	Lung squamous cell carcinoma	TP	Primary Solid Tumor	RNA	RNA-Seq	UNC-LCCC	UNC-LCCC	ILLUMINA	Illumina	HG19	UNCID_1057298.117806c9-4d1c-4b96-8f94-2fd3720d4609.sorted_genome_alignments.bam	12427326917	7e5157b250e64f81d17afb049e016fb1	8037c79f-179d-4112-add5-6ba5ec711501	117806c9-4d1c-4b96-8f94-2fd3720d4609	46f35964-bd43-47e6-83fe-40da33828c94	57b69a21-a1cd-48cd-93f7-aa196441c345	85		2008-05-07	2008-05-07	2009-05-15	Live
TCGA	TCGA-85-7698-01A-11R-2125-07	LUSC	Lung squamous cell carcinoma	TP	Primary Solid Tumor	RNA	RNA-Seq	UNC-LCCC	UNC-LCCC	ILLUMINA	Illumina	HG19	UNCID_1808411.0ab02d97-2058-47bc-bc0d-3ec662c0b2d6.sorted_genome_alignments.bam	8900267620	256f1a4150ee88b7a4d0f0cdf6f47b84	2612e837-5e22-464a-bad2-e86168d0da18	0ab02d97-2058-47bc-bc0d-3ec662c0b2d6	9a13a742-ff9a-4432-a7ce-7fcbb753be01	541ae34d-a747-4dd1-820d-5d1e407bcefe	85		2009-04-08	2009-04-08	2009-05-15	Live
TCGA	TCGA-85-7710-01A-11R-2125-07	LUSC	Lung squamous cell carcinoma	TP	Primary Solid Tumor	RNA	RNA-Seq	UNC-LCCC	UNC-LCCC	ILLUMINA	Illumina	HG19	UNCID_1340305.1c01b4ed-b807-4321-aa93-a26792f6283a.sorted_genome_alignments.bam	7515355458	f2d249f5a05583032aaa54a68ce1253a	ad28b082-886f-4f07-9e69-45612b2c1cee	1c01b4ed-b807-4321-aa93-a26792f6283a	9f55bb37-4211-4e91-88ea-7b1d4f286598	6348bf90-0e60-4708-86a2-18206e8173f6	85		2009-04-15	2009-04-13	2009-05-15	Live
TCGA	TCGA-85-7844-01A-11R-2125-07	LUSC	Lung squamous cell carcinoma	TP	Primary Solid Tumor	RNA	RNA-Seq	UNC-LCCC	UNC-LCCC	ILLUMINA	Illumina	HG19	UNCID_1341090.24a12bfa-0238-49c3-abe7-450402cce27c.sorted_genome_alignments.bam	8335655929	0cc57bba811db79be6c943147145e184	3e2f068a-8235-44c6-97cb-bbf8916a3949	24a12bfa-0238-49c3-abe7-450402cce27c	10d8e6ad-f7ef-4acf-a9c2-25834bea71c9	a6835aea-672e-4313-be97-4fd4a17a2e47	85		2009-04-14	2009-04-14	2009-05-15	Live
TCGA	TCGA-85-8052-01A-11R-2247-07	LUSC	Lung squamous cell carcinoma	TP	Primary Solid Tumor	RNA	RNA-Seq	UNC-LCCC	UNC-LCCC	ILLUMINA	Illumina	HG19	UNCID_1911231.328de22d-8700-4ee4-bf78-71a774e4e569.sorted_genome_alignments.bam	3659105024	d84be06b0bd3b752ff34fe1ff7dffdbc	3bbc9544-80d6-4d0d-84fa-d2b24f1fc714	328de22d-8700-4ee4-bf78-71a774e4e569	395babb3-3f5d-4e71-a675-af4443f23028	9248b38e-ec7b-4c7c-bcb0-e942ce3c4847	85		2009-04-08	2009-04-08	2009-05-15	Live
TCGA	TCGA-85-8070-01A-11R-2247-07	LUSC	Lung squamous cell carcinoma	TP	Primary Solid Tumor	RNA	RNA-Seq	UNC-LCCC	UNC-LCCC	ILLUMINA	Illumina	HG19	UNCID_1911128.13380c2f-2f59-40ac-ae0c-9f3dab833e39.sorted_genome_alignments.bam	4077599986	0fc26f5c661d284aeb3c815c15fc6105	e626999e-0a00-4e96-a78e-42a770f165ea	13380c2f-2f59-40ac-ae0c-9f3dab833e39	67f40b3a-882c-4ac9-9038-0e7b10a5ccdc	4b700f22-f0d2-49f9-b5c7-b15fdbd6b1f6	85		2009-04-08	2009-04-08	2009-05-15	Live
TCGA	TCGA-85-8288-01A-11R-2296-07	LUSC	Lung squamous cell carcinoma	TP	Primary Solid Tumor	RNA	RNA-Seq	UNC-LCCC	UNC-LCCC	ILLUMINA	Illumina	HG19	UNCID_1919666.1695c22b-f771-45da-8627-394516eb87de.sorted_genome_alignments.bam	6772734282	103fee3edb22fa74c0363ced7d0d46e2	669b8c84-cd7c-4d49-b88b-b41da5f13ff3	1695c22b-f771-45da-8627-394516eb87de	186ca7d6-8354-43a2-b8a5-9ac79627331f	134694a5-14a6-4016-9230-deca5f6548b5	85		2009-04-08	2009-04-08	2009-05-15	Live
TCGA	TCGA-85-8353-01A-21R-2296-07	LUSC	Lung squamous cell carcinoma	TP	Primary Solid Tumor	RNA	RNA-Seq	UNC-LCCC	UNC-LCCC	ILLUMINA	Illumina	HG19	UNCID_1942235.cf069f54-b570-43ff-9f85-ababd06ddddd.sorted_genome_alignments.bam	6777777293	78658c84d43063f797a7b2b72650c4fa	aa4ed39f-5de4-47d5-b993-5218e9c3ada6	cf069f54-b570-43ff-9f85-ababd06ddddd	4db53b4c-2e5c-45ea-8577-4360c114e0c1	42906e73-5225-4529-b8e1-5d11fb3248e8	85		2009-04-08	2009-04-08	2009-05-15	Live
TCGA	TCGA-85-8582-01A-21R-2403-07	LUSC	Lung squamous cell carcinoma	TP	Primary Solid Tumor	RNA	RNA-Seq	UNC-LCCC	UNC-LCCC	ILLUMINA	Illumina	HG19	UNCID_1910851.11918ff0-e8d4-4214-904a-8120ba648fec.sorted_genome_alignments.bam	4110387615	e27b17b39f4aebdc9826bf2969b8ef85	57b5824d-6684-4d7c-8ff3-707745e3d9b0	11918ff0-e8d4-4214-904a-8120ba648fec	b4dc4f02-ef59-4c23-bfea-815255bb6427	73467f81-2367-42bc-83f7-381fdea85274	85		2009-04-08	2009-04-08	2009-05-15	Live
TCGA	TCGA-85-8584-01A-11R-2403-07	LUSC	Lung squamous cell carcinoma	TP	Primary Solid Tumor	RNA	RNA-Seq	UNC-LCCC	UNC-LCCC	ILLUMINA	Illumina	HG19	UNCID_1910807.1bc29a8a-19a4-4b79-ad7e-a64633b2c487.sorted_genome_alignments.bam	3605363970	7db77c152258f08ec323c8a24999aa64	40b72d36-0a7c-434d-8ca0-1e54019c9c83	1bc29a8a-19a4-4b79-ad7e-a64633b2c487	52924e27-7b36-4e25-83b2-abc51dd72668	bda47d6e-7523-48c0-971e-87275df997a2	85		2009-07-15	2009-07-15	2009-07-15	Live
TCGA	TCGA-85-8664-01A-11R-2403-07	LUSC	Lung squamous cell carcinoma	TP	Primary Solid Tumor	RNA	RNA-Seq	UNC-LCCC	UNC-LCCC	ILLUMINA	Illumina	HG19	UNCID_2217289.2a39b6f1-c19d-4177-b825-bf14bf73f737.sorted_genome_alignments.bam	5978392116	1d7e3d6c7f8181657de81171ef2a6ba6	2c3d20d7-6f24-4ab3-8ae1-5d9b151b13c4	2a39b6f1-c19d-4177-b825-bf14bf73f737	f30d81c6-d8d3-4547-b056-3942e390b936	1ec1cfe2-8af6-499d-a6d6-a3404d346028	85		2010-03-03	2010-03-03	2010-03-03	Live
TCGA	TCGA-85-A4JB-01A-51R-A262-07	LUSC	Lung squamous cell carcinoma	TP	Primary Solid Tumor	RNA	RNA-Seq	UNC-LCCC	UNC-LCCC	ILLUMINA	Illumina	HG19	UNCID_2059973.dfc68f11-b26c-48a3-b43e-c907d9d12f87.sorted_genome_alignments.bam	6463758861	99f0848f4f65b7d124b505134bcd6db5	1b9c5f63-7e88-4f49-aa13-4121e1d6b992	dfc68f11-b26c-48a3-b43e-c907d9d12f87	264b3066-b77b-4375-9847-adcf22dbc438	d767ee8b-eb2f-41d9-9d4a-8968ac8a50b5	85		2009-07-17	2009-07-15	2009-07-17	Live
TCGA	TCGA-85-A4JC-01A-11R-A24Z-07	LUSC	Lung squamous cell carcinoma	TP	Primary Solid Tumor	RNA	RNA-Seq	UNC-LCCC	UNC-LCCC	ILLUMINA	Illumina	HG19	UNCID_2031261.03f49b28-9ea3-446c-a9b1-633bcbedc3b4.sorted_genome_alignments.bam	5395044691	3a7b68106d2a87caf45d46f34e0cf417	dd501cce-54e0-49aa-b149-772b023dd726	03f49b28-9ea3-446c-a9b1-633bcbedc3b4	4cdac0cf-6598-4d33-92e6-730fbdc88a61	46eeff7b-bd20-4ef0-9627-1c3ea70e1bee	85		2009-06-22	2009-06-22	2009-06-22	Live
TCGA	TCGA-85-A4QR-01A-11R-A24Z-07	LUSC	Lung squamous cell carcinoma	TP	Primary Solid Tumor	RNA	RNA-Seq	UNC-LCCC	UNC-LCCC	ILLUMINA	Illumina	HG19	UNCID_2088316.19c517ef-7e77-4033-9020-eef42285cb04.sorted_genome_alignments.bam	6996109566	568a1ddf05319b17c13bac69ef46a427	c9abfaa6-e5c7-499c-b24e-aab3b44fc4bd	19c517ef-7e77-4033-9020-eef42285cb04	06b70dee-14d2-45c7-b6f0-4d1d29c575ea	2a2ed3ec-57c9-4d2e-a03e-03b11b03950f	85		2009-07-17	2009-07-15	2009-07-17	Live
TCGA	TCGA-85-A513-01A-12R-A26W-07	LUSC	Lung squamous cell carcinoma	TP	Primary Solid Tumor	RNA	RNA-Seq	UNC-LCCC	UNC-LCCC	ILLUMINA	Illumina	HG19	UNCID_2075301.19df9b10-033c-4890-bf52-ad8dd72bdb0c.sorted_genome_alignments.bam	6320657825	11a7f63d56b590f6e42f3939c3d16522	d81e47d2-09c6-4522-bb7c-fd2e72193d06	19df9b10-033c-4890-bf52-ad8dd72bdb0c	7f8130d2-f169-451b-a263-547adc2fcb2c	54e6ce0a-9c8c-4975-ab8d-38c46371bd4b	85		2009-08-27	2009-08-27	2009-08-27	Live
TCGA	TCGA-85-A5B5-01A-21R-A26W-07	LUSC	Lung squamous cell carcinoma	TP	Primary Solid Tumor	RNA	RNA-Seq	UNC-LCCC	UNC-LCCC	ILLUMINA	Illumina	HG19	UNCID_2103029.18ffe99a-7e67-4ecc-9729-5aaa6efc7fbf.sorted_genome_alignments.bam	7293638048	1dbd86bf403dddd2906422bd5d615289	e70f885a-3de3-431b-9813-14914e4c9d1a	18ffe99a-7e67-4ecc-9729-5aaa6efc7fbf	d1cea7b9-9ba9-4461-ba9e-9b45b6f5af66	7d9667d6-b468-4148-8d99-f8716ba24f1e	85		2009-08-27	2009-08-27	2009-08-27	Live
TCGA	TCGA-86-7713-01A-11R-2066-07	LUAD	Lung adenocarcinoma	TP	Primary Solid Tumor	RNA	RNA-Seq	UNC-LCCC	UNC-LCCC	ILLUMINA	Illumina	HG19	UNCID_1228462.2d1f10dd-a834-4c64-919c-2d9eea15c37a.sorted_genome_alignments.bam	10480763821	3ca92705c2a60d2c3eafe3b47ceefdc9	dffded6c-a4a9-45e4-a82c-d9b39c6617ed	2d1f10dd-a834-4c64-919c-2d9eea15c37a	cc68632c-b1e3-491b-b562-9468e2d1c101	a7347072-546c-4370-9214-96a17a713b27	86		2008-06-08	2008-06-08	2009-05-15	Live
TCGA	TCGA-86-8055-01A-11R-2241-07	LUAD	Lung adenocarcinoma	TP	Primary Solid Tumor	RNA	RNA-Seq	UNC-LCCC	UNC-LCCC	ILLUMINA	Illumina	HG19	UNCID_1324097.b0b8fd4b-d725-417b-b17b-4cb6a7136459.sorted_genome_alignments.bam	8818414996	a968c2353b7be27f92b101bedf5bd354	06e1b4c9-6fd1-42ae-a565-37ed40a4ada6	b0b8fd4b-d725-417b-b17b-4cb6a7136459	34d8e84e-c3e1-417d-8b9b-8563d9fa0f8e	a3bf3f65-7b44-4993-a126-c76870dbbbac	86		2008-11-11	2008-11-11	2009-05-15	Live
TCGA	TCGA-86-8074-01A-11R-2241-07	LUAD	Lung adenocarcinoma	TP	Primary Solid Tumor	RNA	RNA-Seq	UNC-LCCC	UNC-LCCC	ILLUMINA	Illumina	HG19	UNCID_1324248.13549fc9-6145-4853-88a6-39c78cb3ab0a.sorted_genome_alignments.bam	10279759215	a052aebf6bc4fc0ff9127782274dfa0e	99f5826e-613e-43ea-a493-934d03fa7c66	13549fc9-6145-4853-88a6-39c78cb3ab0a	482eb2a7-6fed-4e4c-b1b6-14d6d869f855	0382e297-1b96-433b-9440-6811d685b13b	86		2008-11-11	2008-11-11	2009-05-15	Live
TCGA	TCGA-86-8359-01A-11R-2326-07	LUAD	Lung adenocarcinoma	TP	Primary Solid Tumor	RNA	RNA-Seq	UNC-LCCC	UNC-LCCC	ILLUMINA	Illumina	HG19	UNCID_1975892.1ed6d4b1-0a36-4515-9475-709ad876ffa9.sorted_genome_alignments.bam	4575843280	d8660305eb3edf66837103e4dc5d6f0c	7303d438-2807-4e6d-9251-075f74ecf783	1ed6d4b1-0a36-4515-9475-709ad876ffa9	7e7f089c-25f7-4e14-aed5-d741047b9e42	6601f037-bdf0-4171-86e4-aa4da7c9e83e	86		2009-06-20	2009-06-17	2009-06-20	Live
TCGA	TCGA-86-8671-01A-11R-2403-07	LUAD	Lung adenocarcinoma	TP	Primary Solid Tumor	RNA	RNA-Seq	UNC-LCCC	UNC-LCCC	ILLUMINA	Illumina	HG19	UNCID_1898307.00c7a308-6add-457c-9003-784d4e65c318.sorted_genome_alignments.bam	4905692786	f62959b258c64223860ac3c81381f099	5e992462-837e-4303-9688-1755b3dbb982	00c7a308-6add-457c-9003-784d4e65c318	c4cfa3cc-e305-42dd-be57-97efbb891659	7d86a05d-f448-4a95-9bbc-6e19338ba98c	86		2009-04-18	2009-04-18	2009-05-15	Live
TCGA	TCGA-90-7766-01A-21R-2125-07	LUSC	Lung squamous cell carcinoma	TP	Primary Solid Tumor	RNA	RNA-Seq	UNC-LCCC	UNC-LCCC	ILLUMINA	Illumina	HG19	UNCID_1808747.0c5d09fe-e0e0-4cfa-9cd8-802b5725a3f6.sorted_genome_alignments.bam	9281720121	9552c50660843565ac461fcd1ab5688c	1fd15d87-8a0d-4ff1-977a-352a7e8a0903	0c5d09fe-e0e0-4cfa-9cd8-802b5725a3f6	3fdf941e-40ec-43b6-b6e3-31a0861bd5b8	db44b283-6a6e-4827-ba6f-5fad2b723d2e	90		2009-04-08	2009-04-08	2009-05-15	Live
TCGA	TCGA-90-7767-01A-11R-2125-07	LUSC	Lung squamous cell carcinoma	TP	Primary Solid Tumor	RNA	RNA-Seq	UNC-LCCC	UNC-LCCC	ILLUMINA	Illumina	HG19	UNCID_1808344.2e83ed1e-fbff-4729-8dfa-c070aa13c78e.sorted_genome_alignments.bam	7987733155	8666f1f6fc9b1370305abb45c19d9f1a	a52f8ee2-9d40-4eaa-9a15-3b3b939af149	2e83ed1e-fbff-4729-8dfa-c070aa13c78e	9dff11cd-0784-4a60-9c77-43f8957d3dfa	609d3070-4b64-42ee-b071-42be33df7600	90		2009-04-08	2009-04-08	2009-05-15	Live
TCGA	TCGA-90-7964-01A-21R-2187-07	LUSC	Lung squamous cell carcinoma	TP	Primary Solid Tumor	RNA	RNA-Seq	UNC-LCCC	UNC-LCCC	ILLUMINA	Illumina	HG19	UNCID_1366938.295ea773-28fb-40fe-af98-d8126f09382b.sorted_genome_alignments.bam	7380286802	e44f8fa5c2219b7de0868b67daf79ce5	3fba67c5-ace5-4a2e-a908-0a574914c8fc	295ea773-28fb-40fe-af98-d8126f09382b	6e6b8596-76aa-49f5-a997-46ebc0e43934	982a5674-2d81-4687-8f03-ef4b26ba8bae	90		2009-04-14	2009-04-14	2009-05-15	Live
TCGA	TCGA-90-A4EE-01A-11R-A24Z-07	LUSC	Lung squamous cell carcinoma	TP	Primary Solid Tumor	RNA	RNA-Seq	UNC-LCCC	UNC-LCCC	ILLUMINA	Illumina	HG19	UNCID_2088599.ce3fabfc-8842-4c41-bf9a-e1c75872c8c0.sorted_genome_alignments.bam	7311806437	a60e2c17d3deb8b58131218823305cc4	e67d61f5-7987-4e24-b311-f4a9536d79fb	ce3fabfc-8842-4c41-bf9a-e1c75872c8c0	aa02aa9b-5786-463f-9db4-a9c20d31dc73	edc608bb-c32b-40ce-80a0-b3062acff722	90		2009-07-16	2009-07-15	2009-07-16	Live
TCGA	TCGA-90-A59Q-01A-11R-A26W-07	LUSC	Lung squamous cell carcinoma	TP	Primary Solid Tumor	RNA	RNA-Seq	UNC-LCCC	UNC-LCCC	ILLUMINA	Illumina	HG19	UNCID_2101535.1a270e7a-4611-41ee-9bfe-c123a45049f5.sorted_genome_alignments.bam	6178781415	0e3839b4fbea38a4c11f470eb3aac28f	95f689cf-95fe-4e12-b919-e64d3c683c92	1a270e7a-4611-41ee-9bfe-c123a45049f5	80242454-84b3-4fba-a64b-7d1714cdecde	839444d0-b378-41ad-8e1e-8705bce8e126	90		2009-08-27	2009-08-27	2009-08-27	Live
TCGA	TCGA-91-6847-01A-11R-1949-07	LUAD	Lung adenocarcinoma	TP	Primary Solid Tumor	RNA	RNA-Seq	UNC-LCCC	UNC-LCCC	ILLUMINA	Illumina	HG19	UNCID_1499746.0c96bb0f-11f1-421c-b2c5-55458ba95d97.sorted_genome_alignments.bam	7357888336	b50900ed7afbd2d24e320bcf63780d3d	80380678-c2bc-47a4-886a-dd023e1e760a	0c96bb0f-11f1-421c-b2c5-55458ba95d97	97831d28-ab41-4c18-bfc2-c4c6bc757d13	96a05d4b-3731-4b98-b38f-a6b33cd6ed96	91		2008-09-24	2008-09-24	2009-05-15	Live
TCGA	TCGA-91-6848-01A-11R-1949-07	LUAD	Lung adenocarcinoma	TP	Primary Solid Tumor	RNA	RNA-Seq	UNC-LCCC	UNC-LCCC	ILLUMINA	Illumina	HG19	UNCID_1202585.0cfbefba-24ff-474b-8bfa-b44a1f71b48c.sorted_genome_alignments.bam	3199952141	13998418da8c123c2a9c9204dad85b33	99810a6f-b387-4922-b11b-cabc6726d56c	0cfbefba-24ff-474b-8bfa-b44a1f71b48c	0232d299-4cdf-4fd7-9a5e-8d13c208b40c	93b55ce3-3ab0-4bc1-b1a2-3f02b13dc7b0	91		2008-06-08	2008-06-08	2009-05-15	Live
TCGA	TCGA-91-8496-01A-11R-2403-07	LUAD	Lung adenocarcinoma	TP	Primary Solid Tumor	RNA	RNA-Seq	UNC-LCCC	UNC-LCCC	ILLUMINA	Illumina	HG19	UNCID_1900585.0a85f2bd-d169-44e4-bde3-c92ff92ddc94.sorted_genome_alignments.bam	3726099355	dbe359daa4d57732f6309b4cbfe40cb7	21f54bc0-4cd6-4475-8feb-2a82d5d7b88e	0a85f2bd-d169-44e4-bde3-c92ff92ddc94	656a5eb4-e4a5-4d21-a800-3586f4d6588b	8f55069f-2232-44b6-b9e8-7e12b3a268bd	91		2009-04-18	2009-04-18	2009-05-15	Live
TCGA	TCGA-92-8064-01A-11R-2247-07	LUSC	Lung squamous cell carcinoma	TP	Primary Solid Tumor	RNA	RNA-Seq	UNC-LCCC	UNC-LCCC	ILLUMINA	Illumina	HG19	UNCID_1911556.0a5d5dd8-9391-424e-905e-6359845a153d.sorted_genome_alignments.bam	4359610120	23d80d3e3dd2ecb74b239eccd14cf67b	d8a4d737-7144-47b7-b5b3-17de05b3c6fb	0a5d5dd8-9391-424e-905e-6359845a153d	dc6ceece-efaa-4b9d-9e12-d35863d7a902	014ad75e-86d2-423f-b9d3-84657d459a28	92		2009-04-08	2009-04-08	2009-05-15	Live
TCGA	TCGA-93-7347-01A-11R-2187-07	LUAD	Lung adenocarcinoma	TP	Primary Solid Tumor	RNA	RNA-Seq	UNC-LCCC	UNC-LCCC	ILLUMINA	Illumina	HG19	UNCID_1366131.2cb8a95d-20c3-4623-9b4d-b06b2a494b18.sorted_genome_alignments.bam	6832546326	28a0ce188b86722bd19fac1f6273a685	74d2d870-2c66-4879-9950-a441cde5adee	2cb8a95d-20c3-4623-9b4d-b06b2a494b18	ef03654a-dcf1-41ff-a67e-4f3fbf9ba807	7e1638d3-f134-4dc8-becc-9f4d49d83024	93		2008-10-16	2008-10-16	2009-05-15	Live
TCGA	TCGA-94-7557-01A-11R-2125-07	LUSC	Lung squamous cell carcinoma	TP	Primary Solid Tumor	RNA	RNA-Seq	UNC-LCCC	UNC-LCCC	ILLUMINA	Illumina	HG19	UNCID_1341686.318d06a1-77ea-4a5a-a886-d8b470713451.sorted_genome_alignments.bam	8276878656	68573d1329d9099577345ef2cb341df5	b856a304-e5db-46af-b9b9-654e01513627	318d06a1-77ea-4a5a-a886-d8b470713451	ea741488-5475-4a3d-b9fe-81722f129974	b70aba76-cc36-48b0-bf1a-d83e5cf1cd54	94		2009-04-14	2009-04-14	2009-05-15	Live
TCGA	TCGA-94-7943-01A-11R-2187-07	LUSC	Lung squamous cell carcinoma	TP	Primary Solid Tumor	RNA	RNA-Seq	UNC-LCCC	UNC-LCCC	ILLUMINA	Illumina	HG19	UNCID_1367298.16a43a5d-fe72-4b8a-887d-1b40342c1253.sorted_genome_alignments.bam	7837928627	73711a73846ba39020912fefa31614ad	ea210f0c-f2eb-4330-87b3-167be45496cd	16a43a5d-fe72-4b8a-887d-1b40342c1253	aecf85cc-058c-46f3-9cdc-3573ac3b8438	e447da47-227d-4956-9f46-ad1f81b73eba	94		2009-04-14	2009-04-14	2009-05-15	Live
TCGA	TCGA-94-8490-01A-11R-2326-07	LUSC	Lung squamous cell carcinoma	TP	Primary Solid Tumor	RNA	RNA-Seq	UNC-LCCC	UNC-LCCC	ILLUMINA	Illumina	HG19	UNCID_1976494.e0d001b0-05c9-4c1f-a1c4-fefa8a1e322f.sorted_genome_alignments.bam	6371873150	df06b441549348d599c0660452fe718c	dcaf9e56-0821-4624-b20c-fbe3e5979ccc	e0d001b0-05c9-4c1f-a1c4-fefa8a1e322f	74c4b266-a08d-4882-b96e-28d2a4db0a9b	355d59fe-e792-405b-b13a-004a0d234905	94		2009-06-20	2009-06-17	2009-06-20	Live
TCGA	TCGA-94-A5I6-01A-21R-A27Q-07	LUSC	Lung squamous cell carcinoma	TP	Primary Solid Tumor	RNA	RNA-Seq	UNC-LCCC	UNC-LCCC	ILLUMINA	Illumina	HG19	UNCID_2120991.272a19bb-8dc3-499e-b17f-2b0f58626c8e.sorted_genome_alignments.bam	7437436856	d1ac27d505648fb5f313de6650cf7870	0f692a4a-0316-40ab-9e1c-02525666587f	272a19bb-8dc3-499e-b17f-2b0f58626c8e	644f0c64-c710-4faa-ada5-cbb9a52acf93	42a100c4-2f25-4c92-bf89-5dc343f90df7	94		2009-08-27	2009-08-27	2009-08-27	Live
TCGA	TCGA-95-8494-01A-11R-2326-07	LUAD	Lung adenocarcinoma	TP	Primary Solid Tumor	RNA	RNA-Seq	UNC-LCCC	UNC-LCCC	ILLUMINA	Illumina	HG19	UNCID_1975899.af100535-eaf2-49a6-b4bb-5a2b85a2d2c9.sorted_genome_alignments.bam	4165025441	7960139443b00da7de602a3c89f29619	dd0860ec-2323-4df0-8314-06e8639251fe	af100535-eaf2-49a6-b4bb-5a2b85a2d2c9	6ee9caec-65ac-46db-9426-ffaa31967ae2	1a929496-806b-42f7-a45d-5f66a73eedcd	95		2009-06-20	2009-06-17	2009-06-20	Live
TCGA	TCGA-96-7545-01A-21R-2045-07	LUSC	Lung squamous cell carcinoma	TP	Primary Solid Tumor	RNA	RNA-Seq	UNC-LCCC	UNC-LCCC	ILLUMINA	Illumina	HG19	UNCID_1078512.11fd13bc-b0d4-490b-a678-78ecfda9c9ce.sorted_genome_alignments.bam	8343002008	19a2425db8781eae39dd827806032181	3490729a-8fff-4780-a787-966af840c63c	11fd13bc-b0d4-490b-a678-78ecfda9c9ce	4ca13c92-84b4-4edf-842a-b20b7e713415	59f2654e-7f41-480b-b59c-f0db373b7160	96		2009-04-14	2009-04-14	2009-05-15	Live
TCGA	TCGA-96-8169-01A-11R-2296-07	LUSC	Lung squamous cell carcinoma	TP	Primary Solid Tumor	RNA	RNA-Seq	UNC-LCCC	UNC-LCCC	ILLUMINA	Illumina	HG19	UNCID_1919777.12c6d713-3314-4458-914a-8247ec0fe292.sorted_genome_alignments.bam	7887837677	1d51ddb46cc5f86e5916e01b1718558f	b533bf7a-e589-4f79-8ab0-b02c0d4905e5	12c6d713-3314-4458-914a-8247ec0fe292	d598c429-6027-44a1-88a9-e0c396490942	d8934651-75a3-43a9-95a7-f5372c8e9616	96		2009-04-07	2009-04-07	2009-05-15	Live
TCGA	TCGA-96-A4JK-01A-11R-A24Z-07	LUSC	Lung squamous cell carcinoma	TP	Primary Solid Tumor	RNA	RNA-Seq	UNC-LCCC	UNC-LCCC	ILLUMINA	Illumina	HG19	UNCID_2088253.c5d7af42-6394-4315-bf63-2a2c51996bec.sorted_genome_alignments.bam	7219222314	dabfcd564dc946bf9ed8db1c255609fa	9daadf0e-cbed-4421-9b0b-315cbf4d81d7	c5d7af42-6394-4315-bf63-2a2c51996bec	613adbb3-c2d1-4992-9953-c4fadd249001	2bedd7e4-dfeb-4252-9c1c-d50eeae4de07	96		2009-07-17	2009-07-15	2009-07-17	Live
TCGA	TCGA-97-7547-01A-11R-2039-07	LUAD	Lung adenocarcinoma	TP	Primary Solid Tumor	RNA	RNA-Seq	UNC-LCCC	UNC-LCCC	ILLUMINA	Illumina	HG19	UNCID_1090697.2680c851-cb71-4c87-a789-6448b1f66faf.sorted_genome_alignments.bam	8187221213	3863af052b8c3705d6272ffc4f0219c9	e4fe0ca0-e600-406d-ba4e-ddac13e88849	2680c851-cb71-4c87-a789-6448b1f66faf	6092bd5c-e97c-4a77-a4ad-c87623b17507	d4d43ae0-2a4c-49e5-8481-fa3614dfe5c1	97		2008-06-08	2008-06-08	2009-05-15	Live
TCGA	TCGA-97-7554-01A-11R-2039-07	LUAD	Lung adenocarcinoma	TP	Primary Solid Tumor	RNA	RNA-Seq	UNC-LCCC	UNC-LCCC	ILLUMINA	Illumina	HG19	UNCID_1204807.db278ebc-bf83-43c0-8a60-a863786ea973.sorted_genome_alignments.bam	7888932177	4ec1c1a0ce674786c233ff5f44e952e9	fe5b7dbc-2a1a-4608-a576-a0b80da5a66b	db278ebc-bf83-43c0-8a60-a863786ea973	a9644274-13bb-4228-9b4f-14260ccc26eb	ec52b227-65eb-406f-a02b-f4cd1fdf6b3c	97		2008-06-08	2008-06-08	2009-05-15	Live
TCGA	TCGA-97-7938-01A-11R-2170-07	LUAD	Lung adenocarcinoma	TP	Primary Solid Tumor	RNA	RNA-Seq	UNC-LCCC	UNC-LCCC	ILLUMINA	Illumina	HG19	UNCID_1077444.3163dcdb-7a0f-428d-94be-9fc140cca0ca.sorted_genome_alignments.bam	5193544333	06218cd60d7849389d095767e3b4ee25	b65f341f-0aa9-4431-ab48-f67bdbe48486	3163dcdb-7a0f-428d-94be-9fc140cca0ca	e6e75590-9520-4b1c-8a28-4a1d2b2218fc	b187fc64-f51c-4be1-8f97-0075472aafd4	97		2008-10-16	2008-10-16	2009-05-15	Live
TCGA	TCGA-97-8174-01A-11R-2287-07	LUAD	Lung adenocarcinoma	TP	Primary Solid Tumor	RNA	RNA-Seq	UNC-LCCC	UNC-LCCC	ILLUMINA	Illumina	HG19	UNCID_1569203.076c0fa3-ca40-4362-9ba4-5d31fc27af41.sorted_genome_alignments.bam	12026013648	e6e5bd29a1af7f8d212ba8e2ae54798a	be2bc22c-8878-4aa9-8228-c1e80c881736	076c0fa3-ca40-4362-9ba4-5d31fc27af41	8c695c24-e7f9-449a-9258-a1bc8a33bf9a	82c59ef8-ba24-4538-a643-e07e604206a5	97		2008-11-11	2008-11-11	2009-05-15	Live
TCGA	TCGA-97-8179-01A-11R-2287-07	LUAD	Lung adenocarcinoma	TP	Primary Solid Tumor	RNA	RNA-Seq	UNC-LCCC	UNC-LCCC	ILLUMINA	Illumina	HG19	UNCID_1573000.1a331a89-0666-49c2-8f5c-915568d8cb31.sorted_genome_alignments.bam	6951276690	7d14a9c6e4d2684b75b9123784112112	63e256b6-61ac-4a80-a58a-a96fa6f17051	1a331a89-0666-49c2-8f5c-915568d8cb31	11c2e619-8aeb-4f86-b03b-78f9a8099263	7e66ee53-b64f-452e-aeb2-00f97813c126	97		2008-11-11	2008-11-11	2009-05-15	Live
TCGA	TCGA-97-A4M2-01A-12R-A24X-07	LUAD	Lung adenocarcinoma	TP	Primary Solid Tumor	RNA	RNA-Seq	UNC-LCCC	UNC-LCCC	ILLUMINA	Illumina	HG19	UNCID_1990421.dc3f6cbd-8bf0-4b8e-bce8-eada0768499d.sorted_genome_alignments.bam	6576124581	419d3960a5edd8162aab167248733ab2	d5170d3f-31ee-447b-b236-8effe4082632	dc3f6cbd-8bf0-4b8e-bce8-eada0768499d	345aef28-d49b-491b-a337-b1ac55c37d35	b572a3ea-e568-49db-8e35-a80f4a6d82e9	97		2009-06-27	2009-06-17	2009-06-27	Live
TCGA	TCGA-97-A4M7-01A-11R-A24X-07	LUAD	Lung adenocarcinoma	TP	Primary Solid Tumor	RNA	RNA-Seq	UNC-LCCC	UNC-LCCC	ILLUMINA	Illumina	HG19	UNCID_1990572.038898c8-e2f3-4bd9-9b8e-da45b86ea2ea.sorted_genome_alignments.bam	7342146545	7f993b487b2eaa44c05f4045a84e10d2	54ce2dd7-d886-4590-94b0-e045f2939c04	038898c8-e2f3-4bd9-9b8e-da45b86ea2ea	c6b680e3-d96e-4fc7-8053-77454b7a14fa	3d39d81b-c341-426c-b979-560c429b3af2	97		2009-06-21	2009-06-17	2009-06-21	Live
TCGA	TCGA-98-7454-01A-11R-2045-07	LUSC	Lung squamous cell carcinoma	TP	Primary Solid Tumor	RNA	RNA-Seq	UNC-LCCC	UNC-LCCC	ILLUMINA	Illumina	HG19	UNCID_1079091.0e199130-3ee6-4172-93f9-db55c11e61b3.sorted_genome_alignments.bam	8731797122	313bcf82cbdaf73c3d7747bb8cb57bee	22e16a1e-abdb-4295-8bcf-7c04aa230851	0e199130-3ee6-4172-93f9-db55c11e61b3	ae343aae-7273-4c46-826d-01377bed5a75	33dd4458-c58e-486e-ab73-84f5915770ca	98		2009-04-14	2009-04-14	2009-05-15	Live
TCGA	TCGA-98-8021-01A-11R-2247-07	LUSC	Lung squamous cell carcinoma	TP	Primary Solid Tumor	RNA	RNA-Seq	UNC-LCCC	UNC-LCCC	ILLUMINA	Illumina	HG19	UNCID_1922618.1d2aec25-2f54-47da-b627-a6b312e027a1.sorted_genome_alignments.bam	5467189961	831684d81aed5abd47d4e074fcf4ef52	458ef109-352a-4456-9f3b-ef9171b0998e	1d2aec25-2f54-47da-b627-a6b312e027a1	10c3acc1-5c0b-4312-9521-2e4104396c24	55aa35ed-f8a5-4db1-b1e1-fa4cff87fdc0	98		2009-04-07	2009-04-07	2009-05-15	Live
TCGA	TCGA-98-8022-01A-11R-2247-07	LUSC	Lung squamous cell carcinoma	TP	Primary Solid Tumor	RNA	RNA-Seq	UNC-LCCC	UNC-LCCC	ILLUMINA	Illumina	HG19	UNCID_1922247.c66143ca-3cbb-4432-8013-cce080001918.sorted_genome_alignments.bam	4369690757	1fd9b90eac5e0f7dcfcd29de162f4b0c	775f1aa3-d8aa-42a4-928f-61defc5b5134	c66143ca-3cbb-4432-8013-cce080001918	adc853b1-b8bf-488c-a1e2-e95603459b55	95933b01-06ca-4f3e-8995-eb2ab01a2c4c	98		2009-04-07	2009-04-07	2009-05-15	Live
TCGA	TCGA-98-8023-01A-11R-2247-07	LUSC	Lung squamous cell carcinoma	TP	Primary Solid Tumor	RNA	RNA-Seq	UNC-LCCC	UNC-LCCC	ILLUMINA	Illumina	HG19	UNCID_1922789.29917460-f08a-4013-be64-ef7412d165dd.sorted_genome_alignments.bam	4784876020	80fe1be107ef6c93324f1f721b163ad5	ddce2b30-f427-4280-be28-05b36938a428	29917460-f08a-4013-be64-ef7412d165dd	553f810b-e917-4935-a875-dc9b902d0789	2cb259a4-cc59-48c9-917c-91207511f227	98		2009-04-07	2009-04-07	2009-05-15	Live
TCGA	TCGA-98-A53C-01A-11R-A262-07	LUSC	Lung squamous cell carcinoma	TP	Primary Solid Tumor	RNA	RNA-Seq	UNC-LCCC	UNC-LCCC	ILLUMINA	Illumina	HG19	UNCID_2063381.af593182-a2e2-4bbf-9a11-35746bf4be9e.sorted_genome_alignments.bam	6933611441	a6cde787fe008bb54af48ad8c0f6994c	7bef5ac6-a87f-4805-9665-223aa4c87d5c	af593182-a2e2-4bbf-9a11-35746bf4be9e	5d7a6807-e024-479d-a4df-1d44af41fa66	967fcde6-a682-4d0e-9ed7-6678177cee98	98		2009-07-16	2009-07-15	2009-07-16	Live
TCGA	TCGA-98-A53D-01A-32R-A262-07	LUSC	Lung squamous cell carcinoma	TP	Primary Solid Tumor	RNA	RNA-Seq	UNC-LCCC	UNC-LCCC	ILLUMINA	Illumina	HG19	UNCID_2063118.32618f86-4f65-4370-8339-5faad4fa59d5.sorted_genome_alignments.bam	6477725725	0eb87fb289ad66ccdfc6c0a676800cb9	dd92d7c6-3d79-47c5-b8c9-5d4f4cdd4648	32618f86-4f65-4370-8339-5faad4fa59d5	20765a71-fa13-4d5a-9e66-9ffe961f72ad	af8ac526-1404-44d0-9720-86f7e9148b13	98		2009-07-16	2009-07-15	2009-07-16	Live
TCGA	TCGA-99-7458-01A-11R-2039-07	LUAD	Lung adenocarcinoma	TP	Primary Solid Tumor	RNA	RNA-Seq	UNC-LCCC	UNC-LCCC	ILLUMINA	Illumina	HG19	UNCID_1208091.38574f35-5845-4a7d-8657-da3d8757a0eb.sorted_genome_alignments.bam	7723179070	5dcf8150929cdfb70c2a9827a278fd3f	2f01233a-b3fe-45ba-b744-42062087f168	38574f35-5845-4a7d-8657-da3d8757a0eb	96d93e23-bb0d-46a8-9685-5ed0d6b83059	f6e030dc-ed9a-43c5-8d47-bf2f039e780d	99		2008-06-08	2008-06-08	2009-05-15	Live
TCGA	TCGA-99-8025-01A-11R-2241-07	LUAD	Lung adenocarcinoma	TP	Primary Solid Tumor	RNA	RNA-Seq	UNC-LCCC	UNC-LCCC	ILLUMINA	Illumina	HG19	UNCID_1343005.36c6906f-7f3e-4bb4-9813-246dc7669fc6.sorted_genome_alignments.bam	8310254601	a9aa1cf8a5d1b563ad68103423cacbfc	4e918574-2bfb-484e-b0b4-27ee2dc64595	36c6906f-7f3e-4bb4-9813-246dc7669fc6	84c3ba70-afa7-4b69-be69-7ec8d6022c56	0e02dc1a-653b-4b16-824a-251a1aa41c2d	99		2008-11-11	2008-11-11	2009-05-15	Live
TCGA	TCGA-99-8032-01A-11R-2241-07	LUAD	Lung adenocarcinoma	TP	Primary Solid Tumor	RNA	RNA-Seq	UNC-LCCC	UNC-LCCC	ILLUMINA	Illumina	HG19	UNCID_1347603.179cc9f5-4583-4c7c-945b-a2754234716f.sorted_genome_alignments.bam	8359713567	b373513edb0158dc15eae138ccc44d9f	e4636a98-5260-4edb-9f49-ec2cfb02f06b	179cc9f5-4583-4c7c-945b-a2754234716f	7e83f9dd-b038-497b-a113-a55605398b7b	754b78a3-43cd-467c-bcca-377f76b9038f	99		2008-11-11	2008-11-11	2009-05-15	Live
TCGA	TCGA-99-8033-01A-11R-2241-07	LUAD	Lung adenocarcinoma	TP	Primary Solid Tumor	RNA	RNA-Seq	UNC-LCCC	UNC-LCCC	ILLUMINA	Illumina	HG19	UNCID_1327304.1fd32c7c-73dd-4c17-a0ac-7b33f610976e.sorted_genome_alignments.bam	10291797098	eaa60b9d169f5ffd522ac5b361411dfa	37253edc-28a4-45f1-84b9-2c22fcbd41a2	1fd32c7c-73dd-4c17-a0ac-7b33f610976e	9582b436-145b-4f84-8f7f-8b39b8254cc1	5e686ec3-9100-4153-9a90-8b7fb8d4ba0a	99		2008-11-11	2008-11-11	2009-05-15	Live
TCGA	TCGA-A1-A0SD-01A-11R-A115-07	BRCA	Breast invasive carcinoma	TP	Primary Solid Tumor	RNA	RNA-Seq	UNC-LCCC	UNC-LCCC	ILLUMINA	Illumina	HG19	UNCID_1131702.15bad71d-3031-413b-9e8d-6426ae5dfbea.sorted_genome_alignments.bam	6597946359	912fe1a74bcc6555eedc8c6adc7bf82b	2fbb8fee-6bf0-4aba-9f9f-fe197470c52b	15bad71d-3031-413b-9e8d-6426ae5dfbea	c462e422-eb8d-4daf-9897-2a9c6cbd783a	81f193d9-ad19-43c2-b89f-54003a8d133e	A1		2008-06-25	2008-05-11	2009-05-15	Live
TCGA	TCGA-A1-A0SG-01A-11R-A144-07	BRCA	Breast invasive carcinoma	TP	Primary Solid Tumor	RNA	RNA-Seq	UNC-LCCC	UNC-LCCC	ILLUMINA	Illumina	HG19	UNCID_1116670.0df6b948-367d-4951-9d98-d3bebabff63e.sorted_genome_alignments.bam	6598023283	b825331b42a22d8a82ec00a5bee2ef95	490de977-d563-4867-a721-56ba8e2a2665	0df6b948-367d-4951-9d98-d3bebabff63e	0ed9ad26-7fdc-4d75-93f9-d029eee94993	6bfd7e43-77e4-4666-9b28-c5d4cdcd6ad7	A1		2008-05-08	2008-05-08	2009-05-15	Live
TCGA	TCGA-A2-A04X-01A-21R-A034-07	BRCA	Breast invasive carcinoma	TP	Primary Solid Tumor	RNA	RNA-Seq	UNC-LCCC	UNC-LCCC	ILLUMINA	Illumina	HG19	UNCID_1175972.08c54c9c-195c-4754-83af-a97544d0eb12.sorted_genome_alignments.bam	7697275385	0fc2d4980a3ecb2896e9d830463eedd6	90ab2821-96f0-4e3a-821b-50817f300311	08c54c9c-195c-4754-83af-a97544d0eb12	733a2a0f-b37a-4b81-b49e-3c0f30d1eb37	abff5667-7ef4-46c1-ad34-ceabc27e7992	A2		2008-05-31	2008-05-31	2009-05-15	Live
TCGA	TCGA-A2-A0CR-01A-11R-A22K-07	BRCA	Breast invasive carcinoma	TP	Primary Solid Tumor	RNA	RNA-Seq	UNC-LCCC	UNC-LCCC	ILLUMINA	Illumina	HG19	UNCID_1821720.00e597fa-72b4-4e92-9428-7ec686e4cc0b.sorted_genome_alignments.bam	6654815079	0dc79b183912a7822eb9b4fa552b6a35	42857e49-6357-4fc2-966e-50c8d9ba841f	00e597fa-72b4-4e92-9428-7ec686e4cc0b	4cf0f639-7940-48b6-8ea1-2a3494097cdb	7d3dea42-f18f-4cf6-973d-ea2bae39ba38	A2		2009-04-25	2009-04-25	2009-05-15	Live
TCGA	TCGA-A2-A0D1-01A-11R-A034-07	BRCA	Breast invasive carcinoma	TP	Primary Solid Tumor	RNA	RNA-Seq	UNC-LCCC	UNC-LCCC	ILLUMINA	Illumina	HG19	UNCID_1151896.01370d42-f75c-4532-9b9c-24ff7302b033.sorted_genome_alignments.bam	5293713086	9b7b6488fbaddcff4c2b9545305af35e	bce5df94-999d-4c69-a242-c7393ddeb3c7	01370d42-f75c-4532-9b9c-24ff7302b033	084c6aec-94f7-4090-8f3f-59fa9e89721a	12ece355-f1d0-446c-84e9-0aed3e6d29f8	A2		2008-05-24	2008-05-14	2009-05-15	Live
TCGA	TCGA-A2-A0EO-01A-11R-A034-07	BRCA	Breast invasive carcinoma	TP	Primary Solid Tumor	RNA	RNA-Seq	UNC-LCCC	UNC-LCCC	ILLUMINA	Illumina	HG19	UNCID_1152361.cdeceaf0-beb6-4374-8aea-83bd35318892.sorted_genome_alignments.bam	6576943777	e6df4c4f1b303a227f709dee5940f361	44de5d38-52f3-47cc-995b-e6397e3db86b	cdeceaf0-beb6-4374-8aea-83bd35318892	bf88ddf5-a6d4-498c-bf7f-db9bfabff72d	bd7e34c8-d477-4caf-a44d-aa9a3a4bf7d4	A2		2008-05-14	2008-05-14	2009-05-15	Live
TCGA	TCGA-A2-A0SU-01A-11R-A084-07	BRCA	Breast invasive carcinoma	TP	Primary Solid Tumor	RNA	RNA-Seq	UNC-LCCC	UNC-LCCC	ILLUMINA	Illumina	HG19	UNCID_1149865.05aa0960-505b-4b04-be9f-7b54940f5b27.sorted_genome_alignments.bam	5234467182	bfa2a52f3965153233b1b70004ae8462	886f8116-ee78-4c50-a697-b5b986b6e56e	05aa0960-505b-4b04-be9f-7b54940f5b27	c632675e-e8af-43cd-8744-5be3754c1c14	46b0a695-f283-4623-a78b-954753e8ee62	A2		2008-05-14	2008-05-14	2009-05-15	Live
TCGA	TCGA-A2-A0T4-01A-31R-A084-07	BRCA	Breast invasive carcinoma	TP	Primary Solid Tumor	RNA	RNA-Seq	UNC-LCCC	UNC-LCCC	ILLUMINA	Illumina	HG19	UNCID_1149185.09787ddc-336f-4a53-a687-339d90457085.sorted_genome_alignments.bam	4521228619	559218fe135def0339e32edf962d3382	89ff0d30-29ad-4c2e-a54c-6f6ada1f874b	09787ddc-336f-4a53-a687-339d90457085	b0f8d698-a30e-4d8d-b0a2-a5a01fac8406	36ccb542-78a6-4960-8d49-fa02e08fd36f	A2		2008-05-14	2008-05-14	2009-05-15	Live
TCGA	TCGA-A2-A0YG-01A-21R-A109-07	BRCA	Breast invasive carcinoma	TP	Primary Solid Tumor	RNA	RNA-Seq	UNC-LCCC	UNC-LCCC	ILLUMINA	Illumina	HG19	UNCID_1167492.c539f561-93db-41f3-8d9f-71cd77a096a7.sorted_genome_alignments.bam	7075070749	93332d6aa2798ed00111f05626847b16	f183f3bb-39a2-4837-9f3c-766a90b8fec9	c539f561-93db-41f3-8d9f-71cd77a096a7	c0892598-1f7b-4f23-9cd8-731f797753d5	5006c942-bc9a-41cb-8674-2341b4e66230	A2		2008-05-16	2008-05-16	2009-05-15	Live
TCGA	TCGA-A2-A1G1-01A-21R-A13Q-07	BRCA	Breast invasive carcinoma	TP	Primary Solid Tumor	RNA	RNA-Seq	UNC-LCCC	UNC-LCCC	ILLUMINA	Illumina	HG19	UNCID_1127772.122a1ed2-9757-4cac-9656-149da6d872f4.sorted_genome_alignments.bam	10501882775	b079df2e4616e101b9cd9e10c0b7b766	5fcb038a-c28b-455d-b9f2-f60dd5eefc0b	122a1ed2-9757-4cac-9656-149da6d872f4	75b5529b-565a-4eba-918a-910b2f441d32	159debac-79e0-4727-940c-020e120f8347	A2		2008-05-10	2008-05-10	2009-05-15	Live
TCGA	TCGA-A2-A3XX-01A-21R-A239-07	BRCA	Breast invasive carcinoma	TP	Primary Solid Tumor	RNA	RNA-Seq	UNC-LCCC	UNC-LCCC	ILLUMINA	Illumina	HG19	UNCID_1806277.043d5dcd-1524-402b-939c-984a1dc916a0.sorted_genome_alignments.bam	7927628277	6c498aa16805efed0cb574af618b8118	27ce1ad0-a0a3-42ad-b4eb-f4d0825c18fe	043d5dcd-1524-402b-939c-984a1dc916a0	53886143-c1c6-40e9-88e6-e4e5e0271fc8	0a1f4a81-38c6-407a-a33b-716a0f9a6b4d	A2		2009-04-25	2009-04-25	2009-05-15	Live
TCGA	TCGA-A2-A3XZ-01A-42R-A239-07	BRCA	Breast invasive carcinoma	TP	Primary Solid Tumor	RNA	RNA-Seq	UNC-LCCC	UNC-LCCC	ILLUMINA	Illumina	HG19	UNCID_1793970.176b2422-3599-41c5-be62-ae6e28d60b90.sorted_genome_alignments.bam	7698938137	7ab0ebc62da5057d00e2a1c28adac384	cfdcb82f-d9b6-4367-a78e-81a556b42542	176b2422-3599-41c5-be62-ae6e28d60b90	fe7f74b8-20f4-4471-91dc-4cca8c68e5c0	6b746708-f6ef-45cd-b877-afa1949d1d78	A2		2009-04-25	2009-04-25	2009-05-15	Live
TCGA	TCGA-A3-3307-01A-01R-0864-07	KIRC	Kidney renal clear cell carcinoma	TP	Primary Solid Tumor	RNA	RNA-Seq	UNC-LCCC	UNC-LCCC	ILLUMINA	Illumina	HG19	UNCID_1181073.29eeeae4-a3c5-4008-a129-045485442021.sorted_genome_alignments.bam	5135241796	9743fab327830082bb4a56236fae5baa	1809753e-e6d1-480e-9af1-5c47794b7f27	29eeeae4-a3c5-4008-a129-045485442021	7ac1d6c6-9ade-49af-8794-10b5b96b2b05	2d987bc5-bc12-46ec-8d8e-192465c362a0	A3		2008-05-19	2008-05-19	2009-05-15	Live
TCGA	TCGA-A3-3370-01A-02R-1420-07	KIRC	Kidney renal clear cell carcinoma	TP	Primary Solid Tumor	RNA	RNA-Seq	UNC-LCCC	UNC-LCCC	ILLUMINA	Illumina	HG19	UNCID_1163205.04931dc2-f51b-4d87-97e9-af5af0132e23.sorted_genome_alignments.bam	10281212091	7b3ef8e234d92ffbbaed1869dd12aa48	d60d296b-a2f5-4d24-af74-6e0c4a4f210d	04931dc2-f51b-4d87-97e9-af5af0132e23	9f632fc3-2241-469a-a14a-cd537350155f	1b2df3fd-183c-4099-a387-5908c8b44f57	A3		2008-05-18	2008-05-18	2009-05-15	Live
TCGA	TCGA-A4-7288-01A-11R-A32Z-07	KIRP	Kidney renal papillary cell carcinoma	TP	Primary Solid Tumor	RNA	RNA-Seq	UNC-LCCC	UNC-LCCC	ILLUMINA	Illumina	HG19	UNCID_2283096.e8f06567-7853-4e8c-a844-b27c7ac87327.sorted_genome_alignments.bam	7241711136	7fc81288d790480510dd03bc31b228e6	bee11dc6-1ad1-4a59-bb8e-77159387a3ab	e8f06567-7853-4e8c-a844-b27c7ac87327	e53893e7-cfaf-49bb-917f-6d549652b319	647ce39d-2dee-4688-8024-be48e7ec35d1	A4		2010-01-16	2010-01-16	2010-01-16	Live
TCGA	TCGA-A4-7583-01A-11R-A32Z-07	KIRP	Kidney renal papillary cell carcinoma	TP	Primary Solid Tumor	RNA	RNA-Seq	UNC-LCCC	UNC-LCCC	ILLUMINA	Illumina	HG19	UNCID_2281851.108c3fda-c681-4030-8a51-c21b0108b78e.sorted_genome_alignments.bam	7508154176	dc7a3055995021f9ae3382d9bc02b225	19ea7293-76d1-4dfd-a429-50a41e96d07f	108c3fda-c681-4030-8a51-c21b0108b78e	cfbeefdc-667f-4df0-967f-74b625f0d96a	497aca75-1efb-40c2-81e8-0b51414fde4a	A4		2010-01-16	2010-01-16	2010-01-16	Live
TCGA	TCGA-A4-7585-01A-11R-2139-07	KIRP	Kidney renal papillary cell carcinoma	TP	Primary Solid Tumor	RNA	RNA-Seq	UNC-LCCC	UNC-LCCC	ILLUMINA	Illumina	HG19	UNCID_1958884.758c51d4-1ece-4434-976e-50813e9076aa.sorted_genome_alignments.bam	7363622784	e8903ecdae0b065e013d9c5397fd1879	55243dcc-4257-475f-8f8e-9da6988c4b4a	758c51d4-1ece-4434-976e-50813e9076aa	0b8956ec-f11b-4d74-b8b7-bfcb64ae974c	18d1571b-5a41-4dd4-97ea-b5440fd735b1	A4		2009-06-20	2009-06-14	2009-06-20	Live
TCGA	TCGA-A4-7732-01A-11R-2139-07	KIRP	Kidney renal papillary cell carcinoma	TP	Primary Solid Tumor	RNA	RNA-Seq	UNC-LCCC	UNC-LCCC	ILLUMINA	Illumina	HG19	UNCID_1958132.6ea88cea-a580-4060-854f-94d30936401a.sorted_genome_alignments.bam	5714067891	42845b5485c251e61e62d8a8247e6ee4	85371325-fab3-4e82-b48b-6d91f8b4ef7c	6ea88cea-a580-4060-854f-94d30936401a	568bfbc4-a4e8-4808-b458-5eaf56e83c45	3a341121-4a2f-4c85-8d00-668e466116a6	A4		2009-06-27	2009-06-22	2009-06-27	Live
TCGA	TCGA-A4-7734-01A-11R-A32Z-07	KIRP	Kidney renal papillary cell carcinoma	TP	Primary Solid Tumor	RNA	RNA-Seq	UNC-LCCC	UNC-LCCC	ILLUMINA	Illumina	HG19	UNCID_2283356.323b6c3b-a058-4bea-a4fa-38752f26ca6c.sorted_genome_alignments.bam	9021432308	db8361b844d088b99a1c4752d556710e	d75eeaf5-50a1-4ac5-b761-a4767a3f4107	323b6c3b-a058-4bea-a4fa-38752f26ca6c	d8b73891-05e0-4ab5-ab2e-0acf8d03595c	f1e7a305-c9d8-4391-a86a-0bbdb8864508	A4		2010-01-16	2010-01-16	2010-01-16	Live
TCGA	TCGA-A4-7996-01A-11R-2204-07	KIRP	Kidney renal papillary cell carcinoma	TP	Primary Solid Tumor	RNA	RNA-Seq	UNC-LCCC	UNC-LCCC	ILLUMINA	Illumina	HG19	UNCID_1841400.5cfe15b6-13b5-426b-ab95-9a6bafd56819.sorted_genome_alignments.bam	10341509963	8774c49427d5bea3cb1fc21f7de2e854	1529a0c5-8a05-422c-871b-5dfefcc7d540	5cfe15b6-13b5-426b-ab95-9a6bafd56819	d1a96a7a-2b11-48ce-869e-1fa19c1eb0a5	ae4a218d-3d84-4f2a-a2ea-fb8b65b988c3	A4		2009-06-15	2009-06-14	2009-06-15	Live
TCGA	TCGA-A4-8098-01A-11R-2404-07	KIRP	Kidney renal papillary cell carcinoma	TP	Primary Solid Tumor	RNA	RNA-Seq	UNC-LCCC	UNC-LCCC	ILLUMINA	Illumina	HG19	UNCID_1949455.ec9e49c6-62d8-4248-85cc-e66c225db177.sorted_genome_alignments.bam	6991731172	f7077265f1fc136b82848a01d82f8e35	4db2efcd-8d2b-48cd-9a82-022f0d7807cd	ec9e49c6-62d8-4248-85cc-e66c225db177	94625198-6b3b-4cf2-bb22-4d247e498d28	5ae9e66b-7b63-4383-8d30-e82b567c55fb	A4		2009-06-27	2009-06-22	2009-06-27	Live
TCGA	TCGA-A4-8310-01A-11R-2404-07	KIRP	Kidney renal papillary cell carcinoma	TP	Primary Solid Tumor	RNA	RNA-Seq	UNC-LCCC	UNC-LCCC	ILLUMINA	Illumina	HG19	UNCID_1975939.895821cf-345d-4324-b9e6-cee2c4443f1a.sorted_genome_alignments.bam	4534351517	86c03bb254397bcb585e775c1eed882a	6b9abcd5-6e55-41cc-bceb-a67ff304f36e	895821cf-345d-4324-b9e6-cee2c4443f1a	87ecfd2a-3376-446b-9b60-2cb8541bab9a	30736fee-1798-460f-966e-ca33198f993b	A4		2009-06-15	2009-06-14	2009-06-15	Live
TCGA	TCGA-A4-8311-01A-11R-2404-07	KIRP	Kidney renal papillary cell carcinoma	TP	Primary Solid Tumor	RNA	RNA-Seq	UNC-LCCC	UNC-LCCC	ILLUMINA	Illumina	HG19	UNCID_1977232.dd3850ef-1108-42e1-8b1e-5e4e57916579.sorted_genome_alignments.bam	5165304356	514204dec015b34410313cb7ce25dc61	f5666b55-8b18-4607-9a34-4e09e8781d2c	dd3850ef-1108-42e1-8b1e-5e4e57916579	e8bb682e-60a1-4842-a732-74558256dff8	c898b603-3d89-4583-81f6-3fa9e27f0712	A4		2009-06-15	2009-06-14	2009-06-15	Live
TCGA	TCGA-A4-8312-01A-11R-2404-07	KIRP	Kidney renal papillary cell carcinoma	TP	Primary Solid Tumor	RNA	RNA-Seq	UNC-LCCC	UNC-LCCC	ILLUMINA	Illumina	HG19	UNCID_1976359.e856ffa7-8d75-45a4-9d72-a3a576fa7dd1.sorted_genome_alignments.bam	6083277879	187bc1258e8b6f57b128356a0e3575b9	eba5cb73-3cb0-46c4-b6f7-1d80b3bc5805	e856ffa7-8d75-45a4-9d72-a3a576fa7dd1	0c409bc3-1893-4203-9d84-6c016f1960c3	37aeb687-c442-4ccd-872f-44f9e19bda35	A4		2009-06-15	2009-06-14	2009-06-15	Live
TCGA	TCGA-A4-8515-01A-11R-2404-07	KIRP	Kidney renal papillary cell carcinoma	TP	Primary Solid Tumor	RNA	RNA-Seq	UNC-LCCC	UNC-LCCC	ILLUMINA	Illumina	HG19	UNCID_1976577.72eed461-dcf0-4723-aa0f-88956341f6db.sorted_genome_alignments.bam	6484049044	1d806e008c6de171ac0d92ad081b218f	1653edf2-be73-44d5-95b7-0f83109bdfcd	72eed461-dcf0-4723-aa0f-88956341f6db	ed013726-31cd-4201-bf95-7746cce2a525	17e8cc84-87d9-4f9f-8752-fb75af584974	A4		2009-06-27	2009-06-22	2009-06-27	Live
TCGA	TCGA-A4-8516-01A-11R-2404-07	KIRP	Kidney renal papillary cell carcinoma	TP	Primary Solid Tumor	RNA	RNA-Seq	UNC-LCCC	UNC-LCCC	ILLUMINA	Illumina	HG19	UNCID_1976478.42cba207-2920-4301-bc2a-f97d32e80949.sorted_genome_alignments.bam	5851051757	d900131d2caa8d603de1220e98f4b7a9	6e29c883-b0eb-4a55-9393-d3bfd743737b	42cba207-2920-4301-bc2a-f97d32e80949	1592435b-a79a-4fae-90f7-74b193777f08	2fd06ff8-15ad-4895-a335-a0a9ddfbbc07	A4		2009-06-20	2009-06-14	2009-06-20	Live
TCGA	TCGA-A4-8518-01A-11R-2404-07	KIRP	Kidney renal papillary cell carcinoma	TP	Primary Solid Tumor	RNA	RNA-Seq	UNC-LCCC	UNC-LCCC	ILLUMINA	Illumina	HG19	UNCID_1976132.7c895abd-3ee8-44ac-bc5d-894bf55a888a.sorted_genome_alignments.bam	5327974950	a6a728c6d1a8ce875500ad05d657a959	13adb4ac-1898-4c33-9789-b54a782ccd33	7c895abd-3ee8-44ac-bc5d-894bf55a888a	a8ec7a72-7e3a-41cc-9eb7-62e7a0642a20	11ab651d-4d89-4881-bd70-6a47626bb168	A4		2009-06-27	2009-06-22	2009-06-27	Live
TCGA	TCGA-A4-8630-01A-11R-2404-07	KIRP	Kidney renal papillary cell carcinoma	TP	Primary Solid Tumor	RNA	RNA-Seq	UNC-LCCC	UNC-LCCC	ILLUMINA	Illumina	HG19	UNCID_1976526.59b6740e-5e20-4993-9a1e-9b2ef87e4ab6.sorted_genome_alignments.bam	6760436886	9efe84d4a5795800c31b47fd27992df1	e71d829c-2b86-480c-94e1-19a4d6f47a4e	59b6740e-5e20-4993-9a1e-9b2ef87e4ab6	fcad8f85-0046-4fc9-9611-3bf8ac91e887	cd981000-76cd-405c-86a3-ef304e186775	A4		2009-06-15	2009-06-14	2009-06-15	Live
TCGA	TCGA-A4-A4ZT-01A-11R-A26U-07	KIRP	Kidney renal papillary cell carcinoma	TP	Primary Solid Tumor	RNA	RNA-Seq	UNC-LCCC	UNC-LCCC	ILLUMINA	Illumina	HG19	UNCID_1958019.82d185c7-5587-4b10-b209-5238311570d4.sorted_genome_alignments.bam	4653324129	2b06b286a56d1f88563f9cfd036de439	8b9d922e-0d20-4a92-993f-ee47f02fff58	82d185c7-5587-4b10-b209-5238311570d4	8b3c068d-5090-4030-8e7e-39da005dee79	460188e7-2a1e-4c3f-9c96-48c59a3fa9a0	A4		2009-09-04	2009-09-04	2009-09-04	Live
TCGA	TCGA-A4-A57E-01A-11R-A26U-07	KIRP	Kidney renal papillary cell carcinoma	TP	Primary Solid Tumor	RNA	RNA-Seq	UNC-LCCC	UNC-LCCC	ILLUMINA	Illumina	HG19	UNCID_1958050.7559d95d-0a25-497d-a5c9-e07dd95d80e8.sorted_genome_alignments.bam	4875011876	5f11023da0516e88db51d33841db51a4	3d86bc8a-68b2-4813-99fc-06ea7e71c412	7559d95d-0a25-497d-a5c9-e07dd95d80e8	d80f601b-1064-4ff0-9c51-7f6afb22d1f5	341ea198-c8a2-4675-8077-2c450e9925e1	A4		2009-09-04	2009-09-04	2009-09-04	Live
TCGA	TCGA-A4-A5DU-01A-11R-A28H-07	KIRP	Kidney renal papillary cell carcinoma	TP	Primary Solid Tumor	RNA	RNA-Seq	UNC-LCCC	UNC-LCCC	ILLUMINA	Illumina	HG19	UNCID_2097243.495df33f-1359-4f56-bbf0-8f11ee8b7039.sorted_genome_alignments.bam	5260665643	f3343d4d991f75527d3067e10ad290e5	c5155993-c743-4750-8672-aa6966b883d3	495df33f-1359-4f56-bbf0-8f11ee8b7039	ac20ec63-1615-4cd3-966f-1e786077af75	5069d670-b671-4147-a632-05cac22de01b	A4		2009-08-29	2009-08-29	2009-08-29	Live
TCGA	TCGA-A4-A5XZ-01A-11R-A31O-07	KIRP	Kidney renal papillary cell carcinoma	TP	Primary Solid Tumor	RNA	RNA-Seq	UNC-LCCC	UNC-LCCC	ILLUMINA	Illumina	HG19	UNCID_2214763.6d63f739-c10c-4d38-b7d8-fd40aa5c4b6f.sorted_genome_alignments.bam	5309493555	b60d1a957da25a2770eb90e30686769b	19043782-d672-4aa2-a915-38740e0474c3	6d63f739-c10c-4d38-b7d8-fd40aa5c4b6f	f8ac66a2-16a5-4230-986b-1da8d0a61361	3fa99b5c-56df-40e4-a993-0b7ec3165e2b	A4		2010-01-16	2010-01-16	2010-01-16	Live
TCGA	TCGA-A4-A5Y0-01A-11R-A31O-07	KIRP	Kidney renal papillary cell carcinoma	TP	Primary Solid Tumor	RNA	RNA-Seq	UNC-LCCC	UNC-LCCC	ILLUMINA	Illumina	HG19	UNCID_2194464.5837b10d-8c02-4d07-9763-8a4f32e294fc.sorted_genome_alignments.bam	8045437369	c79320b62f36ba0dfa0fae4bce7a35fc	abb5428b-cec0-43ee-a7db-782112dc4bd1	5837b10d-8c02-4d07-9763-8a4f32e294fc	2b7c7e88-a204-44a4-ab28-624b586dc238	72f38fda-4065-49c4-a1b8-f0e8f3473980	A4		2009-11-04	2009-11-04	2009-11-04	Live
TCGA	TCGA-A4-A5Y1-01A-11R-A28H-07	KIRP	Kidney renal papillary cell carcinoma	TP	Primary Solid Tumor	RNA	RNA-Seq	UNC-LCCC	UNC-LCCC	ILLUMINA	Illumina	HG19	UNCID_2097801.ed262c5b-6993-4bcf-a5f7-41c3866ddfc7.sorted_genome_alignments.bam	12500352316	a11952571fcbb9019112d26149070de0	0ca1e43c-f60e-4139-b497-8fda5a9b05bc	ed262c5b-6993-4bcf-a5f7-41c3866ddfc7	56f883d7-3ce1-47be-a581-f7337d06d359	659bf47f-4915-4b12-b6a0-f3ae8bd8a70d	A4		2009-08-29	2009-08-29	2009-08-29	Live
TCGA	TCGA-A6-2674-01B-04R-A277-07	COAD	Colon adenocarcinoma	TP	Primary Solid Tumor	RNA	RNA-Seq	UNC-LCCC	UNC-LCCC	ILLUMINA	Illumina	HG19	UNCID_2296458.2afe2e25-2cd9-4bdf-a21a-48d4fb1d2b53.sorted_genome_alignments.bam	8604181608	bdd3f8d71d115b4712a0d19932d8362b	ab553646-a196-42f9-99f9-887387f7c394	2afe2e25-2cd9-4bdf-a21a-48d4fb1d2b53	57cdaa1c-4e94-4a28-ab3b-300c0457555f	be4fdd24-ebf2-460e-9ba7-402d3b840c64	A6		2010-01-21	2010-01-21	2010-01-21	Live
TCGA	TCGA-A6-4105-01A-02R-1774-07	COAD	Colon adenocarcinoma	TP	Primary Solid Tumor	RNA	RNA-Seq	UNC-LCCC	UNC-LCCC	ILLUMINA	Illumina	HG19	UNCID_1794504.02425503-99c9-4a4e-841f-5b8b4de64148.sorted_genome_alignments.bam	5078516364	49cd408b441323a924b970d64f7b7fbf	5b568ba8-2815-4d4b-aaa1-4f4ec7b5ecac	02425503-99c9-4a4e-841f-5b8b4de64148	95d4f0c4-5997-4ffb-b876-0ddfeee972bb	08c83da9-c037-464b-a68a-9df6e89ed861	A6		2009-05-10	2009-05-10	2009-05-15	Live
TCGA	TCGA-A6-5657-01A-01R-A32Z-07	COAD	Colon adenocarcinoma	TP	Primary Solid Tumor	RNA	RNA-Seq	UNC-LCCC	UNC-LCCC	ILLUMINA	Illumina	HG19	UNCID_2282226.2349d0c9-9b3d-4ca7-a8bb-987736c4585d.sorted_genome_alignments.bam	8678583409	8be54d32b5c8f0c786642cbc0bb0e10b	efc09d49-396a-4f6c-8f37-143053f1589e	2349d0c9-9b3d-4ca7-a8bb-987736c4585d	dbbee8f5-d83d-4195-85cf-f89d327da0a9	05711fa9-46f4-43fd-a293-4969790f1004	A6		2010-01-22	2010-01-22	2010-01-22	Live
TCGA	TCGA-A6-5659-01A-01R-1653-07	COAD	Colon adenocarcinoma	TP	Primary Solid Tumor	RNA	RNA-Seq	UNC-LCCC	UNC-LCCC	ILLUMINA	Illumina	HG19	UNCID_1781208.b0617934-4319-4d0c-aac4-c004349926f7.sorted_genome_alignments.bam	6310357125	13f1bbce025c47c5b7c48a9729ad21c7	39b631a6-45db-42cc-b85a-87b3c27e173d	b0617934-4319-4d0c-aac4-c004349926f7	98d45099-feae-4dad-aa38-ec03fed6d999	7bbba7d3-c921-4063-8a82-3496aa6b89d5	A6		2009-05-10	2009-05-10	2009-05-15	Live
TCGA	TCGA-A6-5664-01A-21R-1839-07	COAD	Colon adenocarcinoma	TP	Primary Solid Tumor	RNA	RNA-Seq	UNC-LCCC	UNC-LCCC	ILLUMINA	Illumina	HG19	UNCID_1867409.15b4eaf4-b1c3-4d63-a0ad-ef64873f8f93.sorted_genome_alignments.bam	5922713950	90d80d53af996bea72ba801928fced99	20567038-e151-483b-b354-da44be574b9c	15b4eaf4-b1c3-4d63-a0ad-ef64873f8f93	f88c0259-58ff-4bcc-a777-7705cdbd8213	3048539a-b914-4e43-b1cc-43ea707e3b3d	A6		2009-05-10	2009-05-10	2009-05-15	Live
TCGA	TCGA-A6-5665-01A-01R-1653-07	COAD	Colon adenocarcinoma	TP	Primary Solid Tumor	RNA	RNA-Seq	UNC-LCCC	UNC-LCCC	ILLUMINA	Illumina	HG19	UNCID_1802166.05cebc11-0dce-482c-893e-5b279ec67a78.sorted_genome_alignments.bam	5288276174	b0d2766dff135395f1c9225b342bf09b	1c3158f8-0ab0-4205-b344-c39b060550ca	05cebc11-0dce-482c-893e-5b279ec67a78	4c6c8d3d-e4a3-490a-9211-cfbe7e6ee25b	4582b393-8635-4b82-871b-1fa117abfece	A6		2009-05-10	2009-05-10	2009-05-15	Live
TCGA	TCGA-A6-5666-01A-01R-1653-07	COAD	Colon adenocarcinoma	TP	Primary Solid Tumor	RNA	RNA-Seq	UNC-LCCC	UNC-LCCC	ILLUMINA	Illumina	HG19	UNCID_1801929.29e4210f-709c-457d-a570-7054ce29ef99.sorted_genome_alignments.bam	4849433223	404b79a752e56f691d1552bad8f6b937	43f0710e-ba13-4740-a13e-2d1c7de7a4bd	29e4210f-709c-457d-a570-7054ce29ef99	25c3201a-3dd5-4edf-ad09-104e5c10663e	528f5c3e-6b0f-48e7-a57b-56ccd1ec2352	A6		2009-05-10	2009-05-10	2009-05-15	Live
TCGA	TCGA-A6-6649-01A-11R-1774-07	COAD	Colon adenocarcinoma	TP	Primary Solid Tumor	RNA	RNA-Seq	UNC-LCCC	UNC-LCCC	ILLUMINA	Illumina	HG19	UNCID_1965787.1eee1136-f567-482b-b64d-a4761e615170.sorted_genome_alignments.bam	8282214059	30761125e6b467c3542182f843dd2997	03dc945e-67ad-43ab-a417-aac47451469d	1eee1136-f567-482b-b64d-a4761e615170	39b6ae01-c97b-4234-8a28-208fdf170432	cb16e564-e613-4f02-9f74-e807a51dd512	A6		2009-06-23	2009-06-22	2009-06-23	Live
TCGA	TCGA-A6-6650-01A-11R-1774-07	COAD	Colon adenocarcinoma	TP	Primary Solid Tumor	RNA	RNA-Seq	UNC-LCCC	UNC-LCCC	ILLUMINA	Illumina	HG19	UNCID_1864070.0b0bbc77-a9f3-4298-ba21-587d10209b0b.sorted_genome_alignments.bam	5919967519	880addf452e63d67666b9d6461d4bf3c	52c22bab-464e-4677-b9f4-c1deb77e50e6	0b0bbc77-a9f3-4298-ba21-587d10209b0b	6cd8d2dd-5545-43b0-b796-ae0506d62eb8	9b637a29-ee08-4ab2-8160-7584c170f87b	A6		2009-05-10	2009-05-10	2009-05-15	Live
TCGA	TCGA-A6-A565-01A-31R-A28H-07	COAD	Colon adenocarcinoma	TP	Primary Solid Tumor	RNA	RNA-Seq	UNC-LCCC	UNC-LCCC	ILLUMINA	Illumina	HG19	UNCID_2121278.df99cfd8-0e22-4c24-b8e6-038fb8a9c1b8.sorted_genome_alignments.bam	9405377396	356a3ed16053c5386ce007eda7080d57	9f04608b-9fa2-495b-9f5a-d89a928d9566	df99cfd8-0e22-4c24-b8e6-038fb8a9c1b8	dd7a53ee-cb08-40c4-9935-51d1ca17e9e8	87a57810-8b62-4af1-adb9-4715a71ed632	A6		2009-08-28	2009-08-28	2009-08-28	Live
TCGA	TCGA-A6-A566-01A-11R-A28H-07	COAD	Colon adenocarcinoma	TP	Primary Solid Tumor	RNA	RNA-Seq	UNC-LCCC	UNC-LCCC	ILLUMINA	Illumina	HG19	UNCID_2120717.23d7ce5f-3da1-4613-9607-d64ab3798c53.sorted_genome_alignments.bam	5049255378	f0b4ab336272a1977b9165a910d0dcdf	642168fc-84de-400e-839b-9c38f556f4f5	23d7ce5f-3da1-4613-9607-d64ab3798c53	790266bc-c252-43f4-85d1-1b06ee529cf8	615fdee9-637e-45c6-8909-36b9201a8eb7	A6		2009-08-28	2009-08-28	2009-08-28	Live
TCGA	TCGA-A6-A56B-01A-31R-A28H-07	COAD	Colon adenocarcinoma	TP	Primary Solid Tumor	RNA	RNA-Seq	UNC-LCCC	UNC-LCCC	ILLUMINA	Illumina	HG19	UNCID_2120017.29cf10cc-a176-45f5-a570-bba7b569d4f9.sorted_genome_alignments.bam	2645899117	1967fc621ad90b08841af56e20993fb9	5a8871b8-b428-4374-bd82-2a8fab094a6f	29cf10cc-a176-45f5-a570-bba7b569d4f9	74a0264d-1d31-430d-9a88-e7334c8aa96c	4425892c-8c35-4f6c-b531-1ec510ad19d2	A6		2009-08-28	2009-08-28	2009-08-28	Live
TCGA	TCGA-A6-A5ZU-01A-11R-A28H-07	COAD	Colon adenocarcinoma	TP	Primary Solid Tumor	RNA	RNA-Seq	UNC-LCCC	UNC-LCCC	ILLUMINA	Illumina	HG19	UNCID_2120035.1a381da2-9979-4e40-95c4-31860e32ac6c.sorted_genome_alignments.bam	2626160213	34da348f07d7fe4853798cdc3925846a	83c68f77-edd9-40b2-93a9-b644b708d12e	1a381da2-9979-4e40-95c4-31860e32ac6c	4881a390-c4e4-48b4-ae66-140c64a87614	180853ab-cdf4-431a-a88f-9bdf0602a3a9	A6		2009-08-28	2009-08-28	2009-08-28	Live
TCGA	TCGA-A7-A0CH-01A-21R-A00Z-07	BRCA	Breast invasive carcinoma	TP	Primary Solid Tumor	RNA	RNA-Seq	UNC-LCCC	UNC-LCCC	ILLUMINA	Illumina	HG19	UNCID_1155418.0b225e38-d4c8-4cb5-a668-316894ab858f.sorted_genome_alignments.bam	5244169463	2350ed67cf286241621ec1bf4b21a343	48a573fa-8b82-4197-a135-da41d8fe0217	0b225e38-d4c8-4cb5-a668-316894ab858f	9de678e5-67ed-4453-a98b-7ac351d5d0f1	1a9f7284-9770-4936-9fa4-500698184680	A7		2008-05-15	2008-05-15	2009-05-15	Live
TCGA	TCGA-A7-A0DB-01A-11R-A00Z-07	BRCA	Breast invasive carcinoma	TP	Primary Solid Tumor	RNA	RNA-Seq	UNC-LCCC	UNC-LCCC	ILLUMINA	Illumina	HG19	UNCID_1155532.0c74bde4-0411-4cfd-9c60-d8eaf8a09629.sorted_genome_alignments.bam	6761615934	7f0aa91d667cbf3396e4958c62fb5162	53dcbacd-2610-42d8-8a6d-b6f0297f6c25	0c74bde4-0411-4cfd-9c60-d8eaf8a09629	f130f376-5801-40f9-975d-a7e2f7b5670d	e8cb34ed-67cb-48b7-83cd-621a1224e781	A7		2008-05-31	2008-05-31	2009-05-15	Live
TCGA	TCGA-A7-A26J-01A-11R-A277-07	BRCA	Breast invasive carcinoma	TP	Primary Solid Tumor	RNA	RNA-Seq	UNC-LCCC	UNC-LCCC	ILLUMINA	Illumina	HG19	UNCID_2279131.00683b30-d386-48a8-ad29-4f4698864c66.sorted_genome_alignments.bam	8085087683	dcadeacd10fb1231e7e6629e7bccd6ee	566b5ae2-e552-4a6a-9f93-5b6adfc56f68	00683b30-d386-48a8-ad29-4f4698864c66	6cb6f179-defd-4661-af0a-c353b74c0c49	31a140ce-bcb7-46b4-8105-626c9db1e183	A7		2010-01-12	2010-01-12	2010-01-12	Live
TCGA	TCGA-A7-A425-01A-11R-A24H-07	BRCA	Breast invasive carcinoma	TP	Primary Solid Tumor	RNA	RNA-Seq	UNC-LCCC	UNC-LCCC	ILLUMINA	Illumina	HG19	UNCID_1806203.0a423f86-ffa5-4c16-97ab-2d262c34fd41.sorted_genome_alignments.bam	6961069866	7f23f5707190f0850aff153d510facd7	5726682f-cb9d-4ccb-a5c7-0664d3ad0881	0a423f86-ffa5-4c16-97ab-2d262c34fd41	a8f5c479-8685-4e2d-bb60-63f1cc651083	51fb2284-4c63-49d7-9e38-c7d213ab43a6	A7		2009-04-25	2009-04-25	2009-05-15	Live
TCGA	TCGA-A7-A426-01A-22R-A24H-07	BRCA	Breast invasive carcinoma	TP	Primary Solid Tumor	RNA	RNA-Seq	UNC-LCCC	UNC-LCCC	ILLUMINA	Illumina	HG19	UNCID_1794071.185d3410-2daa-4d28-ab60-a7c13ae9d4fb.sorted_genome_alignments.bam	8906830801	e0365711a1eae0adcd3165d9aa0b0ed8	cd06ce83-e080-4c35-8abb-3e76313779f3	185d3410-2daa-4d28-ab60-a7c13ae9d4fb	d48e9f25-f083-4f88-a92d-c12d9f765ba6	3374057f-4159-464c-b6c3-276bb12a8902	A7		2009-04-25	2009-04-25	2009-05-15	Live
TCGA	TCGA-A8-A06Q-01A-11R-A034-07	BRCA	Breast invasive carcinoma	TP	Primary Solid Tumor	RNA	RNA-Seq	UNC-LCCC	UNC-LCCC	ILLUMINA	Illumina	HG19	UNCID_1177380.0e2a3a2c-173a-43b8-bd7d-0c09dfa8a2ae.sorted_genome_alignments.bam	11151632750	8648980fc299911fcf72c8d983fe6145	61874605-7e5e-4e2e-a123-d10ab7d945c3	0e2a3a2c-173a-43b8-bd7d-0c09dfa8a2ae	281f70c5-876f-44b3-84fb-f2302f85e74c	a03cd506-47aa-4333-a9a4-fa1a6815ac75	A8		2008-05-31	2008-05-31	2009-05-15	Live
TCGA	TCGA-A8-A07B-01A-11R-A00Z-07	BRCA	Breast invasive carcinoma	TP	Primary Solid Tumor	RNA	RNA-Seq	UNC-LCCC	UNC-LCCC	ILLUMINA	Illumina	HG19	UNCID_1156268.0c9fe532-3920-4a59-b348-65b184c0eff4.sorted_genome_alignments.bam	3956418283	0d987c909908d2fea59b32430aa51795	0583e230-5aaa-4d8a-9889-b701247a2616	0c9fe532-3920-4a59-b348-65b184c0eff4	b43e41af-1d82-4b5f-b8f1-add0510e6b86	685fa2ea-3dff-450a-8ea6-e97dfe9000a4	A8		2008-05-30	2008-05-30	2009-05-15	Live
TCGA	TCGA-A8-A07C-01A-11R-A034-07	BRCA	Breast invasive carcinoma	TP	Primary Solid Tumor	RNA	RNA-Seq	UNC-LCCC	UNC-LCCC	ILLUMINA	Illumina	HG19	UNCID_1158098.19d713e8-e754-44a4-9b23-0ef70f5d6b44.sorted_genome_alignments.bam	10876427198	2a672de21c690f2d60372e02815e857d	79115884-f652-48a5-b679-6751810d33fd	19d713e8-e754-44a4-9b23-0ef70f5d6b44	b6633c36-7ce4-4b69-9bf6-30b64d46c66f	269af1ab-d92d-42da-bb6b-91929fab99f0	A8		2008-05-30	2008-05-30	2009-05-15	Live
TCGA	TCGA-A8-A07O-01A-11R-A00Z-07	BRCA	Breast invasive carcinoma	TP	Primary Solid Tumor	RNA	RNA-Seq	UNC-LCCC	UNC-LCCC	ILLUMINA	Illumina	HG19	UNCID_1111124.0b743ba9-a340-46a0-9276-a5ddd3ee69d6.sorted_genome_alignments.bam	9314468835	8ed54b949f889319a760c88b2497e5c8	31270288-97db-4c05-b83e-27c74b54b0bf	0b743ba9-a340-46a0-9276-a5ddd3ee69d6	cf9db1af-17f0-490e-8139-142bd704763a	2d80cd9e-8906-4fc9-9645-b3c137d71dc7	A8		2008-05-08	2008-05-08	2009-05-15	Live
TCGA	TCGA-A8-A07P-01A-11R-A00Z-07	BRCA	Breast invasive carcinoma	TP	Primary Solid Tumor	RNA	RNA-Seq	UNC-LCCC	UNC-LCCC	ILLUMINA	Illumina	HG19	UNCID_1155185.dad4f72e-cb2c-4015-af6a-53ad0ae45f12.sorted_genome_alignments.bam	6815970006	fef0557275740a0ea3b403d831f432c6	54032f79-cbc7-40ae-adb5-932d7abc3864	dad4f72e-cb2c-4015-af6a-53ad0ae45f12	8cccf160-93e9-48a5-9b8b-54aa50153142	b16578d4-4d04-430d-8f9c-168ec0288cf1	A8		2008-05-30	2008-05-30	2009-05-15	Live
TCGA	TCGA-A8-A07R-01A-21R-A034-07	BRCA	Breast invasive carcinoma	TP	Primary Solid Tumor	RNA	RNA-Seq	UNC-LCCC	UNC-LCCC	ILLUMINA	Illumina	HG19	UNCID_1174120.ce045098-cbfb-4c73-9bbe-6a1d677ae0b0.sorted_genome_alignments.bam	7983610564	c24acfd39f01f6709338752a5e4c7755	d49089f5-c148-4e93-9655-418fa3ae0e79	ce045098-cbfb-4c73-9bbe-6a1d677ae0b0	72e486b8-a866-4916-b2e4-8b4bb5dcd92d	02a0a874-6d4e-4e56-8d74-7952c912fed2	A8		2008-05-31	2008-05-31	2009-05-15	Live
TCGA	TCGA-A8-A07S-01A-11R-A034-07	BRCA	Breast invasive carcinoma	TP	Primary Solid Tumor	RNA	RNA-Seq	UNC-LCCC	UNC-LCCC	ILLUMINA	Illumina	HG19	UNCID_1155165.15acd388-f958-4f43-bc38-39bab4cb830e.sorted_genome_alignments.bam	6560008770	25a8c6fe664bf2a20d34a4ecc3b6c788	031451b1-d676-4656-84c6-5f2a55139bc6	15acd388-f958-4f43-bc38-39bab4cb830e	a20fa2c4-a502-47e3-bfaa-2ec4cce3a859	0126489d-c12a-4651-8700-d7090732d7ab	A8		2008-05-15	2008-05-15	2009-05-15	Live
TCGA	TCGA-A8-A07W-01A-11R-A00Z-07	BRCA	Breast invasive carcinoma	TP	Primary Solid Tumor	RNA	RNA-Seq	UNC-LCCC	UNC-LCCC	ILLUMINA	Illumina	HG19	UNCID_1151622.03403807-a06f-4d79-ac2d-2d494d4fabee.sorted_genome_alignments.bam	6812246000	b866101c58653b502d20093275bb75f7	e3ae7c61-efae-47e8-bc8c-e2c00144ae63	03403807-a06f-4d79-ac2d-2d494d4fabee	01263518-5f7c-49dc-8d7e-84b0c03a6a63	5d1a5545-6934-41e5-b41b-8e0ee88e6ec6	A8		2008-05-14	2008-05-14	2009-05-15	Live
TCGA	TCGA-A8-A08B-01A-11R-A00Z-07	BRCA	Breast invasive carcinoma	TP	Primary Solid Tumor	RNA	RNA-Seq	UNC-LCCC	UNC-LCCC	ILLUMINA	Illumina	HG19	UNCID_1155605.0307bd0b-b59a-4996-b89d-612e72652890.sorted_genome_alignments.bam	4349411098	41e65846cbe55e83b2f234ee60704718	ec22c899-3728-4493-84fe-1e9ce72bf5a9	0307bd0b-b59a-4996-b89d-612e72652890	d8d7a6c2-6427-4f47-968c-6c3affba4617	1964addf-c524-4c72-b596-009235bad133	A8		2008-05-15	2008-05-15	2009-05-15	Live
TCGA	TCGA-A8-A08G-01A-11R-A00Z-07	BRCA	Breast invasive carcinoma	TP	Primary Solid Tumor	RNA	RNA-Seq	UNC-LCCC	UNC-LCCC	ILLUMINA	Illumina	HG19	UNCID_1719046.0584b467-a0f7-45fd-9948-9a01318d34bd.sorted_genome_alignments.bam	9348457311	b88fadb7a51341f53e280a34d1e38e62	584b19af-9556-456c-ace6-24574f8131a4	0584b467-a0f7-45fd-9948-9a01318d34bd	719082cc-1ebe-4a51-a659-85a59db1d77d	ea93b70f-c0b6-4063-86a8-cac7d5d99c77	A8		2008-12-23	2008-12-23	2009-05-15	Live
TCGA	TCGA-A8-A08L-01A-11R-A00Z-07	BRCA	Breast invasive carcinoma	TP	Primary Solid Tumor	RNA	RNA-Seq	UNC-LCCC	UNC-LCCC	ILLUMINA	Illumina	HG19	UNCID_1153396.0b3c65ed-ff55-45c9-b6a3-dd3a596a0271.sorted_genome_alignments.bam	7299692049	3cd934d82cfdf23d08bdbb898ab4253a	d4988fee-faae-40c2-81e9-864fd2ba30bf	0b3c65ed-ff55-45c9-b6a3-dd3a596a0271	8bd68696-5eeb-46d7-9dc6-c39c849029a4	c385c7fc-0e3e-4fc8-87c1-6db442e5606f	A8		2008-05-15	2008-05-15	2009-05-15	Live
TCGA	TCGA-A8-A097-01A-11R-A034-07	BRCA	Breast invasive carcinoma	TP	Primary Solid Tumor	RNA	RNA-Seq	UNC-LCCC	UNC-LCCC	ILLUMINA	Illumina	HG19	UNCID_1156899.1873a785-0f15-40ef-a7c9-1799ab482338.sorted_genome_alignments.bam	9405663287	8cac0866bdb864da60864c5a77d98f1e	dc06e522-36bd-4de5-9315-1dda12c13362	1873a785-0f15-40ef-a7c9-1799ab482338	dcfd0b1d-5707-44a6-b225-5e8f7cea5ca1	8deb20df-b01a-40d8-a398-5dbb14786792	A8		2008-05-28	2008-05-28	2009-05-15	Live
TCGA	TCGA-A8-A099-01A-11R-A00Z-07	BRCA	Breast invasive carcinoma	TP	Primary Solid Tumor	RNA	RNA-Seq	UNC-LCCC	UNC-LCCC	ILLUMINA	Illumina	HG19	UNCID_1673778.09d1b9e5-a828-4e12-8a66-2a90c18d2f3e.sorted_genome_alignments.bam	7364011300	6fe9ce08303274073bb462c4ce1deb99	c57f6d49-8df6-40ba-9c8b-ed5c7735a03d	09d1b9e5-a828-4e12-8a66-2a90c18d2f3e	e98b69bc-766a-485f-b5e8-9166b8d457b3	582b2af4-08e5-44d8-996d-d00db1e98413	A8		2008-12-23	2008-12-23	2009-05-15	Live
TCGA	TCGA-A8-A0A9-01A-11R-A00Z-07	BRCA	Breast invasive carcinoma	TP	Primary Solid Tumor	RNA	RNA-Seq	UNC-LCCC	UNC-LCCC	ILLUMINA	Illumina	HG19	UNCID_1152577.1766e42e-f8cf-447d-a694-3999a1fec43a.sorted_genome_alignments.bam	8247085964	42aeced493e766db35183f9009326694	a0c906ba-1eda-4cb9-9afb-f7f1d416f07f	1766e42e-f8cf-447d-a694-3999a1fec43a	7b605fb6-d077-401e-b870-b87ddf505f82	35f3fabc-9939-43a2-8491-c3813a970d13	A8		2008-05-14	2008-05-14	2009-05-15	Live
TCGA	TCGA-AA-3492-01A-01R-1410-07	COAD	Colon adenocarcinoma	TP	Primary Solid Tumor	RNA	RNA-Seq	UNC-LCCC	UNC-LCCC	ILLUMINA	Illumina	HG19	UNCID_1780892.2e609497-e790-42cf-9cd1-7f2f03741adf.sorted_genome_alignments.bam	5263775848	707f682a17eca9741a8a86fb2f79c0c0	05e6c038-2fa3-414f-b574-334b32645e8d	2e609497-e790-42cf-9cd1-7f2f03741adf	85e95dda-6198-464a-9187-fd0832bebb72	bb60b35b-cd5d-4f14-a7e0-c9af4f6f8c3c	AA	SRS156836	2009-05-09	2009-05-09	2009-05-15	Live
TCGA	TCGA-AA-3526-01A-02R-A32Z-07	COAD	Colon adenocarcinoma	TP	Primary Solid Tumor	RNA	RNA-Seq	UNC-LCCC	UNC-LCCC	ILLUMINA	Illumina	HG19	UNCID_2303000.036cbd41-560c-452d-94c4-f9ffeb1a3c46.sorted_genome_alignments.bam	6220503521	32faf00b74bdb9b8914decb5a9dcef8e	775c0721-a4a7-42b5-b316-38bbb60ba725	036cbd41-560c-452d-94c4-f9ffeb1a3c46	88e64f45-adc4-4223-9838-4d7d45b8f0c0	5049aeb6-44d3-4e4a-ad30-5dc99c903039	AA		2010-01-22	2010-01-22	2010-01-22	Live
TCGA	TCGA-AA-3663-01A-01R-1723-07	COAD	Colon adenocarcinoma	TP	Primary Solid Tumor	RNA	RNA-Seq	UNC-LCCC	UNC-LCCC	ILLUMINA	Illumina	HG19	UNCID_1784332.0d8e19e9-20fd-4b1a-98ea-2a7262b58c73.sorted_genome_alignments.bam	4398455009	38561dfda8cac91e6fd2446131165752	d81ba265-012f-4ab0-9f5e-98f591aa2d4c	0d8e19e9-20fd-4b1a-98ea-2a7262b58c73	c21d2c68-920f-4526-b754-286579c049f3	41411fc2-420a-425f-94bd-01a52a0402e0	AA		2009-05-09	2009-05-09	2009-05-15	Live
TCGA	TCGA-AC-A23C-01A-12R-A169-07	BRCA	Breast invasive carcinoma	TP	Primary Solid Tumor	RNA	RNA-Seq	UNC-LCCC	UNC-LCCC	ILLUMINA	Illumina	HG19	UNCID_1158400.052b565f-1955-4c4e-8b1f-dd48743ba944.sorted_genome_alignments.bam	9986288020	53fe25cdcbb2cc8b3f934f699fe4e2f6	9f0a99df-1baf-40f7-98da-6d28d63fdbfe	052b565f-1955-4c4e-8b1f-dd48743ba944	dfd0b7ba-c7d3-498e-b455-346301865452	9cbd4bd6-244b-4274-a230-a7bd02e79571	AC		2008-05-28	2008-05-28	2009-05-15	Live
TCGA	TCGA-AC-A2BK-01A-11R-A21T-07	BRCA	Breast invasive carcinoma	TP	Primary Solid Tumor	RNA	RNA-Seq	UNC-LCCC	UNC-LCCC	ILLUMINA	Illumina	HG19	UNCID_1339175.08893743-829B-4594-AB67-D5EB5E80A4F3.sorted_genome_alignments.bam	6710627061	0d26fbeece37232e5231eaf7fa297fa6	ab6f31c4-c106-4ebf-b2a8-b86d77a4ec50	08893743-829B-4594-AB67-D5EB5E80A4F3	6fa2a667-9c36-4526-8a58-1975e863a806	b85be663-edba-4e1e-a10c-d0297744a0e9	AC		2008-12-22	2008-12-22	2009-05-15	Live
TCGA	TCGA-AC-A3TN-01A-11R-A22K-07	BRCA	Breast invasive carcinoma	TP	Primary Solid Tumor	RNA	RNA-Seq	UNC-LCCC	UNC-LCCC	ILLUMINA	Illumina	HG19	UNCID_1821511.032db552-7828-4ed4-a1d7-b01b7fa89e29.sorted_genome_alignments.bam	6949644976	e11f3b1196e2f14c4ba92269f6f50259	727cdef4-ac30-451f-9d17-16979217d95c	032db552-7828-4ed4-a1d7-b01b7fa89e29	81b70c58-4a12-448c-a594-2ade44f6a0ae	70e344f1-a29c-42c7-9fe8-da9219d45158	AC		2009-04-26	2009-04-26	2009-05-15	Live
TCGA	TCGA-AC-A62X-01A-11R-A29R-07	BRCA	Breast invasive carcinoma	TP	Primary Solid Tumor	RNA	RNA-Seq	UNC-LCCC	UNC-LCCC	ILLUMINA	Illumina	HG19	UNCID_2045167.cdc523d2-da82-4a3d-a97e-9745c8a802d1.sorted_genome_alignments.bam	6605706512	339dec91be2639c5e777ef89f98a0159	11ff3422-ee68-4836-8359-cfdd0742d79b	cdc523d2-da82-4a3d-a97e-9745c8a802d1	5b2a4f11-ca46-4974-9420-59b4820920bf	5aeef496-2885-42d7-802e-319b76bbe215	AC		2009-08-22	2009-08-22	2009-08-22	Live
TCGA	TCGA-AC-A62Y-01A-11R-A29R-07	BRCA	Breast invasive carcinoma	TP	Primary Solid Tumor	RNA	RNA-Seq	UNC-LCCC	UNC-LCCC	ILLUMINA	Illumina	HG19	UNCID_2044289.02d9d59b-de6f-41c7-b529-142116debfd9.sorted_genome_alignments.bam	6695538759	d4e4bfb5a83a9afd8b9790722392aae9	d5960e9b-0472-41a7-9299-ebdc0b7640c1	02d9d59b-de6f-41c7-b529-142116debfd9	05af737d-89aa-49b6-97b2-28b8ac8bd2cf	a76bc38a-9eef-4e6c-b021-f940ff5137b8	AC		2009-08-22	2009-08-22	2009-08-22	Live
TCGA	TCGA-AD-6899-01A-11R-1928-07	COAD	Colon adenocarcinoma	TP	Primary Solid Tumor	RNA	RNA-Seq	UNC-LCCC	UNC-LCCC	ILLUMINA	Illumina	HG19	UNCID_1864784.13397543-2451-40c1-a9ca-3cf2e6578a79.sorted_genome_alignments.bam	6839577103	d6acd00109995b333fe3b9dbcdcbea00	d39f170e-7507-4718-a866-48fbedf6607d	13397543-2451-40c1-a9ca-3cf2e6578a79	ea923671-3903-4a79-830d-e7e4b1eabab0	73f2fc25-c775-4567-8ca1-5732aa0dd156	AD		2009-05-09	2009-05-09	2009-05-15	Live
TCGA	TCGA-AD-6965-01A-11R-1928-07	COAD	Colon adenocarcinoma	TP	Primary Solid Tumor	RNA	RNA-Seq	UNC-LCCC	UNC-LCCC	ILLUMINA	Illumina	HG19	UNCID_1812254.116eb411-e34a-4d37-8fce-87b72c902529.sorted_genome_alignments.bam	4945327008	c1557b4f358c5b11e92f046715e35ffc	d53c5f75-5b06-4a2f-85fe-f54f87184794	116eb411-e34a-4d37-8fce-87b72c902529	c8de215d-53a4-4e6c-be58-5887a8094815	96319b52-d5b9-44bf-9a98-2876d911988f	AD		2009-05-09	2009-05-08	2009-05-15	Live
TCGA	TCGA-AF-2693-01A-02R-1736-07	READ	Rectum adenocarcinoma	TP	Primary Solid Tumor	RNA	RNA-Seq	UNC-LCCC	UNC-LCCC	ILLUMINA	Illumina	HG19	UNCID_1869892.4bfed860-1296-426c-b7a4-b6e9a4449005.sorted_genome_alignments.bam	6333336317	f466c11720bae4ea3e141dcb05b7a0bb	c1d89607-5023-4866-95a2-98a5c1d1bc90	4bfed860-1296-426c-b7a4-b6e9a4449005	2faf928d-453a-4d07-b058-b5d4e1d13845	a1820aec-061f-4bee-b8c6-ae404fdf15cd	AF		2009-07-17	2009-05-08	2009-07-17	Live
TCGA	TCGA-AF-3911-01A-01R-1736-07	READ	Rectum adenocarcinoma	TP	Primary Solid Tumor	RNA	RNA-Seq	UNC-LCCC	UNC-LCCC	ILLUMINA	Illumina	HG19	UNCID_1870061.5cc2cb55-033e-48cb-b20e-d5397820cbf8.sorted_genome_alignments.bam	7680539334	b15ef4eff0c5dbfbf9f1e8c6f3cdc5f9	7806e5b1-8bec-4275-a710-3fd449bd2d4a	5cc2cb55-033e-48cb-b20e-d5397820cbf8	17e286b7-7793-446d-b556-1108addb5ba2	04749f36-5fd0-431c-968d-27bd5b054111	AF		2009-05-08	2009-05-08	2009-05-15	Live
TCGA	TCGA-AG-3725-01A-11R-1736-07	READ	Rectum adenocarcinoma	TP	Primary Solid Tumor	RNA	RNA-Seq	UNC-LCCC	UNC-LCCC	ILLUMINA	Illumina	HG19	UNCID_1899701.6edf1b77-fab6-4806-b108-dbc795d4a969.sorted_genome_alignments.bam	6426249790	bc7ed939b865e37bfeac30450e8266ca	30463d39-01e7-405b-b6e4-84028bea3e38	6edf1b77-fab6-4806-b108-dbc795d4a969	fd798ddf-7273-49b8-b13c-d9909c8c87ff	a2b0b88b-b393-49ef-a9ec-42a52b85b1b8	AG		2009-06-11	2009-06-11	2009-06-11	Live
TCGA	TCGA-AG-3731-01A-11R-1736-07	READ	Rectum adenocarcinoma	TP	Primary Solid Tumor	RNA	RNA-Seq	UNC-LCCC	UNC-LCCC	ILLUMINA	Illumina	HG19	UNCID_1898866.09940f4e-69df-4ada-96ab-a6749b70e4b8.sorted_genome_alignments.bam	6487363926	fdbf7f53af2613a5eb219d9cb8b4d38a	a7cad242-10d1-4094-9016-5577193b4525	09940f4e-69df-4ada-96ab-a6749b70e4b8	72756208-a5ed-47d2-8c4c-19a8d39f7b9d	2b007105-28b0-4b4a-9f0c-c77ef40492e6	AG		2010-02-24	2010-02-24	2010-02-24	Live
TCGA	TCGA-AG-4022-01A-01R-1736-07	READ	Rectum adenocarcinoma	TP	Primary Solid Tumor	RNA	RNA-Seq	UNC-LCCC	UNC-LCCC	ILLUMINA	Illumina	HG19	UNCID_1860357.51e84165-fd93-4fb5-8417-b35a2854c809.sorted_genome_alignments.bam	6614667998	08116599b7594d06fe2cfd37e78fb9bf	3f11fdd7-00b1-4345-8492-99753b7f85d6	51e84165-fd93-4fb5-8417-b35a2854c809	9084b672-8e65-4b7f-a256-32fd35aa8ab5	3d94ac12-8ca5-4894-b56f-56ff0102053b	AG		2009-05-08	2009-05-08	2009-05-15	Live
TCGA	TCGA-AH-6544-01A-11R-1830-07	READ	Rectum adenocarcinoma	TP	Primary Solid Tumor	RNA	RNA-Seq	UNC-LCCC	UNC-LCCC	ILLUMINA	Illumina	HG19	UNCID_1898395.2e85d1dd-1b37-4504-ad35-10926c11341c.sorted_genome_alignments.bam	5420480990	92fb8d73e4f92d0ef5087951a4126c52	d4bfeeef-d19c-45bf-b033-39793d439f03	2e85d1dd-1b37-4504-ad35-10926c11341c	835cbd02-4dbb-4273-9704-4b5d272493d7	4f38bd72-9d4a-47ac-8634-9876574e4085	AH		2009-06-11	2009-06-11	2009-06-11	Live
TCGA	TCGA-AH-6644-01A-21R-1830-07	READ	Rectum adenocarcinoma	TP	Primary Solid Tumor	RNA	RNA-Seq	UNC-LCCC	UNC-LCCC	ILLUMINA	Illumina	HG19	UNCID_1870650.375b5253-507e-4793-b535-81878ac5297e.sorted_genome_alignments.bam	6263046426	0665a08a2bde8baac51131728f06a52e	c327466b-8972-47ee-8ea9-9d655fdfb20d	375b5253-507e-4793-b535-81878ac5297e	d9121e5a-88f2-47a6-a0b1-25735c209e54	0c55b3b3-4008-4dbe-9a6a-bd0a5e13feae	AH		2009-05-08	2009-05-08	2009-05-15	Live
TCGA	TCGA-AH-6897-01A-11R-1928-07	READ	Rectum adenocarcinoma	TP	Primary Solid Tumor	RNA	RNA-Seq	UNC-LCCC	UNC-LCCC	ILLUMINA	Illumina	HG19	UNCID_1811374.23447051-b9ad-4eb7-845c-2c4c1a71301a.sorted_genome_alignments.bam	4242763282	47ca511775ff3889cb386c9b378c458d	31596e3d-0535-4542-92ce-d1224d180fda	23447051-b9ad-4eb7-845c-2c4c1a71301a	182fe81e-9c96-4824-8a8a-28f7c498020f	00624b80-d2e0-4669-bf09-3e12be601e2d	AH		2009-05-08	2009-05-08	2009-05-15	Live
TCGA	TCGA-AJ-A2QO-01A-11R-A32Y-07	UCEC	Uterine Corpus Endometrioid Carcinoma	TP	Primary Solid Tumor	RNA	RNA-Seq	UNC-LCCC	UNC-LCCC	ILLUMINA	Illumina	HG19	UNCID_2281901.0ebc7d28-128d-4842-9e10-28abb1953b72.sorted_genome_alignments.bam	7489832687	cc949c6fa8fc490b3835412528861629	1b791ae9-034b-46ab-a944-618f1e6553ac	0ebc7d28-128d-4842-9e10-28abb1953b72	dcf1beb9-bce4-4f4c-98dd-1226d8e0c125	32be3043-2dce-42c7-bb5c-a313f2c5e3a1	AJ		2010-01-22	2010-01-22	2010-01-22	Live
TCGA	TCGA-AJ-A3BK-01A-11R-A19W-07	UCEC	Uterine Corpus Endometrioid Carcinoma	TP	Primary Solid Tumor	RNA	RNA-Seq	UNC-LCCC	UNC-LCCC	ILLUMINA	Illumina	HG19	UNCID_1967889.18b41a91-88d1-4938-a57f-0464fc7422bc.sorted_genome_alignments.bam	4782231311	eb88acf7decaad7274971c1b014247c4	95696412-5755-4bcf-b939-bee8c601ac16	18b41a91-88d1-4938-a57f-0464fc7422bc	503e6c30-1b62-4f85-bcb4-e34c009894ab	610660f1-07aa-489f-b09f-8da0b91fee6f	AJ		2009-06-20	2009-06-14	2009-06-20	Live
TCGA	TCGA-AK-3425-01A-02R-1277-07	KIRC	Kidney renal clear cell carcinoma	TP	Primary Solid Tumor	RNA	RNA-Seq	UNC-LCCC	UNC-LCCC	ILLUMINA	Illumina	HG19	UNCID_2193664.cf165790-ed9b-4b46-83c5-40f087bb0a97.sorted_genome_alignments.bam	6396768569	0d6d308c4bfebdf1a39ec409748c47a6	ca1a79f4-c2e7-4080-9cd9-016017400081	cf165790-ed9b-4b46-83c5-40f087bb0a97	1b3f2411-52cd-4482-bea2-95cf72020c6f	34d03536-8d04-4a07-8ba3-621e2d5f2d23	AK		2009-11-04	2009-11-04	2009-11-04	Live
TCGA	TCGA-AK-3443-01A-02R-1325-07	KIRC	Kidney renal clear cell carcinoma	TP	Primary Solid Tumor	RNA	RNA-Seq	UNC-LCCC	UNC-LCCC	ILLUMINA	Illumina	HG19	UNCID_1197219.0a78bfd7-a00c-447f-b5f4-f3111a0f67af.sorted_genome_alignments.bam	9818585931	cacc9b7510e8ed046bd1916fe0906336	c40077ff-d403-451f-967c-55e6fa07b772	0a78bfd7-a00c-447f-b5f4-f3111a0f67af	d7155ce6-e6b2-4c1f-8233-85f0d63e8e11	e64996de-3fc4-400c-b0c0-d09dce2238a5	AK		2008-06-20	2008-05-21	2009-05-15	Live
TCGA	TCGA-AL-3466-01A-02R-1351-07	KIRP	Kidney renal papillary cell carcinoma	TP	Primary Solid Tumor	RNA	RNA-Seq	UNC-LCCC	UNC-LCCC	ILLUMINA	Illumina	HG19	UNCID_1181519.33fb74dc-e9cf-4cd1-b997-6e1b239fb9e4.sorted_genome_alignments.bam	3025007987	0f6651be16411a69753cdc5709215320	e7416657-6f73-4666-89ed-1c0253341ff9	33fb74dc-e9cf-4cd1-b997-6e1b239fb9e4	9fc40b03-0b56-4b1f-93ed-dbc455ae3fd9	d74c7152-798f-4913-95d3-67ac834204f0	AL		2008-05-19	2008-05-19	2009-05-15	Live
TCGA	TCGA-AL-3467-01A-02R-1351-07	KIRP	Kidney renal papillary cell carcinoma	TP	Primary Solid Tumor	RNA	RNA-Seq	UNC-LCCC	UNC-LCCC	ILLUMINA	Illumina	HG19	UNCID_1179877.69700b66-571f-4c02-b8bb-cc1790fe2b3d.sorted_genome_alignments.bam	5489943757	d96e8c44d7ce09cbdfe0fb3209ed8ce0	0d9257cc-a64e-43e1-96f9-9200fc4ba24b	69700b66-571f-4c02-b8bb-cc1790fe2b3d	4d02010e-9e69-40d3-9bf0-3d4510aa0614	70e32971-74e6-4c92-8424-d10541d39360	AL		2008-06-06	2008-06-06	2009-05-15	Live
TCGA	TCGA-AL-3468-01A-02R-1351-07	KIRP	Kidney renal papillary cell carcinoma	TP	Primary Solid Tumor	RNA	RNA-Seq	UNC-LCCC	UNC-LCCC	ILLUMINA	Illumina	HG19	UNCID_1178462.257b1ca1-26d1-4888-8bc0-6b30d14d4509.sorted_genome_alignments.bam	4516436359	06e8f974a3f4ded5bd4cbc34c2c5fba1	117c4808-ddba-4cea-a169-ef303aa751d7	257b1ca1-26d1-4888-8bc0-6b30d14d4509	2272c592-b9b6-4483-9f7f-6e185699b900	2e825ce0-8121-4d0f-b876-905a1df66d46	AL		2008-06-06	2008-06-06	2009-05-15	Live
TCGA	TCGA-AL-3471-01A-02R-1351-07	KIRP	Kidney renal papillary cell carcinoma	TP	Primary Solid Tumor	RNA	RNA-Seq	UNC-LCCC	UNC-LCCC	ILLUMINA	Illumina	HG19	UNCID_1178546.a2a51ba0-0e83-414a-977c-0124ad0d3603.sorted_genome_alignments.bam	3520131597	08365c5004e9d0d8dadeea14ee6de820	d55b0af2-f4d7-4844-86cd-2d59c75de9bf	a2a51ba0-0e83-414a-977c-0124ad0d3603	f07a7717-f6eb-40b7-82ea-0aa9d17ec337	73d58251-83b4-4dd2-85c0-e38fe3044d42	AL		2008-06-06	2008-06-06	2009-05-15	Live
TCGA	TCGA-AL-3472-01A-01R-1193-07	KIRP	Kidney renal papillary cell carcinoma	TP	Primary Solid Tumor	RNA	RNA-Seq	UNC-LCCC	UNC-LCCC	ILLUMINA	Illumina	HG19	UNCID_1186892.278030c0-cf38-4aee-bdb2-b918f009a658.sorted_genome_alignments.bam	6990809587	6cef67a6509bd35498f77cbe9e61c7e8	c1c0edf6-c2a2-4abd-b986-42fd88d8d3e4	278030c0-cf38-4aee-bdb2-b918f009a658	42d044ae-1416-477d-ac80-779c49bc8d35	7eea5c2a-f1a2-432e-88a2-e96b809e15d9	AL		2008-05-20	2008-05-20	2009-05-15	Live
TCGA	TCGA-AL-3473-01A-01R-1193-07	KIRP	Kidney renal papillary cell carcinoma	TP	Primary Solid Tumor	RNA	RNA-Seq	UNC-LCCC	UNC-LCCC	ILLUMINA	Illumina	HG19	UNCID_1185736.87a76195-5000-4976-8a5e-c2875cb9f486.sorted_genome_alignments.bam	8088669518	1d4ca7403e25d0017646aa44ece3aa70	119a6338-286f-408b-a8ec-a03fcf6e0d34	87a76195-5000-4976-8a5e-c2875cb9f486	a7bf785f-0539-4899-ac21-47d1fc347ee8	de88a41b-8a32-40d6-9c0b-1fe2303d8ad2	AL		2008-05-20	2008-05-20	2009-05-15	Live
TCGA	TCGA-AL-7173-01A-11R-2139-07	KIRP	Kidney renal papillary cell carcinoma	TP	Primary Solid Tumor	RNA	RNA-Seq	UNC-LCCC	UNC-LCCC	ILLUMINA	Illumina	HG19	UNCID_1958178.9ee990f0-1982-4012-96d7-4495ab1f4e4b.sorted_genome_alignments.bam	5646490580	8adce9490bb9784e803a574de94acd1c	71d98e7e-6294-47cf-8d15-cdd0c9956123	9ee990f0-1982-4012-96d7-4495ab1f4e4b	a0f4ee95-b457-43cf-8b6c-0b6882dd99ce	7df2fab4-3111-4a93-a6ea-c2b701b71438	AL		2009-06-20	2009-06-14	2009-06-20	Live
TCGA	TCGA-AL-A5DJ-01A-11R-A26U-07	KIRP	Kidney renal papillary cell carcinoma	TP	Primary Solid Tumor	RNA	RNA-Seq	UNC-LCCC	UNC-LCCC	ILLUMINA	Illumina	HG19	UNCID_1957860.1d43f7a5-43ac-4861-b4a7-7bfce13ac2c5.sorted_genome_alignments.bam	5074591903	79280ab704a038267be78a5d23d48137	951b9f04-b25b-4d89-867d-9a87b86a63ee	1d43f7a5-43ac-4861-b4a7-7bfce13ac2c5	b06cdf61-61c9-4035-a55d-1ef21dc21069	bd6b7cbe-57b6-45b9-96f6-4d39b8303407	AL		2009-09-04	2009-09-04	2009-09-04	Live
TCGA	TCGA-AN-A041-01A-11R-A034-07	BRCA	Breast invasive carcinoma	TP	Primary Solid Tumor	RNA	RNA-Seq	UNC-LCCC	UNC-LCCC	ILLUMINA	Illumina	HG19	UNCID_1168652.dc131436-aa38-4601-a42e-e3ad746d5be3.sorted_genome_alignments.bam	7593116586	a3b94d0aef05859bc53cc277c5fd7642	8b610d2c-6cf7-4f25-b4f6-da0cd5f36080	dc131436-aa38-4601-a42e-e3ad746d5be3	316e021c-5175-4ab3-bdb6-2bf9683f657a	b6fe1d5a-f1c0-470d-bf49-b5a13157d2c6	AN		2008-05-16	2008-05-16	2009-05-15	Live
TCGA	TCGA-AN-A0AR-01A-11R-A00Z-07	BRCA	Breast invasive carcinoma	TP	Primary Solid Tumor	RNA	RNA-Seq	UNC-LCCC	UNC-LCCC	ILLUMINA	Illumina	HG19	UNCID_2194840.12c36b7c-f302-4cea-bb4f-5a01211e00e9.sorted_genome_alignments.bam	9236259268	847964ecdaa9f7d3d246611dbeff86b3	ea9cab9e-887a-4c29-bea4-1e23b0034146	12c36b7c-f302-4cea-bb4f-5a01211e00e9	ebc460c2-df88-4dc0-a2c0-aca8072b75ad	108f6aeb-833e-45a1-81fc-4b0b8e3c7163	AN		2010-01-13	2010-01-13	2010-01-13	Live
TCGA	TCGA-AN-A0XL-01A-11R-A10J-07	BRCA	Breast invasive carcinoma	TP	Primary Solid Tumor	RNA	RNA-Seq	UNC-LCCC	UNC-LCCC	ILLUMINA	Illumina	HG19	UNCID_1137826.0cde4246-2dcb-478b-ace9-df557f71e4cd.sorted_genome_alignments.bam	6593478523	346d2f23f09784b8129b0d5a5272ed71	55c17bb4-f946-459d-bf6c-fe76462277c3	0cde4246-2dcb-478b-ace9-df557f71e4cd	4649dee3-b668-44cd-ab97-3834de3ef8f8	4ad4076c-16c8-425e-9400-57fbf30bffee	AN		2008-05-12	2008-05-12	2009-05-15	Live
TCGA	TCGA-AO-A03T-01A-21R-A034-07	BRCA	Breast invasive carcinoma	TP	Primary Solid Tumor	RNA	RNA-Seq	UNC-LCCC	UNC-LCCC	ILLUMINA	Illumina	HG19	UNCID_1157033.0e6447b4-6e63-4420-bfa8-5b1d711d90fc.sorted_genome_alignments.bam	6269492213	7db3b979479c1f0dbf440aba0be30ff6	b931f987-d4b7-4b2c-a32e-0ad437d1665c	0e6447b4-6e63-4420-bfa8-5b1d711d90fc	dd6b64a8-d546-4fd1-bbbd-ac9703791cae	a919faa8-0df6-4a94-b12d-46d99df6f26d	AO		2008-05-15	2008-05-15	2009-05-15	Live
TCGA	TCGA-AO-A0JC-01A-11R-A056-07	BRCA	Breast invasive carcinoma	TP	Primary Solid Tumor	RNA	RNA-Seq	UNC-LCCC	UNC-LCCC	ILLUMINA	Illumina	HG19	UNCID_1150410.0f578102-ede7-46ad-ae1f-3c7351edb491.sorted_genome_alignments.bam	5601706991	67798b390c0851ee9576a5ddf8888c0e	8801bc7c-4b34-4056-a91b-1807608e2406	0f578102-ede7-46ad-ae1f-3c7351edb491	03565036-b6d3-432f-8d9a-7099818e0788	63aa7e64-3d7c-43e8-87fa-f52855faed80	AO		2008-05-14	2008-05-14	2009-05-15	Live
TCGA	TCGA-AO-A0JD-01A-11R-A056-07	BRCA	Breast invasive carcinoma	TP	Primary Solid Tumor	RNA	RNA-Seq	UNC-LCCC	UNC-LCCC	ILLUMINA	Illumina	HG19	UNCID_1148828.0bef9bfc-43d3-4ac9-a60f-9b65623f7e37.sorted_genome_alignments.bam	5623589490	8a0e4da701b3a174363d1ac71a1409a5	a2f2289a-11c9-4131-bc86-251b81cdc79a	0bef9bfc-43d3-4ac9-a60f-9b65623f7e37	0a229f95-0ea1-4d63-953e-74f5ec2f3028	6292ad22-cf2f-4e72-a95d-2441d667a147	AO		2008-06-18	2008-05-14	2009-05-15	Live
TCGA	TCGA-AO-A129-01A-21R-A10J-07	BRCA	Breast invasive carcinoma	TP	Primary Solid Tumor	RNA	RNA-Seq	UNC-LCCC	UNC-LCCC	ILLUMINA	Illumina	HG19	UNCID_1142932.15b9736e-eafc-465e-9ddd-b1b498e8b701.sorted_genome_alignments.bam	6087058614	e93060872e570ccdf7ce9d8ab3b471b1	0ff100bc-7187-463a-833b-095604cff715	15b9736e-eafc-465e-9ddd-b1b498e8b701	c70ee5e1-4703-4996-bb5c-f4cca0fb53ba	fe3921db-1691-432f-b7fa-703ae8d7bfd2	AO		2008-05-12	2008-05-12	2009-05-15	Live
TCGA	TCGA-AO-A12F-01A-11R-A115-07	BRCA	Breast invasive carcinoma	TP	Primary Solid Tumor	RNA	RNA-Seq	UNC-LCCC	UNC-LCCC	ILLUMINA	Illumina	HG19	UNCID_1133893.05610046-ec77-4592-892a-464a81d55c45.sorted_genome_alignments.bam	7865626127	40adb99056db60889a1e0efd695741d3	f86f87c0-d0a6-4991-8734-5cf473397198	05610046-ec77-4592-892a-464a81d55c45	495f9eda-b9be-4eef-bae1-766a4bfbd68e	8fc813ab-c217-4fae-9189-be0a2b7e0360	AO		2008-06-25	2008-05-11	2009-05-15	Live
TCGA	TCGA-AP-A3K1-01A-11R-A213-07	UCEC	Uterine Corpus Endometrioid Carcinoma	TP	Primary Solid Tumor	RNA	RNA-Seq	UNC-LCCC	UNC-LCCC	ILLUMINA	Illumina	HG19	UNCID_2110104.c6b592eb-d131-4344-9135-7d9964143c28.sorted_genome_alignments.bam	5935297459	5a387d598b1b9bb1a97d90303c5bd9f8	84aaf178-1d9c-426a-a5d1-b99959595011	c6b592eb-d131-4344-9135-7d9964143c28	211b2c52-1ad8-4d33-af0b-69ec1a56c821	8a78f37c-8bc5-4a51-bb76-e77ded648289	AP		2009-09-02	2009-08-29	2009-09-02	Live
TCGA	TCGA-AR-A0TX-01A-11R-A084-07	BRCA	Breast invasive carcinoma	TP	Primary Solid Tumor	RNA	RNA-Seq	UNC-LCCC	UNC-LCCC	ILLUMINA	Illumina	HG19	UNCID_1147471.08d85849-cda7-4709-a934-fdc586418d7f.sorted_genome_alignments.bam	6267885096	0b2064d0783f30907e48bb2bec703ceb	b4e1e0d7-a90b-4a7e-b2ee-86d6272e74fa	08d85849-cda7-4709-a934-fdc586418d7f	c364e81c-eb1e-4870-ab37-9c661f5f2e3d	d5adaf35-04b1-4198-b308-f4720b3d6417	AR		2008-05-13	2008-05-13	2009-05-15	Live
TCGA	TCGA-AR-A251-01A-12R-A169-07	BRCA	Breast invasive carcinoma	TP	Primary Solid Tumor	RNA	RNA-Seq	UNC-LCCC	UNC-LCCC	ILLUMINA	Illumina	HG19	UNCID_1165662.06760907-c6ec-4b72-bfd4-87811823b8ba.sorted_genome_alignments.bam	13281580471	eaf5469b0d091670171c9bacf54fc457	65462728-d6c4-49fd-a527-c8999d9aef7e	06760907-c6ec-4b72-bfd4-87811823b8ba	8c51bbcb-7c8d-47ad-9193-70ca157c6900	8cf391f9-d743-408f-8891-2c49db90907c	AR		2008-05-16	2008-05-16	2009-05-15	Live
TCGA	TCGA-AR-A2LK-01A-11R-A180-07	BRCA	Breast invasive carcinoma	TP	Primary Solid Tumor	RNA	RNA-Seq	UNC-LCCC	UNC-LCCC	ILLUMINA	Illumina	HG19	UNCID_1277782.047160f7-3727-4915-b02d-61557350d88b.sorted_genome_alignments.bam	8012013720	dc2d32e743c10c6733a699efc50fc4d8	5a856bda-ee7d-44e5-97f8-8620e4456aba	047160f7-3727-4915-b02d-61557350d88b	1b703058-e596-45bc-80fe-8b98d545c2e2	d6f5c34a-0f5c-4aed-977a-74a1e5d50915	AR		2008-08-01	2008-08-01	2009-05-15	Live
TCGA	TCGA-AR-A5QQ-01A-11R-A28M-07	BRCA	Breast invasive carcinoma	TP	Primary Solid Tumor	RNA	RNA-Seq	UNC-LCCC	UNC-LCCC	ILLUMINA	Illumina	HG19	UNCID_2089577.16f90247-c9a5-40d5-a3a1-08bba2d1d266.sorted_genome_alignments.bam	5463931751	8fb20c509c93dc58799f2fa870fb593d	9ec78d5b-86d4-47ae-80b9-1089a827e4fa	16f90247-c9a5-40d5-a3a1-08bba2d1d266	3af31fcf-ad0c-4fd9-a8e3-10f9176b5e9d	d7dc97c6-5819-48ee-99db-e34f117ab1a3	AR		2009-08-22	2009-08-22	2009-08-22	Live
TCGA	TCGA-AT-A5NU-01A-11R-A28H-07	KIRP	Kidney renal papillary cell carcinoma	TP	Primary Solid Tumor	RNA	RNA-Seq	UNC-LCCC	UNC-LCCC	ILLUMINA	Illumina	HG19	UNCID_2101299.cd60a525-6c86-4107-8ced-fa2a5a5af0d5.sorted_genome_alignments.bam	11848019872	b05d9426ca279e43d7a15fbffd1d70df	d0a99ea0-7650-42ef-ab0d-29a6c522ab91	cd60a525-6c86-4107-8ced-fa2a5a5af0d5	307b742a-3340-41ae-8e41-934b58bbd48d	b6842eaf-c8ee-45dd-8b90-bf93b183d40f	AT		2009-08-29	2009-08-29	2009-08-29	Live
TCGA	TCGA-AX-A1C7-01A-11R-A137-07	UCEC	Uterine Corpus Endometrioid Carcinoma	TP	Primary Solid Tumor	RNA	RNA-Seq	UNC-LCCC	UNC-LCCC	ILLUMINA	Illumina	HG19	UNCID_2194141.284f6163-92f2-4e21-8649-45dcfce6634f.sorted_genome_alignments.bam	6710488379	8a51cd1bacb7eb1b1a96c93db046ef10	d4e4733b-677e-49b1-b0b5-90cefde76518	284f6163-92f2-4e21-8649-45dcfce6634f	755d7ab7-4563-408a-9135-f852048af975	a4b56935-7bb9-4c84-9176-e8d694f37faa	AX		2009-12-02	2009-12-02	2009-12-02	Live
TCGA	TCGA-AX-A2IN-01A-12R-A180-07	UCEC	Uterine Corpus Endometrioid Carcinoma	TP	Primary Solid Tumor	RNA	RNA-Seq	UNC-LCCC	UNC-LCCC	ILLUMINA	Illumina	HG19	UNCID_2082950.af153b10-b6c0-4345-b242-9ad4c676e6c4.sorted_genome_alignments.bam	5660005947	383cde3174f6ae5054d04ff5730bd371	55d59f13-1824-4a08-9dda-c45aa5aad8cb	af153b10-b6c0-4345-b242-9ad4c676e6c4	fe79ebe1-cd0a-4ce2-a86d-637c28354ed9	c28c7656-4790-485f-bd27-c8a6a35d2dd1	AX		2009-07-16	2009-07-16	2009-07-16	Live
TCGA	TCGA-AX-A3G3-01A-11R-A213-07	UCEC	Uterine Corpus Endometrioid Carcinoma	TP	Primary Solid Tumor	RNA	RNA-Seq	UNC-LCCC	UNC-LCCC	ILLUMINA	Illumina	HG19	UNCID_1966903.11e82091-a9fb-4b7b-b0a2-7908e50e2c60.sorted_genome_alignments.bam	4562151720	04d118910f4ccf21ff0e76afca3160cc	5020cca1-54e6-41f4-9a68-b936859b7620	11e82091-a9fb-4b7b-b0a2-7908e50e2c60	16745dfb-8b28-4f5d-9ef1-2aa31ccb7293	5efdace8-5790-4239-8e8a-6349f88b10dd	AX		2009-06-20	2009-06-14	2009-06-20	Live
TCGA	TCGA-AY-6386-01A-21R-1723-07	COAD	Colon adenocarcinoma	TP	Primary Solid Tumor	RNA	RNA-Seq	UNC-LCCC	UNC-LCCC	ILLUMINA	Illumina	HG19	UNCID_1783499.100d05e8-c2b5-4177-8685-b47875a5614c.sorted_genome_alignments.bam	5207742347	dd9b2e50d029de6361e085f816e51816	0ac8c723-5f4e-4273-b5a5-01d56379c8e3	100d05e8-c2b5-4177-8685-b47875a5614c	35c9264f-34ec-4d75-ab80-aaac86108fc8	87ffeaea-93d7-4c88-85b9-b1b29b7f8e1d	AY		2009-05-08	2009-05-08	2009-05-15	Live
TCGA	TCGA-B0-4712-01A-01R-1503-07	KIRC	Kidney renal clear cell carcinoma	TP	Primary Solid Tumor	RNA	RNA-Seq	UNC-LCCC	UNC-LCCC	ILLUMINA	Illumina	HG19	UNCID_1181569.037a8797-3399-411b-892c-fd608c8e3987.sorted_genome_alignments.bam	6789011020	bdbe29e744b707f66f9a8322ab61a50f	b279f5c0-9424-447d-8460-43af1a952413	037a8797-3399-411b-892c-fd608c8e3987	3f72d63f-ad48-4500-baf6-897b1d6dda7d	e93c7448-497e-4883-83e2-d36027874418	B0		2008-05-19	2008-05-19	2009-05-15	Live
TCGA	TCGA-B0-4713-01A-01R-1277-07	KIRC	Kidney renal clear cell carcinoma	TP	Primary Solid Tumor	RNA	RNA-Seq	UNC-LCCC	UNC-LCCC	ILLUMINA	Illumina	HG19	UNCID_1199447.c62df097-1c46-4da1-a61f-ea521ed57808.sorted_genome_alignments.bam	4557869888	4434c95bdcb10e6652b0848d72b926a3	3f56a999-9f59-4046-8928-1e55c30106ba	c62df097-1c46-4da1-a61f-ea521ed57808	8d4b602b-d1a4-4d80-adf4-5f527de78d4b	17d8263d-28bb-45ab-8373-a457a82e28bb	B0		2008-05-31	2008-05-31	2009-05-15	Live
TCGA	TCGA-B0-4810-01A-01R-1503-07	KIRC	Kidney renal clear cell carcinoma	TP	Primary Solid Tumor	RNA	RNA-Seq	UNC-LCCC	UNC-LCCC	ILLUMINA	Illumina	HG19	UNCID_1184818.0c949db4-d8a4-4a45-99a9-ab71f3afd47f.sorted_genome_alignments.bam	7758270237	089369a1011ce3cdaa21407c277de16b	183fe97c-dd3c-440f-a886-e8989f6fe77a	0c949db4-d8a4-4a45-99a9-ab71f3afd47f	3dd36758-04ad-4ba4-bf17-707649d6f1a0	4c71efd9-9361-4b6b-82f1-2cc9cefcc1dc	B0		2008-05-19	2008-05-19	2009-05-15	Live
TCGA	TCGA-B0-4811-01A-01R-1503-07	KIRC	Kidney renal clear cell carcinoma	TP	Primary Solid Tumor	RNA	RNA-Seq	UNC-LCCC	UNC-LCCC	ILLUMINA	Illumina	HG19	UNCID_1197406.181ba652-f81f-4077-88d7-02a4a7fe2312.sorted_genome_alignments.bam	9346148074	b6ef8b79ae1a49362f9db5406b96d4bd	6b3692a9-a7eb-4c3b-a07b-f1b541fcb3be	181ba652-f81f-4077-88d7-02a4a7fe2312	57578a0d-b719-46e7-83ab-872a4e984dbb	f96c746b-ddc6-4901-9f32-72ed777c4ce7	B0		2008-05-22	2008-05-22	2009-05-15	Live
TCGA	TCGA-B0-4813-01A-01R-1277-07	KIRC	Kidney renal clear cell carcinoma	TP	Primary Solid Tumor	RNA	RNA-Seq	UNC-LCCC	UNC-LCCC	ILLUMINA	Illumina	HG19	UNCID_1200419.c5ef0a62-11d2-4e8b-8ac0-106ab530d35e.sorted_genome_alignments.bam	4491199875	fa79b19be0061784f42fc054b26cd7c3	d30bd9ea-f4cb-404b-85dd-8a69515e98ac	c5ef0a62-11d2-4e8b-8ac0-106ab530d35e	8942ebfa-946a-41a7-8b4c-ce45a2096c81	f8e721c1-e58a-4964-9c44-91b3bd42af55	B0		2008-05-27	2008-05-27	2009-05-15	Live
TCGA	TCGA-B0-4819-01A-01R-1277-07	KIRC	Kidney renal clear cell carcinoma	TP	Primary Solid Tumor	RNA	RNA-Seq	UNC-LCCC	UNC-LCCC	ILLUMINA	Illumina	HG19	UNCID_1165079.db590018-1ad5-4c46-8408-3e4f5466699a.sorted_genome_alignments.bam	6149459081	595226e92f23ce57202863928cfed41a	065360ed-d961-43e5-90f6-ca6be8c9e77e	db590018-1ad5-4c46-8408-3e4f5466699a	52d80054-3745-438c-b96e-e344c4ee4a5d	67a5c1d3-0e13-443d-9124-8439ca6c7a63	B0		2008-05-18	2008-05-18	2009-05-15	Live
TCGA	TCGA-B0-4821-01A-01R-1503-07	KIRC	Kidney renal clear cell carcinoma	TP	Primary Solid Tumor	RNA	RNA-Seq	UNC-LCCC	UNC-LCCC	ILLUMINA	Illumina	HG19	UNCID_1195241.011f1e57-18d7-4cb0-8cb4-af7b151496b9.sorted_genome_alignments.bam	7467677324	fe30f7010a9c7744269be2aad0dc6ef3	56efe4ac-d607-4acf-a5d1-a2c2ce53ab4a	011f1e57-18d7-4cb0-8cb4-af7b151496b9	8d769b38-862f-46e3-a426-d09f79f28de6	2f1e11d0-dac6-499a-8a19-8ee05a24ba34	B0		2008-05-22	2008-05-22	2009-05-15	Live
TCGA	TCGA-B0-5077-01A-01R-1334-07	KIRC	Kidney renal clear cell carcinoma	TP	Primary Solid Tumor	RNA	RNA-Seq	UNC-LCCC	UNC-LCCC	ILLUMINA	Illumina	HG19	UNCID_1193578.039a7b01-3a1f-40d4-a636-09e2819db256.sorted_genome_alignments.bam	10018047721	dd5cf7a5e17befc26ae50fd5d8603bd2	e38fa9b5-e5c6-4d1b-9115-aaea6fbe3bde	039a7b01-3a1f-40d4-a636-09e2819db256	03b2ac94-05a3-49a7-b68f-51d045395b07	6920b9da-05b6-45a1-9872-aa7d2954cf74	B0		2008-05-22	2008-05-22	2009-05-15	Live
TCGA	TCGA-B0-5094-01A-01R-1420-07	KIRC	Kidney renal clear cell carcinoma	TP	Primary Solid Tumor	RNA	RNA-Seq	UNC-LCCC	UNC-LCCC	ILLUMINA	Illumina	HG19	UNCID_1168021.08e3b38b-07cb-4288-b41e-d35497712449.sorted_genome_alignments.bam	7174740316	50e438d647cf37aee14ed3e7f34cb043	1c1bba2b-b3e7-46f5-82fd-f5e361358fe6	08e3b38b-07cb-4288-b41e-d35497712449	8aaa4e25-5c12-4ace-96dc-91aaa0c4457c	b05a7f4b-bc56-4da6-b810-79e7c3a5395e	B0		2008-05-18	2008-05-18	2009-05-15	Live
TCGA	TCGA-B0-5691-01A-11R-1541-07	KIRC	Kidney renal clear cell carcinoma	TP	Primary Solid Tumor	RNA	RNA-Seq	UNC-LCCC	UNC-LCCC	ILLUMINA	Illumina	HG19	UNCID_1194020.1315b6cb-2252-48d6-b2dc-446b472cf4b9.sorted_genome_alignments.bam	6345662946	11df045cb6a31f3e06dbbb8128c5e644	b99c7080-49c1-48f1-9ab1-b9b96f76026b	1315b6cb-2252-48d6-b2dc-446b472cf4b9	31a0dd95-8199-4d25-b40d-4b353644af46	bcb1bab9-d7d0-49c8-b7be-175011bc4965	B0		2008-05-24	2008-05-22	2009-05-15	Live
TCGA	TCGA-B0-5692-01A-11R-1541-07	KIRC	Kidney renal clear cell carcinoma	TP	Primary Solid Tumor	RNA	RNA-Seq	UNC-LCCC	UNC-LCCC	ILLUMINA	Illumina	HG19	UNCID_1192537.0f380c26-38fb-41ff-880f-2490b4259695.sorted_genome_alignments.bam	6760901648	62de290a9576e6f42313498991f4f031	a8333207-03b0-47b8-9c19-bcf7c6a373ae	0f380c26-38fb-41ff-880f-2490b4259695	9c377f9b-79dd-4412-80ac-cea9a3529888	18223fc1-a5a8-4007-9696-728f8c302a23	B0		2008-05-20	2008-05-20	2009-05-15	Live
TCGA	TCGA-B0-5707-01A-11R-1541-07	KIRC	Kidney renal clear cell carcinoma	TP	Primary Solid Tumor	RNA	RNA-Seq	UNC-LCCC	UNC-LCCC	ILLUMINA	Illumina	HG19	UNCID_2193478.1a8b887a-c114-408c-90c5-be090f43210f.sorted_genome_alignments.bam	6058910911	b3ed5ef87d3289aa165d1d464a5e4819	f654cd67-8a04-4e46-a347-02ae90a50b18	1a8b887a-c114-408c-90c5-be090f43210f	0a6a375b-3b61-453f-a64a-db3d49352949	05c85768-c065-4c14-a690-cdacf4e26987	B0		2009-11-04	2009-11-04	2009-11-04	Live
TCGA	TCGA-B1-5398-01A-02R-1592-07	KIRP	Kidney renal papillary cell carcinoma	TP	Primary Solid Tumor	RNA	RNA-Seq	UNC-LCCC	UNC-LCCC	ILLUMINA	Illumina	HG19	UNCID_1455996.01fb6e45-0552-4af8-8723-3631dada7a90.sorted_genome_alignments.bam	8910364411	726b28dfa3dadd5cc8c3ba4d31982a52	8aa98b32-5a74-4cf1-ab98-67931cf85122	01fb6e45-0552-4af8-8723-3631dada7a90	6a29783c-117b-479d-9910-18d629c00c51	84ca8e25-e3b2-40da-8153-6c000ab6c677	B1		2009-01-12	2009-01-11	2009-05-15	Live
TCGA	TCGA-B1-7332-01A-11R-A32Z-07	KIRP	Kidney renal papillary cell carcinoma	TP	Primary Solid Tumor	RNA	RNA-Seq	UNC-LCCC	UNC-LCCC	ILLUMINA	Illumina	HG19	UNCID_2281119.2ae61701-4a53-4f5f-be5c-7ff978b458b1.sorted_genome_alignments.bam	6092935684	9c60e9999b1a22330c0524a8f26edcc6	b239dd17-4714-4d98-90d9-8f92e20b2396	2ae61701-4a53-4f5f-be5c-7ff978b458b1	3eafd07f-49f4-4e16-a4f5-8c43ff40fb90	ee12b1ee-087e-4c75-ab9b-6b985452ef2b	B1		2010-01-16	2010-01-16	2010-01-16	Live
TCGA	TCGA-B1-A47M-01A-11R-A24Z-07	KIRP	Kidney renal papillary cell carcinoma	TP	Primary Solid Tumor	RNA	RNA-Seq	UNC-LCCC	UNC-LCCC	ILLUMINA	Illumina	HG19	UNCID_2045632.a888330c-d169-457b-b888-34aaee3957d3.sorted_genome_alignments.bam	6453732967	00f5aa1236a4c7c73b1ff9db1b267a83	3f5d64b6-ebda-40ac-8da7-58eeda33bf1a	a888330c-d169-457b-b888-34aaee3957d3	072507cf-1249-4b28-86d4-3ab97822a74c	75658edd-12f1-4bb3-bea2-01c154cb6ae9	B1		2009-08-29	2009-08-29	2009-08-29	Live
TCGA	TCGA-B1-A47N-01A-11R-A24Z-07	KIRP	Kidney renal papillary cell carcinoma	TP	Primary Solid Tumor	RNA	RNA-Seq	UNC-LCCC	UNC-LCCC	ILLUMINA	Illumina	HG19	UNCID_2045692.4eabf441-dfaa-4c36-a0a4-8897d4008f3f.sorted_genome_alignments.bam	5836106553	9c060c64e9a1ef27997e57bd089e26f1	834ab5c8-2e2d-414a-92b6-ed8fcf2a5a03	4eabf441-dfaa-4c36-a0a4-8897d4008f3f	f1ec5a7b-0973-4c38-9908-862196df9541	c5ede5f5-35d2-4059-9f0c-6736abc6f899	B1		2009-08-29	2009-08-29	2009-08-29	Live
TCGA	TCGA-B1-A47O-01A-11R-A24Z-07	KIRP	Kidney renal papillary cell carcinoma	TP	Primary Solid Tumor	RNA	RNA-Seq	UNC-LCCC	UNC-LCCC	ILLUMINA	Illumina	HG19	UNCID_2028323.183b8327-907e-41be-a0c8-94d4f0dbfa45.sorted_genome_alignments.bam	5800346758	aa2fde0528944f4e7417514ed5357cc8	d1d7e5e8-719a-4d6a-9a1f-7cf838cfe7b5	183b8327-907e-41be-a0c8-94d4f0dbfa45	6a6c1569-1045-4ed3-acdb-5c45e47614ca	ebade9fd-dce5-4ec9-a483-9f165823d9b6	B1		2009-08-29	2009-08-29	2009-08-29	Live
TCGA	TCGA-B1-A655-01A-11R-A31O-07	KIRP	Kidney renal papillary cell carcinoma	TP	Primary Solid Tumor	RNA	RNA-Seq	UNC-LCCC	UNC-LCCC	ILLUMINA	Illumina	HG19	UNCID_2193887.978a0c93-bd16-46a9-abfa-3875885aa873.sorted_genome_alignments.bam	8491863102	5da649ae98660d4a62bbaacffce876e6	b8488d0a-5e4f-4466-bc4c-e07a29001f8a	978a0c93-bd16-46a9-abfa-3875885aa873	75f5983b-553b-4a96-8625-867885e83db4	57cfc258-5350-498f-b98f-5e503ec3f683	B1		2009-11-04	2009-11-04	2009-11-04	Live
TCGA	TCGA-B1-A656-01A-11R-A31O-07	KIRP	Kidney renal papillary cell carcinoma	TP	Primary Solid Tumor	RNA	RNA-Seq	UNC-LCCC	UNC-LCCC	ILLUMINA	Illumina	HG19	UNCID_2193506.dc85f8ca-afc0-4cb5-a776-44721d5dc128.sorted_genome_alignments.bam	7667913483	2e30c65ed9677c5fb53769c28345678c	6cbb66a1-e605-43b7-8c6b-89a4177ff869	dc85f8ca-afc0-4cb5-a776-44721d5dc128	8af42b33-6ab7-4ea0-860d-f3af9177ee2d	7e6f9d8d-5e6e-40b1-a674-76f34efa63d1	B1		2009-11-04	2009-11-04	2009-11-04	Live
TCGA	TCGA-B1-A657-01A-11R-A31O-07	KIRP	Kidney renal papillary cell carcinoma	TP	Primary Solid Tumor	RNA	RNA-Seq	UNC-LCCC	UNC-LCCC	ILLUMINA	Illumina	HG19	UNCID_2193444.accfd874-53de-4771-91e0-55f09b02e597.sorted_genome_alignments.bam	8413697207	1143b7915870aa91404856d30325df58	e1de75bd-b3f0-4a49-93ba-679a9db6dfe8	accfd874-53de-4771-91e0-55f09b02e597	77657eb5-0c77-4f85-9a5e-9f7071d82155	2d5ece93-2155-4cf0-996c-184e42fc4c0f	B1		2009-11-04	2009-11-04	2009-11-04	Live
TCGA	TCGA-B2-3924-01A-02R-1325-07	KIRC	Kidney renal clear cell carcinoma	TP	Primary Solid Tumor	RNA	RNA-Seq	UNC-LCCC	UNC-LCCC	ILLUMINA	Illumina	HG19	UNCID_1198568.09b4506e-729d-47fd-a08b-fef5f191b380.sorted_genome_alignments.bam	5805971581	b9dd5b51afb1999769f3e4599a9aaea3	995c61a7-fe33-40f6-8a32-da494bc768e0	09b4506e-729d-47fd-a08b-fef5f191b380	424e5c99-3693-4b10-bbf0-fc43e851610c	21527594-ed75-4654-9caf-83d31f248e67	B2		2008-06-06	2008-06-06	2009-05-15	Live
TCGA	TCGA-B3-3926-01A-02R-1351-07	KIRP	Kidney renal papillary cell carcinoma	TP	Primary Solid Tumor	RNA	RNA-Seq	UNC-LCCC	UNC-LCCC	ILLUMINA	Illumina	HG19	UNCID_1177608.449fb25f-4449-4817-b182-ff246b4ffafe.sorted_genome_alignments.bam	4904540196	498e93d60d9327fe69cd4b25c13fcf25	cfb44d18-d94b-4c4a-906a-6eeff5fa06e0	449fb25f-4449-4817-b182-ff246b4ffafe	2666ab3e-f2b9-4b3d-bfce-aac2a4bafe62	3bb75df9-e710-4f3d-b1b1-a4d459eb376f	B3		2008-06-06	2008-06-06	2009-05-15	Live
TCGA	TCGA-B3-4103-01A-02R-1351-07	KIRP	Kidney renal papillary cell carcinoma	TP	Primary Solid Tumor	RNA	RNA-Seq	UNC-LCCC	UNC-LCCC	ILLUMINA	Illumina	HG19	UNCID_1178736.337214b1-e061-4789-a364-e894a74c4a6e.sorted_genome_alignments.bam	5130648123	e6bcca3b4a4803554f254c9a01fde3ef	2244e41b-fa9a-4efe-9492-95bd3eca5a30	337214b1-e061-4789-a364-e894a74c4a6e	1a726069-0b44-42ad-9a20-0ee90b31796b	3829fa12-fdd5-4829-8f00-bdfbb057f23e	B3		2008-06-06	2008-06-06	2009-05-15	Live
TCGA	TCGA-B3-4104-01A-02R-1351-07	KIRP	Kidney renal papillary cell carcinoma	TP	Primary Solid Tumor	RNA	RNA-Seq	UNC-LCCC	UNC-LCCC	ILLUMINA	Illumina	HG19	UNCID_1194301.176143e0-adb3-4791-8075-2cbc16601cd5.sorted_genome_alignments.bam	4111824072	23a4daaa9443c4ff1de4ede1bf4ed316	9ba26684-15ed-42bb-ac89-055d89dfb827	176143e0-adb3-4791-8075-2cbc16601cd5	e15a108e-0b32-426f-926a-3fb1af0a82d3	bb0efb98-db70-499d-bc72-56af138c419c	B3		2008-06-06	2008-06-06	2009-05-15	Live
TCGA	TCGA-B5-A3FB-01A-11R-A19W-07	UCEC	Uterine Corpus Endometrioid Carcinoma	TP	Primary Solid Tumor	RNA	RNA-Seq	UNC-LCCC	UNC-LCCC	ILLUMINA	Illumina	HG19	UNCID_1973417.0421d738-8236-46c5-8b98-6b261defb294.sorted_genome_alignments.bam	4865060995	71e3e551dd66508c8470066b21e1f326	64496f08-acc5-4f21-a77f-52f326278d9f	0421d738-8236-46c5-8b98-6b261defb294	0c1946a8-ee54-4b9b-8054-9a7bece74d33	0cea1bde-18ed-4e42-b5f6-3d4ff182b0c0	B5		2009-06-14	2009-06-14	2009-06-14	Live
TCGA	TCGA-B5-A5OC-01A-21R-A27V-07	UCEC	Uterine Corpus Endometrioid Carcinoma	TP	Primary Solid Tumor	RNA	RNA-Seq	UNC-LCCC	UNC-LCCC	ILLUMINA	Illumina	HG19	UNCID_2088143.12be39a5-bbae-439a-84a9-28b790e89aa9.sorted_genome_alignments.bam	6347684104	b13b970a2efbb0722ceec07e8b3b803e	e7d34fce-2366-44b4-a680-54fab6c30748	12be39a5-bbae-439a-84a9-28b790e89aa9	ae8a4958-5407-4c01-93c3-8090862533ae	69ac12c0-a986-44ac-8687-134ccb12ac21	B5		2009-08-29	2009-08-29	2009-08-29	Live
TCGA	TCGA-B5-A5OD-01A-11R-A31O-07	UCEC	Uterine Corpus Endometrioid Carcinoma	TP	Primary Solid Tumor	RNA	RNA-Seq	UNC-LCCC	UNC-LCCC	ILLUMINA	Illumina	HG19	UNCID_2173526.0dfc3298-73ab-4c7b-b4f5-1314a5713c92.sorted_genome_alignments.bam	7237445388	9190f2bc6d6d4e63a8bc3d4549607f47	0e2ba02a-2be3-4671-9ec0-a9992e1e6605	0dfc3298-73ab-4c7b-b4f5-1314a5713c92	3e240dc0-80b7-41ea-81b3-33ece2753c2b	71994580-4a7f-433d-80d3-71e408d44eb3	B5		2009-12-22	2009-12-22	2009-12-22	Live
TCGA	TCGA-B5-A5OE-01A-11R-A31O-07	UCEC	Uterine Corpus Endometrioid Carcinoma	TP	Primary Solid Tumor	RNA	RNA-Seq	UNC-LCCC	UNC-LCCC	ILLUMINA	Illumina	HG19	UNCID_2173970.0595a9e2-f382-4f97-8d0e-69af86b9fb78.sorted_genome_alignments.bam	9048113089	77dc216ca081d4e724ae9146a950d754	82ea7749-4b45-4c88-b232-c4c50ab34fd2	0595a9e2-f382-4f97-8d0e-69af86b9fb78	d5ee39e8-a1d2-4244-9c38-07d7c5c1baba	df9184ec-0a56-4227-a0f7-ce92e5e6203e	B5		2009-12-22	2009-12-22	2009-12-22	Live
TCGA	TCGA-B6-A0I6-01A-11R-A034-07	BRCA	Breast invasive carcinoma	TP	Primary Solid Tumor	RNA	RNA-Seq	UNC-LCCC	UNC-LCCC	ILLUMINA	Illumina	HG19	UNCID_1146306.09c248f8-cdd7-4c13-9085-26c56544bcf7.sorted_genome_alignments.bam	4700835274	6fc2c774f7ffd02a87ca80f1e4d3cc6e	fa5d8966-820e-4119-ba90-e8c769607cd5	09c248f8-cdd7-4c13-9085-26c56544bcf7	045c13ef-3db7-4adf-b0a3-23338f0479f3	14423610-4958-43f4-9a75-1a61c1293024	B6		2008-05-13	2008-05-13	2009-05-15	Live
TCGA	TCGA-B6-A0I8-01A-11R-A034-07	BRCA	Breast invasive carcinoma	TP	Primary Solid Tumor	RNA	RNA-Seq	UNC-LCCC	UNC-LCCC	ILLUMINA	Illumina	HG19	UNCID_1147171.c71ca9f7-248f-460c-b5d3-afb2c648fef2.sorted_genome_alignments.bam	7107583136	4815ae7885db265ebdeb171352d92174	ca39be7e-67eb-48aa-b11b-5920c1fa314a	c71ca9f7-248f-460c-b5d3-afb2c648fef2	6e6408d6-6c48-4dfc-9f1c-28b7386e87b4	2bf07767-58bd-4eb8-a0ff-434a9fdf5c8e	B6		2008-05-23	2008-05-13	2009-05-15	Live
TCGA	TCGA-B6-A0I9-01A-11R-A034-07	BRCA	Breast invasive carcinoma	TP	Primary Solid Tumor	RNA	RNA-Seq	UNC-LCCC	UNC-LCCC	ILLUMINA	Illumina	HG19	UNCID_1147939.1a99c4ba-6948-4054-96cd-62164ff4a6f0.sorted_genome_alignments.bam	7305434674	90dec593908831aa1405649cdf68da05	32347401-363b-430c-a72e-a9ec14651c1c	1a99c4ba-6948-4054-96cd-62164ff4a6f0	44954053-0b93-4577-a436-42777e442300	43f2cdb0-e5f0-4586-808a-fc0ef3313aa0	B6		2008-05-14	2008-05-14	2009-05-15	Live
TCGA	TCGA-B6-A0RG-01A-11R-A056-07	BRCA	Breast invasive carcinoma	TP	Primary Solid Tumor	RNA	RNA-Seq	UNC-LCCC	UNC-LCCC	ILLUMINA	Illumina	HG19	UNCID_1148240.006e88ce-ad31-45bf-8da5-802f0e387b3a.sorted_genome_alignments.bam	4220833369	cb373f1bfcf05b0c8c83cb8e50ed2e74	c064718c-acaf-4f83-b26d-cae08123a93e	006e88ce-ad31-45bf-8da5-802f0e387b3a	9b13927c-7357-44fd-8385-92ae6a656b7d	b98aa84f-5144-4062-badc-32e89368d684	B6		2008-05-13	2008-05-13	2009-05-15	Live
TCGA	TCGA-B6-A0RL-01A-11R-A084-07	BRCA	Breast invasive carcinoma	TP	Primary Solid Tumor	RNA	RNA-Seq	UNC-LCCC	UNC-LCCC	ILLUMINA	Illumina	HG19	UNCID_1148438.0e704d8f-c0c0-4165-83c4-a1fa93014894.sorted_genome_alignments.bam	6720208315	9ee6ff4265ba1d344d5bf0c9ad86ec91	f817b9c7-e434-4af6-b547-4118c0840373	0e704d8f-c0c0-4165-83c4-a1fa93014894	5562455d-bbb8-46eb-a510-e8c6e1e26789	cb62cd95-92ca-4b83-b8db-1cb9584befc0	B6		2008-05-14	2008-05-14	2009-05-15	Live
TCGA	TCGA-B6-A0RM-01A-11R-A084-07	BRCA	Breast invasive carcinoma	TP	Primary Solid Tumor	RNA	RNA-Seq	UNC-LCCC	UNC-LCCC	ILLUMINA	Illumina	HG19	UNCID_1152980.17fdb26d-d808-4b0d-a794-6b664dae8b2b.sorted_genome_alignments.bam	6595442229	d9875ca068472f8c05a5d6d7f0578b07	bc8f12f8-2bbc-458e-b767-339e7e9c6bc2	17fdb26d-d808-4b0d-a794-6b664dae8b2b	151f3677-6854-4265-9126-d92c646c67ae	e0e00806-1aa3-441d-b22e-6ae01a8473f2	B6		2008-05-14	2008-05-14	2009-05-15	Live
TCGA	TCGA-B6-A0RQ-01A-11R-A115-07	BRCA	Breast invasive carcinoma	TP	Primary Solid Tumor	RNA	RNA-Seq	UNC-LCCC	UNC-LCCC	ILLUMINA	Illumina	HG19	UNCID_1137879.184fe3c4-58bb-45c5-a9a5-9a8a56985f9f.sorted_genome_alignments.bam	7316627852	5494cc594e92c4be003dc545e688a7a7	aab80423-9230-4b97-b2e8-3966ac85f231	184fe3c4-58bb-45c5-a9a5-9a8a56985f9f	caa9b533-24b4-4ecd-9159-c165de049f6a	d43f3908-db7e-4064-b245-9e7ae83a47cc	B6		2008-05-12	2008-05-12	2009-05-15	Live
TCGA	TCGA-B6-A0WT-01A-11R-A109-07	BRCA	Breast invasive carcinoma	TP	Primary Solid Tumor	RNA	RNA-Seq	UNC-LCCC	UNC-LCCC	ILLUMINA	Illumina	HG19	UNCID_1160208.0507f62d-e776-4efb-bd51-dba9d74090bd.sorted_genome_alignments.bam	4102781707	85d73cbf06cddb014e95b492661412d0	545c799d-6416-40a2-86e0-a132ed4885b3	0507f62d-e776-4efb-bd51-dba9d74090bd	d7195183-9fe4-4b17-bcfd-9367d2e539ce	1940c04b-a08a-4cce-9915-483656d5b4c3	B6		2008-05-15	2008-05-15	2009-05-15	Live
TCGA	TCGA-B8-4153-01B-11R-1672-07	KIRC	Kidney renal clear cell carcinoma	TP	Primary Solid Tumor	RNA	RNA-Seq	UNC-LCCC	UNC-LCCC	ILLUMINA	Illumina	HG19	UNCID_1174653.08489083-0870-4546-a53f-c4064952b690.sorted_genome_alignments.bam	5925464037	54ebe9b3aa9195c04586c673599d5c9f	da163cc0-be3e-4307-bc75-9e5e6a975e1c	08489083-0870-4546-a53f-c4064952b690	a22d5ba2-5f11-49e9-911a-ec03b785fae5	9ddc30ef-891d-4bfc-a1df-d5a2539b4376	B8		2008-05-18	2008-05-18	2009-05-15	Live
TCGA	TCGA-B8-A54G-01A-11R-A266-07	KIRC	Kidney renal clear cell carcinoma	TP	Primary Solid Tumor	RNA	RNA-Seq	UNC-LCCC	UNC-LCCC	ILLUMINA	Illumina	HG19	UNCID_2152515.0b2f7f33-54eb-4f55-8e46-8ba8ec2cbc46.sorted_genome_alignments.bam	6214827918	1a195d05c8c2c52a3119a0e6da1d0187	a566fcac-8ed9-4f2b-b2be-05e042f79648	0b2f7f33-54eb-4f55-8e46-8ba8ec2cbc46	ea456a1f-6e2c-4b34-ad24-ccd614bd57c9	45cb042c-ee57-42ad-a8c2-1e2d75330f50	B8		2009-11-04	2009-11-04	2009-11-04	Live
TCGA	TCGA-B8-A54J-01A-11R-A33J-07	KIRC	Kidney renal clear cell carcinoma	TP	Primary Solid Tumor	RNA	RNA-Seq	UNC-LCCC	UNC-LCCC	ILLUMINA	Illumina	HG19	UNCID_2306250.c59fa3d3-ce24-4d46-8d3e-e4b247768671.sorted_genome_alignments.bam	7775018453	813794ae5b90f21ad38b1a7f1c5fdb7b	18b4fba7-2fbe-4a0e-94ec-8c29ef764d4c	c59fa3d3-ce24-4d46-8d3e-e4b247768671	09d7ce7a-774e-4784-9c9a-32b766fdb173	8b849e83-cf60-44f4-a955-eacad7f50e8a	B8		2010-03-03	2010-03-03	2010-03-03	Live
TCGA	TCGA-B9-4113-01A-01R-1193-07	KIRP	Kidney renal papillary cell carcinoma	TP	Primary Solid Tumor	RNA	RNA-Seq	UNC-LCCC	UNC-LCCC	ILLUMINA	Illumina	HG19	UNCID_1196356.92fed6cd-4439-4c1f-af25-97ed083b9499.sorted_genome_alignments.bam	6316616822	7728be629438b41f18540c5c80c9275b	55f01cda-adbe-4ed1-8686-fe53c190e56d	92fed6cd-4439-4c1f-af25-97ed083b9499	5c9a6c40-982e-45c7-98d3-aeb6cad16986	dddc5575-d88f-4f4e-b591-96f11403184b	B9		2008-06-06	2008-06-06	2009-05-15	Live
TCGA	TCGA-B9-4114-01A-01R-1193-07	KIRP	Kidney renal papillary cell carcinoma	TP	Primary Solid Tumor	RNA	RNA-Seq	UNC-LCCC	UNC-LCCC	ILLUMINA	Illumina	HG19	UNCID_1197392.e912621f-4803-46d2-a056-378dc3fcf8b4.sorted_genome_alignments.bam	5866200775	bf91b2eb96449f645c2277226dc5a476	ef38e889-078a-4ef6-90d4-e11bb5132dd3	e912621f-4803-46d2-a056-378dc3fcf8b4	df135722-b98d-4dec-906d-77da13df39b9	a780530f-ab0b-45c8-ab7d-29bf2dd19c9f	B9		2008-06-06	2008-06-06	2009-05-15	Live
TCGA	TCGA-B9-4116-01A-02R-1351-07	KIRP	Kidney renal papillary cell carcinoma	TP	Primary Solid Tumor	RNA	RNA-Seq	UNC-LCCC	UNC-LCCC	ILLUMINA	Illumina	HG19	UNCID_1197176.12ecf406-9bce-4813-84a5-46819c48265b.sorted_genome_alignments.bam	6614603446	7171c7b26d76981fd05c0ae5070afde4	8b42d822-463b-4d12-90f9-3415a44f862d	12ecf406-9bce-4813-84a5-46819c48265b	4edd92e1-5da5-49a3-80e4-fa456aa425b8	dac245c0-39a0-40d3-8fe1-e33f97b95d27	B9		2008-06-06	2008-06-06	2009-05-15	Live
TCGA	TCGA-B9-4117-01A-02R-1351-07	KIRP	Kidney renal papillary cell carcinoma	TP	Primary Solid Tumor	RNA	RNA-Seq	UNC-LCCC	UNC-LCCC	ILLUMINA	Illumina	HG19	UNCID_1194908.77144430-5eb5-4ac4-9e08-460911d9a614.sorted_genome_alignments.bam	6393102787	4e81a3846c2f9e68fad5f525d6478510	c3b92ea2-dc15-4db5-9c84-6acc970e6999	77144430-5eb5-4ac4-9e08-460911d9a614	71b35cd8-ecee-4599-bb24-b1ef78118423	f3871637-192d-4324-9c59-cecfff436356	B9		2008-06-06	2008-06-06	2009-05-15	Live
TCGA	TCGA-B9-5155-01A-01R-1592-07	KIRP	Kidney renal papillary cell carcinoma	TP	Primary Solid Tumor	RNA	RNA-Seq	UNC-LCCC	UNC-LCCC	ILLUMINA	Illumina	HG19	UNCID_1885506.214d6150-1b21-4994-858a-09c917dc958b.sorted_genome_alignments.bam	7983227476	35886bf14631d86b53efca866cfae693	be4abff7-b30f-4878-891f-5d48de05f600	214d6150-1b21-4994-858a-09c917dc958b	56ae2434-e84a-494b-a784-2c2009be8ae6	ef5c7ad6-fa2c-4fca-af06-da05df14d2e9	B9		2009-06-14	2009-06-14	2009-06-14	Live
TCGA	TCGA-B9-5156-01A-01R-1592-07	KIRP	Kidney renal papillary cell carcinoma	TP	Primary Solid Tumor	RNA	RNA-Seq	UNC-LCCC	UNC-LCCC	ILLUMINA	Illumina	HG19	UNCID_1216760.598985df-5dac-49cf-869d-8ded7e8c88b5.sorted_genome_alignments.bam	7343129150	c20137624d8ee51946fe50d5cbda8d45	7829077f-635b-47ce-b7df-1204806711bd	598985df-5dac-49cf-869d-8ded7e8c88b5	0300e3a3-c278-4c20-8739-6d8aa24588cb	c426d9cc-26b0-48ff-ad91-fcb1c44c1bb6	B9		2008-06-08	2008-06-08	2009-05-15	Live
TCGA	TCGA-B9-7268-01A-11R-A32Z-07	KIRP	Kidney renal papillary cell carcinoma	TP	Primary Solid Tumor	RNA	RNA-Seq	UNC-LCCC	UNC-LCCC	ILLUMINA	Illumina	HG19	UNCID_2281755.2d5bb19c-0df7-499a-891d-f67e6b202820.sorted_genome_alignments.bam	8166174693	c07636c2a80bfb85c164f9286a66f66b	88896141-3ab9-4751-9d8d-d26f0ab7f7e8	2d5bb19c-0df7-499a-891d-f67e6b202820	beac52b4-ab6b-4f20-aeff-8c15990aa710	5858c402-3749-4ca7-954e-9b9bcce64bfc	B9		2010-01-16	2010-01-16	2010-01-16	Live
TCGA	TCGA-B9-A44B-01A-11R-A24Z-07	KIRP	Kidney renal papillary cell carcinoma	TP	Primary Solid Tumor	RNA	RNA-Seq	UNC-LCCC	UNC-LCCC	ILLUMINA	Illumina	HG19	UNCID_2028689.9e904de0-3768-4867-913a-1a95aef31105.sorted_genome_alignments.bam	6690398259	6c0867bd34723d544e5bb3e2e74a3a73	7f88b0bb-9e6c-4f8f-ac76-057391fb204d	9e904de0-3768-4867-913a-1a95aef31105	b809c2f2-185c-496a-a1d4-589294443a1d	07c08e8f-4dca-42e4-9954-c62c32fed225	B9		2009-08-29	2009-08-29	2009-08-29	Live
TCGA	TCGA-B9-A5W7-01A-11R-A31O-07	KIRP	Kidney renal papillary cell carcinoma	TP	Primary Solid Tumor	RNA	RNA-Seq	UNC-LCCC	UNC-LCCC	ILLUMINA	Illumina	HG19	UNCID_2191919.84dff8b1-e381-4f41-a05c-04524aca78b3.sorted_genome_alignments.bam	7554180705	a3f4f27aa80bc8e73c08b9dea3cf555e	a7a3579c-1b0e-46bd-8af5-ecf00e56f2bb	84dff8b1-e381-4f41-a05c-04524aca78b3	f0446aed-9b4b-4e77-8708-88f239f2b671	551cb44f-38f6-4c7e-aa9a-a8d95175f2f6	B9		2009-11-04	2009-11-04	2009-11-04	Live
TCGA	TCGA-B9-A5W9-01A-11R-A28H-07	KIRP	Kidney renal papillary cell carcinoma	TP	Primary Solid Tumor	RNA	RNA-Seq	UNC-LCCC	UNC-LCCC	ILLUMINA	Illumina	HG19	UNCID_2100445.76ba2e2d-7799-4a6c-8074-0320ad7196b6.sorted_genome_alignments.bam	7828880931	b0625d3ead66b321c62d6702de72901e	43a3bc4b-7b5e-4bd3-90c9-6cad7580fc55	76ba2e2d-7799-4a6c-8074-0320ad7196b6	9fc9c087-0c82-49ea-8437-861a3029c3d4	46718846-b25f-4e30-8ded-6fe8b3d41232	B9		2009-08-29	2009-08-29	2009-08-29	Live
TCGA	TCGA-B9-A69E-01A-11R-A31O-07	KIRP	Kidney renal papillary cell carcinoma	TP	Primary Solid Tumor	RNA	RNA-Seq	UNC-LCCC	UNC-LCCC	ILLUMINA	Illumina	HG19	UNCID_2192106.56bdbf15-90b8-4caf-b948-986ed55533a9.sorted_genome_alignments.bam	7750846967	976dc852c08652a102e1db38f95495ce	c4dfd719-b5ca-4977-b86e-a79ded8dce76	56bdbf15-90b8-4caf-b948-986ed55533a9	a4225cb2-7b4b-4122-b6b9-629c26e3ea56	7478d32b-a1d4-41cc-845f-450c7332e3d8	B9		2009-11-04	2009-11-04	2009-11-04	Live
TCGA	TCGA-BA-4076-01A-01R-1436-07	HNSC	Head and Neck squamous cell carcinoma	TP	Primary Solid Tumor	RNA	RNA-Seq	UNC-LCCC	UNC-LCCC	ILLUMINA	Illumina	HG19	UNCID_1503572.30dc1f2d-9d27-4c6d-830a-0947bcf79cd0.sorted_genome_alignments.bam	5545677322	ad6e0a3bc38039aa58aece462b84be7d	9199488c-bbc8-4f97-8116-f75d901d05b5	30dc1f2d-9d27-4c6d-830a-0947bcf79cd0	7de19081-d5fd-468c-ad0d-f6e3e8b2ad70	fd99fd83-4040-4738-8a5a-e42d36ecfe0e	BA		2008-09-17	2008-09-17	2009-05-15	Live
TCGA	TCGA-BA-4078-01A-01R-1436-07	HNSC	Head and Neck squamous cell carcinoma	TP	Primary Solid Tumor	RNA	RNA-Seq	UNC-LCCC	UNC-LCCC	ILLUMINA	Illumina	HG19	UNCID_1491204.df8e6108-d3de-48ee-832b-377fc1ce13f0.sorted_genome_alignments.bam	12762897802	24a5d970695d55e54d2aff7515b83298	ce807a17-7571-4866-9cfa-b810bcf0e6aa	df8e6108-d3de-48ee-832b-377fc1ce13f0	c7353d6a-82a2-4a0d-8cd4-8c8957943edb	2027ede3-13f5-40f6-bef6-16704981d676	BA		2008-09-17	2008-09-17	2009-05-15	Live
TCGA	TCGA-BA-5555-01A-01R-1514-07	HNSC	Head and Neck squamous cell carcinoma	TP	Primary Solid Tumor	RNA	RNA-Seq	UNC-LCCC	UNC-LCCC	ILLUMINA	Illumina	HG19	UNCID_1488102.0410c6b3-7161-4af3-8427-a378b5d5c8aa.sorted_genome_alignments.bam	7368305307	5e79c0cfc3a9e731eccfd3296316ba3e	aea2057a-90c3-489e-a643-d1ac0c3cf6ba	0410c6b3-7161-4af3-8427-a378b5d5c8aa	8970f713-4a7a-4125-892c-6a34139371d8	2920ca1c-6035-4350-ada4-c60d485dbfff	BA		2008-09-23	2008-09-23	2009-05-15	Live
TCGA	TCGA-BA-5556-01A-01R-1514-07	HNSC	Head and Neck squamous cell carcinoma	TP	Primary Solid Tumor	RNA	RNA-Seq	UNC-LCCC	UNC-LCCC	ILLUMINA	Illumina	HG19	UNCID_1490398.e7e06ded-74f0-40a0-952c-4b036040d51d.sorted_genome_alignments.bam	7613003302	dd122c537d68159f513a0b6e5ee9cfb5	8aa89ad2-fb3b-478c-9c26-cab20eaf2552	e7e06ded-74f0-40a0-952c-4b036040d51d	70741b73-9683-42bd-87fc-6a021a70103b	c00eeddb-6ae2-48ba-8677-c174e579a724	BA		2008-09-17	2008-09-17	2009-05-15	Live
TCGA	TCGA-BA-5557-01A-01R-1514-07	HNSC	Head and Neck squamous cell carcinoma	TP	Primary Solid Tumor	RNA	RNA-Seq	UNC-LCCC	UNC-LCCC	ILLUMINA	Illumina	HG19	UNCID_1490626.03e24ea8-ad5c-48d9-b1ea-a6d2c80778cf.sorted_genome_alignments.bam	7719930632	7f41694344f64c4d93f757b87a4b03f2	07d582d2-873d-417f-bdb5-ebd68a98fa88	03e24ea8-ad5c-48d9-b1ea-a6d2c80778cf	7e0575ce-670b-4035-8a90-4d35279707b2	67d75889-e868-41f2-8255-5d5d1aa0a854	BA		2008-09-17	2008-09-17	2009-05-15	Live
TCGA	TCGA-BA-6869-01A-11R-1873-07	HNSC	Head and Neck squamous cell carcinoma	TP	Primary Solid Tumor	RNA	RNA-Seq	UNC-LCCC	UNC-LCCC	ILLUMINA	Illumina	HG19	UNCID_1500479.49ab9488-786c-4cdf-b913-5c2cf77173df.sorted_genome_alignments.bam	8497573739	ca49ce07d2cc3d616f97fea49c395b0e	0da747fc-5849-4646-a105-a8dfddc1c50a	49ab9488-786c-4cdf-b913-5c2cf77173df	fafd6f5b-1d76-4537-bd1c-e0bd7b4e2166	f4ed2c84-39f8-4ab3-8762-a9920acc2432	BA		2008-09-17	2008-09-17	2009-05-15	Live
TCGA	TCGA-BA-A6DB-01A-11R-A30B-07	HNSC	Head and Neck squamous cell carcinoma	TP	Primary Solid Tumor	RNA	RNA-Seq	UNC-LCCC	UNC-LCCC	ILLUMINA	Illumina	HG19	UNCID_2196862.1d19d4d2-b109-40bd-b6f4-5c26c0d61078.sorted_genome_alignments.bam	2936419400	a22cc30cfca5d0427da27ef6b1637e22	abef6bd3-44fb-4917-9c15-7fa6cf5ecf35	1d19d4d2-b109-40bd-b6f4-5c26c0d61078	207c8a26-1a2d-47d9-8db8-a25a7fd8655a	30bbbd22-70f2-469d-a571-45cc1f48bcb0	BA		2009-11-06	2009-11-06	2009-11-06	Live
TCGA	TCGA-BA-A6DD-01A-12R-A31N-07	HNSC	Head and Neck squamous cell carcinoma	TP	Primary Solid Tumor	RNA	RNA-Seq	UNC-LCCC	UNC-LCCC	ILLUMINA	Illumina	HG19	UNCID_2196912.f0699e72-47e9-449d-aa5e-44e95c888812.sorted_genome_alignments.bam	6121943191	cd60d63a5f033dad6632b179d4ade69a	bbf9e839-a0bf-48f7-8b31-7cf8819b9511	f0699e72-47e9-449d-aa5e-44e95c888812	c4060ca5-33e0-4c83-b91c-742d75059bdc	9a153c08-e5d8-4c4c-82ab-c7072af90acb	BA		2009-11-06	2009-11-06	2009-11-06	Live
TCGA	TCGA-BA-A6DJ-01A-11R-A30B-07	HNSC	Head and Neck squamous cell carcinoma	TP	Primary Solid Tumor	RNA	RNA-Seq	UNC-LCCC	UNC-LCCC	ILLUMINA	Illumina	HG19	UNCID_2197263.1dbe5a97-6470-4669-8c56-43d65e6b6813.sorted_genome_alignments.bam	7125836290	0f51e47a25d301d57c6601fb667c48d0	6bf3ebf0-3f30-4903-ab36-05e72d26542d	1dbe5a97-6470-4669-8c56-43d65e6b6813	0de19185-3517-4e30-925b-7eb1f5079ec2	4210ffee-2a83-4f05-8935-2687503c83d4	BA		2009-11-06	2009-11-06	2009-11-06	Live
TCGA	TCGA-BA-A6DL-01A-21R-A30B-07	HNSC	Head and Neck squamous cell carcinoma	TP	Primary Solid Tumor	RNA	RNA-Seq	UNC-LCCC	UNC-LCCC	ILLUMINA	Illumina	HG19	UNCID_2310315.1265fd12-4706-43b0-84f3-d16d46f20963.sorted_genome_alignments.bam	8108298962	c42a4d8a8d86efda609a1f8f52c78f72	af9c7c1c-d43b-4cef-958f-e0ce9652e75d	1265fd12-4706-43b0-84f3-d16d46f20963	c9a36eb5-ac3e-424e-bc2e-303de7105957	bd90f967-84dd-48cd-aec0-9de9a76df7a9	BA		2010-03-04	2010-03-04	2010-03-04	Live
TCGA	TCGA-BB-4217-01A-11R-2081-07	HNSC	Head and Neck squamous cell carcinoma	TP	Primary Solid Tumor	RNA	RNA-Seq	UNC-LCCC	UNC-LCCC	ILLUMINA	Illumina	HG19	UNCID_1482944.dc73dac7-c529-43fd-962f-56f501b97a01.sorted_genome_alignments.bam	7797503955	828591f306a89820408e8b7b6b5aec39	0d39bae7-c1ff-48d4-aefc-c37549116b0b	dc73dac7-c529-43fd-962f-56f501b97a01	248fa778-0758-4681-a31f-371ea8d376e6	b9427fad-04aa-4e73-99ba-ccde04e4978b	BB		2008-09-17	2008-09-17	2009-05-15	Live
TCGA	TCGA-BB-7861-01A-11R-2232-07	HNSC	Head and Neck squamous cell carcinoma	TP	Primary Solid Tumor	RNA	RNA-Seq	UNC-LCCC	UNC-LCCC	ILLUMINA	Illumina	HG19	UNCID_1492628.0dd2289d-a511-4e92-a9e5-53102374fecb.sorted_genome_alignments.bam	7348134201	826b555c1bf3aed10b4edf2203a1c382	02aabcdf-98ea-49a6-83f8-533ff7d2dafd	0dd2289d-a511-4e92-a9e5-53102374fecb	1ae087ac-63f0-4cf9-b698-f5c13e1f4681	11b16e81-5a7b-4eb0-addb-895dab99bdc1	BB		2008-11-12	2008-11-12	2009-05-15	Live
TCGA	TCGA-BB-7864-01A-11R-2232-07	HNSC	Head and Neck squamous cell carcinoma	TP	Primary Solid Tumor	RNA	RNA-Seq	UNC-LCCC	UNC-LCCC	ILLUMINA	Illumina	HG19	UNCID_1491007.1e6d2aab-459d-4dbb-88d4-f41c66394c1c.sorted_genome_alignments.bam	6902144367	db17cb343c4aa8b8e8c961bd4a0f72f0	b96e0b6c-d55f-4af6-b2c0-0080f1c7f015	1e6d2aab-459d-4dbb-88d4-f41c66394c1c	f87f7cee-e9bd-45cc-a740-3d8ffa9746d3	f3c568ae-ad12-4155-a652-8e16e5276bda	BB		2008-11-12	2008-11-12	2009-05-15	Live
TCGA	TCGA-BB-8596-01A-11R-2403-07	HNSC	Head and Neck squamous cell carcinoma	TP	Primary Solid Tumor	RNA	RNA-Seq	UNC-LCCC	UNC-LCCC	ILLUMINA	Illumina	HG19	UNCID_2208562.dd8cd3c1-09b3-44b7-a128-fd442d38118f.sorted_genome_alignments.bam	3963025834	7cc5c1598bf8a39940be0e006ea5ef1a	124a38de-ac1a-41d7-848f-29922f6670f6	dd8cd3c1-09b3-44b7-a128-fd442d38118f	5646f226-e2ce-45ef-8aa2-4841ec6b56b0	226992b4-f81f-49f5-a1da-37ab1742779b	BB		2009-11-06	2009-11-06	2009-11-06	Live
TCGA	TCGA-BB-A5HY-01A-11R-A28V-07	HNSC	Head and Neck squamous cell carcinoma	TP	Primary Solid Tumor	RNA	RNA-Seq	UNC-LCCC	UNC-LCCC	ILLUMINA	Illumina	HG19	UNCID_2199621.0c2f310b-fa59-4f6f-894a-dad920214004.sorted_genome_alignments.bam	7602066687	dc96ba323c05fd92273c30c7e5dc6a97	f4e4f57a-2e66-443f-bd1b-2050663d7d01	0c2f310b-fa59-4f6f-894a-dad920214004	0394060d-010e-405f-983d-db525f01f2c3	5c2b4403-cdd4-4550-ba01-d8ebad9fcbc8	BB		2009-11-06	2009-11-06	2009-11-06	Live
TCGA	TCGA-BB-A5HZ-01A-21R-A28V-07	HNSC	Head and Neck squamous cell carcinoma	TP	Primary Solid Tumor	RNA	RNA-Seq	UNC-LCCC	UNC-LCCC	ILLUMINA	Illumina	HG19	UNCID_2197034.494ca42f-ef14-4741-b192-77de68d455d4.sorted_genome_alignments.bam	6177513160	c484496f1c4cede547edc7df2268986b	66e05406-d9a5-4926-9800-202223dee0ad	494ca42f-ef14-4741-b192-77de68d455d4	a88d6f62-88da-40c4-bc16-7fe58f038b8c	2321b0fd-b985-4a37-b45e-49f6e7b68a50	BB		2009-11-06	2009-11-06	2009-11-06	Live
TCGA	TCGA-BC-4072-01B-11R-A155-07	LIHC	Liver hepatocellular carcinoma	TP	Primary Solid Tumor	RNA	RNA-Seq	UNC-LCCC	UNC-LCCC	ILLUMINA	Illumina	HG19	UNCID_1721073.091c332c-1596-4db6-88e7-e40ef85f15dd.sorted_genome_alignments.bam	9564398391	f154d359c3aa80556fc90f7d7607ee2b	7c853bfe-046d-4464-9401-4fdac687aa24	091c332c-1596-4db6-88e7-e40ef85f15dd	5c9a21a3-d471-401a-9568-59dc84245d28	b390716a-8160-464f-9a7f-a9d7e3ce99b4	BC		2009-01-28	2009-01-28	2009-05-15	Live
TCGA	TCGA-BC-4073-01B-02R-A131-07	LIHC	Liver hepatocellular carcinoma	TP	Primary Solid Tumor	RNA	RNA-Seq	UNC-LCCC	UNC-LCCC	ILLUMINA	Illumina	HG19	UNCID_1194026.8b3062fd-dd51-4bc0-a858-6783b3b5fe08.sorted_genome_alignments.bam	7652638755	17f7321326ca36e825957bd679c76b26	ab7a28b3-678d-491a-ae1e-d9c4bf3fcd9b	8b3062fd-dd51-4bc0-a858-6783b3b5fe08	00f209c3-041a-4c6e-8b0f-6383eb3c85fc	9c101575-699b-4629-8a69-e57fe2d0c727	BC		2008-06-06	2008-06-06	2009-05-15	Live
TCGA	TCGA-BC-A10Q-01A-11R-A131-07	LIHC	Liver hepatocellular carcinoma	TP	Primary Solid Tumor	RNA	RNA-Seq	UNC-LCCC	UNC-LCCC	ILLUMINA	Illumina	HG19	UNCID_1193462.19c97e3d-f5af-4301-92f4-be8ac9e27427.sorted_genome_alignments.bam	5580588930	072cde9e7262e5838b7f62024d99adef	55574a1b-9f06-4758-aa9f-a1d4aa3c8f89	19c97e3d-f5af-4301-92f4-be8ac9e27427	dfa15fbe-bb14-40ce-afc6-70694112e3e2	bf225dc1-4309-4304-849e-cbcc23c8442c	BC		2008-06-06	2008-06-06	2009-05-15	Live
TCGA	TCGA-BC-A10R-01A-11R-A131-07	LIHC	Liver hepatocellular carcinoma	TP	Primary Solid Tumor	RNA	RNA-Seq	UNC-LCCC	UNC-LCCC	ILLUMINA	Illumina	HG19	UNCID_1201223.d6cb14d4-1ee1-4d83-ad3f-efa19969c00f.sorted_genome_alignments.bam	7389144744	bdb5974a4c9ebf7d6373d352ff8661ce	36fbc8a1-0cea-4ceb-ae61-3a026b613f5e	d6cb14d4-1ee1-4d83-ad3f-efa19969c00f	0bf5bbd4-d9e8-42a6-9ab5-f2c174dec12c	995180f2-5aa7-47b9-bb3f-585f94b2457a	BC		2008-05-27	2008-05-27	2009-05-15	Live
TCGA	TCGA-BC-A10S-01A-22R-A131-07	LIHC	Liver hepatocellular carcinoma	TP	Primary Solid Tumor	RNA	RNA-Seq	UNC-LCCC	UNC-LCCC	ILLUMINA	Illumina	HG19	UNCID_1204966.68f75980-9246-46b2-82d2-41abd9a72998.sorted_genome_alignments.bam	6808334708	e84d70f1a842021d3156a17ba8e0518a	1efa44c4-ccaa-4d82-a898-c7e72d14ccb7	68f75980-9246-46b2-82d2-41abd9a72998	592ef526-176a-42e0-bbeb-fb62d369a343	ade2df15-2ed2-4dee-a710-e2814de6e4ef	BC		2008-05-27	2008-05-27	2009-05-15	Live
TCGA	TCGA-BC-A10U-01A-11R-A131-07	LIHC	Liver hepatocellular carcinoma	TP	Primary Solid Tumor	RNA	RNA-Seq	UNC-LCCC	UNC-LCCC	ILLUMINA	Illumina	HG19	UNCID_1797226.45684bfb-a8c1-4224-a632-a93aa7f70b47.sorted_genome_alignments.bam	7290253522	14bc178b03836658dd8479c8e390e1b9	53e725f5-1894-40b5-a138-9301c7fc28a1	45684bfb-a8c1-4224-a632-a93aa7f70b47	23103931-cc29-4f89-ae9c-79d53401ecea	f948e99c-22ba-4037-8a69-34b15f9fa557	BC		2009-01-28	2009-01-28	2009-05-15	Live
TCGA	TCGA-BC-A10W-01A-11R-A131-07	LIHC	Liver hepatocellular carcinoma	TP	Primary Solid Tumor	RNA	RNA-Seq	UNC-LCCC	UNC-LCCC	ILLUMINA	Illumina	HG19	UNCID_1797048.affaf79d-f5a4-45a3-9cbf-181c473a8b2a.sorted_genome_alignments.bam	7174504937	1554f3964998fe320bd676dbc5bf2315	7d646459-3340-4c0f-a38e-7902709406c3	affaf79d-f5a4-45a3-9cbf-181c473a8b2a	39baf24a-4032-4c23-b3fe-2c50df1881f6	18fd84d2-dda5-4916-b42b-5ee6ac00496f	BC		2009-01-28	2009-01-28	2009-05-15	Live
TCGA	TCGA-BC-A10Y-01A-11R-A131-07	LIHC	Liver hepatocellular carcinoma	TP	Primary Solid Tumor	RNA	RNA-Seq	UNC-LCCC	UNC-LCCC	ILLUMINA	Illumina	HG19	UNCID_1886490.dd37c309-81f0-4d3d-863d-a16aa505e346.sorted_genome_alignments.bam	7676632471	8dade8d677dfbae84850bf1a72c2063c	fc2b1dc6-812a-40bd-ae17-365a83dcd527	dd37c309-81f0-4d3d-863d-a16aa505e346	6533648f-1353-4253-b65b-d472aacf5751	06ba5a5e-1718-4208-9811-8a157a520645	BC		2009-04-02	2009-04-02	2009-05-15	Live
TCGA	TCGA-BC-A10Z-01A-11R-A131-07	LIHC	Liver hepatocellular carcinoma	TP	Primary Solid Tumor	RNA	RNA-Seq	UNC-LCCC	UNC-LCCC	ILLUMINA	Illumina	HG19	UNCID_1167968.388a996e-0fb1-4274-905d-074ff0058d80.sorted_genome_alignments.bam	6729723806	6dabdbeb3103ff37d2dcc44c6ca91fff	777cf8b6-0c6e-4865-8e57-c8e3a6f0d9be	388a996e-0fb1-4274-905d-074ff0058d80	709f1e4d-f5e8-4a0b-8254-23f037f4bae7	a758e425-e4f9-4b71-86f0-f82f4331055d	BC		2008-05-18	2008-05-18	2009-05-15	Live
TCGA	TCGA-BC-A110-01A-11R-A131-07	LIHC	Liver hepatocellular carcinoma	TP	Primary Solid Tumor	RNA	RNA-Seq	UNC-LCCC	UNC-LCCC	ILLUMINA	Illumina	HG19	UNCID_2096352.3f4ab9a7-3a43-4601-a21f-2ee63b10efee.sorted_genome_alignments.bam	3596882283	eb562852f31b517064ef58b8e37987f3	db182a3e-d8a8-49c9-b61e-20a7820488d8	3f4ab9a7-3a43-4601-a21f-2ee63b10efee	cf028bce-d20d-42b8-8507-1ec94a391e85	4db99739-f0d5-4db9-a5fa-4445c7a61b4b	BC		2009-08-28	2009-08-28	2009-08-28	Live
TCGA	TCGA-BC-A216-01A-11R-A155-07	LIHC	Liver hepatocellular carcinoma	TP	Primary Solid Tumor	RNA	RNA-Seq	UNC-LCCC	UNC-LCCC	ILLUMINA	Illumina	HG19	UNCID_1880948.2da5bdd2-23ba-4f3f-93f6-90951a889955.sorted_genome_alignments.bam	8419518241	19d787e227dcd453d2c97aff56402631	ad636952-e1f8-47a7-8a60-5fb404236208	2da5bdd2-23ba-4f3f-93f6-90951a889955	4bbdbe77-f3cb-4b64-9826-72debb734784	f8b5247f-5276-4189-9041-2d914482d539	BC		2009-04-02	2009-04-02	2009-05-15	Live
TCGA	TCGA-BC-A3KG-01A-11R-A213-07	LIHC	Liver hepatocellular carcinoma	TP	Primary Solid Tumor	RNA	RNA-Seq	UNC-LCCC	UNC-LCCC	ILLUMINA	Illumina	HG19	UNCID_1841488.46deaeee-1e58-4eae-8aaf-94500ec4a6de.sorted_genome_alignments.bam	7551172663	a53ec1a80e869d28999362c61d15c636	52a3da4a-2571-4c16-949c-2014830d6f87	46deaeee-1e58-4eae-8aaf-94500ec4a6de	75f43fca-200a-48b0-bb67-0693d7b91119	da632ff7-e6b4-4ecd-ab72-a08461588b44	BC		2009-04-02	2009-04-02	2009-05-15	Live
TCGA	TCGA-BC-A5W4-01A-11R-A28V-07	LIHC	Liver hepatocellular carcinoma	TP	Primary Solid Tumor	RNA	RNA-Seq	UNC-LCCC	UNC-LCCC	ILLUMINA	Illumina	HG19	UNCID_2101141.440b70b1-0313-4c54-bfb4-e1f44a336aba.sorted_genome_alignments.bam	4586241894	2c82a8d88931b6d48edeba4372e0a8bc	d3fda945-0a78-4ec9-8ec2-3a49c6bd894c	440b70b1-0313-4c54-bfb4-e1f44a336aba	6bb5d506-8fca-43f3-90a6-03c915d7ede2	7b9c40bf-6ad0-491e-84fc-f835fe3589c5	BC		2009-08-28	2009-08-28	2009-08-28	Live
TCGA	TCGA-BD-A3EP-01A-11R-A22L-07	LIHC	Liver hepatocellular carcinoma	TP	Primary Solid Tumor	RNA	RNA-Seq	UNC-LCCC	UNC-LCCC	ILLUMINA	Illumina	HG19	UNCID_2084170.22142880-0e1a-4e12-98b1-2597e9d14def.sorted_genome_alignments.bam	5470350598	46c6a12e1147c9b9e5acf2977f82dd90	51cff499-6048-4c46-87b2-343518f78dcc	22142880-0e1a-4e12-98b1-2597e9d14def	de302b98-250d-42fe-9945-11e1b2bbd3c6	553dfa2d-c496-4982-8ba1-32d5054864be	BD		2009-07-15	2009-07-15	2009-07-15	Live
TCGA	TCGA-BD-A3ER-01A-11R-A213-07	LIHC	Liver hepatocellular carcinoma	TP	Primary Solid Tumor	RNA	RNA-Seq	UNC-LCCC	UNC-LCCC	ILLUMINA	Illumina	HG19	UNCID_1920821.459ab827-f9c7-4b30-9b6a-86bee706c6e0.sorted_genome_alignments.bam	5624565580	597c91d74b001e48732407a4dc9601c2	301c9f88-0935-4e9b-b889-6ee0399cba2f	459ab827-f9c7-4b30-9b6a-86bee706c6e0	9457a9a1-3dd1-4d88-b1e1-d20aae4491dd	7e3bb1d9-c3b4-4af8-85d3-f51f3b77d066	BD		2009-06-12	2009-06-12	2009-06-12	Live
TCGA	TCGA-BF-A1PU-01A-11R-A18S-07	SKCM	Skin Cutaneous Melanoma	TP	Primary Solid Tumor	RNA	RNA-Seq	UNC-LCCC	UNC-LCCC	ILLUMINA	Illumina	HG19	UNCID_1242560.9ff4d588-da73-4e26-975d-2b098fe74984.sorted_genome_alignments.bam	8513042064	62e4b68883be53a01661fd822f196fca	2011712e-72f7-4df1-94c3-ddfe1d8bfc42	9ff4d588-da73-4e26-975d-2b098fe74984	3dd5a206-d7f3-42f1-b9cc-4b31c76d495d	d9c8128a-5990-43c8-ac08-cbdf035213d6	BF		2008-06-07	2008-06-07	2009-05-15	Live
TCGA	TCGA-BF-A1PV-01A-11R-A18U-07	SKCM	Skin Cutaneous Melanoma	TP	Primary Solid Tumor	RNA	RNA-Seq	UNC-LCCC	UNC-LCCC	ILLUMINA	Illumina	HG19	UNCID_1233878.a57841bb-fa68-4d84-85e0-2d5e4f3ce828.sorted_genome_alignments.bam	8208038663	95d77190b6318790a742ebe63c6fbbfb	8cb5a30c-5a41-4a51-bf82-29ac62900d81	a57841bb-fa68-4d84-85e0-2d5e4f3ce828	eff78af6-0f68-49b9-866b-0d511606f2b1	090debb2-290d-49dd-b642-7f01c99a795c	BF		2008-06-07	2008-06-07	2009-05-15	Live
TCGA	TCGA-BF-A1PX-01A-12R-A18T-07	SKCM	Skin Cutaneous Melanoma	TP	Primary Solid Tumor	RNA	RNA-Seq	UNC-LCCC	UNC-LCCC	ILLUMINA	Illumina	HG19	UNCID_1225644.73b2e2ac-aafd-40e7-8759-ffa226f04a3b.sorted_genome_alignments.bam	7970656258	13aaf179e65b9eb350df9e86a66d85a2	6c213b3c-8c4e-49d3-9801-5f3819852dc0	73b2e2ac-aafd-40e7-8759-ffa226f04a3b	197ac33e-d5df-40de-92f2-6ef7fe2ad6dd	ee2f9863-0dae-4830-a780-e7745414bc3d	BF		2008-06-07	2008-06-07	2009-05-15	Live
TCGA	TCGA-BF-A1PZ-01A-11R-A18S-07	SKCM	Skin Cutaneous Melanoma	TP	Primary Solid Tumor	RNA	RNA-Seq	UNC-LCCC	UNC-LCCC	ILLUMINA	Illumina	HG19	UNCID_1286603.27bf4227-d8a9-4048-af7e-01c6d5d0e777.sorted_genome_alignments.bam	7615513004	8a030ce095c235c1f237bd6d24f2e3a9	0c2c67ce-c9ff-45ad-a11b-3abc15b7439b	27bf4227-d8a9-4048-af7e-01c6d5d0e777	455f982c-a067-46ac-bf89-3e535d0ffca0	2a5ee782-122e-432b-98e0-0849b6f9a3d9	BF		2008-06-02	2008-06-02	2009-05-15	Live
TCGA	TCGA-BF-A1Q0-01A-21R-A18S-07	SKCM	Skin Cutaneous Melanoma	TP	Primary Solid Tumor	RNA	RNA-Seq	UNC-LCCC	UNC-LCCC	ILLUMINA	Illumina	HG19	UNCID_1287459.c8600bba-b4bd-400e-ab67-03d66be9da31.sorted_genome_alignments.bam	7083153322	b43c1d2126ee08af1706afefed047d10	f8fad44a-2ef1-4da3-8776-a70dea803640	c8600bba-b4bd-400e-ab67-03d66be9da31	633ddc04-c424-42c8-8e54-673968b130a7	b68cfb6b-4249-4855-8278-b18c0f561efd	BF		2008-06-02	2008-06-02	2009-05-15	Live
TCGA	TCGA-BF-A3DJ-01A-11R-A20F-07	SKCM	Skin Cutaneous Melanoma	TP	Primary Solid Tumor	RNA	RNA-Seq	UNC-LCCC	UNC-LCCC	ILLUMINA	Illumina	HG19	UNCID_1381745.4a78ff4a-a904-4fbe-abe6-2aa51b15c0ab.sorted_genome_alignments.bam	7180515023	d5c50f35dfb7a2bc8f2fb1e897c0138d	292eb45c-064b-4441-846d-aae6c3b40029	4a78ff4a-a904-4fbe-abe6-2aa51b15c0ab	62393dab-ab41-4785-9a57-aa4c25d223e9	8bcf2396-d65e-4aa0-a0a1-4cc3985db55f	BF		2008-09-28	2008-09-28	2009-05-15	Live
TCGA	TCGA-BF-A3DL-01A-11R-A20F-07	SKCM	Skin Cutaneous Melanoma	TP	Primary Solid Tumor	RNA	RNA-Seq	UNC-LCCC	UNC-LCCC	ILLUMINA	Illumina	HG19	UNCID_1381047.2e00b580-b6b7-433e-88e8-69a75fae592f.sorted_genome_alignments.bam	6408824397	cdd2d870e2158b65b31d295359d0873d	910180bb-c288-42bc-88e7-e3a78e62eaa1	2e00b580-b6b7-433e-88e8-69a75fae592f	e9f0f030-d9aa-47c8-9f4d-a9ce58888c41	b34a1792-b9c1-4e2c-b3e1-3d3cd13d0d5d	BF		2008-09-28	2008-09-28	2009-05-15	Live
TCGA	TCGA-BF-A3DM-01A-11R-A20F-07	SKCM	Skin Cutaneous Melanoma	TP	Primary Solid Tumor	RNA	RNA-Seq	UNC-LCCC	UNC-LCCC	ILLUMINA	Illumina	HG19	UNCID_1380834.ca667c68-e9fb-4003-8639-5fa1d00a7a95.sorted_genome_alignments.bam	7185341750	c3e2d54d2a78055317a824abeda5854a	9cef79f7-ed4b-4ab9-bf74-6d6e979269cd	ca667c68-e9fb-4003-8639-5fa1d00a7a95	1ca2eb9f-9496-450f-83fe-c7a6cb1a075b	ffdcb50d-0e00-49b1-aaf6-f3a920cbcacc	BF		2008-09-28	2008-09-28	2009-05-15	Live
TCGA	TCGA-BF-A3DN-01A-11R-A20F-07	SKCM	Skin Cutaneous Melanoma	TP	Primary Solid Tumor	RNA	RNA-Seq	UNC-LCCC	UNC-LCCC	ILLUMINA	Illumina	HG19	UNCID_1382402.bbdc1eec-bfa5-4be6-ac9b-80426e1f7fdd.sorted_genome_alignments.bam	8295116862	4eed64600e69c00367498c5a4d108930	551921a0-21c9-4a8f-9c69-51a843d4cd6d	bbdc1eec-bfa5-4be6-ac9b-80426e1f7fdd	d7e86c99-a716-48b8-b067-e73d68b14dee	d5d00662-3e0c-47eb-a07d-e1b064576323	BF		2008-11-12	2008-11-12	2009-05-15	Live
TCGA	TCGA-BF-A5EO-01A-12R-A27Q-07	SKCM	Skin Cutaneous Melanoma	TP	Primary Solid Tumor	RNA	RNA-Seq	UNC-LCCC	UNC-LCCC	ILLUMINA	Illumina	HG19	UNCID_1982719.51627bee-72ff-4b4d-8df1-df5043766d43.sorted_genome_alignments.bam	5685734894	8eae8b084ba7c469d827491974de40b8	e94e4c13-d24e-441b-bf9a-37b8c8f3a7cd	51627bee-72ff-4b4d-8df1-df5043766d43	8352cbb0-10e7-40bd-96f0-1e982ab4c07b	6365698e-e3bf-4a9f-9361-a5f18488bf1a	BF		2009-08-29	2009-08-29	2009-08-29	Live
TCGA	TCGA-BF-A5EP-01A-12R-A27Q-07	SKCM	Skin Cutaneous Melanoma	TP	Primary Solid Tumor	RNA	RNA-Seq	UNC-LCCC	UNC-LCCC	ILLUMINA	Illumina	HG19	UNCID_1982909.97f5e1fa-9706-4237-9e18-437b59dea594.sorted_genome_alignments.bam	6366576309	f75292b92d5bcc991528e6c41b899771	287534a8-a426-47ed-9648-bd8f6d210ce3	97f5e1fa-9706-4237-9e18-437b59dea594	888ef0fc-fc84-4afb-a369-695fee5ae4f6	d228f301-0901-41c9-afc1-c0fc5a5279f4	BF		2009-09-02	2009-08-29	2009-09-02	Live
TCGA	TCGA-BF-A5EQ-01A-21R-A27Q-07	SKCM	Skin Cutaneous Melanoma	TP	Primary Solid Tumor	RNA	RNA-Seq	UNC-LCCC	UNC-LCCC	ILLUMINA	Illumina	HG19	UNCID_1982854.66a4ff31-c95c-4c76-8e91-1ae3c76e313c.sorted_genome_alignments.bam	6472536077	d776f4750242c1853e96f34cb0927f09	4456f588-7065-441c-8f69-9756d8313dd6	66a4ff31-c95c-4c76-8e91-1ae3c76e313c	53de8f81-a226-4ab9-bddc-856ffd111817	455baa03-cee7-43b2-8f5e-bc9559dcd0bd	BF		2009-09-02	2009-08-29	2009-09-02	Live
TCGA	TCGA-BF-A5ER-01A-12R-A27Q-07	SKCM	Skin Cutaneous Melanoma	TP	Primary Solid Tumor	RNA	RNA-Seq	UNC-LCCC	UNC-LCCC	ILLUMINA	Illumina	HG19	UNCID_1981719.1a8747a6-dc84-4a6e-9d32-ebd2c517775e.sorted_genome_alignments.bam	7143024095	bce00c0b385071c8c8dd9339c0cb0f60	50390dfb-8b30-4067-b2ef-3bde56eb40d0	1a8747a6-dc84-4a6e-9d32-ebd2c517775e	b44cced8-88db-4769-a1b0-b09d28558277	38c53576-d7cf-4700-b205-13711812c1f0	BF		2009-08-29	2009-08-29	2009-08-29	Live
TCGA	TCGA-BF-A5ES-01A-11R-A27Q-07	SKCM	Skin Cutaneous Melanoma	TP	Primary Solid Tumor	RNA	RNA-Seq	UNC-LCCC	UNC-LCCC	ILLUMINA	Illumina	HG19	UNCID_1981392.8b04f9ea-ffb8-4a51-a20e-64e6889f6d5f.sorted_genome_alignments.bam	5285662120	b4d1f1e4d8d219d29223b789a7f35e46	62f4a7f9-53f3-4e0e-9702-c9b9c91c1a07	8b04f9ea-ffb8-4a51-a20e-64e6889f6d5f	ef40fa3d-807b-47c1-9f77-58e9778ce391	caf1bbfa-d165-482b-8169-8ea0cc00fa3d	BF		2009-08-29	2009-08-29	2009-08-29	Live
TCGA	TCGA-BH-A0AV-01A-31R-A115-07	BRCA	Breast invasive carcinoma	TP	Primary Solid Tumor	RNA	RNA-Seq	UNC-LCCC	UNC-LCCC	ILLUMINA	Illumina	HG19	UNCID_1137667.afe0fbfe-18e0-4b80-a44c-7abe3c7e5c93.sorted_genome_alignments.bam	7565613379	242c7fbbb46687695f4802687a132b55	007fce0e-d709-4969-8f22-99e27176bc33	afe0fbfe-18e0-4b80-a44c-7abe3c7e5c93	790ff5db-b7f3-4946-aaed-305f66b1dd6a	dce6cac3-6c76-4574-b7a8-c7083b12f22e	BH		2008-05-12	2008-05-12	2009-05-15	Live
TCGA	TCGA-BH-A0B0-01A-21R-A115-07	BRCA	Breast invasive carcinoma	TP	Primary Solid Tumor	RNA	RNA-Seq	UNC-LCCC	UNC-LCCC	ILLUMINA	Illumina	HG19	UNCID_1137353.059c8834-efd5-447c-97c6-49fd68c09c0d.sorted_genome_alignments.bam	6018211142	77e7e7e03c163235d8b7bb0d61cfe4d5	09cf18f0-80c1-48dc-a9c2-74143d250c45	059c8834-efd5-447c-97c6-49fd68c09c0d	66af34ea-f471-4092-aff6-9ac9a5b75b11	b25afcbc-accf-4f14-acc3-2f8bb700e5d2	BH		2008-05-24	2008-05-12	2009-05-15	Live
TCGA	TCGA-BH-A0B1-01A-12R-A056-07	BRCA	Breast invasive carcinoma	TP	Primary Solid Tumor	RNA	RNA-Seq	UNC-LCCC	UNC-LCCC	ILLUMINA	Illumina	HG19	UNCID_1153597.0042b857-502f-4d8e-baac-845c1a9bb64b.sorted_genome_alignments.bam	6536887743	b41ad9e53c42db8a20630580c4040205	3c644058-cc5e-4ab2-a852-eda9440ace42	0042b857-502f-4d8e-baac-845c1a9bb64b	b4e4fea2-b802-4a86-923e-3fcbd3c708fe	31532d08-cb6e-40fa-9dfe-d2c6d037dcb1	BH		2008-05-15	2008-05-14	2009-05-15	Live
TCGA	TCGA-BH-A0BR-01A-21R-A115-07	BRCA	Breast invasive carcinoma	TP	Primary Solid Tumor	RNA	RNA-Seq	UNC-LCCC	UNC-LCCC	ILLUMINA	Illumina	HG19	UNCID_1134875.0ef20000-2c8e-47bb-86e5-ffa2814099a7.sorted_genome_alignments.bam	5576415210	003e7fee68d1b26f82d2895974b8d307	0bd62e41-355e-4d27-800b-1895db36b70c	0ef20000-2c8e-47bb-86e5-ffa2814099a7	3ecb0147-276d-486c-9af0-ce437c24ba83	581cc2a6-e95c-46e1-8530-598a616e86be	BH		2008-06-25	2008-05-11	2009-05-15	Live
TCGA	TCGA-BH-A0DH-01A-11R-A084-07	BRCA	Breast invasive carcinoma	TP	Primary Solid Tumor	RNA	RNA-Seq	UNC-LCCC	UNC-LCCC	ILLUMINA	Illumina	HG19	UNCID_1150111.c643222a-e138-4b3c-a96d-02be24ccb0d0.sorted_genome_alignments.bam	5994421343	294b0722124df6c110d1ddc2860398ab	074c8d57-65ac-4b5e-b754-0737dc596ca1	c643222a-e138-4b3c-a96d-02be24ccb0d0	491b6364-1223-474f-816f-e248c8c841e2	700477dc-5eb4-4efb-a301-12172a7469f7	BH		2008-05-15	2008-05-15	2009-05-15	Live
TCGA	TCGA-BH-A0DL-01A-11R-A115-07	BRCA	Breast invasive carcinoma	TP	Primary Solid Tumor	RNA	RNA-Seq	UNC-LCCC	UNC-LCCC	ILLUMINA	Illumina	HG19	UNCID_1133483.1013446f-5beb-485d-809a-efe81a2138dd.sorted_genome_alignments.bam	9203559468	cb9819dc831c9453d9dc5e854b4d7b66	e46977b9-1fed-4ffe-a1f9-427b7cae015f	1013446f-5beb-485d-809a-efe81a2138dd	ba39bfbc-5cac-4f6c-b55c-4eee3466ee93	20308c88-18f2-4373-9e93-1f1d589d97e2	BH		2008-06-25	2008-05-11	2009-05-15	Live
TCGA	TCGA-BH-A0DS-01A-11R-A056-07	BRCA	Breast invasive carcinoma	TP	Primary Solid Tumor	RNA	RNA-Seq	UNC-LCCC	UNC-LCCC	ILLUMINA	Illumina	HG19	UNCID_1147861.00ee8acd-0841-4c85-a99a-8966a6828dd7.sorted_genome_alignments.bam	4597623324	c9bdea9b0829fc32fd7a4fd7f8ddfe32	c0a32ade-3ae3-48aa-9e29-0416a9f68f84	00ee8acd-0841-4c85-a99a-8966a6828dd7	fb57c598-b45b-478a-9d34-ca1f050d5b7c	a99e45da-6933-4300-9c8a-e9d0f9e9c825	BH		2008-05-13	2008-05-13	2009-05-15	Live
TCGA	TCGA-BH-A0DV-01A-21R-A12P-07	BRCA	Breast invasive carcinoma	TP	Primary Solid Tumor	RNA	RNA-Seq	UNC-LCCC	UNC-LCCC	ILLUMINA	Illumina	HG19	UNCID_1128696.0d029d04-13cd-4870-a9e3-9d2e65c9b0b7.sorted_genome_alignments.bam	7489778888	e472cea913a810717bbd5548e168ad7d	0290f47c-796f-41a7-a45c-960b053864ac	0d029d04-13cd-4870-a9e3-9d2e65c9b0b7	96b9c7db-1be1-4b60-b47c-26b654c3d64c	b4c19f4e-c5bf-4c4f-bad8-9c18128c112d	BH		2008-05-11	2008-05-11	2009-05-15	Live
TCGA	TCGA-BH-A0EI-01A-11R-A115-07	BRCA	Breast invasive carcinoma	TP	Primary Solid Tumor	RNA	RNA-Seq	UNC-LCCC	UNC-LCCC	ILLUMINA	Illumina	HG19	UNCID_1137736.c6929312-e22d-4d4e-830d-6f735184d9b2.sorted_genome_alignments.bam	6307711790	d0f2ac73dd2294925887e6e7ddb64a8a	fe20b881-b344-4939-8a90-076fc2b8231c	c6929312-e22d-4d4e-830d-6f735184d9b2	22b35927-1c3f-4f98-ba42-deafc56b677a	4a4d5c63-8e41-487d-839a-f68f28ab9b82	BH		2008-05-23	2008-05-12	2009-05-15	Live
TCGA	TCGA-BH-A0HW-01A-11R-A034-07	BRCA	Breast invasive carcinoma	TP	Primary Solid Tumor	RNA	RNA-Seq	UNC-LCCC	UNC-LCCC	ILLUMINA	Illumina	HG19	UNCID_1147145.0172d30c-287c-4f3e-b70c-5760c6dccb7c.sorted_genome_alignments.bam	7468860107	f9276847850e8359193c8f2b83039c7c	743b4c96-308d-495a-a759-4f1bfa0028db	0172d30c-287c-4f3e-b70c-5760c6dccb7c	29fdc464-f216-4828-b456-829f71436e27	f76e87a9-4a50-48b4-9527-eac98c38800e	BH		2008-05-13	2008-05-13	2009-05-15	Live
TCGA	TCGA-BH-A0W3-01A-11R-A109-07	BRCA	Breast invasive carcinoma	TP	Primary Solid Tumor	RNA	RNA-Seq	UNC-LCCC	UNC-LCCC	ILLUMINA	Illumina	HG19	UNCID_1137510.0def3ef8-7608-483c-b899-4d459f6d2e2d.sorted_genome_alignments.bam	4479984344	ae98e79a0b648d284ae79b399721d8f6	d9d4b76f-e24d-44af-8b5e-5ebf50100989	0def3ef8-7608-483c-b899-4d459f6d2e2d	3c612e12-6de8-44fa-a095-805c45474821	9ad80473-9148-45a7-ad6d-9936a899e022	BH		2008-05-24	2008-05-12	2009-05-15	Live
TCGA	TCGA-BH-A0W7-01A-11R-A115-07	BRCA	Breast invasive carcinoma	TP	Primary Solid Tumor	RNA	RNA-Seq	UNC-LCCC	UNC-LCCC	ILLUMINA	Illumina	HG19	UNCID_1138019.afaeb45f-d795-4fe0-b4ee-5b90816e6427.sorted_genome_alignments.bam	5493137872	bb30c27d273bba6b2d6fca0f56a9c4e5	634b2913-09e6-4d46-8269-cbbe32154945	afaeb45f-d795-4fe0-b4ee-5b90816e6427	9f80649b-a249-4fb5-97ad-059a30e13fea	e61873d5-bfd2-4fcc-9f9e-ca80779d36b7	BH		2008-05-12	2008-05-12	2009-05-15	Live
TCGA	TCGA-BH-A18R-01A-11R-A12D-07	BRCA	Breast invasive carcinoma	TP	Primary Solid Tumor	RNA	RNA-Seq	UNC-LCCC	UNC-LCCC	ILLUMINA	Illumina	HG19	UNCID_1131613.b05828bc-eb75-4220-9972-6c6d62fa5303.sorted_genome_alignments.bam	8656243562	e86fb670f33973c8ebc3a66f423c8346	d5d333e9-bf64-4f3c-8945-41f7716072d2	b05828bc-eb75-4220-9972-6c6d62fa5303	f6e1ec78-5ad9-4879-9b7e-262d17b166ad	518be2c7-fba5-47b1-8c8b-fef812fa74a4	BH		2008-06-17	2008-05-11	2009-05-15	Live
TCGA	TCGA-BH-A18S-01A-11R-A12D-07	BRCA	Breast invasive carcinoma	TP	Primary Solid Tumor	RNA	RNA-Seq	UNC-LCCC	UNC-LCCC	ILLUMINA	Illumina	HG19	UNCID_1131383.cf00b389-d06b-4dd5-9b18-737b06ab9bed.sorted_genome_alignments.bam	6719699677	22cc200ca8fa2dce4fc5f44049f4d2c7	5e1895d2-2bf5-4193-be39-551b2a6079a8	cf00b389-d06b-4dd5-9b18-737b06ab9bed	433427a1-bacf-4381-91ba-5fec8a0953f9	ce3a4469-8d19-4661-9c48-1baf6e84f49c	BH		2008-05-28	2008-05-11	2009-05-15	Live
TCGA	TCGA-BH-A1ET-01A-11R-A137-07	BRCA	Breast invasive carcinoma	TP	Primary Solid Tumor	RNA	RNA-Seq	UNC-LCCC	UNC-LCCC	ILLUMINA	Illumina	HG19	UNCID_1128458.b0388c2e-0793-4084-bcc3-454c2ec88931.sorted_genome_alignments.bam	11146626892	2b99120de601a24dfb63c63692422866	0f0e10cd-1aa2-404b-bb8a-22fcbb43aa0f	b0388c2e-0793-4084-bcc3-454c2ec88931	8986a141-eae7-4157-b695-02cc6fc3b071	2190d984-3941-41d4-b6de-d0aa76f3570d	BH		2008-05-29	2008-05-11	2009-05-15	Live
TCGA	TCGA-BH-A1F2-01A-31R-A13Q-07	BRCA	Breast invasive carcinoma	TP	Primary Solid Tumor	RNA	RNA-Seq	UNC-LCCC	UNC-LCCC	ILLUMINA	Illumina	HG19	UNCID_1115675.dbba4276-4b85-4309-8f98-951313c3a3dc.sorted_genome_alignments.bam	8598236444	e77843e30a554a09a62fe4e180c32ecb	d8072064-464f-4db8-b9ed-3cd32b796ecc	dbba4276-4b85-4309-8f98-951313c3a3dc	6a2972e3-cca9-47e5-aac0-b770f2399eeb	e5c171ac-f700-439c-9e44-6cfed2c9cea7	BH		2008-05-08	2008-05-08	2009-05-15	Live
TCGA	TCGA-BH-A1F5-01A-12R-A13Q-07	BRCA	Breast invasive carcinoma	TP	Primary Solid Tumor	RNA	RNA-Seq	UNC-LCCC	UNC-LCCC	ILLUMINA	Illumina	HG19	UNCID_1114219.07c52f68-8ece-4702-8573-9b21f32df787.sorted_genome_alignments.bam	7683048733	5ce884ee1d7b6cdf81a96d834cb7a8db	260c59b6-4f07-43e8-91b5-17a8081de398	07c52f68-8ece-4702-8573-9b21f32df787	e663954c-05a8-479a-a623-400c1eb5efc6	5cd62b0e-902e-492c-843d-5d8aa6964dc5	BH		2008-05-08	2008-05-08	2009-05-15	Live
TCGA	TCGA-BH-A1FL-01A-11R-A13Q-07	BRCA	Breast invasive carcinoma	TP	Primary Solid Tumor	RNA	RNA-Seq	UNC-LCCC	UNC-LCCC	ILLUMINA	Illumina	HG19	UNCID_1122862.0858a026-142c-4428-b05d-fdc22080afd3.sorted_genome_alignments.bam	8378451169	e652381643bd05e4b917caea04d59b0a	0d36e5c9-c640-43d0-9e3c-b2e536d42f2c	0858a026-142c-4428-b05d-fdc22080afd3	14d1d84e-99e1-41ad-8892-3b4da3d4f948	6adbf536-e89b-4148-8ed6-9b9117f78c64	BH		2008-05-09	2008-05-09	2009-05-15	Live
TCGA	TCGA-BH-A1FU-01A-11R-A14D-07	BRCA	Breast invasive carcinoma	TP	Primary Solid Tumor	RNA	RNA-Seq	UNC-LCCC	UNC-LCCC	ILLUMINA	Illumina	HG19	UNCID_1095106.05a4f4ff-cdfd-4332-8146-066657a4c3cc.sorted_genome_alignments.bam	5656979881	874caac014be030ffd26e438b1d35a7c	2b7a28e2-b9d1-4d6a-ae93-63effa676117	05a4f4ff-cdfd-4332-8146-066657a4c3cc	c348a9b3-c901-4384-a222-144387bac0c5	438152c8-2d26-4b35-9f68-a4b6c473916e	BH		2008-05-07	2008-05-07	2009-05-15	Live
TCGA	TCGA-BH-A204-01A-11R-A157-07	BRCA	Breast invasive carcinoma	TP	Primary Solid Tumor	RNA	RNA-Seq	UNC-LCCC	UNC-LCCC	ILLUMINA	Illumina	HG19	UNCID_1128389.19c3c4c7-d34c-47d5-b09f-c5671f49b858.sorted_genome_alignments.bam	11599206336	2051bc43c8e30a718473d11a59cb772d	52f169be-44dc-4fce-ac1b-2f0c1826a51e	19c3c4c7-d34c-47d5-b09f-c5671f49b858	05135396-df5c-49db-b34e-f4add5b65a2b	a28d9c46-4774-4167-8c1e-ee95436c7b2e	BH		2008-05-10	2008-05-10	2009-05-15	Live
TCGA	TCGA-BH-A2L8-01A-11R-A18M-07	BRCA	Breast invasive carcinoma	TP	Primary Solid Tumor	RNA	RNA-Seq	UNC-LCCC	UNC-LCCC	ILLUMINA	Illumina	HG19	UNCID_1265559.c55bb0b8-3417-4142-97f8-c43f1ec56496.sorted_genome_alignments.bam	6200264462	51cfb0451d722b87031135c9783f578b	87ba7bb4-8bd6-425c-80fb-9a524a9c012f	c55bb0b8-3417-4142-97f8-c43f1ec56496	bac4b268-c781-4408-96d8-43a48fec7418	6cb73e8a-b788-4efc-b60e-f33424fc93de	BH		2008-08-01	2008-08-01	2009-05-15	Live
TCGA	TCGA-BI-A0VR-01A-11R-A10U-07	CESC	Cervical squamous cell carcinoma and endocervical adenocarcinoma	TP	Primary Solid Tumor	RNA	RNA-Seq	UNC-LCCC	UNC-LCCC	ILLUMINA	Illumina	HG19	UNCID_1662663.73bf920b-b9dc-4f81-b57a-63ebebccf9cd.sorted_genome_alignments.bam	9312850469	e8fc48bcbc8ceac7a89a8cf18ebe97db	0a44bb6c-76c8-483a-89f8-a61ab89b066f	73bf920b-b9dc-4f81-b57a-63ebebccf9cd	39a3120c-0889-4a10-816a-e07528a35f7a	3343f9b1-7dd4-42b7-8d72-518a05d936f4	BI		2008-11-30	2008-11-30	2009-05-15	Live
TCGA	TCGA-BI-A20A-01A-11R-A14Y-07	CESC	Cervical squamous cell carcinoma and endocervical adenocarcinoma	TP	Primary Solid Tumor	RNA	RNA-Seq	UNC-LCCC	UNC-LCCC	ILLUMINA	Illumina	HG19	UNCID_1660451.5015be4c-acad-4536-bb65-59696b168717.sorted_genome_alignments.bam	7516101634	d5b683da74d1a4a0c4818489a256b5aa	9ef6a362-2112-4ef2-a0aa-cb44d06e3b23	5015be4c-acad-4536-bb65-59696b168717	f40468de-3b86-4922-9951-f8ae28da6af0	73bb25ec-bf67-4a93-a159-a4b34e7534de	BI		2008-11-30	2008-11-30	2009-05-15	Live
TCGA	TCGA-BJ-A0YZ-01A-11R-A10U-07	THCA	Thyroid carcinoma	TP	Primary Solid Tumor	RNA	RNA-Seq	UNC-LCCC	UNC-LCCC	ILLUMINA	Illumina	HG19	UNCID_1241222.1ba7877e-fd4e-452d-8eed-20fc9fb39698.sorted_genome_alignments.bam	6882783401	d6c6d7d13b4c150e92144ee0106196fd	5b6dd14c-538d-496e-b1b0-3c548a2f5eff	1ba7877e-fd4e-452d-8eed-20fc9fb39698	f3ee888e-5116-4313-a2f6-3b1dcc3e4bc1	f07142d5-f504-4760-b5cc-f58c6d93ef0a	BJ		2008-06-08	2008-06-08	2009-05-15	Live
TCGA	TCGA-BJ-A0Z0-01A-11R-A10U-07	THCA	Thyroid carcinoma	TP	Primary Solid Tumor	RNA	RNA-Seq	UNC-LCCC	UNC-LCCC	ILLUMINA	Illumina	HG19	UNCID_1240024.27532782-f61f-466c-9758-d693eeecc86f.sorted_genome_alignments.bam	6229858161	01f99af9d4edee9512cec63633f48b08	4b032210-e1b2-4a1d-844d-ef15770de25d	27532782-f61f-466c-9758-d693eeecc86f	72d8dcc3-0709-4fd1-98d4-fb75e9340758	51fe3d91-4914-49fc-b69c-990c1dd09e1c	BJ		2008-06-08	2008-06-08	2009-05-15	Live
TCGA	TCGA-BJ-A0Z3-01A-11R-A13Y-07	THCA	Thyroid carcinoma	TP	Primary Solid Tumor	RNA	RNA-Seq	UNC-LCCC	UNC-LCCC	ILLUMINA	Illumina	HG19	UNCID_1035689.000b3ce1-5bcf-4dd5-b7e4-e4f9367a939b.sorted_genome_alignments.bam	10276048037	776c1f963f2731510b821eff66e4f4cf	0876dc0c-0fc8-43aa-b60b-3562325fa8b0	000b3ce1-5bcf-4dd5-b7e4-e4f9367a939b	331cae6e-2868-4c58-9302-709a9ff7d025	6bf032c1-b7d5-4b1c-bf41-c9bfeafa5e7a	BJ		2008-09-28	2008-09-28	2009-05-15	Live
TCGA	TCGA-BJ-A0Z5-01A-11R-A10U-07	THCA	Thyroid carcinoma	TP	Primary Solid Tumor	RNA	RNA-Seq	UNC-LCCC	UNC-LCCC	ILLUMINA	Illumina	HG19	UNCID_1234064.0f785f8d-8c49-4940-9c60-31ad29c844d5.sorted_genome_alignments.bam	7993229681	66a0489782d491df76176874020a4f57	afb0810a-726d-4964-abee-ad112e47f197	0f785f8d-8c49-4940-9c60-31ad29c844d5	0fe3b19a-f5e4-497e-92da-32ff6c77b066	d17746b4-edea-45db-9ad1-5ee4973f007c	BJ		2008-06-08	2008-06-08	2009-05-15	Live
TCGA	TCGA-BJ-A0ZB-01A-11R-A10U-07	THCA	Thyroid carcinoma	TP	Primary Solid Tumor	RNA	RNA-Seq	UNC-LCCC	UNC-LCCC	ILLUMINA	Illumina	HG19	UNCID_1216761.2a2472eb-3407-495a-b7c0-d4a73c99e669.sorted_genome_alignments.bam	9305754048	b82c14999bbc8692eb779c03e4b38571	1b8c9740-c3e1-4933-a87b-bf5a7165e711	2a2472eb-3407-495a-b7c0-d4a73c99e669	dc4d8468-6f34-40cb-a826-8d582cd86fde	145a474e-d262-468a-8db7-ee9f1b7ce0a7	BJ		2008-06-08	2008-06-08	2009-05-15	Live
TCGA	TCGA-BJ-A0ZJ-01A-11R-A10U-07	THCA	Thyroid carcinoma	TP	Primary Solid Tumor	RNA	RNA-Seq	UNC-LCCC	UNC-LCCC	ILLUMINA	Illumina	HG19	UNCID_1240222.12c5149b-7fd8-4031-9d10-f8efc6247726.sorted_genome_alignments.bam	5861671458	1172848e822647c4240cf0b4923f3b89	681fd1c5-a16d-4e5c-8b74-5b99063059d9	12c5149b-7fd8-4031-9d10-f8efc6247726	8877b479-b62a-4794-b71e-418de96dff23	c6d64d80-c8aa-494a-8c0e-8640beebdfc9	BJ		2008-06-08	2008-06-08	2009-05-15	Live
TCGA	TCGA-BJ-A28V-01A-11R-A19O-07	THCA	Thyroid carcinoma	TP	Primary Solid Tumor	RNA	RNA-Seq	UNC-LCCC	UNC-LCCC	ILLUMINA	Illumina	HG19	UNCID_1346092.18dd389b-b0b7-43f7-877f-0fb8e3471af0.sorted_genome_alignments.bam	8735102326	f500f10ee97f4e350c379b8c365f1f2f	5c214a73-7f91-4936-886d-a7c0ad6481ac	18dd389b-b0b7-43f7-877f-0fb8e3471af0	bed1fb3c-4459-460e-8190-29211857fa73	4862b699-580d-4f2e-97a0-bd8918537067	BJ		2008-07-10	2008-07-10	2009-05-15	Live
TCGA	TCGA-BJ-A28W-01A-11R-A32Y-07	THCA	Thyroid carcinoma	TP	Primary Solid Tumor	RNA	RNA-Seq	UNC-LCCC	UNC-LCCC	ILLUMINA	Illumina	HG19	UNCID_2281305.31a1cf5c-f1ba-400f-8722-081c9cf7f013.sorted_genome_alignments.bam	5981271278	1c0445ae46a5e8c66bcf128ede0b3f80	f7dc2c0e-725d-4794-adb6-a5c9fde76847	31a1cf5c-f1ba-400f-8722-081c9cf7f013	a6d37f61-beca-46ea-a59a-62257475ac77	32aef736-82a4-4813-a272-86ef160e7d56	BJ		2010-01-22	2010-01-22	2010-01-22	Live
TCGA	TCGA-BJ-A3PR-01A-11R-A220-07	THCA	Thyroid carcinoma	TP	Primary Solid Tumor	RNA	RNA-Seq	UNC-LCCC	UNC-LCCC	ILLUMINA	Illumina	HG19	UNCID_1661040.DBFB44E2-A785-4E49-A02B-FBE06573689D.sorted_genome_alignments.bam	7320053335	fba50e259b7293de74bd6222e42bfa17	1a5b9887-a2e0-4224-96de-fd2848d3c92d	DBFB44E2-A785-4E49-A02B-FBE06573689D	fd036ec5-3ffb-40b1-8002-943be0e2532e	e058a8e1-ed00-48a5-a46b-77538d7b73f1	BJ		2008-11-30	2008-11-30	2009-05-15	Live
TCGA	TCGA-BJ-A3PT-01A-12R-A220-07	THCA	Thyroid carcinoma	TP	Primary Solid Tumor	RNA	RNA-Seq	UNC-LCCC	UNC-LCCC	ILLUMINA	Illumina	HG19	UNCID_1660965.2D5E9D92-0FE5-4D07-B9E0-6F26D9E0A266.sorted_genome_alignments.bam	6328755316	6e179eee047bbd980a07fa0ca15022bd	3a938694-fac4-4f86-bcd4-774304ae731a	2D5E9D92-0FE5-4D07-B9E0-6F26D9E0A266	29c4319c-3ead-42b1-810d-418da8d515c4	8c112a5f-ae83-4b13-8e00-802382729344	BJ		2008-11-30	2008-11-30	2009-05-15	Live
TCGA	TCGA-BJ-A45D-01A-11R-A23W-07	THCA	Thyroid carcinoma	TP	Primary Solid Tumor	RNA	RNA-Seq	UNC-LCCC	UNC-LCCC	ILLUMINA	Illumina	HG19	UNCID_1729798.0fbc9c35-cfb7-40dc-8b00-8322eb00ffc9.sorted_genome_alignments.bam	7395899503	448fc78ce078046cfdd04827a2435b4b	6058233d-e3af-445f-bd3e-18141a32ca56	0fbc9c35-cfb7-40dc-8b00-8322eb00ffc9	e7cf1cca-384e-4a00-bb30-bed154ec15c0	a8250761-da38-4337-a276-056347c96ed2	BJ		2009-04-12	2009-04-12	2009-05-15	Live
TCGA	TCGA-BJ-A4O9-01A-11R-A250-07	THCA	Thyroid carcinoma	TP	Primary Solid Tumor	RNA	RNA-Seq	UNC-LCCC	UNC-LCCC	ILLUMINA	Illumina	HG19	UNCID_1856814.0931e34f-0ec0-41a7-bd0c-e1c4824c92ad.sorted_genome_alignments.bam	8364060748	5a87a32f2f0bd7c9d8037a7c0a62f852	efe4a883-70c9-4dd4-8631-208d5336cc88	0931e34f-0ec0-41a7-bd0c-e1c4824c92ad	cc84500c-0196-450d-87a1-ca394cc227b5	72a05186-7575-4d52-a81a-5b036a71611d	BJ		2009-04-23	2009-04-23	2009-05-15	Live
TCGA	TCGA-BK-A0CA-01A-21R-A277-07	UCEC	Uterine Corpus Endometrioid Carcinoma	TP	Primary Solid Tumor	RNA	RNA-Seq	UNC-LCCC	UNC-LCCC	ILLUMINA	Illumina	HG19	UNCID_2278839.1b0bc4c7-b2b5-434b-8d15-05c2ad8e027a.sorted_genome_alignments.bam	9085459496	d8834f0ed7e2088fd9d46226c6a2cca8	e80299ea-b885-47bd-b046-30f337b4775c	1b0bc4c7-b2b5-434b-8d15-05c2ad8e027a	51bd85e2-2c60-4654-bfcb-83dccef8964b	d836db96-83fb-4f25-a16c-aaaaf55d7b12	BK		2010-01-17	2010-01-17	2010-01-17	Live
TCGA	TCGA-BK-A0CC-01A-21R-A277-07	UCEC	Uterine Corpus Endometrioid Carcinoma	TP	Primary Solid Tumor	RNA	RNA-Seq	UNC-LCCC	UNC-LCCC	ILLUMINA	Illumina	HG19	UNCID_2278902.00055bad-54b7-4898-a9ae-3dd8036e62d3.sorted_genome_alignments.bam	9426846535	0737d46ba918b4d1d15ea089470f6864	0064a86b-3467-43ab-b08a-46311fb52538	00055bad-54b7-4898-a9ae-3dd8036e62d3	2b865f8c-539f-4cb2-8f08-41709e9511e5	ed22cb10-ebde-4019-9b6d-e19ab573ca94	BK		2010-01-17	2010-01-17	2010-01-17	Live
TCGA	TCGA-BK-A6W4-01A-12R-A34R-07	UCEC	Uterine Corpus Endometrioid Carcinoma	TP	Primary Solid Tumor	RNA	RNA-Seq	UNC-LCCC	UNC-LCCC	ILLUMINA	Illumina	HG19	UNCID_2340231.1073a603-5546-48b8-b6aa-9a16f909547b.sorted_genome_alignments.bam	6540127688	76d0d8bfffdeeac92d55573ed5413eb2	c6295fd3-fe16-441b-9f03-0c4a3fb3f6d4	1073a603-5546-48b8-b6aa-9a16f909547b	8e7792b3-2b6c-47ac-acbe-3da7462a8321	780bb0ac-d5dd-447f-a280-3ff49d7849f2	BK		2010-03-03	2010-03-03	2010-03-03	Live
TCGA	TCGA-BL-A0C8-01A-11R-A10U-07	BLCA	Bladder Urothelial Carcinoma	TP	Primary Solid Tumor	RNA	RNA-Seq	UNC-LCCC	UNC-LCCC	ILLUMINA	Illumina	HG19	UNCID_1178031.12c0b9eb-97fc-4fa1-8f64-49c0e3e171a2.sorted_genome_alignments.bam	4481873578	91fd5e5bdbda641bb1ef0b53095b48bc	847eb531-e139-476d-85f8-d4becfc8a2ab	12c0b9eb-97fc-4fa1-8f64-49c0e3e171a2	a6003b1c-56a9-430a-a5e2-b70af3f81bdb	5feed572-07c0-4da0-8649-ca8f8682657a	BL		2008-05-31	2008-05-31	2009-05-15	Live
TCGA	TCGA-BL-A0C8-01A-11R-A277-07	BLCA	Bladder Urothelial Carcinoma	TP	Primary Solid Tumor	RNA	RNA-Seq	UNC-LCCC	UNC-LCCC	ILLUMINA	Illumina	HG19	UNCID_2278949.45e06598-828f-4d6f-92ed-5f05fb72f8d7.sorted_genome_alignments.bam	8970099904	1ec5ac056ead7a9ef5916fc684075908	c14081dd-2d0d-4e9a-9ff3-74b2eb649107	45e06598-828f-4d6f-92ed-5f05fb72f8d7	a6003b1c-56a9-430a-a5e2-b70af3f81bdb	5feed572-07c0-4da0-8649-ca8f8682657a	BL		2010-01-17	2010-01-17	2010-01-17	Live
TCGA	TCGA-BL-A0C8-01B-04R-A277-07	BLCA	Bladder Urothelial Carcinoma	TP	Primary Solid Tumor	RNA	RNA-Seq	UNC-LCCC	UNC-LCCC	ILLUMINA	Illumina	HG19	UNCID_2278865.0c879828-5cfa-4b58-805e-0a1f78fc8fe7.sorted_genome_alignments.bam	10760172684	9e1800c816d676ca627aaac42add22e9	d2f5a685-4adf-40ea-912c-b2b536487607	0c879828-5cfa-4b58-805e-0a1f78fc8fe7	a6003b1c-56a9-430a-a5e2-b70af3f81bdb	5365eef9-56ca-4e3f-a187-3316158c4a32	BL		2010-01-17	2010-01-17	2010-01-17	Live
TCGA	TCGA-BL-A13J-01A-11R-A10U-07	BLCA	Bladder Urothelial Carcinoma	TP	Primary Solid Tumor	RNA	RNA-Seq	UNC-LCCC	UNC-LCCC	ILLUMINA	Illumina	HG19	UNCID_1176770.3c499f07-67e2-4032-a0b5-b9edd90035f7.sorted_genome_alignments.bam	3570705610	71ec466d26319330618a331f8ed153a1	6b622dd8-346d-499e-846f-d1feba860149	3c499f07-67e2-4032-a0b5-b9edd90035f7	556fcbc8-172a-4af1-8822-ae036e8d68e8	cf23846d-a7d2-40a9-8b51-49a27967d101	BL		2008-05-31	2008-05-31	2009-05-15	Live
TCGA	TCGA-BL-A13J-01A-11R-A277-07	BLCA	Bladder Urothelial Carcinoma	TP	Primary Solid Tumor	RNA	RNA-Seq	UNC-LCCC	UNC-LCCC	ILLUMINA	Illumina	HG19	UNCID_2275325.06d706f6-4e05-4ffc-9b75-f9fccb639a33.sorted_genome_alignments.bam	10447606848	de3aa2886116ca3efeeb07e00ab4e476	c97cabc6-e0b1-4580-a142-98fd2d3a8579	06d706f6-4e05-4ffc-9b75-f9fccb639a33	556fcbc8-172a-4af1-8822-ae036e8d68e8	cf23846d-a7d2-40a9-8b51-49a27967d101	BL		2010-01-17	2010-01-17	2010-01-17	Live
TCGA	TCGA-BL-A13J-01B-04R-A277-07	BLCA	Bladder Urothelial Carcinoma	TP	Primary Solid Tumor	RNA	RNA-Seq	UNC-LCCC	UNC-LCCC	ILLUMINA	Illumina	HG19	UNCID_2296507.cd889d58-7d2f-4c0a-8252-de3c6f056333.sorted_genome_alignments.bam	11339292147	2d4b2b8abc70458ffa9bd99a125b71b2	cccb80e4-e942-4a2b-911a-e88b90a63bd0	cd889d58-7d2f-4c0a-8252-de3c6f056333	556fcbc8-172a-4af1-8822-ae036e8d68e8	a696305c-e8c6-40d3-aa4c-1738d0987885	BL		2010-01-17	2010-01-17	2010-01-17	Live
TCGA	TCGA-BP-4167-01A-02R-1325-07	KIRC	Kidney renal clear cell carcinoma	TP	Primary Solid Tumor	RNA	RNA-Seq	UNC-LCCC	UNC-LCCC	ILLUMINA	Illumina	HG19	UNCID_1199289.b0d47e92-693d-41af-8df1-1c762ae35251.sorted_genome_alignments.bam	5052386891	0642013b1fe35d5aeec3ec427b699611	908c28b0-d324-4ba6-8b77-86a851bc399c	b0d47e92-693d-41af-8df1-1c762ae35251	e7bbc8a9-b63b-4967-812b-f9280a5e181e	9aaa185b-41a7-49fb-82f7-254854b8b775	BP		2008-05-27	2008-05-27	2009-05-15	Live
TCGA	TCGA-BP-4337-01A-01R-1289-07	KIRC	Kidney renal clear cell carcinoma	TP	Primary Solid Tumor	RNA	RNA-Seq	UNC-LCCC	UNC-LCCC	ILLUMINA	Illumina	HG19	UNCID_1201524.17340b58-dd83-4a86-8a17-1bfd7de839bf.sorted_genome_alignments.bam	6819442541	3f6aacae14a7916583f382ed047c10e9	17426c3f-6111-4e10-b634-8a34697d3508	17340b58-dd83-4a86-8a17-1bfd7de839bf	2913faf2-d722-4993-8e9a-3c4cc1f5d82b	c661ae6a-d44b-4bcf-a79a-e41cd3809e8b	BP		2008-05-27	2008-05-27	2009-05-15	Live
TCGA	TCGA-BP-4342-01A-01R-1289-07	KIRC	Kidney renal clear cell carcinoma	TP	Primary Solid Tumor	RNA	RNA-Seq	UNC-LCCC	UNC-LCCC	ILLUMINA	Illumina	HG19	UNCID_1229603.005a0c90-a762-4df7-8b44-b4facd06e9b1.sorted_genome_alignments.bam	8208750831	383ac424723ebfbb5f6e072ac733ff9f	d86b35fc-75bc-4131-9bd2-cce9cd5978a0	005a0c90-a762-4df7-8b44-b4facd06e9b1	c0e26587-3191-4396-a20b-da9e7de213f4	04d3168b-ae52-400c-94fa-8ec43eface20	BP		2008-05-27	2008-05-27	2009-05-15	Live
TCGA	TCGA-BP-4349-01A-01R-1289-07	KIRC	Kidney renal clear cell carcinoma	TP	Primary Solid Tumor	RNA	RNA-Seq	UNC-LCCC	UNC-LCCC	ILLUMINA	Illumina	HG19	UNCID_1179047.0e104ca3-c25f-4393-88a2-887d84a03e87.sorted_genome_alignments.bam	7561371385	e0368952443102912d10240d712adade	71d94bbf-c621-4fc7-85b9-cc8d2c262321	0e104ca3-c25f-4393-88a2-887d84a03e87	f72defb3-87ca-4efd-9dc7-d2068533fd98	45b17cb6-94c7-4e9c-a025-76e6dae5abbc	BP		2008-06-06	2008-06-06	2009-05-15	Live
TCGA	TCGA-BP-4353-01A-02R-1289-07	KIRC	Kidney renal clear cell carcinoma	TP	Primary Solid Tumor	RNA	RNA-Seq	UNC-LCCC	UNC-LCCC	ILLUMINA	Illumina	HG19	UNCID_1196453.281f0aba-c594-489a-bcfb-acefeee31e95.sorted_genome_alignments.bam	6856262187	0a557ff5e88b615984563b7552fcbb42	2664eae6-7ca6-4fd2-8514-fedad44dd9ea	281f0aba-c594-489a-bcfb-acefeee31e95	f9e6afeb-cf13-4dd7-8a1f-571ab610df4f	18d33343-cebf-4cf2-84b8-91ac1a1b5862	BP		2008-06-05	2008-06-05	2009-05-15	Live
TCGA	TCGA-BP-4765-01A-01R-1289-07	KIRC	Kidney renal clear cell carcinoma	TP	Primary Solid Tumor	RNA	RNA-Seq	UNC-LCCC	UNC-LCCC	ILLUMINA	Illumina	HG19	UNCID_1196736.12a59c4a-fb09-4063-9bb5-6161b10240e0.sorted_genome_alignments.bam	8019055911	0a9df7ec1ce5e352f1cfcbf1887208d7	16024f1b-4999-4627-8190-1f3fcb4c0f8c	12a59c4a-fb09-4063-9bb5-6161b10240e0	6dc3788e-570f-4f39-9951-dcc7ad51e1f2	17de2d1b-b5f5-4bf2-bb65-ee05d110a88c	BP		2008-05-27	2008-05-27	2009-05-15	Live
TCGA	TCGA-BP-4766-01A-01R-1289-07	KIRC	Kidney renal clear cell carcinoma	TP	Primary Solid Tumor	RNA	RNA-Seq	UNC-LCCC	UNC-LCCC	ILLUMINA	Illumina	HG19	UNCID_1198946.09b99edb-804b-4df5-bae6-9b192f9345ce.sorted_genome_alignments.bam	8530510955	c6609e4c9587046cd468783090294dd5	f486fe4a-d758-4996-8d04-0327dfe9290e	09b99edb-804b-4df5-bae6-9b192f9345ce	7b184674-c88e-4479-be18-b403af5cc2c5	671ad519-0537-41ac-8ba5-41286a55694e	BP		2008-05-27	2008-05-27	2009-05-15	Live
TCGA	TCGA-BP-4770-01A-01R-1503-07	KIRC	Kidney renal clear cell carcinoma	TP	Primary Solid Tumor	RNA	RNA-Seq	UNC-LCCC	UNC-LCCC	ILLUMINA	Illumina	HG19	UNCID_1180406.021f38df-d9cd-4b4b-8fd6-8fc2bc4eb3fc.sorted_genome_alignments.bam	8922565446	e1c1d576eaa0a7e5e0a82bedf8d72620	30acaff2-0813-4dc3-8588-3d2bcc19ef02	021f38df-d9cd-4b4b-8fd6-8fc2bc4eb3fc	c3cc716b-1b9c-4e73-9a40-f1f891a17c2d	99e4cd00-819e-49c0-ab2a-847f03cd5cc2	BP		2008-05-20	2008-05-20	2009-05-15	Live
TCGA	TCGA-BP-4777-01A-01R-1289-07	KIRC	Kidney renal clear cell carcinoma	TP	Primary Solid Tumor	RNA	RNA-Seq	UNC-LCCC	UNC-LCCC	ILLUMINA	Illumina	HG19	UNCID_1196100.290f7ce8-0c18-49bf-b702-8759f7de5c41.sorted_genome_alignments.bam	7234712959	bb3fdf55b3e09a1c625f2badb086524c	41f6d335-54bb-4b8f-a941-b1821aa0f96a	290f7ce8-0c18-49bf-b702-8759f7de5c41	6fbf13b2-614b-4c61-824b-81ae25daae31	1356d623-ed9b-4d81-ace5-db9c3ecd7f71	BP		2008-06-05	2008-06-05	2009-05-15	Live
TCGA	TCGA-BP-4790-01A-01R-1305-07	KIRC	Kidney renal clear cell carcinoma	TP	Primary Solid Tumor	RNA	RNA-Seq	UNC-LCCC	UNC-LCCC	ILLUMINA	Illumina	HG19	UNCID_1169130.cdfe3c85-3ce6-4d38-9f3a-6e80b553cc37.sorted_genome_alignments.bam	5915060101	cdafa46a1dca3e49ab168b6b741ad7be	4b163a44-a344-4009-9379-365905229ac8	cdfe3c85-3ce6-4d38-9f3a-6e80b553cc37	ffed886e-261e-464c-aa27-8204dd0eb9a1	f03d9b83-a4d7-4e77-abaa-5c3dbee0bcf3	BP		2008-05-18	2008-05-18	2009-05-15	Live
TCGA	TCGA-BP-4799-01A-01R-1305-07	KIRC	Kidney renal clear cell carcinoma	TP	Primary Solid Tumor	RNA	RNA-Seq	UNC-LCCC	UNC-LCCC	ILLUMINA	Illumina	HG19	UNCID_1176737.0aa40d64-48e9-4c10-919c-f76f398f3afb.sorted_genome_alignments.bam	6091491983	c8621ca14f0daa2ecfe42468e43d4687	6f3fdcdc-6a48-4d36-9b2f-25532ff6be5d	0aa40d64-48e9-4c10-919c-f76f398f3afb	e719b7f3-27c4-4017-9d34-a660776c2cd7	d5517913-18f1-48db-9b80-87c8f469add2	BP		2008-06-06	2008-06-06	2009-05-15	Live
TCGA	TCGA-BP-4961-01A-01R-1334-07	KIRC	Kidney renal clear cell carcinoma	TP	Primary Solid Tumor	RNA	RNA-Seq	UNC-LCCC	UNC-LCCC	ILLUMINA	Illumina	HG19	UNCID_1189255.c5dd35f0-bbf0-4835-807a-f6beb72dd23a.sorted_genome_alignments.bam	10351713057	a5bfdca1f934afd1d2d7b8401bfaf11c	6bd1661d-0f0b-4498-9578-d007f7a85aeb	c5dd35f0-bbf0-4835-807a-f6beb72dd23a	d23d354d-04b0-4ff4-bd83-6a2d1ecf3b47	f207131d-8db7-464b-a3e5-44218da1cafc	BP		2008-05-20	2008-05-20	2009-05-15	Live
TCGA	TCGA-BP-4967-01A-01R-1334-07	KIRC	Kidney renal clear cell carcinoma	TP	Primary Solid Tumor	RNA	RNA-Seq	UNC-LCCC	UNC-LCCC	ILLUMINA	Illumina	HG19	UNCID_1189242.129313c8-6ff4-48c8-bda5-7e0b3678713d.sorted_genome_alignments.bam	11193046046	99ada881652763696d4c7764d77ebc8c	c2e607f1-d210-4c8f-a44e-e51c351e0199	129313c8-6ff4-48c8-bda5-7e0b3678713d	19cd6d5b-0de3-4afd-9ecf-6f80c9977dc0	ae052a98-d8a5-431f-9632-df4dc22ac113	BP		2008-05-20	2008-05-20	2009-05-15	Live
TCGA	TCGA-BP-4972-01A-01R-1334-07	KIRC	Kidney renal clear cell carcinoma	TP	Primary Solid Tumor	RNA	RNA-Seq	UNC-LCCC	UNC-LCCC	ILLUMINA	Illumina	HG19	UNCID_1189562.16592e29-3237-46fc-9829-42bd338944f8.sorted_genome_alignments.bam	12792320180	229edc32db5afbd2616a7b76d0f4cdb5	f449be94-3dc8-4277-96ed-8daf739bf2c1	16592e29-3237-46fc-9829-42bd338944f8	2a9c4ce5-f5b3-4d3e-b6f5-07a9369096b8	d8c6ee52-a119-4299-a1e7-72266e7bbfb2	BP		2008-05-20	2008-05-20	2009-05-15	Live
TCGA	TCGA-BP-4977-01A-01R-1334-07	KIRC	Kidney renal clear cell carcinoma	TP	Primary Solid Tumor	RNA	RNA-Seq	UNC-LCCC	UNC-LCCC	ILLUMINA	Illumina	HG19	UNCID_1189575.19fdc607-970e-4ff5-a272-228a4a5e47de.sorted_genome_alignments.bam	10963550825	d290fbb1bec98ec15e325620fa116465	c94233eb-96e6-47d1-9f50-033af09eea09	19fdc607-970e-4ff5-a272-228a4a5e47de	cc353686-e2b6-46a1-8095-48e2bc44b11f	35c747c0-38bb-4d2e-a428-8e24106adfab	BP		2008-05-20	2008-05-20	2009-05-15	Live
TCGA	TCGA-BP-4987-01A-01R-1334-07	KIRC	Kidney renal clear cell carcinoma	TP	Primary Solid Tumor	RNA	RNA-Seq	UNC-LCCC	UNC-LCCC	ILLUMINA	Illumina	HG19	UNCID_1185305.0f8f1a3b-f7ed-4dc2-afc2-2a96e25172de.sorted_genome_alignments.bam	9252966371	5173fd789238effaa6a51b6de75616b3	597aa7ce-e944-4d5c-9bb9-e26683341927	0f8f1a3b-f7ed-4dc2-afc2-2a96e25172de	aebe37c4-5b37-41f3-ade3-46e41bad8eab	175e2961-9c4c-4f62-ae06-9fc562fc2952	BP		2008-05-21	2008-05-21	2009-05-15	Live
TCGA	TCGA-BP-4998-01A-01R-1334-07	KIRC	Kidney renal clear cell carcinoma	TP	Primary Solid Tumor	RNA	RNA-Seq	UNC-LCCC	UNC-LCCC	ILLUMINA	Illumina	HG19	UNCID_1188613.186a9b74-4d34-43d5-a0e9-e69958f39eba.sorted_genome_alignments.bam	10600564375	a19b8051e68afad675ba445c16de9183	5cbdaefd-8d7c-4a4d-be37-286aee0bc63d	186a9b74-4d34-43d5-a0e9-e69958f39eba	5c73b91a-2bee-4388-854c-1c3a6ae732db	1e83ac72-12e9-4e44-a928-e9e8aa092ea7	BP		2008-05-21	2008-05-21	2009-05-15	Live
TCGA	TCGA-BP-5008-01A-01R-1334-07	KIRC	Kidney renal clear cell carcinoma	TP	Primary Solid Tumor	RNA	RNA-Seq	UNC-LCCC	UNC-LCCC	ILLUMINA	Illumina	HG19	UNCID_1185722.1676db36-01d5-4338-aabe-5e92f4fca1c8.sorted_genome_alignments.bam	9938419193	5b8e2f7b3dad4549cdc2959215cb310c	4c3b43ad-8785-4768-9b74-d074bee4a4f7	1676db36-01d5-4338-aabe-5e92f4fca1c8	b472c982-f024-4e09-8326-071ee35ea55c	41c094e9-6c23-4993-8d90-338b66efefc1	BP		2008-05-21	2008-05-21	2009-05-15	Live
TCGA	TCGA-BP-5173-01A-01R-1426-07	KIRC	Kidney renal clear cell carcinoma	TP	Primary Solid Tumor	RNA	RNA-Seq	UNC-LCCC	UNC-LCCC	ILLUMINA	Illumina	HG19	UNCID_1089368.07e52141-d5c6-456f-bad7-cedec6a93ea0.sorted_genome_alignments.bam	7671330041	65e8d6bdce9bf665ae19a048f7515eb8	2bb21fb7-6df1-4d97-bc90-6c4f54ba44cf	07e52141-d5c6-456f-bad7-cedec6a93ea0	c499b3be-9db0-4809-b7c0-f5d81208d7ec	50ed062d-64cd-4c93-b51b-c179ef7af6c7	BP		2008-05-17	2008-05-17	2009-05-15	Live
TCGA	TCGA-BP-5177-01A-01R-1426-07	KIRC	Kidney renal clear cell carcinoma	TP	Primary Solid Tumor	RNA	RNA-Seq	UNC-LCCC	UNC-LCCC	ILLUMINA	Illumina	HG19	UNCID_1086505.0d559ef8-c7f0-486a-bfa8-532fd38d993d.sorted_genome_alignments.bam	6282396825	386e9323e00a359f46f0d62aca94919c	6be6ccac-6794-4985-b442-7016403d4f4f	0d559ef8-c7f0-486a-bfa8-532fd38d993d	8f54d854-22ea-4bd0-8cb1-1ab708544095	1c7d1b8b-c755-4b3a-a1e9-f472aa71ae7d	BP		2008-05-17	2008-05-17	2009-05-15	Live
TCGA	TCGA-BP-5186-01A-01R-1426-07	KIRC	Kidney renal clear cell carcinoma	TP	Primary Solid Tumor	RNA	RNA-Seq	UNC-LCCC	UNC-LCCC	ILLUMINA	Illumina	HG19	UNCID_1464521.28e310fb-f5fd-4955-82e4-544a494f9ec3.sorted_genome_alignments.bam	7566054231	a1463ba1cada2488ac417301088c83d1	3182591f-03c7-4717-9fbc-57d3b82656c9	28e310fb-f5fd-4955-82e4-544a494f9ec3	2f38a984-c359-4d20-b23d-dca2d82f0270	c1d4cc95-fcfc-4eca-89dc-fc52c695dee0	BP		2009-01-04	2009-01-04	2009-05-15	Live
TCGA	TCGA-BP-5189-01A-02R-1426-07	KIRC	Kidney renal clear cell carcinoma	TP	Primary Solid Tumor	RNA	RNA-Seq	UNC-LCCC	UNC-LCCC	ILLUMINA	Illumina	HG19	UNCID_1090289.cdcfd4b3-024b-4356-b1f8-8ac22d01be2b.sorted_genome_alignments.bam	11550489804	103415c9eb6fe1e76ddfab6722afb97d	37c5b275-40e8-4486-9cf0-e3728a03c603	cdcfd4b3-024b-4356-b1f8-8ac22d01be2b	23c7555b-7a37-415d-bda8-3588078a0c2e	55a5bc48-ae8b-46f6-8f94-f3d96c2dd2d2	BP		2008-05-25	2008-05-17	2009-05-15	Live
TCGA	TCGA-BP-5201-01A-01R-1426-07	KIRC	Kidney renal clear cell carcinoma	TP	Primary Solid Tumor	RNA	RNA-Seq	UNC-LCCC	UNC-LCCC	ILLUMINA	Illumina	HG19	UNCID_1090642.0a92ac08-a817-401f-8827-62b419b7afc2.sorted_genome_alignments.bam	9147475054	06fd2fe4f69bc569add36fd34be39173	f242e911-f76c-44f6-8da5-a33a7f9c7bc0	0a92ac08-a817-401f-8827-62b419b7afc2	54c9850c-9b67-42ea-a04b-16a88f786dfa	4249cccf-a338-49f1-a007-8cc003e5fbc0	BP		2008-05-17	2008-05-17	2009-05-15	Live
TCGA	TCGA-BQ-5875-01A-11R-1592-07	KIRP	Kidney renal papillary cell carcinoma	TP	Primary Solid Tumor	RNA	RNA-Seq	UNC-LCCC	UNC-LCCC	ILLUMINA	Illumina	HG19	UNCID_1885092.19eedffb-4311-4e50-9bf1-39bef9d2918c.sorted_genome_alignments.bam	7540267045	f52599d085ed5db4c5ce2541fc83cc5f	cb5f12fa-3288-44a7-8a2d-19f8fae87b7a	19eedffb-4311-4e50-9bf1-39bef9d2918c	85fcd432-abf4-4bb7-8039-2de41477cb44	45566683-93b3-43f7-8233-94867df73769	BQ		2009-06-25	2009-06-25	2009-06-25	Live
TCGA	TCGA-BQ-5876-01A-11R-1592-07	KIRP	Kidney renal papillary cell carcinoma	TP	Primary Solid Tumor	RNA	RNA-Seq	UNC-LCCC	UNC-LCCC	ILLUMINA	Illumina	HG19	UNCID_1212272.2f5e513a-8cda-4e87-ba97-845b78c8853f.sorted_genome_alignments.bam	4401047903	80983d38145f0346061b9ed89ed95d3b	ac6432f0-7ce5-4109-80e1-a1c3912f63d9	2f5e513a-8cda-4e87-ba97-845b78c8853f	18545977-f8a7-42a8-a15c-7a1fe72bd77f	91247abc-c294-4840-a99e-5c69c11feebc	BQ		2008-06-08	2008-06-08	2009-05-15	Live
TCGA	TCGA-BQ-5880-01A-11R-1592-07	KIRP	Kidney renal papillary cell carcinoma	TP	Primary Solid Tumor	RNA	RNA-Seq	UNC-LCCC	UNC-LCCC	ILLUMINA	Illumina	HG19	UNCID_1214509.edb1e3a1-d48c-42cb-a0fd-87e956373585.sorted_genome_alignments.bam	4901233549	a5c8e0af0225fc53232b085f9854db4b	e8a78397-da28-4099-8a6c-cce2e4f573c4	edb1e3a1-d48c-42cb-a0fd-87e956373585	9ab5714c-19bc-4022-b1ce-ef18ee2a9cb2	7ef088b6-bf95-4a00-81c6-f4789a4dc468	BQ		2008-06-08	2008-06-08	2009-05-15	Live
TCGA	TCGA-BQ-5881-01A-11R-1592-07	KIRP	Kidney renal papillary cell carcinoma	TP	Primary Solid Tumor	RNA	RNA-Seq	UNC-LCCC	UNC-LCCC	ILLUMINA	Illumina	HG19	UNCID_1218176.89a750e5-c923-4f77-a889-74cbe2e4bf60.sorted_genome_alignments.bam	7631297415	f15d0bb31afef18b5b238d31fd5e05fb	5d21359e-cc50-43aa-8279-c8bf963f54ef	89a750e5-c923-4f77-a889-74cbe2e4bf60	36e36797-1059-4198-ac91-45b3fa50f683	2bfe5e3f-c827-4b9f-a32e-49530748cbb5	BQ		2008-06-08	2008-06-08	2009-05-15	Live
TCGA	TCGA-BQ-5883-01A-11R-1592-07	KIRP	Kidney renal papillary cell carcinoma	TP	Primary Solid Tumor	RNA	RNA-Seq	UNC-LCCC	UNC-LCCC	ILLUMINA	Illumina	HG19	UNCID_1217977.cd06bdaa-b595-4ba5-a4d6-fad32e1f77de.sorted_genome_alignments.bam	8393053202	a8c360136c0ea0068ef9eed84b14944f	dfa3381e-c679-47fc-ba4b-7c8840195804	cd06bdaa-b595-4ba5-a4d6-fad32e1f77de	50f914de-0410-4fe1-8e97-2fbd8be2efc0	cc7c1a4a-a05c-430f-8b48-293373e2f1c2	BQ		2008-06-08	2008-06-08	2009-05-15	Live
TCGA	TCGA-BQ-5888-01A-11R-1592-07	KIRP	Kidney renal papillary cell carcinoma	TP	Primary Solid Tumor	RNA	RNA-Seq	UNC-LCCC	UNC-LCCC	ILLUMINA	Illumina	HG19	UNCID_1214123.c5b44824-5b58-40eb-80a3-1604fefef04e.sorted_genome_alignments.bam	6512156341	6f6efdf3cc45e1ad7bfe1a6f1d3740a0	3bc8a768-a722-4fcf-8214-b75d538e5175	c5b44824-5b58-40eb-80a3-1604fefef04e	52495119-a052-4749-bed4-d4c81a6c3fb2	2a7bd965-192d-401f-a9fb-3e4f00cd1562	BQ		2008-06-08	2008-06-08	2009-05-15	Live
TCGA	TCGA-BQ-5889-01A-11R-1592-07	KIRP	Kidney renal papillary cell carcinoma	TP	Primary Solid Tumor	RNA	RNA-Seq	UNC-LCCC	UNC-LCCC	ILLUMINA	Illumina	HG19	UNCID_1216035.e898c733-ab9c-4bc1-b46b-0fe8c5e663d0.sorted_genome_alignments.bam	7081276591	b9a0ba141f7d92d4a4dd7b99345e5fa2	c3666fcb-da8a-4c1f-8e33-742daa9272e3	e898c733-ab9c-4bc1-b46b-0fe8c5e663d0	635fedd0-4daf-4d97-958a-3e0f49c1a708	20129e9e-cbaf-4bbe-a5f7-8cf3faad5da3	BQ		2008-06-08	2008-06-08	2009-05-15	Live
TCGA	TCGA-BQ-5891-01A-11R-1592-07	KIRP	Kidney renal papillary cell carcinoma	TP	Primary Solid Tumor	RNA	RNA-Seq	UNC-LCCC	UNC-LCCC	ILLUMINA	Illumina	HG19	UNCID_1216727.403d9944-652b-4aa4-9669-dbdd319f4f39.sorted_genome_alignments.bam	8504798692	a59c6e01f157c0b7b98a44b8f7ab7b48	652cbb1f-487c-4ee8-a30a-0e299dc060fa	403d9944-652b-4aa4-9669-dbdd319f4f39	d4c9fd69-d447-4607-be1e-2b5f7ec15f90	1602fe24-2754-4347-957c-28c7f3afc06a	BQ		2008-06-08	2008-06-08	2009-05-15	Live
TCGA	TCGA-BQ-5892-01A-11R-1592-07	KIRP	Kidney renal papillary cell carcinoma	TP	Primary Solid Tumor	RNA	RNA-Seq	UNC-LCCC	UNC-LCCC	ILLUMINA	Illumina	HG19	UNCID_1212586.6cfad57a-8d1c-4819-8027-41a91469d193.sorted_genome_alignments.bam	6632168523	b6aba1be41f49f7f9ac3c3cbe5bec41b	016b6227-e5e7-4776-83eb-85b52a71cf16	6cfad57a-8d1c-4819-8027-41a91469d193	3b76c73f-f530-4a3a-91c4-31834747321e	9000470d-f8c9-43be-9a1c-041aa9239c99	BQ		2008-06-08	2008-06-08	2009-05-15	Live
TCGA	TCGA-BQ-5893-01A-11R-1592-07	KIRP	Kidney renal papillary cell carcinoma	TP	Primary Solid Tumor	RNA	RNA-Seq	UNC-LCCC	UNC-LCCC	ILLUMINA	Illumina	HG19	UNCID_1214562.1fcad7a0-4e7b-47ec-a302-7b3fe1180060.sorted_genome_alignments.bam	7489289158	b236acaf4ec51d2d36c0842546e5e5c7	426f9638-710a-457c-805a-973ec1ed9c9f	1fcad7a0-4e7b-47ec-a302-7b3fe1180060	793f2df2-87a3-47e2-9cc1-a1a0e8487b51	5f1c43cb-a40e-453a-ad7d-f193f8ee977a	BQ		2008-06-08	2008-06-08	2009-05-15	Live
TCGA	TCGA-BQ-5894-01A-11R-1592-07	KIRP	Kidney renal papillary cell carcinoma	TP	Primary Solid Tumor	RNA	RNA-Seq	UNC-LCCC	UNC-LCCC	ILLUMINA	Illumina	HG19	UNCID_1212274.524f5e5e-2e33-491f-9b08-4320397e778b.sorted_genome_alignments.bam	6304328264	0a2e3cd07a1be12c267ad33a32004b8b	833f7265-fa2c-45d6-82d1-37751aec60f4	524f5e5e-2e33-491f-9b08-4320397e778b	cfc6f9ef-73b1-46af-b4c8-94fdd34f4584	64b6fdb6-d56f-47d1-99ed-9b1feb041a98	BQ		2008-06-08	2008-06-08	2009-05-15	Live
TCGA	TCGA-BQ-7044-01A-11R-1965-07	KIRP	Kidney renal papillary cell carcinoma	TP	Primary Solid Tumor	RNA	RNA-Seq	UNC-LCCC	UNC-LCCC	ILLUMINA	Illumina	HG19	UNCID_1214826.613d06d9-597d-4027-9978-2673b93b67d9.sorted_genome_alignments.bam	8727524086	f0b592ed421410bb45cf5204dd8da7ff	778443b5-8474-437a-8b97-ffd22fb9aae0	613d06d9-597d-4027-9978-2673b93b67d9	12fb96fd-c75e-4eb9-ad92-1a1ae7ad4749	466a1f7c-d33f-48ed-8583-67650d3d4eed	BQ		2008-06-09	2008-06-09	2009-05-15	Live
TCGA	TCGA-BQ-7045-01A-31R-1965-07	KIRP	Kidney renal papillary cell carcinoma	TP	Primary Solid Tumor	RNA	RNA-Seq	UNC-LCCC	UNC-LCCC	ILLUMINA	Illumina	HG19	UNCID_1040601.0057e13d-5489-4c48-9772-9fd45db4d84f.sorted_genome_alignments.bam	3491144335	3aa41c4acb5f4ddf71d9a434ffe69900	28eac9bc-4184-48ad-9f91-1cd95c49d642	0057e13d-5489-4c48-9772-9fd45db4d84f	2d813726-b8a6-4719-9323-a7496547e156	a4fd4933-86ed-4875-9ddd-305b968b15ce	BQ		2008-06-09	2008-06-09	2009-05-15	Live
TCGA	TCGA-BQ-7046-01A-11R-1965-07	KIRP	Kidney renal papillary cell carcinoma	TP	Primary Solid Tumor	RNA	RNA-Seq	UNC-LCCC	UNC-LCCC	ILLUMINA	Illumina	HG19	UNCID_1382788.e836c0b0-a1c7-4db0-8785-6d3a9864f363.sorted_genome_alignments.bam	6778320081	acb95a424a0dd914c0b4d35dab9f888d	943830b5-1aea-451a-8f34-6c1eff2ae22e	e836c0b0-a1c7-4db0-8785-6d3a9864f363	08a50ae7-179c-4241-8aed-79db6c218c90	8a115f56-f980-4f34-969a-34e264758c5f	BQ		2009-01-11	2009-01-11	2009-05-15	Live
TCGA	TCGA-BQ-7048-01A-11R-1965-07	KIRP	Kidney renal papillary cell carcinoma	TP	Primary Solid Tumor	RNA	RNA-Seq	UNC-LCCC	UNC-LCCC	ILLUMINA	Illumina	HG19	UNCID_1211291.4b4f4cc6-011c-4ff3-a6a9-16f9cf99b4f1.sorted_genome_alignments.bam	4876624487	76eb06bd3841dc1aa207dbd850b304c7	82da99c6-6609-4be0-9b89-0ae231af2e75	4b4f4cc6-011c-4ff3-a6a9-16f9cf99b4f1	ae8bc8ea-29e6-4fe4-9095-d6d2655ee4f5	0ea3dfcd-479b-4d6e-ae46-22725f73be94	BQ		2008-06-09	2008-06-09	2009-05-15	Live
TCGA	TCGA-BQ-7049-01A-11R-1965-07	KIRP	Kidney renal papillary cell carcinoma	TP	Primary Solid Tumor	RNA	RNA-Seq	UNC-LCCC	UNC-LCCC	ILLUMINA	Illumina	HG19	UNCID_1036354.ee60d580-12aa-4bde-a42c-9a5ebc1834c0.sorted_genome_alignments.bam	8164647104	b350b0e64ced8edcc91f7dcf7b17dcd4	6e7e4ada-636a-4ace-933b-7f244d9cf5a6	ee60d580-12aa-4bde-a42c-9a5ebc1834c0	93b05e07-fd17-44ce-8735-dcc28264b229	e414502a-3f75-4527-8b1e-402046da6955	BQ		2008-06-09	2008-06-09	2009-05-15	Live
TCGA	TCGA-BQ-7055-01A-11R-1965-07	KIRP	Kidney renal papillary cell carcinoma	TP	Primary Solid Tumor	RNA	RNA-Seq	UNC-LCCC	UNC-LCCC	ILLUMINA	Illumina	HG19	UNCID_2155720.66d43b7a-411f-458c-b985-1802637bbb10.sorted_genome_alignments.bam	5725613371	30b142dcaa3d4c8e3f946bdedd7b1f44	26f48263-815a-45ca-a1a8-d8665e4806d5	66d43b7a-411f-458c-b985-1802637bbb10	552e78bb-dc9e-4c73-82bd-93a4bbea3a3a	44d86767-a172-44c2-b0b5-942525dadb48	BQ		2009-11-04	2009-11-04	2009-11-04	Live
TCGA	TCGA-BQ-7056-01A-11R-1965-07	KIRP	Kidney renal papillary cell carcinoma	TP	Primary Solid Tumor	RNA	RNA-Seq	UNC-LCCC	UNC-LCCC	ILLUMINA	Illumina	HG19	UNCID_1271844.3caa0680-0883-4b8e-a92f-cdd6096688c5.sorted_genome_alignments.bam	9827735226	1a27fec16e6e228d84f76ff9dd6fcd8c	07b167ff-71c8-48b3-90bd-8b89385262fc	3caa0680-0883-4b8e-a92f-cdd6096688c5	36182304-2db7-446a-929c-7e43a47d863a	f13a2145-57cb-4848-b303-af80639efc7a	BQ		2008-06-09	2008-06-09	2009-05-15	Live
TCGA	TCGA-BQ-7059-01A-11R-1965-07	KIRP	Kidney renal papillary cell carcinoma	TP	Primary Solid Tumor	RNA	RNA-Seq	UNC-LCCC	UNC-LCCC	ILLUMINA	Illumina	HG19	UNCID_1268070.2f9bd820-0ddc-449a-b528-6e4ab823a39a.sorted_genome_alignments.bam	9549347099	700893186c8a8d5bfbce04f6b1089c96	a08afb33-ba35-44da-bd4f-cde5d03ece7b	2f9bd820-0ddc-449a-b528-6e4ab823a39a	1bf54408-b5cb-45dc-ad03-ef2866a0ff59	c0b14e94-2a8e-4126-a35c-f35244e13a71	BQ		2008-06-09	2008-06-09	2009-05-15	Live
TCGA	TCGA-BQ-7060-01A-11R-1965-07	KIRP	Kidney renal papillary cell carcinoma	TP	Primary Solid Tumor	RNA	RNA-Seq	UNC-LCCC	UNC-LCCC	ILLUMINA	Illumina	HG19	UNCID_1276189.5e09af58-8416-41da-8c99-91761f3e0bf1.sorted_genome_alignments.bam	9103536403	beb67454ea42276fa374d670abd3169f	6b049c95-588f-4d38-b2f8-13d293a7a1a5	5e09af58-8416-41da-8c99-91761f3e0bf1	551cade6-32e8-4aac-9e92-d6b113d4ed7f	109e44cd-45a5-4216-bd80-e935d7133141	BQ		2008-06-09	2008-06-09	2009-05-15	Live
TCGA	TCGA-BQ-7061-01A-11R-1965-07	KIRP	Kidney renal papillary cell carcinoma	TP	Primary Solid Tumor	RNA	RNA-Seq	UNC-LCCC	UNC-LCCC	ILLUMINA	Illumina	HG19	UNCID_1275080.197d081a-c438-40f0-83ab-d2f5adaba583.sorted_genome_alignments.bam	9991861057	3ab12c30723676b2e7e9d1e03949579e	96b7c0ed-7f2a-46d1-bb03-2facfde5d455	197d081a-c438-40f0-83ab-d2f5adaba583	421e845c-f4e8-4f46-bff6-9aaa9d208e81	96344345-6daf-4b8b-a047-114d5d37205c	BQ		2008-06-09	2008-06-09	2009-05-15	Live
TCGA	TCGA-BQ-7062-01A-11R-1965-07	KIRP	Kidney renal papillary cell carcinoma	TP	Primary Solid Tumor	RNA	RNA-Seq	UNC-LCCC	UNC-LCCC	ILLUMINA	Illumina	HG19	UNCID_1272848.0dfea89c-6c93-4a07-82db-598c8aa9d0d6.sorted_genome_alignments.bam	9609645102	474c5a77268832898b85379e4ec4d494	bbc5add4-d2d7-466a-8f6b-6a80bcac738a	0dfea89c-6c93-4a07-82db-598c8aa9d0d6	781c4776-7f82-4bc5-a490-291ebcebbca4	f3ba25a1-b420-4f0e-aa97-8877c7f23457	BQ		2008-06-09	2008-06-09	2009-05-15	Live
TCGA	TCGA-BS-A0V7-01A-21R-A118-07	UCEC	Uterine Corpus Endometrioid Carcinoma	TP	Primary Solid Tumor	RNA	RNA-Seq	UNC-LCCC	UNC-LCCC	ILLUMINA	Illumina	HG19	UNCID_2193032.0fcc0aec-5ef8-4284-a7b5-eb8b328ef02c.sorted_genome_alignments.bam	4498312998	b52baf1ca703c208320c0d966516b61f	e5f3531d-498d-4b50-bf97-39a052e73899	0fcc0aec-5ef8-4284-a7b5-eb8b328ef02c	ca858743-1f06-40e3-accf-395d08375b63	a772ab94-cb06-464c-9a5a-fa4978510f9b	BS		2009-12-22	2009-12-22	2009-12-22	Live
TCGA	TCGA-BT-A0S7-01A-11R-A10U-07	BLCA	Bladder Urothelial Carcinoma	TP	Primary Solid Tumor	RNA	RNA-Seq	UNC-LCCC	UNC-LCCC	ILLUMINA	Illumina	HG19	UNCID_1176640.2bdc311e-59cc-449f-b8dc-6662052678fd.sorted_genome_alignments.bam	3545225162	2b2e38bf8a62fe7ce904788bd0ce656b	01a589db-02d8-4d75-a2da-bb0bd8140a32	2bdc311e-59cc-449f-b8dc-6662052678fd	68bc786e-07c7-4964-bc88-5e2a8633626a	a9b73851-4609-4df7-8eb8-45a56f4b2dd6	BT		2008-05-31	2008-05-31	2009-05-15	Live
TCGA	TCGA-BT-A0YX-01A-11R-A10U-07	BLCA	Bladder Urothelial Carcinoma	TP	Primary Solid Tumor	RNA	RNA-Seq	UNC-LCCC	UNC-LCCC	ILLUMINA	Illumina	HG19	UNCID_1177998.2f3c17f6-be91-4195-9aa7-e02298d118f3.sorted_genome_alignments.bam	4972877679	d164964f498480acfb9fa52e4e76c133	cd5cd780-7454-44eb-a8e8-0fa0d364c7d8	2f3c17f6-be91-4195-9aa7-e02298d118f3	22473ad4-df39-4716-b558-3c1409d5fa0e	da614214-f84c-43ab-983c-d9d76cf2d6ae	BT		2008-05-31	2008-05-31	2009-05-15	Live
TCGA	TCGA-BT-A20J-01A-11R-A14Y-07	BLCA	Bladder Urothelial Carcinoma	TP	Primary Solid Tumor	RNA	RNA-Seq	UNC-LCCC	UNC-LCCC	ILLUMINA	Illumina	HG19	UNCID_1180068.09898301-3dac-4b86-af1b-6cbad9f2d380.sorted_genome_alignments.bam	4383792278	9ef68246253041cf52b19cec1d94e778	bdb089df-b467-43d5-99e6-ca728802a6ca	09898301-3dac-4b86-af1b-6cbad9f2d380	74b1e72d-fdd0-4d84-8858-3bb32d58ff7e	ad4e36cd-0036-4f63-bb06-d32b51acac7a	BT		2008-05-31	2008-05-31	2009-05-15	Live
TCGA	TCGA-BT-A20N-01A-11R-A14Y-07	BLCA	Bladder Urothelial Carcinoma	TP	Primary Solid Tumor	RNA	RNA-Seq	UNC-LCCC	UNC-LCCC	ILLUMINA	Illumina	HG19	UNCID_1177585.dfc4aacd-32b1-4cf8-91f9-3c865cf56ec9.sorted_genome_alignments.bam	3995537902	a716e4a03cbda8418d4dad14fcf43699	7058a248-bf11-4c18-a963-11930114207c	dfc4aacd-32b1-4cf8-91f9-3c865cf56ec9	ebedab7c-dd7c-448e-8324-78c86f13be8b	89ec2dfd-7a0c-4631-958d-d5492bc89f8d	BT		2008-05-31	2008-05-31	2009-05-15	Live
TCGA	TCGA-BT-A20R-01A-12R-A16R-07	BLCA	Bladder Urothelial Carcinoma	TP	Primary Solid Tumor	RNA	RNA-Seq	UNC-LCCC	UNC-LCCC	ILLUMINA	Illumina	HG19	UNCID_1209438.d785b32a-686a-43d6-9e0b-0b63cfd63772.sorted_genome_alignments.bam	7887829824	abfa56d73a9f17df390364dd64002977	6a3a4402-ba66-4b58-977f-9cc1aef24374	d785b32a-686a-43d6-9e0b-0b63cfd63772	f8780a4b-7f55-41d1-bf92-8513955d150e	20231b7f-cb6a-4cd0-9c46-10d4e959d483	BT		2008-06-12	2008-06-12	2009-05-15	Live
TCGA	TCGA-BT-A20T-01A-11R-A14Y-07	BLCA	Bladder Urothelial Carcinoma	TP	Primary Solid Tumor	RNA	RNA-Seq	UNC-LCCC	UNC-LCCC	ILLUMINA	Illumina	HG19	UNCID_1177170.22e154de-0e3b-443b-8420-48d68d6c1ce4.sorted_genome_alignments.bam	3546859335	0fc5ff7a32df8e12833a0e873e528f11	e068c7ea-93e6-431c-b9c0-2a79fab3d335	22e154de-0e3b-443b-8420-48d68d6c1ce4	096b4f32-10c1-4737-a0dd-cae04c54ee33	52f538ef-b05d-4c76-9976-ce6d49158016	BT		2008-05-31	2008-05-31	2009-05-15	Live
TCGA	TCGA-BT-A20U-01A-11R-A14Y-07	BLCA	Bladder Urothelial Carcinoma	TP	Primary Solid Tumor	RNA	RNA-Seq	UNC-LCCC	UNC-LCCC	ILLUMINA	Illumina	HG19	UNCID_1176670.36a95ee7-1822-4d07-8110-843792006625.sorted_genome_alignments.bam	3357489186	3ec6e89a59513be393500e41ac6c318c	1c69af81-e924-49c9-8c86-a100084cd565	36a95ee7-1822-4d07-8110-843792006625	83b41d35-69b1-4218-be1a-8821d8a6899c	d29e555f-8467-45c8-9124-0e6a757b1adf	BT		2008-05-31	2008-05-31	2009-05-15	Live
TCGA	TCGA-BT-A20W-01A-21R-A14Y-07	BLCA	Bladder Urothelial Carcinoma	TP	Primary Solid Tumor	RNA	RNA-Seq	UNC-LCCC	UNC-LCCC	ILLUMINA	Illumina	HG19	UNCID_1177662.3cefcb0b-796f-4ef0-b50d-a6ed17e9be4d.sorted_genome_alignments.bam	3918051991	05796fdd6ffb263bf1ccf3d5674b6bb5	911d8ca0-04cf-404e-a70a-12f1ac73f1b2	3cefcb0b-796f-4ef0-b50d-a6ed17e9be4d	4dc5cffe-ed8c-47ab-b5fc-f9615b5414f7	ca14f475-1be4-450c-80c3-7094d23d0b3d	BT		2008-05-31	2008-05-31	2009-05-15	Live
TCGA	TCGA-BT-A2LA-01A-11R-A18C-07	BLCA	Bladder Urothelial Carcinoma	TP	Primary Solid Tumor	RNA	RNA-Seq	UNC-LCCC	UNC-LCCC	ILLUMINA	Illumina	HG19	UNCID_1237505.312ea080-3831-453d-aa8c-e466192c8309.sorted_genome_alignments.bam	9365008424	8c4a19ca7d578c17e64027a06db2318f	5aac252c-cb3e-40ac-b087-8ea6262e33e4	312ea080-3831-453d-aa8c-e466192c8309	797a71ee-372d-41e5-aeee-5ab3c4661110	6ed52558-8039-4658-a245-78a29968ce2f	BT		2008-06-12	2008-06-12	2009-05-15	Live
TCGA	TCGA-BT-A2LD-01A-12R-A20F-07	BLCA	Bladder Urothelial Carcinoma	TP	Primary Solid Tumor	RNA	RNA-Seq	UNC-LCCC	UNC-LCCC	ILLUMINA	Illumina	HG19	UNCID_1340261.6f3cb879-cf6d-4347-8aae-b6a6ee7a4274.sorted_genome_alignments.bam	5242124901	59c74d413b769226b12d64495b9d62b7	c57586ce-b8ea-47d3-8131-78ecb693c1d5	6f3cb879-cf6d-4347-8aae-b6a6ee7a4274	9dd97821-7afd-4982-8b1d-f14f845b79f7	aeb379d5-b157-4bce-82c5-0cd0077db01f	BT		2008-08-20	2008-08-20	2009-05-15	Live
TCGA	TCGA-BT-A3PJ-01A-21R-A220-07	BLCA	Bladder Urothelial Carcinoma	TP	Primary Solid Tumor	RNA	RNA-Seq	UNC-LCCC	UNC-LCCC	ILLUMINA	Illumina	HG19	UNCID_1468570.5968C8D3-5F1A-4EB8-8D9B-8BD3FD3FD9F1.sorted_genome_alignments.bam	7453025071	fe5191a898d870ceab176ca4cfa6dcfc	48391901-7d27-4c41-bc6e-58d17c2e8285	5968C8D3-5F1A-4EB8-8D9B-8BD3FD3FD9F1	cb664eef-be6f-44ef-aa90-6f6da0e6440a	29d79b83-fa80-490e-a8a1-c51c9ad061fe	BT		2008-11-15	2008-11-15	2009-05-15	Live
TCGA	TCGA-BT-A3PK-01A-21R-A220-07	BLCA	Bladder Urothelial Carcinoma	TP	Primary Solid Tumor	RNA	RNA-Seq	UNC-LCCC	UNC-LCCC	ILLUMINA	Illumina	HG19	UNCID_1469067.20CA7C4D-7EF0-4FC5-907B-A90FEC12A561.sorted_genome_alignments.bam	10886279904	50aec47285b60322516c8da58ac8f160	a7ea8962-7082-4224-95ff-6ee69276436c	20CA7C4D-7EF0-4FC5-907B-A90FEC12A561	73041fcf-f3b6-4851-b34d-1d62a1fcf6fe	f09e1eeb-bcd5-4dba-92f0-7d4b34b81ce7	BT		2008-11-15	2008-11-15	2009-05-15	Live
TCGA	TCGA-BT-A42F-01A-11R-A23W-07	BLCA	Bladder Urothelial Carcinoma	TP	Primary Solid Tumor	RNA	RNA-Seq	UNC-LCCC	UNC-LCCC	ILLUMINA	Illumina	HG19	UNCID_1821469.36f98bd7-f044-4497-9d19-e25c8e847def.sorted_genome_alignments.bam	6645316094	198fdc1e76d14350c16d560dbef9f43c	9388facc-3667-4aff-aa66-04d5cdc7dd2e	36f98bd7-f044-4497-9d19-e25c8e847def	da98be9d-7acf-43ce-aa24-38d1d2604506	d5f2a552-91c3-4750-a66f-30c3c854d6e1	BT		2009-04-23	2009-04-23	2009-05-15	Live
TCGA	TCGA-BW-A5NO-01A-11R-A27V-07	LIHC	Liver hepatocellular carcinoma	TP	Primary Solid Tumor	RNA	RNA-Seq	UNC-LCCC	UNC-LCCC	ILLUMINA	Illumina	HG19	UNCID_2085515.38bb0662-ec22-4b4f-9264-69957e582b33.sorted_genome_alignments.bam	3545420282	0ce53142070e7de7643adbbb5aaa2c64	b85332d8-79a1-4a67-af93-bfd73e2b5028	38bb0662-ec22-4b4f-9264-69957e582b33	ee63c44b-91f4-4004-8dea-192eab527036	3cbd785d-cad5-4299-8fe8-695ca8db726d	BW		2009-08-28	2009-08-28	2009-08-28	Live
TCGA	TCGA-C5-A1BE-01B-11R-A13Y-07	CESC	Cervical squamous cell carcinoma and endocervical adenocarcinoma	TP	Primary Solid Tumor	RNA	RNA-Seq	UNC-LCCC	UNC-LCCC	ILLUMINA	Illumina	HG19	UNCID_1659498.8b82c786-64be-410a-89bf-d28dc8d7c4e9.sorted_genome_alignments.bam	9023024055	e837cd02acbd12769e0782ca1e406320	26cc82c4-eff9-453a-a540-3a1fbcf85a30	8b82c786-64be-410a-89bf-d28dc8d7c4e9	2b6d2c15-8bcc-41ab-84d6-601442f4378b	7088f4cf-bab7-481e-a0ec-759124ef80ff	C5		2008-11-30	2008-11-30	2009-05-15	Live
TCGA	TCGA-C5-A1BF-01B-11R-A13Y-07	CESC	Cervical squamous cell carcinoma and endocervical adenocarcinoma	TP	Primary Solid Tumor	RNA	RNA-Seq	UNC-LCCC	UNC-LCCC	ILLUMINA	Illumina	HG19	UNCID_1659561.5b31fb5f-9321-43d8-9b5f-600e8ba2f6cc.sorted_genome_alignments.bam	8361132336	12fe2220faadb8791812ca8b7687a3d4	515b1396-2130-44e4-9f5a-f28136f60c1f	5b31fb5f-9321-43d8-9b5f-600e8ba2f6cc	262311a0-7a10-4934-8fba-11ee581ad738	37670db3-74d9-4176-bc34-65d2e062d1cb	C5		2008-11-30	2008-11-30	2009-05-15	Live
TCGA	TCGA-C5-A1BL-01A-11R-A13Y-07	CESC	Cervical squamous cell carcinoma and endocervical adenocarcinoma	TP	Primary Solid Tumor	RNA	RNA-Seq	UNC-LCCC	UNC-LCCC	ILLUMINA	Illumina	HG19	UNCID_1660780.5a7840e4-48ef-4d10-8709-c963b6b4c25a.sorted_genome_alignments.bam	6060911953	c976d71d6c6c83aa05e4f604c7106508	ffdb26eb-380f-47a2-b18b-cce66446727c	5a7840e4-48ef-4d10-8709-c963b6b4c25a	03c3fe57-ae85-4e45-9657-c3182ab5e124	4bf03dc9-3776-43f7-b5f8-31e993f59f63	C5		2008-11-30	2008-11-30	2009-05-15	Live
TCGA	TCGA-C5-A1BM-01A-11R-A13Y-07	CESC	Cervical squamous cell carcinoma and endocervical adenocarcinoma	TP	Primary Solid Tumor	RNA	RNA-Seq	UNC-LCCC	UNC-LCCC	ILLUMINA	Illumina	HG19	UNCID_1661828.0bb1946f-bc01-47d8-887f-e63f3a16e32d.sorted_genome_alignments.bam	9172577908	03e277fe1de82793c3e184d39ffc0610	1534d589-9d95-4abe-b8d3-db0cb9c5cce7	0bb1946f-bc01-47d8-887f-e63f3a16e32d	7fb8e7be-4118-41f8-b785-5cbb0afdb8b7	57bc4710-6ac5-4279-b233-b65f42999a84	C5		2008-11-30	2008-11-30	2009-05-15	Live
TCGA	TCGA-C5-A1BN-01B-11R-A14Y-07	CESC	Cervical squamous cell carcinoma and endocervical adenocarcinoma	TP	Primary Solid Tumor	RNA	RNA-Seq	UNC-LCCC	UNC-LCCC	ILLUMINA	Illumina	HG19	UNCID_1652981.3f679347-cd3b-4711-aa6c-e5d87fa93052.sorted_genome_alignments.bam	7791226308	c8287e4860601638ee55f9719e906358	135a40a7-836b-4f3d-9952-53ca0beef8b1	3f679347-cd3b-4711-aa6c-e5d87fa93052	8a4da4f0-30f2-497e-8a7c-988fd6b813cb	dd05713e-6d6d-4876-89df-69a905d24500	C5		2008-11-30	2008-11-30	2009-05-15	Live
TCGA	TCGA-C5-A1M9-01A-11R-A13Y-07	CESC	Cervical squamous cell carcinoma and endocervical adenocarcinoma	TP	Primary Solid Tumor	RNA	RNA-Seq	UNC-LCCC	UNC-LCCC	ILLUMINA	Illumina	HG19	UNCID_1659798.721c59a5-22b6-4388-a47d-d0108ea2c1aa.sorted_genome_alignments.bam	10083203002	589967aad1821951e68f7402f3c9a637	1f9037c5-e237-49d5-b004-43871486c59a	721c59a5-22b6-4388-a47d-d0108ea2c1aa	a3be445a-a592-4073-815b-47ae41f9c4a0	577057af-7775-497b-bee9-e04562648509	C5		2008-11-30	2008-11-30	2009-05-15	Live
TCGA	TCGA-C5-A1ME-01A-11R-A13Y-07	CESC	Cervical squamous cell carcinoma and endocervical adenocarcinoma	TP	Primary Solid Tumor	RNA	RNA-Seq	UNC-LCCC	UNC-LCCC	ILLUMINA	Illumina	HG19	UNCID_1661620.318e2cdd-08c5-4611-913f-7f4a6f49677d.sorted_genome_alignments.bam	5929147839	bfb032fd5b69cbb55b7566323633029e	e3138b8a-932f-417b-b17f-a9c632bd4842	318e2cdd-08c5-4611-913f-7f4a6f49677d	a0598331-79e1-418d-b50c-fd945b843506	663ef1fc-5ac6-4f4d-97f6-485cc0086d7f	C5		2008-11-30	2008-11-30	2009-05-15	Live
TCGA	TCGA-C5-A1MH-01A-11R-A14Y-07	CESC	Cervical squamous cell carcinoma and endocervical adenocarcinoma	TP	Primary Solid Tumor	RNA	RNA-Seq	UNC-LCCC	UNC-LCCC	ILLUMINA	Illumina	HG19	UNCID_1658249.7a1f4f51-4bea-4e5f-b59a-02fb223d2965.sorted_genome_alignments.bam	7815414309	b8be614f49ade4be4a02a688057e0dde	ffe7e675-7974-4b86-bda4-d989d2dca8ad	7a1f4f51-4bea-4e5f-b59a-02fb223d2965	3143822c-66c4-4b58-8d29-e92d065ff049	a2c048b4-f95b-4b43-b9f1-b42bb48e5875	C5		2008-11-30	2008-11-30	2009-05-15	Live
TCGA	TCGA-C5-A1MJ-01A-11R-A14Y-07	CESC	Cervical squamous cell carcinoma and endocervical adenocarcinoma	TP	Primary Solid Tumor	RNA	RNA-Seq	UNC-LCCC	UNC-LCCC	ILLUMINA	Illumina	HG19	UNCID_1659641.45ce60c9-d18f-43a2-b240-8dc7d854cd27.sorted_genome_alignments.bam	8873390739	6d98ed8859955617481cb23b6aefddd4	591321a0-9dd8-4830-a1fe-1384fd5206ec	45ce60c9-d18f-43a2-b240-8dc7d854cd27	23f011e2-c025-4494-8016-2140cc8d4bce	dd926c69-675a-49f7-9494-d85a489b8982	C5		2008-11-30	2008-11-30	2009-05-15	Live
TCGA	TCGA-C5-A1MK-01A-11R-A14Y-07	CESC	Cervical squamous cell carcinoma and endocervical adenocarcinoma	TP	Primary Solid Tumor	RNA	RNA-Seq	UNC-LCCC	UNC-LCCC	ILLUMINA	Illumina	HG19	UNCID_1657076.174159b7-d7a4-43d5-8c04-7f62f8d0db14.sorted_genome_alignments.bam	7096713691	b0768746197dcad4734cf15bfd49cf93	7a53f5a3-5c8e-4166-8587-5935cea9fa42	174159b7-d7a4-43d5-8c04-7f62f8d0db14	b726f18b-b996-4978-9f27-b3a540e06270	4b90c14d-cafd-4b28-8494-85c2f5d8e80c	C5		2008-11-30	2008-11-30	2009-05-15	Live
TCGA	TCGA-C5-A1ML-01A-11R-A14Y-07	CESC	Cervical squamous cell carcinoma and endocervical adenocarcinoma	TP	Primary Solid Tumor	RNA	RNA-Seq	UNC-LCCC	UNC-LCCC	ILLUMINA	Illumina	HG19	UNCID_1658318.1f870a12-9d70-4fe4-a176-4cbee06c44e6.sorted_genome_alignments.bam	4690885744	4755f3958fb660965a5c311486334a88	6465c58a-5892-42db-895b-020b1593e9fa	1f870a12-9d70-4fe4-a176-4cbee06c44e6	374f614a-bcd1-4283-ac6f-fc27ddc79987	f5495789-2c61-42f2-b6b6-a14e00d2f985	C5		2008-11-30	2008-11-30	2009-05-15	Live
TCGA	TCGA-C5-A2LS-01A-22R-A22U-07	CESC	Cervical squamous cell carcinoma and endocervical adenocarcinoma	TP	Primary Solid Tumor	RNA	RNA-Seq	UNC-LCCC	UNC-LCCC	ILLUMINA	Illumina	HG19	UNCID_1675969.06121F93-9719-4D96-94E1-5B8AFCC347A7.sorted_genome_alignments.bam	5755298896	a84a781bc7593801108e1050a3d47fe7	f20cccdf-5f41-4889-96c0-0944d4f0bfa4	06121F93-9719-4D96-94E1-5B8AFCC347A7	185e1520-92ee-4af5-af15-fbeefb352c99	79248694-77e1-4fbe-8c94-64a308fc982d	C5		2009-04-02	2009-04-02	2009-05-15	Live
TCGA	TCGA-C5-A2LT-01A-11R-A18M-07	CESC	Cervical squamous cell carcinoma and endocervical adenocarcinoma	TP	Primary Solid Tumor	RNA	RNA-Seq	UNC-LCCC	UNC-LCCC	ILLUMINA	Illumina	HG19	UNCID_1665449.26616de7-08df-4359-9c00-c649409b1480.sorted_genome_alignments.bam	7109495542	c4e87c0495e698481572de94e94ea2f9	6409dfd1-4c30-4eee-a542-55925ccc45b0	26616de7-08df-4359-9c00-c649409b1480	fb66b7f5-22ca-4d4d-97c2-30e6edfff781	eede6958-96a5-433d-8823-503b58559ed4	C5		2008-11-30	2008-11-30	2009-05-15	Live
TCGA	TCGA-C5-A2LY-01A-31R-A18M-07	CESC	Cervical squamous cell carcinoma and endocervical adenocarcinoma	TP	Primary Solid Tumor	RNA	RNA-Seq	UNC-LCCC	UNC-LCCC	ILLUMINA	Illumina	HG19	UNCID_1648879.0046fef7-052b-4d4e-b264-b3bf2e2699b1.sorted_genome_alignments.bam	5070428909	4b9e06656fabc0611ae9cdb842f15258	5bc52a35-00fa-4f6b-8d80-8baffcaf4981	0046fef7-052b-4d4e-b264-b3bf2e2699b1	e733f289-a0ec-478c-aad9-1378ad26ddfa	298b78b6-2508-4247-a4e9-aee460786f98	C5		2008-11-30	2008-11-30	2009-05-15	Live
TCGA	TCGA-C5-A2M1-01A-11R-A18M-07	CESC	Cervical squamous cell carcinoma and endocervical adenocarcinoma	TP	Primary Solid Tumor	RNA	RNA-Seq	UNC-LCCC	UNC-LCCC	ILLUMINA	Illumina	HG19	UNCID_1727552.5c5d18f0-dc25-4d65-9ea7-f90d69db0ce8.sorted_genome_alignments.bam	12280818803	bb143708277db114f4e8f844d30676ed	aa5ab59f-5695-4581-a20d-edd4af5ffc86	5c5d18f0-dc25-4d65-9ea7-f90d69db0ce8	8911c80c-c903-48e4-af5b-ffedef9abc47	065bb06f-5bb7-4f79-b374-97a3011f22ae	C5		2008-12-22	2008-12-22	2009-05-15	Live
TCGA	TCGA-C5-A2M2-01A-21R-A18M-07	CESC	Cervical squamous cell carcinoma and endocervical adenocarcinoma	TP	Primary Solid Tumor	RNA	RNA-Seq	UNC-LCCC	UNC-LCCC	ILLUMINA	Illumina	HG19	UNCID_1664730.00471faf-5a40-430a-8555-564fa885f618.sorted_genome_alignments.bam	5890319694	345404beea4381ce233bb9b9b3e8545c	d1557f5e-265c-4b99-88c5-eca4ad8bfbab	00471faf-5a40-430a-8555-564fa885f618	77d53d4d-3b07-4c79-86fe-6ac812968f39	6a0afe74-ca6f-492b-a5a9-5fe5ee939722	C5		2008-11-30	2008-11-30	2009-05-15	Live
TCGA	TCGA-C5-A3HL-01A-11R-A213-07	CESC	Cervical squamous cell carcinoma and endocervical adenocarcinoma	TP	Primary Solid Tumor	RNA	RNA-Seq	UNC-LCCC	UNC-LCCC	ILLUMINA	Illumina	HG19	UNCID_1662513.3337929b-5381-41ae-88f2-b6dbeb17f088.sorted_genome_alignments.bam	8210427624	d5388e0de821c012821702d5a6d6b1f0	0541f1a9-ad69-43c7-972f-62d4f1c4c4c6	3337929b-5381-41ae-88f2-b6dbeb17f088	09329a53-d58d-4480-95d8-32043e40de6e	2a3cc87b-b120-49ec-93e6-8bddbae5c97c	C5		2008-11-30	2008-11-30	2009-05-15	Live
TCGA	TCGA-C5-A7CG-01A-11R-A32P-07	CESC	Cervical squamous cell carcinoma and endocervical adenocarcinoma	TP	Primary Solid Tumor	RNA	RNA-Seq	UNC-LCCC	UNC-LCCC	ILLUMINA	Illumina	HG19	UNCID_2247688.5abdff9b-a6a9-4564-9ac3-98a563f65fe6.sorted_genome_alignments.bam	6815906716	1378ea85da58047ee2314a1cd914dde6	dc8e8618-0e4e-4510-86f5-d0ca3cf3d0a0	5abdff9b-a6a9-4564-9ac3-98a563f65fe6	f2c901d1-2039-4046-89b5-c2d45bcf10c3	e88f2479-3e23-43be-8c35-1e9385cbce08	C5		2010-01-16	2010-01-16	2010-01-16	Live
TCGA	TCGA-C5-A7CH-01A-11R-A33Z-07	CESC	Cervical squamous cell carcinoma and endocervical adenocarcinoma	TP	Primary Solid Tumor	RNA	RNA-Seq	UNC-LCCC	UNC-LCCC	ILLUMINA	Illumina	HG19	UNCID_2314280.09f55b71-b6ee-42a5-96eb-6a2929e35bbf.sorted_genome_alignments.bam	6157984663	c194c2f12dc3624db9f5920327471a65	528403e6-b053-491b-acf7-0bcd0377b507	09f55b71-b6ee-42a5-96eb-6a2929e35bbf	d626a732-af64-4dec-b4bf-3cb761bf4c8d	fbf7856e-6330-4033-8b33-d06fc2b99108	C5		2010-02-24	2010-02-24	2010-02-24	Live
TCGA	TCGA-C5-A7CJ-01A-11R-A32P-07	CESC	Cervical squamous cell carcinoma and endocervical adenocarcinoma	TP	Primary Solid Tumor	RNA	RNA-Seq	UNC-LCCC	UNC-LCCC	ILLUMINA	Illumina	HG19	UNCID_2247103.723cafa2-ce72-4c19-954b-9be09a1b08e9.sorted_genome_alignments.bam	6163972991	5b4d71733d479edccbec60b24a87e4c3	0826c00d-5872-4f06-ae81-5f88c268025e	723cafa2-ce72-4c19-954b-9be09a1b08e9	f8f470d2-924f-41dd-92c5-516b0bf68e44	7e1eea3a-3ced-45dc-86e7-43867738bf49	C5		2010-01-16	2010-01-16	2010-01-16	Live
TCGA	TCGA-C5-A7CK-01A-11R-A32P-07	CESC	Cervical squamous cell carcinoma and endocervical adenocarcinoma	TP	Primary Solid Tumor	RNA	RNA-Seq	UNC-LCCC	UNC-LCCC	ILLUMINA	Illumina	HG19	UNCID_2246125.5e38ec7f-6d2a-4e9c-98ee-fc00832d2aeb.sorted_genome_alignments.bam	8178001193	a989f523f1d3ab40fcdb6e241b2c4221	7ebf39be-4eed-4b48-b5f0-a11469aae7be	5e38ec7f-6d2a-4e9c-98ee-fc00832d2aeb	1c48393e-7de9-42f6-a6f0-2cbfb8359316	b770fe62-36a7-4a89-8091-2fdd7af44dad	C5		2010-01-16	2010-01-16	2010-01-16	Live
TCGA	TCGA-C5-A7CL-01A-11R-A32P-07	CESC	Cervical squamous cell carcinoma and endocervical adenocarcinoma	TP	Primary Solid Tumor	RNA	RNA-Seq	UNC-LCCC	UNC-LCCC	ILLUMINA	Illumina	HG19	UNCID_2247411.131525c8-7f24-48c3-bef9-cc9414e793b8.sorted_genome_alignments.bam	6539320983	ba92f260661ef54d69f96ff7b834707e	e566b8f1-a580-4b64-9654-dc18806d7844	131525c8-7f24-48c3-bef9-cc9414e793b8	bae2af5e-484a-44f7-ad6b-66137cdae300	695043a5-66da-4b86-8540-6aca605aec86	C5		2010-01-16	2010-01-16	2010-01-16	Live
TCGA	TCGA-C5-A7UE-01A-11R-A33Z-07	CESC	Cervical squamous cell carcinoma and endocervical adenocarcinoma	TP	Primary Solid Tumor	RNA	RNA-Seq	UNC-LCCC	UNC-LCCC	ILLUMINA	Illumina	HG19	UNCID_2324650.41a6b734-2741-4d93-8813-ed27b21c81c0.sorted_genome_alignments.bam	6000908552	0459a0f7d4882c508b6754501a4cead6	808ad8c2-ac8b-47b0-9dcd-060a1c948ae0	41a6b734-2741-4d93-8813-ed27b21c81c0	da30a845-c4d3-4c78-b8b0-210239224f8f	48ecab30-cf47-43a8-af5c-026140a53ef8	C5		2010-02-24	2010-02-24	2010-02-24	Live
TCGA	TCGA-C8-A12K-01A-21R-A115-07	BRCA	Breast invasive carcinoma	TP	Primary Solid Tumor	RNA	RNA-Seq	UNC-LCCC	UNC-LCCC	ILLUMINA	Illumina	HG19	UNCID_1138591.0ef00203-8a0a-4d04-aa1e-c1164958d8ec.sorted_genome_alignments.bam	7883935541	5e087ed97d1bcfd7b1f64d7e9398b274	c9719c43-cde2-4fa9-874e-9324aa962569	0ef00203-8a0a-4d04-aa1e-c1164958d8ec	6b923e30-2ddc-407f-91b1-c202f1373fbb	aa21df77-6622-405a-821a-1122f9c93159	C8		2008-05-12	2008-05-12	2009-05-15	Live
TCGA	TCGA-C8-A12L-01A-11R-A115-07	BRCA	Breast invasive carcinoma	TP	Primary Solid Tumor	RNA	RNA-Seq	UNC-LCCC	UNC-LCCC	ILLUMINA	Illumina	HG19	UNCID_1137176.0a5a7511-4e7b-4fe4-b323-c354acffab57.sorted_genome_alignments.bam	6103311158	46295c27c756f962799a40a5f88417a4	6db10c13-e387-4e73-aa7f-4840e476da0f	0a5a7511-4e7b-4fe4-b323-c354acffab57	441919eb-8c9f-478c-bda3-8de4f8295e8a	e3cf8f8c-8fe6-45e2-b786-7db5590c08cb	C8		2008-05-12	2008-05-12	2009-05-15	Live
TCGA	TCGA-C8-A12V-01A-11R-A115-07	BRCA	Breast invasive carcinoma	TP	Primary Solid Tumor	RNA	RNA-Seq	UNC-LCCC	UNC-LCCC	ILLUMINA	Illumina	HG19	UNCID_1137313.b12c9095-55c7-4add-9e22-3d65eeef2040.sorted_genome_alignments.bam	6124383763	e7e02e1d1c4a0002f7dc0006426f7f14	dd1c7b5a-d6e5-4849-8b33-0c8f532adc22	b12c9095-55c7-4add-9e22-3d65eeef2040	7e1673f8-5758-4963-8804-d5e39f06205b	905de5ec-787c-471d-964b-9db587003602	C8		2008-06-17	2008-05-12	2009-05-15	Live
TCGA	TCGA-C8-A1HG-01A-11R-A137-07	BRCA	Breast invasive carcinoma	TP	Primary Solid Tumor	RNA	RNA-Seq	UNC-LCCC	UNC-LCCC	ILLUMINA	Illumina	HG19	UNCID_1118520.094076d0-97e4-460d-b48c-7ee2371db99d.sorted_genome_alignments.bam	3301276101	54a8d10bbcd22ab14bf663b0d4975c53	b249abbe-1719-44b6-96c1-1729de6450f0	094076d0-97e4-460d-b48c-7ee2371db99d	0c23c380-363c-474d-b64c-b47f612a8225	bed56886-f4fe-4917-b32a-18b3d3f47c24	C8		2008-05-08	2008-05-08	2009-05-15	Live
TCGA	TCGA-C8-A26Y-01A-11R-A16F-07	BRCA	Breast invasive carcinoma	TP	Primary Solid Tumor	RNA	RNA-Seq	UNC-LCCC	UNC-LCCC	ILLUMINA	Illumina	HG19	UNCID_1124450.afad9647-befe-4493-8386-475d0097c716.sorted_genome_alignments.bam	9426450238	cbb0a154aa442585e19e10b4b09d408b	4db703de-8f9e-40ee-8045-17499fcac349	afad9647-befe-4493-8386-475d0097c716	4d51159f-ab2f-40e3-a363-847c3654431e	de71b625-2b73-43a7-9bc0-89d6a13d0d52	C8		2008-05-10	2008-05-10	2009-05-15	Live
TCGA	TCGA-C9-A480-01A-12R-A24H-07	HNSC	Head and Neck squamous cell carcinoma	TP	Primary Solid Tumor	RNA	RNA-Seq	UNC-LCCC	UNC-LCCC	ILLUMINA	Illumina	HG19	UNCID_2203658.0f00f130-babd-42a2-9fea-8d0c75eaaea4.sorted_genome_alignments.bam	7149200040	7684e49dd93c48aba5538f422a14809d	36ef1d06-cbf5-49b9-95c4-b73c65595acf	0f00f130-babd-42a2-9fea-8d0c75eaaea4	e8f0cd72-e423-45e0-ad1e-83aa7fb354e3	60411f5f-15ee-4fe8-aeb0-30a740b746e3	C9		2009-11-06	2009-11-06	2009-11-06	Live
TCGA	TCGA-CA-5796-01A-01R-1653-07	COAD	Colon adenocarcinoma	TP	Primary Solid Tumor	RNA	RNA-Seq	UNC-LCCC	UNC-LCCC	ILLUMINA	Illumina	HG19	UNCID_1803689.28c3f171-d7e6-40f2-8764-45b22ede8a0e.sorted_genome_alignments.bam	3608772172	1f32e7ede8115b14d4c28e382be12a7e	1acd12d4-c8f1-4b29-a41f-80444bf3e17c	28c3f171-d7e6-40f2-8764-45b22ede8a0e	65ab030d-39f2-48ab-80ac-90cb1faa823a	1a4d9d59-b0dc-4045-a832-9089d3bc1d52	CA		2009-05-08	2009-05-08	2009-05-15	Live
TCGA	TCGA-CC-5258-01A-01R-A131-07	LIHC	Liver hepatocellular carcinoma	TP	Primary Solid Tumor	RNA	RNA-Seq	UNC-LCCC	UNC-LCCC	ILLUMINA	Illumina	HG19	UNCID_1309812.54315bb5-c78e-4b9c-b9c1-8d0a944a854f.sorted_genome_alignments.bam	7091184360	80a07ceeeba20021da9673e97fc7a6fb	fa413218-3fa9-473b-9819-572371f263df	54315bb5-c78e-4b9c-b9c1-8d0a944a854f	6a93206a-c25c-4e45-b0ba-0a21bd8253b6	d928ac5d-960f-4ebe-8826-0e03b55dc34e	CC		2009-01-28	2009-01-28	2009-05-15	Live
TCGA	TCGA-CC-5260-01A-01R-A131-07	LIHC	Liver hepatocellular carcinoma	TP	Primary Solid Tumor	RNA	RNA-Seq	UNC-LCCC	UNC-LCCC	ILLUMINA	Illumina	HG19	UNCID_1220110.108f1509-bd7e-4a10-8989-f20f7b45bb09.sorted_genome_alignments.bam	3314480740	5924caffcc4b3e172bb2452d9c0436c3	5f9dc378-4ee7-4447-8d6c-459b52cae94e	108f1509-bd7e-4a10-8989-f20f7b45bb09	ca8afb2c-be3d-41e8-8dbc-19fe7ab6154b	7f347680-cd4d-4289-8f8f-3b0541381a42	CC		2009-01-28	2009-01-28	2009-05-15	Live
TCGA	TCGA-CC-5261-01A-01R-A131-07	LIHC	Liver hepatocellular carcinoma	TP	Primary Solid Tumor	RNA	RNA-Seq	UNC-LCCC	UNC-LCCC	ILLUMINA	Illumina	HG19	UNCID_2096408.04beffef-0cd3-4935-8f2e-9e11c5638973.sorted_genome_alignments.bam	4824798496	71deb9c2c2d020bbd5870ac8b75ee369	bd312738-59fa-43e6-9643-a4080aa3c62c	04beffef-0cd3-4935-8f2e-9e11c5638973	1ad7f17e-b3b8-40e9-aab8-5a17e0aec408	538998f3-5230-4963-8b67-d34de695e97d	CC		2009-08-28	2009-08-28	2009-08-28	Live
TCGA	TCGA-CC-5262-01A-01R-A131-07	LIHC	Liver hepatocellular carcinoma	TP	Primary Solid Tumor	RNA	RNA-Seq	UNC-LCCC	UNC-LCCC	ILLUMINA	Illumina	HG19	UNCID_1309316.5b1b9e38-e00a-462b-976a-c540c13718ca.sorted_genome_alignments.bam	4824689030	f39f5e6105f8d80ebda9dec46b053a6a	e96cb835-a513-4ad8-b07a-f4f5e0781920	5b1b9e38-e00a-462b-976a-c540c13718ca	1b428ada-eb3f-40c2-b4bf-1bbf6b61729d	dc595eed-d459-40fd-8417-6a1c56759ec8	CC		2009-01-28	2009-01-28	2009-05-15	Live
TCGA	TCGA-CC-5263-01A-01R-A131-07	LIHC	Liver hepatocellular carcinoma	TP	Primary Solid Tumor	RNA	RNA-Seq	UNC-LCCC	UNC-LCCC	ILLUMINA	Illumina	HG19	UNCID_1188208.038e0d7b-8f46-40fb-bfec-74dab7a6fe59.sorted_genome_alignments.bam	6728676801	7e29f4737a3666ed849c27874fadfeb8	6898944a-4d93-4588-a15d-a485364dda6e	038e0d7b-8f46-40fb-bfec-74dab7a6fe59	a6af3061-1484-4f6c-bb4b-c8f4626b4161	efa9f768-cc58-4ce4-a47a-ed598797adc8	CC		2008-05-21	2008-05-21	2009-05-15	Live
TCGA	TCGA-CC-5264-01A-01R-A131-07	LIHC	Liver hepatocellular carcinoma	TP	Primary Solid Tumor	RNA	RNA-Seq	UNC-LCCC	UNC-LCCC	ILLUMINA	Illumina	HG19	UNCID_1169223.06a52d13-3cb4-4d5f-94ef-55d980562486.sorted_genome_alignments.bam	7420327498	f190bd3db9922e1ab7d9f7fe6eb1f392	19d3abd1-c144-44d4-8900-7312eb423b0d	06a52d13-3cb4-4d5f-94ef-55d980562486	61902cb6-b041-48ac-aacc-483a28949865	ec67465b-dc08-4e09-8af2-3b489bd15393	CC		2008-05-18	2008-05-18	2009-05-15	Live
TCGA	TCGA-CC-A1HT-01A-11R-A131-07	LIHC	Liver hepatocellular carcinoma	TP	Primary Solid Tumor	RNA	RNA-Seq	UNC-LCCC	UNC-LCCC	ILLUMINA	Illumina	HG19	UNCID_1172151.63a48c81-2b6c-4f68-a76b-69ff2fc449ed.sorted_genome_alignments.bam	9410113818	f48eb575d82ec3bb29f73974bb38dd1c	8e6b2985-84d0-4c48-8011-2435d16e58e5	63a48c81-2b6c-4f68-a76b-69ff2fc449ed	670c1cbc-4494-45f1-bb8b-18db82d4f7e0	96f911ed-2064-4745-ad07-6c47b0a0c7cd	CC		2008-05-18	2008-05-18	2009-05-15	Live
TCGA	TCGA-CC-A3MC-01A-11R-A22L-07	LIHC	Liver hepatocellular carcinoma	TP	Primary Solid Tumor	RNA	RNA-Seq	UNC-LCCC	UNC-LCCC	ILLUMINA	Illumina	HG19	UNCID_2084067.19377cf4-aafe-449a-b10b-f637b4eef29f.sorted_genome_alignments.bam	6288926994	398ff97b55dd93acab0b687b1e6291ea	170fe6d9-e6ab-45a1-9e6f-14a6752f27d6	19377cf4-aafe-449a-b10b-f637b4eef29f	0277f393-3743-47d6-a96f-155baec9eb49	38e9689a-3698-45cd-a7a4-d2c4f0af11c6	CC		2009-07-15	2009-07-14	2009-07-15	Live
TCGA	TCGA-CC-A5UC-01A-11R-A28V-07	LIHC	Liver hepatocellular carcinoma	TP	Primary Solid Tumor	RNA	RNA-Seq	UNC-LCCC	UNC-LCCC	ILLUMINA	Illumina	HG19	UNCID_2154872.04ecdbec-f452-4bff-986c-23b414d92252.sorted_genome_alignments.bam	4522008306	a9dc9381763775bea606aceb58fc5e26	ec9f9441-7dc0-4e22-a001-64adf6f18104	04ecdbec-f452-4bff-986c-23b414d92252	7e589ee1-ffcc-448a-a275-829ca26a597e	f83ace1a-16f0-4d9a-89cc-077fbaa69d0c	CC		2009-10-31	2009-10-31	2009-10-31	Live
TCGA	TCGA-CC-A5UD-01A-11R-A28V-07	LIHC	Liver hepatocellular carcinoma	TP	Primary Solid Tumor	RNA	RNA-Seq	UNC-LCCC	UNC-LCCC	ILLUMINA	Illumina	HG19	UNCID_2100124.cdb1c4a5-5d21-4ab7-aeb3-e65dc5d739c6.sorted_genome_alignments.bam	5229912103	93020b04fe9aa2c70ef77bf849746bee	c48e382d-905b-43cb-807d-325ff92c5d90	cdb1c4a5-5d21-4ab7-aeb3-e65dc5d739c6	3837c8ac-6c9e-499b-a4e7-d42c870bcb49	24fb408b-5259-4928-ad19-02b8add76539	CC		2009-08-28	2009-08-28	2009-08-28	Live
TCGA	TCGA-CC-A5UE-01A-11R-A28V-07	LIHC	Liver hepatocellular carcinoma	TP	Primary Solid Tumor	RNA	RNA-Seq	UNC-LCCC	UNC-LCCC	ILLUMINA	Illumina	HG19	UNCID_2081797.dff668bd-b423-4ab8-961c-93c0bc093763.sorted_genome_alignments.bam	5754233018	a9bd87844f87538a61fca06db609c8b8	8954d874-3c6c-40ef-93b3-bd80c607cb88	dff668bd-b423-4ab8-961c-93c0bc093763	23d8e6a0-fa79-4323-a0a6-2dea2a319667	e8a5ec1d-b962-4b48-8eae-d49bd6291b6b	CC		2009-08-27	2009-08-27	2009-08-27	Live
TCGA	TCGA-CC-A7IG-01A-11R-A33J-07	LIHC	Liver hepatocellular carcinoma	TP	Primary Solid Tumor	RNA	RNA-Seq	UNC-LCCC	UNC-LCCC	ILLUMINA	Illumina	HG19	UNCID_2308066.0caa8897-d988-4898-8c6a-c706598b9b94.sorted_genome_alignments.bam	6455997635	04e799234250ccea45681a8f58fb9e34	76bd032c-6174-4236-9421-98e987526236	0caa8897-d988-4898-8c6a-c706598b9b94	534a7b11-3abd-4581-a9c9-d984d6aa33a0	642a133c-371d-4c40-a0e5-6568313de439	CC		2010-02-28	2010-02-28	2010-02-28	Live
TCGA	TCGA-CC-A7II-01A-11R-A33J-07	LIHC	Liver hepatocellular carcinoma	TP	Primary Solid Tumor	RNA	RNA-Seq	UNC-LCCC	UNC-LCCC	ILLUMINA	Illumina	HG19	UNCID_2305563.097f54ce-6270-4e1f-bd7a-f55ed185bead.sorted_genome_alignments.bam	7127063365	339b36f9f32d541d076569fdfe325db3	de11133c-10de-46a8-b7cf-e432a0141cde	097f54ce-6270-4e1f-bd7a-f55ed185bead	aaf7c9b5-6cb7-42bf-a0d1-07975eae3be9	ad384cc4-8444-419f-a2e7-27dfc417ea82	CC		2010-02-28	2010-02-28	2010-02-28	Live
TCGA	TCGA-CC-A7IL-01A-11R-A33R-07	LIHC	Liver hepatocellular carcinoma	TP	Primary Solid Tumor	RNA	RNA-Seq	UNC-LCCC	UNC-LCCC	ILLUMINA	Illumina	HG19	UNCID_2314643.e198c43b-5d3f-4fe6-8f3c-09642a2b4995.sorted_genome_alignments.bam	7743750380	f2b5b8893b9361641d38488f20363889	97fa9993-3f7d-4a7e-8ad7-a988cbd9b175	e198c43b-5d3f-4fe6-8f3c-09642a2b4995	b54df65f-8a6b-4405-9918-90d53418804c	1445b31d-812d-4ddf-8965-0a970b9ea562	CC		2010-02-28	2010-02-28	2010-02-28	Live
TCGA	TCGA-CE-A13K-01A-11R-A10U-07	THCA	Thyroid carcinoma	TP	Primary Solid Tumor	RNA	RNA-Seq	UNC-LCCC	UNC-LCCC	ILLUMINA	Illumina	HG19	UNCID_1241098.2931c2f4-3095-4eda-be5f-76b6763a590c.sorted_genome_alignments.bam	6165105705	c2acfb9e9371e8d535518b2df1619503	87a9e122-ee21-4074-9934-eda09b31ebf0	2931c2f4-3095-4eda-be5f-76b6763a590c	a1227ffa-2733-4a43-ba82-834755453870	daf2a444-ab89-48d4-9da7-888ac3099ab7	CE		2008-06-09	2008-06-09	2009-05-15	Live
TCGA	TCGA-CE-A27D-01A-11R-A16R-07	THCA	Thyroid carcinoma	TP	Primary Solid Tumor	RNA	RNA-Seq	UNC-LCCC	UNC-LCCC	ILLUMINA	Illumina	HG19	UNCID_1266526.05d7b56b-e588-42f8-8bd4-4b966e7258d1.sorted_genome_alignments.bam	11453183554	1a3e5b69e060ca0bb4068a8d465fbb49	5e273871-eb83-466d-957a-a921ca1e143a	05d7b56b-e588-42f8-8bd4-4b966e7258d1	75a93f0e-cd41-43c6-a303-ff37e31395e9	1807ceee-28e1-4e8d-a1c4-6f6ad60ee310	CE		2008-06-09	2008-06-09	2009-05-15	Live
TCGA	TCGA-CF-A27C-01A-11R-A16R-07	BLCA	Bladder Urothelial Carcinoma	TP	Primary Solid Tumor	RNA	RNA-Seq	UNC-LCCC	UNC-LCCC	ILLUMINA	Illumina	HG19	UNCID_1210380.d6d7412b-5ec2-413e-a85d-7f765c67afa3.sorted_genome_alignments.bam	8762771138	2898b4bc955af7e3728bb2c83eb4ee4f	ac164255-570c-4ff8-8b8f-08889d83eab0	d6d7412b-5ec2-413e-a85d-7f765c67afa3	7fee9d6f-c0ea-43c2-89c2-66d965a077a8	ead6792b-4e52-4c28-891c-6d8696873a13	CF		2008-06-21	2008-06-12	2009-05-15	Live
TCGA	TCGA-CF-A3MF-01A-12R-A21D-07	BLCA	Bladder Urothelial Carcinoma	TP	Primary Solid Tumor	RNA	RNA-Seq	UNC-LCCC	UNC-LCCC	ILLUMINA	Illumina	HG19	UNCID_1385307.429f0e9d-c160-4b36-a31b-dab1097c6129.sorted_genome_alignments.bam	6923055161	370f3a76564e004e11948f605056f643	d7b5c3f7-dcd8-4364-8962-9cddf4471a73	429f0e9d-c160-4b36-a31b-dab1097c6129	1e308b12-0590-4dae-94d0-a539fcf25df7	e9889071-4c6e-4761-9d65-06c6b5989fb7	CF		2008-08-20	2008-08-20	2009-05-15	Live
TCGA	TCGA-CF-A3MH-01A-11R-A20F-07	BLCA	Bladder Urothelial Carcinoma	TP	Primary Solid Tumor	RNA	RNA-Seq	UNC-LCCC	UNC-LCCC	ILLUMINA	Illumina	HG19	UNCID_1346768.38e62ae5-729f-41fa-94e7-7e3caa0a246b.sorted_genome_alignments.bam	6872290055	18923acd19e0e09d271ddfdcdd6eabe0	f7868dd5-40db-41fa-9205-9b56093128ff	38e62ae5-729f-41fa-94e7-7e3caa0a246b	b8a8d2fc-421b-4393-8d5a-946cf72cb496	8cf68bb1-5966-40cd-a038-e9e91e608766	CF		2008-08-20	2008-08-20	2009-05-15	Live
TCGA	TCGA-CF-A3MI-01A-11R-A20F-07	BLCA	Bladder Urothelial Carcinoma	TP	Primary Solid Tumor	RNA	RNA-Seq	UNC-LCCC	UNC-LCCC	ILLUMINA	Illumina	HG19	UNCID_1346803.63fcdb32-0c58-4541-afbc-96b34020c5c8.sorted_genome_alignments.bam	6341568367	062806640293e3fb0643c95008517d9a	d964740b-0f1b-45dd-93aa-508c1cad9734	63fcdb32-0c58-4541-afbc-96b34020c5c8	f1ebf96b-8df9-4e59-acef-7ad433e40214	a373568a-bbd3-4d67-92d6-96e8378065cf	CF		2008-08-20	2008-08-20	2009-05-15	Live
TCGA	TCGA-CF-A47S-01A-11R-A23W-07	BLCA	Bladder Urothelial Carcinoma	TP	Primary Solid Tumor	RNA	RNA-Seq	UNC-LCCC	UNC-LCCC	ILLUMINA	Illumina	HG19	UNCID_1821875.5eb594ca-ba46-45d2-8532-0fabac564e34.sorted_genome_alignments.bam	12373872304	8209e888efb7f4a4bf451b6b427d4fd3	581e250f-e93a-4583-9585-685638ea3a54	5eb594ca-ba46-45d2-8532-0fabac564e34	d2df20d4-6704-41e6-b33d-616225bd737c	33b36c09-79eb-48d4-bb56-36a2e502cd05	CF		2009-04-23	2009-04-23	2009-05-15	Live
TCGA	TCGA-CF-A47Y-01A-11R-A23W-07	BLCA	Bladder Urothelial Carcinoma	TP	Primary Solid Tumor	RNA	RNA-Seq	UNC-LCCC	UNC-LCCC	ILLUMINA	Illumina	HG19	UNCID_1821254.0c1e7ecc-d20d-4047-8419-6347537cb8a3.sorted_genome_alignments.bam	7563188538	213d4eef1cfde065a1a63d9311378333	6ac12834-f61a-46d8-b805-b37cc11d484e	0c1e7ecc-d20d-4047-8419-6347537cb8a3	9bcff619-f75a-4aa4-9e09-2e9aa7b59225	9e5dc3cf-b6f8-4eca-9637-55c100a78168	CF		2009-04-23	2009-04-23	2009-05-15	Live
TCGA	TCGA-CF-A5U8-01A-11R-A28M-07	BLCA	Bladder Urothelial Carcinoma	TP	Primary Solid Tumor	RNA	RNA-Seq	UNC-LCCC	UNC-LCCC	ILLUMINA	Illumina	HG19	UNCID_2038665.58e49daa-eced-4ca8-af92-98af61f8b6f1.sorted_genome_alignments.bam	5920036361	20fef63bf848abbd0e364a2a50f3a092	b70d156d-9138-4c0e-866e-f05cd4a762e0	58e49daa-eced-4ca8-af92-98af61f8b6f1	4cc25adb-6db4-46aa-9fc9-c2c6339fb6d3	7b29b034-86e4-4266-8657-036e96e04430	CF		2009-08-20	2009-08-19	2009-08-20	Live
TCGA	TCGA-CH-5739-01A-11R-1580-07	PRAD	Prostate adenocarcinoma	TP	Primary Solid Tumor	RNA	RNA-Seq	UNC-LCCC	UNC-LCCC	ILLUMINA	Illumina	HG19	UNCID_1233816.26c39f49-cf54-41d6-8c46-c089f4a57002.sorted_genome_alignments.bam	6466328484	346eb0b44b7b8b012749322367007f8c	ddede6f4-4c94-4bef-9a30-20023c3e6183	26c39f49-cf54-41d6-8c46-c089f4a57002	79601d90-b198-4b94-b60f-4cff329c7a10	b3888450-4b79-41ca-bac2-ae1cbd8494ab	CH		2008-06-02	2008-06-02	2009-05-15	Live
TCGA	TCGA-CH-5740-01A-11R-1580-07	PRAD	Prostate adenocarcinoma	TP	Primary Solid Tumor	RNA	RNA-Seq	UNC-LCCC	UNC-LCCC	ILLUMINA	Illumina	HG19	UNCID_1210558.59173676-8eca-4a03-b37c-c726208a961a.sorted_genome_alignments.bam	4377245004	d86a99d41e0650cea33b0e95cb81e820	bfffdfa8-3079-4645-854e-e53df32223ba	59173676-8eca-4a03-b37c-c726208a961a	cd113dc4-915a-47d2-bce0-9dba915a9d29	3865d892-c7e5-4c56-a9de-887450fce5bb	CH		2008-06-02	2008-06-02	2009-05-15	Live
TCGA	TCGA-CH-5745-01A-11R-1580-07	PRAD	Prostate adenocarcinoma	TP	Primary Solid Tumor	RNA	RNA-Seq	UNC-LCCC	UNC-LCCC	ILLUMINA	Illumina	HG19	UNCID_1885812.4ca3b9ec-cd21-46fc-9a44-05d5225f0c57.sorted_genome_alignments.bam	7124389547	329a1ac9b7ee7f743e5e2cf5c92d2eb0	6fe57437-a01c-4244-88cb-d154ab439aab	4ca3b9ec-cd21-46fc-9a44-05d5225f0c57	ac67d0df-7dc0-4a1a-8b47-beec9b94de86	bda91e83-643b-4fae-bfe9-b4660f3bdf02	CH		2009-04-02	2009-04-02	2009-05-15	Live
TCGA	TCGA-CH-5746-01A-11R-1580-07	PRAD	Prostate adenocarcinoma	TP	Primary Solid Tumor	RNA	RNA-Seq	UNC-LCCC	UNC-LCCC	ILLUMINA	Illumina	HG19	UNCID_1225399.e129e211-8237-4842-a5f5-c3dc05607527.sorted_genome_alignments.bam	7783086182	b7654ebb8f1c4b6ed3c82420113ee8a9	1812892c-ac0b-4f68-b416-4bc63d498709	e129e211-8237-4842-a5f5-c3dc05607527	618272c0-c2ed-4bfb-bb4b-404f0987f822	54ad063e-68d9-4104-856a-2bd3905fa971	CH		2008-06-02	2008-06-02	2009-05-15	Live
TCGA	TCGA-CH-5750-01A-11R-1580-07	PRAD	Prostate adenocarcinoma	TP	Primary Solid Tumor	RNA	RNA-Seq	UNC-LCCC	UNC-LCCC	ILLUMINA	Illumina	HG19	UNCID_1210217.3d9ba7bd-ff22-44cf-ae6a-7588f5aa857f.sorted_genome_alignments.bam	4376450312	dd884daa418ab3db21da46f14954046f	b9d7e5dd-9df1-4ed4-a5f7-28c2a6463df7	3d9ba7bd-ff22-44cf-ae6a-7588f5aa857f	dc40cf49-b208-4f59-b5f0-cfbdd02970b2	0386d0e9-7bd8-467f-ba97-a379c1d67a83	CH		2008-06-02	2008-06-02	2009-05-15	Live
TCGA	TCGA-CH-5751-01A-11R-1580-07	PRAD	Prostate adenocarcinoma	TP	Primary Solid Tumor	RNA	RNA-Seq	UNC-LCCC	UNC-LCCC	ILLUMINA	Illumina	HG19	UNCID_1210802.063f416b-291b-4242-acb4-9587a2dc3244.sorted_genome_alignments.bam	4728463026	82f5ab5467fd222161c8436c60431119	a3faa0ee-2a02-4144-9b3a-9ca3a0ae95f9	063f416b-291b-4242-acb4-9587a2dc3244	721e76d0-4b1d-4e78-adb8-1344b8030062	6d8ce214-3a06-4f7c-858b-709a40ebbe25	CH		2008-06-02	2008-06-02	2009-05-15	Live
TCGA	TCGA-CH-5752-01A-11R-1580-07	PRAD	Prostate adenocarcinoma	TP	Primary Solid Tumor	RNA	RNA-Seq	UNC-LCCC	UNC-LCCC	ILLUMINA	Illumina	HG19	UNCID_1234826.30861ba6-6539-47a5-82df-5f89d8101d05.sorted_genome_alignments.bam	7678672246	df55f3140a678019550a4cac9eda130b	006e5c89-a216-4c2f-ad15-dbe2fa56f320	30861ba6-6539-47a5-82df-5f89d8101d05	d8f56d75-51ab-4a86-a502-c86e1dcd1eff	94a01526-7771-4a05-a9ce-9694b73df3a7	CH		2008-11-11	2008-11-11	2009-05-15	Live
TCGA	TCGA-CH-5753-01A-11R-1580-07	PRAD	Prostate adenocarcinoma	TP	Primary Solid Tumor	RNA	RNA-Seq	UNC-LCCC	UNC-LCCC	ILLUMINA	Illumina	HG19	UNCID_1234543.2031e5cb-18c3-421e-b8af-d5dab73e3a89.sorted_genome_alignments.bam	7744267269	a8ca5780b4caac51939bd6f555374460	32eac3fd-39e8-4872-9d2c-721f004810ac	2031e5cb-18c3-421e-b8af-d5dab73e3a89	928c48a0-68ee-4e28-ae83-9832e52850ca	2beeeba8-47fe-4857-8704-e4c63e38c926	CH		2008-06-02	2008-06-02	2009-05-15	Live
TCGA	TCGA-CH-5761-01A-11R-1580-07	PRAD	Prostate adenocarcinoma	TP	Primary Solid Tumor	RNA	RNA-Seq	UNC-LCCC	UNC-LCCC	ILLUMINA	Illumina	HG19	UNCID_1885579.e0f1b805-f155-47d8-a97e-7e611382cb76.sorted_genome_alignments.bam	7881946507	484ee6b8f5f57c37227ba76ebed27f3f	9250a583-fd90-4e7b-b49b-06387958bb7b	e0f1b805-f155-47d8-a97e-7e611382cb76	854a481b-71a2-4f23-80aa-e91e9f4069b1	332a54b1-2df4-4baa-84ac-2d95abef4064	CH		2009-04-02	2009-04-02	2009-05-15	Live
TCGA	TCGA-CH-5763-01A-11R-1580-07	PRAD	Prostate adenocarcinoma	TP	Primary Solid Tumor	RNA	RNA-Seq	UNC-LCCC	UNC-LCCC	ILLUMINA	Illumina	HG19	UNCID_1233798.40eb0b4a-3863-403f-a90b-919bfa24237e.sorted_genome_alignments.bam	7110369820	74a71429f99c5fcb0e8022d0dd6adcbb	6e0f695a-993b-4a38-99b6-42b9613a4475	40eb0b4a-3863-403f-a90b-919bfa24237e	18e79a01-07a2-4cd5-b700-71d41724e041	f4192448-e5b3-4a9f-8354-9fe28503017a	CH		2008-06-02	2008-06-02	2009-05-15	Live
TCGA	TCGA-CH-5767-01A-11R-1789-07	PRAD	Prostate adenocarcinoma	TP	Primary Solid Tumor	RNA	RNA-Seq	UNC-LCCC	UNC-LCCC	ILLUMINA	Illumina	HG19	UNCID_1284621.07f49527-0833-481f-b172-cb67601f8b03.sorted_genome_alignments.bam	9440347258	b975c462cd71eb2e3254749e288e2997	962694b9-3ad2-45ec-ae02-35899b4fff9a	07f49527-0833-481f-b172-cb67601f8b03	8dc53431-44ab-485e-b4e6-c3d06509506d	a87e6352-c469-484d-87fc-fabdba237d01	CH		2008-06-02	2008-06-02	2009-05-15	Live
TCGA	TCGA-CH-5769-01A-11R-1580-07	PRAD	Prostate adenocarcinoma	TP	Primary Solid Tumor	RNA	RNA-Seq	UNC-LCCC	UNC-LCCC	ILLUMINA	Illumina	HG19	UNCID_1233873.2d12fd80-ba3f-49c3-aa15-1f67b9bbd443.sorted_genome_alignments.bam	5930797539	62ebf19689d68570a9dc7ad99f863c17	e00d826f-183b-4960-b1d0-0dc1138ae72e	2d12fd80-ba3f-49c3-aa15-1f67b9bbd443	a7b76662-8380-4f35-9307-99c0acacb904	18606532-21d5-40bf-92cf-a42b027449a1	CH		2008-06-02	2008-06-02	2009-05-15	Live
TCGA	TCGA-CH-5791-01A-11R-1580-07	PRAD	Prostate adenocarcinoma	TP	Primary Solid Tumor	RNA	RNA-Seq	UNC-LCCC	UNC-LCCC	ILLUMINA	Illumina	HG19	UNCID_1210692.47faa91b-1bfa-4283-bc9d-dfa958252d6f.sorted_genome_alignments.bam	3722100430	b3c578d621f3c29baa3671269b53a76f	eef5ab09-494a-4b24-a66e-c91422d090b8	47faa91b-1bfa-4283-bc9d-dfa958252d6f	829bed0c-c40d-44fd-aee8-6c7589db60f9	c14b5c15-994b-4739-870b-a50984d274a1	CH		2008-06-02	2008-06-02	2009-05-15	Live
TCGA	TCGA-CI-6619-01B-11R-1830-07	READ	Rectum adenocarcinoma	TP	Primary Solid Tumor	RNA	RNA-Seq	UNC-LCCC	UNC-LCCC	ILLUMINA	Illumina	HG19	UNCID_1899124.56fac7d6-1dc6-4c7b-8b5c-7cb9d914d2f5.sorted_genome_alignments.bam	6771212506	4440eb94cb743300b851b74cbc829914	47700a76-3ecd-435a-a3d0-a143d322ee48	56fac7d6-1dc6-4c7b-8b5c-7cb9d914d2f5	3b55aa84-9fdc-4125-8d39-d8949de2a1b3	be933695-56d9-4a40-b41c-9f049592f3b7	CI		2009-06-11	2009-06-11	2009-06-11	Live
TCGA	TCGA-CI-6620-01A-11R-1830-07	READ	Rectum adenocarcinoma	TP	Primary Solid Tumor	RNA	RNA-Seq	UNC-LCCC	UNC-LCCC	ILLUMINA	Illumina	HG19	UNCID_1898466.21c18eb0-b627-41f0-8d2f-d3167f6feb2c.sorted_genome_alignments.bam	6657200690	d5dd1ae59a0bbf7ad43544d5a6e803a7	95152870-5fe9-418c-bc02-31e9d54f6db8	21c18eb0-b627-41f0-8d2f-d3167f6feb2c	b26143d3-d458-4d5c-8446-fd2f05707352	d31f0bb6-a20e-4e2f-b23a-50982a02b6c8	CI		2009-06-19	2009-06-11	2009-06-19	Live
TCGA	TCGA-CI-6621-01A-11R-1830-07	READ	Rectum adenocarcinoma	TP	Primary Solid Tumor	RNA	RNA-Seq	UNC-LCCC	UNC-LCCC	ILLUMINA	Illumina	HG19	UNCID_1899001.0c6d6099-1020-475b-ba62-d3c306860e8e.sorted_genome_alignments.bam	6685844076	1ffe4fac9eae6efeb550fe69e779fdca	3f88a79e-acb3-40a8-ad29-34b986c09453	0c6d6099-1020-475b-ba62-d3c306860e8e	156cb6c6-b5d4-4ea9-9495-fc972cf9c84a	6839316d-c22d-49a3-ad47-91584d584e83	CI		2009-06-11	2009-06-11	2009-06-11	Live
TCGA	TCGA-CI-6624-01C-11R-1830-07	READ	Rectum adenocarcinoma	TP	Primary Solid Tumor	RNA	RNA-Seq	UNC-LCCC	UNC-LCCC	ILLUMINA	Illumina	HG19	UNCID_1870691.3fdf0375-0158-4abc-a1a7-70612c77743e.sorted_genome_alignments.bam	6458946228	b73bef066039fa44ef5d76f1312e4ee5	90f50ad8-ceb0-4e53-89e8-15785b897a2c	3fdf0375-0158-4abc-a1a7-70612c77743e	398da5c2-d9f2-4eb4-9813-21009d3ad048	1c6b4d7e-4a1d-4a20-92d6-2d2181d79de6	CI		2009-05-08	2009-05-08	2009-05-15	Live
TCGA	TCGA-CJ-4634-01A-02R-1325-07	KIRC	Kidney renal clear cell carcinoma	TP	Primary Solid Tumor	RNA	RNA-Seq	UNC-LCCC	UNC-LCCC	ILLUMINA	Illumina	HG19	UNCID_1198897.cebcf9cc-ba52-4e68-8e20-0f9d0914f640.sorted_genome_alignments.bam	6160198588	0ca9ea017c335415f162e0648b5137e1	03ae1db5-0fb6-4d6c-a4ed-ad2afd13d72b	cebcf9cc-ba52-4e68-8e20-0f9d0914f640	852effcd-8146-46e1-96fa-e5a9f09a88e2	c677da58-ed7b-43ae-b49b-7a7046f828b1	CJ		2008-05-28	2008-05-27	2009-05-15	Live
TCGA	TCGA-CJ-4637-01A-02R-1325-07	KIRC	Kidney renal clear cell carcinoma	TP	Primary Solid Tumor	RNA	RNA-Seq	UNC-LCCC	UNC-LCCC	ILLUMINA	Illumina	HG19	UNCID_1180067.06f58c00-4b08-4d06-a3f8-eef3d67071f0.sorted_genome_alignments.bam	5677830110	ae34fc164741470b2f3f1dc19b5b596a	cb3b024a-df34-4033-be5c-87a537b6339a	06f58c00-4b08-4d06-a3f8-eef3d67071f0	772e3aed-f211-42a1-9ab2-1c543f581541	c395332c-5886-44dd-a7ee-3d61b33a90d8	CJ		2008-06-06	2008-06-06	2009-05-15	Live
TCGA	TCGA-CJ-4868-01A-01R-1305-07	KIRC	Kidney renal clear cell carcinoma	TP	Primary Solid Tumor	RNA	RNA-Seq	UNC-LCCC	UNC-LCCC	ILLUMINA	Illumina	HG19	UNCID_1169707.03b6775f-bf45-48ac-96f6-19d3173cb4f4.sorted_genome_alignments.bam	5804340218	69962dbd0df2bdd995410716e662eb6d	56b0c2e2-4a31-4452-a4c0-c1d6ac3f6664	03b6775f-bf45-48ac-96f6-19d3173cb4f4	2309c424-26fa-4cc6-a22a-2dc0f989af59	03d973c5-e0ce-42ea-afd7-9be4f93a3bd1	CJ		2008-05-18	2008-05-18	2009-05-15	Live
TCGA	TCGA-CJ-4875-01A-01R-1305-07	KIRC	Kidney renal clear cell carcinoma	TP	Primary Solid Tumor	RNA	RNA-Seq	UNC-LCCC	UNC-LCCC	ILLUMINA	Illumina	HG19	UNCID_1171832.02b2565a-f5d4-4487-a8b1-f6a9779bb567.sorted_genome_alignments.bam	6855762388	6a224a3565fdfbeaf126728875123226	5d921282-4648-4577-858c-3d794230937b	02b2565a-f5d4-4487-a8b1-f6a9779bb567	818022ea-123e-438d-9671-542f479028f2	74ece405-364b-4bd2-af33-877e17f7b0d1	CJ		2008-05-18	2008-05-18	2009-05-15	Live
TCGA	TCGA-CJ-4876-01A-01R-1305-07	KIRC	Kidney renal clear cell carcinoma	TP	Primary Solid Tumor	RNA	RNA-Seq	UNC-LCCC	UNC-LCCC	ILLUMINA	Illumina	HG19	UNCID_1188498.c71a4961-b4a0-4736-b986-8c95e86f1876.sorted_genome_alignments.bam	6364355958	c41e0473f0c495f9fb9be2ca81039cd0	0144cd43-e4a8-4bbe-aaa8-dc7dda755c19	c71a4961-b4a0-4736-b986-8c95e86f1876	e002c248-0db9-4f94-8590-88dfd6c0c642	2ec161e4-9607-42be-b23f-3f640bb38e04	CJ		2008-05-25	2008-05-21	2009-05-15	Live
TCGA	TCGA-CJ-4889-01A-01R-1305-07	KIRC	Kidney renal clear cell carcinoma	TP	Primary Solid Tumor	RNA	RNA-Seq	UNC-LCCC	UNC-LCCC	ILLUMINA	Illumina	HG19	UNCID_1189258.2371d694-15b2-411a-92e5-637aa810efb8.sorted_genome_alignments.bam	7690770474	4af921aa5e21e24544b040ac03d5fe69	37358fc1-a8af-440a-9f9b-b1b8ca1e9d9a	2371d694-15b2-411a-92e5-637aa810efb8	f964511a-09ed-4a56-a477-0ab1cf067275	1b7b8c2c-41bf-4733-a213-704f86e5aa46	CJ		2008-05-21	2008-05-21	2009-05-15	Live
TCGA	TCGA-CJ-4918-01A-01R-1426-07	KIRC	Kidney renal clear cell carcinoma	TP	Primary Solid Tumor	RNA	RNA-Seq	UNC-LCCC	UNC-LCCC	ILLUMINA	Illumina	HG19	UNCID_1089948.07a4d275-d7bb-4aee-ae7e-b056a8785643.sorted_genome_alignments.bam	8988391972	1518340d38f312667e52d480b6d34d89	70843829-66ca-476a-bd50-5c6429acead8	07a4d275-d7bb-4aee-ae7e-b056a8785643	267ff78b-bceb-466e-8582-c560fe227ff0	8262bf2a-f944-4101-8e43-51658b580747	CJ		2008-05-17	2008-05-17	2009-05-15	Live
TCGA	TCGA-CJ-5671-01A-11R-1541-07	KIRC	Kidney renal clear cell carcinoma	TP	Primary Solid Tumor	RNA	RNA-Seq	UNC-LCCC	UNC-LCCC	ILLUMINA	Illumina	HG19	UNCID_1190888.c6591d10-a67b-45b4-a893-81f395388535.sorted_genome_alignments.bam	7349111255	7263f30a97f86f8ab2aa333e3c563570	a4afe86d-c868-481f-a49a-c3e529082999	c6591d10-a67b-45b4-a893-81f395388535	960d1eaf-0b96-488b-b62c-829c024fd4b8	61aced60-7c03-4272-bdf2-b51cb18cf67f	CJ		2008-05-21	2008-05-21	2009-05-15	Live
TCGA	TCGA-CJ-5677-01A-11R-1541-07	KIRC	Kidney renal clear cell carcinoma	TP	Primary Solid Tumor	RNA	RNA-Seq	UNC-LCCC	UNC-LCCC	ILLUMINA	Illumina	HG19	UNCID_1179737.0e959a22-7e2a-4cf8-92cc-ae13baee45b1.sorted_genome_alignments.bam	7777384234	5d2d8963d0a68c18b4187ffc11e3ada7	459e613d-c983-44f9-a82b-6d37e9ab5b55	0e959a22-7e2a-4cf8-92cc-ae13baee45b1	d2664fde-ce3b-45e6-9a23-4a07980f7bac	2061667f-5253-4933-aa22-e8f7e092dbbf	CJ		2008-06-06	2008-06-06	2009-05-15	Live
TCGA	TCGA-CJ-5678-01A-11R-1541-07	KIRC	Kidney renal clear cell carcinoma	TP	Primary Solid Tumor	RNA	RNA-Seq	UNC-LCCC	UNC-LCCC	ILLUMINA	Illumina	HG19	UNCID_1188406.0a6270b6-a8a3-4a36-9f40-82f4196987ec.sorted_genome_alignments.bam	7655357820	058d2ef3a37dead749888b184a5f102c	2fcb3af9-d826-4cbf-9ef4-47f3d86950ed	0a6270b6-a8a3-4a36-9f40-82f4196987ec	822cf6c1-dd65-4814-94b1-0c335208ad9b	3f90dd96-9414-4e74-b2c8-c829eb33e1ec	CJ		2008-06-28	2008-05-21	2009-05-15	Live
TCGA	TCGA-CJ-5679-01A-11R-1541-07	KIRC	Kidney renal clear cell carcinoma	TP	Primary Solid Tumor	RNA	RNA-Seq	UNC-LCCC	UNC-LCCC	ILLUMINA	Illumina	HG19	UNCID_1188880.27fc767b-a79b-4d0a-9daa-869f1c05a928.sorted_genome_alignments.bam	6751624692	936412f6b09e4880bcfe34b32a61a011	5276ca2b-9103-4659-bbd8-ebdd1b281ea0	27fc767b-a79b-4d0a-9daa-869f1c05a928	3fa6c93e-e7fe-402c-9526-c81411aa0920	17313700-6052-4901-8850-981fead99d6c	CJ		2008-06-28	2008-05-21	2009-05-15	Live
TCGA	TCGA-CJ-5681-01A-11R-1541-07	KIRC	Kidney renal clear cell carcinoma	TP	Primary Solid Tumor	RNA	RNA-Seq	UNC-LCCC	UNC-LCCC	ILLUMINA	Illumina	HG19	UNCID_1193638.017b8d94-3c24-4bb0-9aff-f8bc623d2f4b.sorted_genome_alignments.bam	7355896006	e409b7fe318ef8a38ffa4d6634a57a24	f9bb1e34-44af-4be7-9da1-f6ee67456199	017b8d94-3c24-4bb0-9aff-f8bc623d2f4b	2939c03a-6f3f-4f7b-b246-34361baadeb9	252836be-aff6-4967-8887-d93b178a4ff9	CJ		2008-05-31	2008-05-31	2009-05-15	Live
TCGA	TCGA-CK-4950-01A-01R-1723-07	COAD	Colon adenocarcinoma	TP	Primary Solid Tumor	RNA	RNA-Seq	UNC-LCCC	UNC-LCCC	ILLUMINA	Illumina	HG19	UNCID_2223836.1c399aa3-51e0-4ae4-9c9f-5d0433a3408d.sorted_genome_alignments.bam	8474332342	fe53826580b00e8af6e614fe3171a6d5	2bfb2e45-dcac-45e6-8170-7a9ad732661c	1c399aa3-51e0-4ae4-9c9f-5d0433a3408d	c293a148-a88c-4fb3-b2f4-e64e918044f9	198cf746-6749-487f-a097-dd098a70949c	CK		2009-11-03	2009-11-03	2009-11-03	Live
TCGA	TCGA-CK-6747-01A-11R-1839-07	COAD	Colon adenocarcinoma	TP	Primary Solid Tumor	RNA	RNA-Seq	UNC-LCCC	UNC-LCCC	ILLUMINA	Illumina	HG19	UNCID_1874432.29845441-a5c0-4081-bb42-63c6ff483849.sorted_genome_alignments.bam	6779879977	84386164e5710be99cc06fc0276596f3	e50724b6-c761-47a0-9c26-c8b85ce2d3f6	29845441-a5c0-4081-bb42-63c6ff483849	755d3bde-76c3-45c1-8427-8e4d5d686dc1	bfdf3d03-51aa-41eb-93bf-d39ff501a824	CK		2009-05-08	2009-05-08	2009-05-15	Live
TCGA	TCGA-CL-4957-01A-01R-1736-07	READ	Rectum adenocarcinoma	TP	Primary Solid Tumor	RNA	RNA-Seq	UNC-LCCC	UNC-LCCC	ILLUMINA	Illumina	HG19	UNCID_1899221.27b45aff-a680-42ac-95a9-6fd698230b27.sorted_genome_alignments.bam	7168913454	0001c87fd10bcd902bafc770a2187d8b	051e3e15-7103-416b-b15b-2d7ad9501382	27b45aff-a680-42ac-95a9-6fd698230b27	a2e47568-eb43-4c89-ad7c-dfbaa2ba7e27	7d09399d-0438-46dc-96b3-42a994de097c	CL		2009-06-11	2009-06-11	2009-06-11	Live
TCGA	TCGA-CL-5917-01A-11R-1660-07	READ	Rectum adenocarcinoma	TP	Primary Solid Tumor	RNA	RNA-Seq	UNC-LCCC	UNC-LCCC	ILLUMINA	Illumina	HG19	UNCID_1794565.3bdc62fe-be13-4028-bbec-6e3465f80888.sorted_genome_alignments.bam	4958948569	7de46d7239afd48ca03911ff43082e41	e1adf481-1944-405f-9bfb-d56b9261e933	3bdc62fe-be13-4028-bbec-6e3465f80888	7a285463-76f4-447d-bb04-336bb5ec1009	a2a2cebf-3e82-4f0c-846d-3dcfd10a5628	CL		2009-05-08	2009-05-08	2009-05-15	Live
TCGA	TCGA-CM-5864-01A-01R-1653-07	COAD	Colon adenocarcinoma	TP	Primary Solid Tumor	RNA	RNA-Seq	UNC-LCCC	UNC-LCCC	ILLUMINA	Illumina	HG19	UNCID_1780670.0cc201f9-d974-4441-b052-1fc4279131c8.sorted_genome_alignments.bam	4551929191	1f9434e2c4e1f00eb527cbd215566959	7da5f788-5ff3-4cc1-a3d3-49e9b0f6d9c1	0cc201f9-d974-4441-b052-1fc4279131c8	5b259d18-3976-4f44-967f-fe5fa8447c8b	a81e2e72-e4ef-4a72-8338-3e234fe412ff	CM		2009-05-08	2009-05-08	2009-05-15	Live
TCGA	TCGA-CM-6167-01A-11R-1653-07	COAD	Colon adenocarcinoma	TP	Primary Solid Tumor	RNA	RNA-Seq	UNC-LCCC	UNC-LCCC	ILLUMINA	Illumina	HG19	UNCID_1782278.ce5ac357-df4c-4dc3-b899-55328a21dc18.sorted_genome_alignments.bam	5237524595	743741555af5c122ad45da7d4c0b5b13	81d90892-4bb9-48f8-bc29-213454137213	ce5ac357-df4c-4dc3-b899-55328a21dc18	d42bc7f0-cfb2-4ece-ae47-521308635633	e29a1283-3e22-41f6-bc76-bfb244a044ae	CM		2009-05-09	2009-05-09	2009-05-15	Live
TCGA	TCGA-CM-6679-01A-11R-1839-07	COAD	Colon adenocarcinoma	TP	Primary Solid Tumor	RNA	RNA-Seq	UNC-LCCC	UNC-LCCC	ILLUMINA	Illumina	HG19	UNCID_1861713.e02bd3ae-f273-4ec0-b6a6-8e469c440b07.sorted_genome_alignments.bam	6944245667	4139bd33cb603db0178099b82a95a4fa	1f69aec9-5513-4ba6-9cb6-b6956ef08b54	e02bd3ae-f273-4ec0-b6a6-8e469c440b07	76e96b5a-b565-42c7-a651-34d5132e6dde	5b04ee05-9488-4141-9178-fb0a101492bd	CM		2009-05-09	2009-05-09	2009-05-15	Live
TCGA	TCGA-CN-4725-01A-01R-1436-07	HNSC	Head and Neck squamous cell carcinoma	TP	Primary Solid Tumor	RNA	RNA-Seq	UNC-LCCC	UNC-LCCC	ILLUMINA	Illumina	HG19	UNCID_1482797.3fc182e5-9c82-4c86-bcbe-f83b25c12259.sorted_genome_alignments.bam	9817180074	1b1210fa63ce24fa3d3cb896cd93c089	cca2d7dc-4dc0-4811-a35c-c58d253492c5	3fc182e5-9c82-4c86-bcbe-f83b25c12259	3be2ace5-1c2a-49e9-8da9-ceed6119530b	dd42ab2f-e936-4ace-93d8-60375e03f2fe	CN		2008-09-17	2008-09-17	2009-05-15	Live
TCGA	TCGA-CN-4726-01A-01R-1436-07	HNSC	Head and Neck squamous cell carcinoma	TP	Primary Solid Tumor	RNA	RNA-Seq	UNC-LCCC	UNC-LCCC	ILLUMINA	Illumina	HG19	UNCID_1503593.36d4159e-b705-4672-8508-629d26b44cf4.sorted_genome_alignments.bam	5707466482	0d690894d0669023e881450fd22b73e9	b35b16cc-015a-4a27-8692-d3cdf1a947ef	36d4159e-b705-4672-8508-629d26b44cf4	5da2dbde-735b-4f05-b6d7-76de54d6d6ac	1c3f3eb4-2416-4e5d-914f-411d976f2553	CN		2008-09-17	2008-09-17	2009-05-15	Live
TCGA	TCGA-CN-4727-01A-01R-1436-07	HNSC	Head and Neck squamous cell carcinoma	TP	Primary Solid Tumor	RNA	RNA-Seq	UNC-LCCC	UNC-LCCC	ILLUMINA	Illumina	HG19	UNCID_1502690.f07ceff2-58b8-413f-bc8c-0ce325c03441.sorted_genome_alignments.bam	5273400682	69b72fb6ec220b169cc63cc1f04091ee	ba2dab30-a771-4fbc-8043-1eb6fa735eb6	f07ceff2-58b8-413f-bc8c-0ce325c03441	12d05e8f-8d13-47c1-b713-2250f6abcef9	f102aef0-94b8-4d26-8055-35b76da9dd5f	CN		2008-09-17	2008-09-17	2009-05-15	Live
TCGA	TCGA-CN-4734-01A-01R-1436-07	HNSC	Head and Neck squamous cell carcinoma	TP	Primary Solid Tumor	RNA	RNA-Seq	UNC-LCCC	UNC-LCCC	ILLUMINA	Illumina	HG19	UNCID_1490540.d6e0939f-256c-463c-a966-6fed4ba99fcc.sorted_genome_alignments.bam	7652086009	1f55a5ba18c9295f6ba0cd5abc6c6ccf	b1379735-8870-4267-a07c-5f8226081dd9	d6e0939f-256c-463c-a966-6fed4ba99fcc	b80fdc9a-341d-4277-9664-8e8f770d9ddd	20614787-1e55-40f0-88de-080640eb8a03	CN		2008-09-17	2008-09-17	2009-05-15	Live
TCGA	TCGA-CN-4736-01A-01R-1436-07	HNSC	Head and Neck squamous cell carcinoma	TP	Primary Solid Tumor	RNA	RNA-Seq	UNC-LCCC	UNC-LCCC	ILLUMINA	Illumina	HG19	UNCID_1505708.36cad8f0-3f42-4299-bcdc-5c4b6f6379e4.sorted_genome_alignments.bam	6436209824	50a4066fa80bc5809fe5eae6a0dd6511	6ff7d7c5-da65-4f7a-aabf-27ae23aa462d	36cad8f0-3f42-4299-bcdc-5c4b6f6379e4	0fb3e5ff-54f0-43c5-9322-541bb7825e7f	6db0b6ee-23b3-43bf-8aa9-fdf641afc673	CN		2008-09-17	2008-09-17	2009-05-15	Live
TCGA	TCGA-CN-4738-01A-02R-1514-07	HNSC	Head and Neck squamous cell carcinoma	TP	Primary Solid Tumor	RNA	RNA-Seq	UNC-LCCC	UNC-LCCC	ILLUMINA	Illumina	HG19	UNCID_1489111.2bc64d39-3bc0-4932-bc0a-969cf91bbc7c.sorted_genome_alignments.bam	7184656194	4d276b4671ee509255e99e9509b83f34	77a2d828-69c0-40cb-b62e-90b0cd25e0b6	2bc64d39-3bc0-4932-bc0a-969cf91bbc7c	97640ef0-0259-4244-95ba-48d28c60b372	8277e744-0508-47d5-9cea-11dcf7f56d35	CN		2008-09-17	2008-09-17	2009-05-15	Live
TCGA	TCGA-CN-5356-01A-01R-1436-07	HNSC	Head and Neck squamous cell carcinoma	TP	Primary Solid Tumor	RNA	RNA-Seq	UNC-LCCC	UNC-LCCC	ILLUMINA	Illumina	HG19	UNCID_1490189.0f93646a-9437-4ac1-a8b2-116c2096c9f3.sorted_genome_alignments.bam	9458434681	e735ef09ae5e56999ee998e1ae085e3c	f020a5e4-dcee-4f78-89fe-fcde174a93e3	0f93646a-9437-4ac1-a8b2-116c2096c9f3	e1fed7aa-2bce-45ae-b0c6-7f50ef97e425	bcb5da85-78d6-4519-9740-378587b1bd37	CN		2008-09-17	2008-09-17	2009-05-15	Live
TCGA	TCGA-CN-5361-01A-01R-1436-07	HNSC	Head and Neck squamous cell carcinoma	TP	Primary Solid Tumor	RNA	RNA-Seq	UNC-LCCC	UNC-LCCC	ILLUMINA	Illumina	HG19	UNCID_1503988.dbc03741-c457-4c8e-8498-bf8b90dec012.sorted_genome_alignments.bam	6168343886	640b8d19148ebdca4eea1ff23a4791e2	3bdc2eda-76df-4104-95a3-ccf5980b6d45	dbc03741-c457-4c8e-8498-bf8b90dec012	044579ef-16a6-4f00-b951-edc423d8a14f	c807171a-4433-4246-a454-c5cf768da8aa	CN		2008-09-17	2008-09-17	2009-05-15	Live
TCGA	TCGA-CN-5374-01A-01R-1436-07	HNSC	Head and Neck squamous cell carcinoma	TP	Primary Solid Tumor	RNA	RNA-Seq	UNC-LCCC	UNC-LCCC	ILLUMINA	Illumina	HG19	UNCID_1503686.010d78d6-f2fa-4112-8ebc-c41082e6ddcc.sorted_genome_alignments.bam	5661988137	82225db29498c2ce2fb41d68a1ab760f	500e01b1-d4ad-451b-bba5-9419e03ea577	010d78d6-f2fa-4112-8ebc-c41082e6ddcc	d7641ca1-a062-4dd2-9414-447af7311a84	617df1e0-b075-4610-b6d5-8850786fea70	CN		2008-09-17	2008-09-17	2009-05-15	Live
TCGA	TCGA-CN-6011-01A-11R-1686-07	HNSC	Head and Neck squamous cell carcinoma	TP	Primary Solid Tumor	RNA	RNA-Seq	UNC-LCCC	UNC-LCCC	ILLUMINA	Illumina	HG19	UNCID_1500969.26751c07-194c-4886-90b4-82b080286bfe.sorted_genome_alignments.bam	4686900158	99775e02a7f4fcacc77e2c494f33dfba	35c44a53-a345-4ed1-b368-6bd84c7031fc	26751c07-194c-4886-90b4-82b080286bfe	e7d49212-e9cb-4cd7-923a-bdfc82a4a150	afbf3020-1715-4e74-8224-05e316796999	CN		2008-09-18	2008-09-18	2009-05-15	Live
TCGA	TCGA-CN-6012-01A-11R-1686-07	HNSC	Head and Neck squamous cell carcinoma	TP	Primary Solid Tumor	RNA	RNA-Seq	UNC-LCCC	UNC-LCCC	ILLUMINA	Illumina	HG19	UNCID_1501737.36164851-b1b1-43d5-be86-f2fdd40900f9.sorted_genome_alignments.bam	6112185615	b4c349112a18cca9e9bcd5270845b793	4e4ac450-be92-4430-8ea0-3a0d5fc261d0	36164851-b1b1-43d5-be86-f2fdd40900f9	9023c9bf-02a0-4396-8161-304089957b62	e23c7006-1a13-4211-8920-47548641e574	CN		2008-09-18	2008-09-18	2009-05-15	Live
TCGA	TCGA-CN-6013-01A-11R-1686-07	HNSC	Head and Neck squamous cell carcinoma	TP	Primary Solid Tumor	RNA	RNA-Seq	UNC-LCCC	UNC-LCCC	ILLUMINA	Illumina	HG19	UNCID_1502019.1906f4b3-d226-4570-bbce-f2cbbb1d5ec2.sorted_genome_alignments.bam	6188270957	aa9899129f47d81b1cc0ec50b9bbe630	ad1e0184-ec90-40de-92a0-3d86fc3c00bd	1906f4b3-d226-4570-bbce-f2cbbb1d5ec2	714496c5-d221-4397-9c5a-cd2d22603e6f	d018cd44-6b01-44f2-9181-81153225aab8	CN		2008-09-18	2008-09-18	2009-05-15	Live
TCGA	TCGA-CN-6016-01A-11R-1686-07	HNSC	Head and Neck squamous cell carcinoma	TP	Primary Solid Tumor	RNA	RNA-Seq	UNC-LCCC	UNC-LCCC	ILLUMINA	Illumina	HG19	UNCID_1500484.323808d6-c1f6-4609-9095-bba1a3a97c78.sorted_genome_alignments.bam	5322378625	133306e96666e973cd0ae4cc0edb9f61	338d4140-f9e4-4784-9161-1dcaf4d1c56e	323808d6-c1f6-4609-9095-bba1a3a97c78	ffcf851d-7fa1-4b45-911a-a3fbd74c253a	6172b6e1-1403-4ba0-a323-8c00a459abd6	CN		2008-09-18	2008-09-18	2009-05-15	Live
TCGA	TCGA-CN-6024-01A-11R-1686-07	HNSC	Head and Neck squamous cell carcinoma	TP	Primary Solid Tumor	RNA	RNA-Seq	UNC-LCCC	UNC-LCCC	ILLUMINA	Illumina	HG19	UNCID_1487278.e1204b3e-7e84-4b5b-8868-305a8e2f9f4b.sorted_genome_alignments.bam	6923753077	4e56af88c27d068d775aea92fcdf5527	51d5215f-208a-46c4-987c-d0b7c5ce2f88	e1204b3e-7e84-4b5b-8868-305a8e2f9f4b	2fc48edb-a428-49c3-9599-d00eb2b448ac	5f21f4c8-7837-41c0-937c-274534cc0740	CN		2008-09-18	2008-09-18	2009-05-15	Live
TCGA	TCGA-CN-6989-01A-11R-1915-07	HNSC	Head and Neck squamous cell carcinoma	TP	Primary Solid Tumor	RNA	RNA-Seq	UNC-LCCC	UNC-LCCC	ILLUMINA	Illumina	HG19	UNCID_1482431.2d7409f4-895c-4593-990b-fb0991c0c41c.sorted_genome_alignments.bam	9432548965	595035b1cfbfae212590e75dc403cfe5	2836b4d1-1d01-4e9b-b691-cd3bdf9db339	2d7409f4-895c-4593-990b-fb0991c0c41c	f33aa93f-b32d-4c4f-9a71-1e5ab69c6899	7ac8fb22-0a09-4b16-af8c-b5c2e90a968a	CN		2008-09-18	2008-09-18	2009-05-15	Live
TCGA	TCGA-CN-6995-01A-31R-2016-07	HNSC	Head and Neck squamous cell carcinoma	TP	Primary Solid Tumor	RNA	RNA-Seq	UNC-LCCC	UNC-LCCC	ILLUMINA	Illumina	HG19	UNCID_1497168.1edbbbdc-e7b4-4e6e-a827-a67fa16bbfeb.sorted_genome_alignments.bam	7114395775	19b47f4ee63a99229c5c5cd566132308	a5693eb5-f49d-4096-84c2-dc341948bcb2	1edbbbdc-e7b4-4e6e-a827-a67fa16bbfeb	396ccdcb-40eb-4299-8575-b26753054434	3e517996-495b-4e25-bba3-857a48fc0c3f	CN		2008-09-18	2008-09-18	2009-05-15	Live
TCGA	TCGA-CN-A497-01A-11R-A24H-07	HNSC	Head and Neck squamous cell carcinoma	TP	Primary Solid Tumor	RNA	RNA-Seq	UNC-LCCC	UNC-LCCC	ILLUMINA	Illumina	HG19	UNCID_2203286.0d353da8-56b3-4793-ad95-4e96e9e827d7.sorted_genome_alignments.bam	5606295974	d2825944b3c81504b54a2b51bc85f7d0	b8635139-17f6-4890-a298-a71c95569594	0d353da8-56b3-4793-ad95-4e96e9e827d7	76214b90-c323-4fdc-92f4-1180abdb1380	bea32bd5-4068-4351-994e-09b3bf819ebb	CN		2009-11-06	2009-11-06	2009-11-06	Live
TCGA	TCGA-CN-A499-01A-11R-A24H-07	HNSC	Head and Neck squamous cell carcinoma	TP	Primary Solid Tumor	RNA	RNA-Seq	UNC-LCCC	UNC-LCCC	ILLUMINA	Illumina	HG19	UNCID_2207746.dadc0e78-4099-47fa-8c99-46fd3fb563ea.sorted_genome_alignments.bam	6764546556	b619251044366ce583232a07d5ffe8a4	06e33ca0-4643-401e-bf03-493759342b9a	dadc0e78-4099-47fa-8c99-46fd3fb563ea	a3d89882-6d5b-497a-a9e4-a8b8908c3ff4	9ca906ce-18f9-41c5-afcc-353b26fdebaa	CN		2009-11-06	2009-11-06	2009-11-06	Live
TCGA	TCGA-CN-A49C-01A-11R-A24H-07	HNSC	Head and Neck squamous cell carcinoma	TP	Primary Solid Tumor	RNA	RNA-Seq	UNC-LCCC	UNC-LCCC	ILLUMINA	Illumina	HG19	UNCID_2207615.4734a6ac-072f-49a1-a71e-511b2ea1379c.sorted_genome_alignments.bam	5917996636	e83ff59b1862165431c19a7941152a63	bfbe8f14-e2bc-4fb4-b8b0-b1567d8ac606	4734a6ac-072f-49a1-a71e-511b2ea1379c	b39d2880-6964-4c5b-b5a9-ab64e5cb31e8	34b36112-f260-4bf4-90b7-0cebc5988b59	CN		2009-11-06	2009-11-06	2009-11-06	Live
TCGA	TCGA-CN-A63T-01A-11R-A28V-07	HNSC	Head and Neck squamous cell carcinoma	TP	Primary Solid Tumor	RNA	RNA-Seq	UNC-LCCC	UNC-LCCC	ILLUMINA	Illumina	HG19	UNCID_2197108.de1e3b30-f266-466c-919c-719e1284cbae.sorted_genome_alignments.bam	6636801076	e848f6ae0f73e1feac29a47ac87f2d8d	17792c0e-8b32-4e81-a6b4-fa0ca7692194	de1e3b30-f266-466c-919c-719e1284cbae	a3f98e70-7050-46cf-a679-ca7a83f4442f	b477dfb8-c039-49d5-9a0e-912946dc3ad1	CN		2009-11-06	2009-11-06	2009-11-06	Live
TCGA	TCGA-CQ-5324-01A-01R-1686-07	HNSC	Head and Neck squamous cell carcinoma	TP	Primary Solid Tumor	RNA	RNA-Seq	UNC-LCCC	UNC-LCCC	ILLUMINA	Illumina	HG19	UNCID_1500478.06f81efd-c0b7-4ecd-bbd9-3d0742966e83.sorted_genome_alignments.bam	4432144025	8a8258da08eee84bc3050451ab76d733	44c9a7f5-0269-4940-96dc-513b6ab264d2	06f81efd-c0b7-4ecd-bbd9-3d0742966e83	78e67b26-c473-449f-95e7-c4d11f066d5b	86d93606-6564-4a71-9c69-9f8f6d99daed	CQ		2008-09-18	2008-09-18	2009-05-15	Live
TCGA	TCGA-CQ-5333-01A-01R-2403-07	HNSC	Head and Neck squamous cell carcinoma	TP	Primary Solid Tumor	RNA	RNA-Seq	UNC-LCCC	UNC-LCCC	ILLUMINA	Illumina	HG19	UNCID_2208894.0533a544-e28c-4629-9748-cb35dfc68f5b.sorted_genome_alignments.bam	4454947505	630fb707137e77387d05095e07ad3ab9	e29c4f08-b75a-4135-8a7f-cbc01bfdfbd5	0533a544-e28c-4629-9748-cb35dfc68f5b	06a802b9-0b5c-4ee4-9823-56d2e8c78422	8e64ca5d-74af-4d36-aef6-59dc3a2ab88b	CQ		2009-11-06	2009-11-06	2009-11-06	Live
TCGA	TCGA-CQ-5334-01A-01R-1686-07	HNSC	Head and Neck squamous cell carcinoma	TP	Primary Solid Tumor	RNA	RNA-Seq	UNC-LCCC	UNC-LCCC	ILLUMINA	Illumina	HG19	UNCID_1498876.1269ec4c-f015-4693-b4a1-a6fa58b3ffd6.sorted_genome_alignments.bam	4971792791	ba05e1ada47dbff0e16e4894833d4477	88654758-200a-4890-8b52-211d239b3464	1269ec4c-f015-4693-b4a1-a6fa58b3ffd6	1c25aad5-13f5-44dc-a18f-425d7626ce55	dbbe53dd-eeaa-4967-8c9b-255d5e00f181	CQ		2008-09-18	2008-09-18	2009-05-15	Live
TCGA	TCGA-CQ-6223-01A-11R-1915-07	HNSC	Head and Neck squamous cell carcinoma	TP	Primary Solid Tumor	RNA	RNA-Seq	UNC-LCCC	UNC-LCCC	ILLUMINA	Illumina	HG19	UNCID_1483759.3253a6b9-ace6-480d-b7f3-bf2bf4311e2d.sorted_genome_alignments.bam	10518816100	f810e38952ab520e47683c7ff0088368	b0e8a036-71e5-4ffc-b921-f11efdc13113	3253a6b9-ace6-480d-b7f3-bf2bf4311e2d	d9e8c707-e61a-4813-8dc0-2472e9ccf12b	775db365-3533-41d9-b635-582292b22700	CQ		2008-09-18	2008-09-18	2009-05-15	Live
TCGA	TCGA-CQ-6225-01A-11R-1915-07	HNSC	Head and Neck squamous cell carcinoma	TP	Primary Solid Tumor	RNA	RNA-Seq	UNC-LCCC	UNC-LCCC	ILLUMINA	Illumina	HG19	UNCID_1526617.36c2684d-5952-4705-abda-655df65b246c.sorted_genome_alignments.bam	8786516045	518f6880640dd354c87646f7220845f6	ac76b830-10e7-4509-a8e3-71ed409c818b	36c2684d-5952-4705-abda-655df65b246c	90f44998-3c05-44b2-9501-bbd0f43c5147	e907d8d4-c4c6-441f-9f19-ff3746e5d13e	CQ		2008-09-20	2008-09-20	2009-05-15	Live
TCGA	TCGA-CQ-6229-01A-11R-1915-07	HNSC	Head and Neck squamous cell carcinoma	TP	Primary Solid Tumor	RNA	RNA-Seq	UNC-LCCC	UNC-LCCC	ILLUMINA	Illumina	HG19	UNCID_1526465.36c026d9-a1a2-4a84-8ee9-eeb708293793.sorted_genome_alignments.bam	8839312602	2cd82c4596765ef03f189d56de1b75ac	d578ba8c-5939-41a4-9e4c-93ea5aba9629	36c026d9-a1a2-4a84-8ee9-eeb708293793	a091822c-447a-49a5-8c20-e329df79599c	f01165b0-911a-45b0-ba7d-7cd0e723a2e4	CQ		2008-09-20	2008-09-20	2009-05-15	Live
TCGA	TCGA-CQ-7065-01A-11R-2081-07	HNSC	Head and Neck squamous cell carcinoma	TP	Primary Solid Tumor	RNA	RNA-Seq	UNC-LCCC	UNC-LCCC	ILLUMINA	Illumina	HG19	UNCID_1483855.002e6d9c-3085-41da-ae05-e8bac069c9ce.sorted_genome_alignments.bam	6909215572	f4aff5a9fa1de5b1b5daff1f213e62d2	9bc84c95-3e7b-4dfc-812e-43f19e27c1d5	002e6d9c-3085-41da-ae05-e8bac069c9ce	20ece2ca-8601-4cca-aec5-0a5c0b92594d	65b44ebf-f817-4b29-8fb6-01b07bc2e7d1	CQ		2008-09-18	2008-09-18	2009-05-15	Live
TCGA	TCGA-CQ-A4CD-01A-21R-A24Z-07	HNSC	Head and Neck squamous cell carcinoma	TP	Primary Solid Tumor	RNA	RNA-Seq	UNC-LCCC	UNC-LCCC	ILLUMINA	Illumina	HG19	UNCID_2201530.1bbb98d0-a42c-4e5a-89db-2db79bcb413e.sorted_genome_alignments.bam	5639083069	89cc77861c06fb17ce109c60e5ee5aea	a4b46c1e-6cff-4b08-9afc-a8d5677aa5f3	1bbb98d0-a42c-4e5a-89db-2db79bcb413e	15eb8d88-adb1-4f4f-a44d-087049db60ce	353c14ee-9eaf-45dc-8e93-934092031c9d	CQ		2009-11-06	2009-11-06	2009-11-06	Live
TCGA	TCGA-CQ-A4CG-01A-11R-A266-07	HNSC	Head and Neck squamous cell carcinoma	TP	Primary Solid Tumor	RNA	RNA-Seq	UNC-LCCC	UNC-LCCC	ILLUMINA	Illumina	HG19	UNCID_2202765.eee78dec-0b18-48ea-a793-56dd12dc3d3f.sorted_genome_alignments.bam	7156663658	f247ac66ec8c00e4be596c4b2e47c32c	37048bd8-9446-4e6b-8be1-bf4823029ccf	eee78dec-0b18-48ea-a793-56dd12dc3d3f	e7a055d9-8d68-4e6b-bade-4b2585757210	73479b59-8a67-45be-aaa5-8ba6770a6d4c	CQ		2009-11-06	2009-11-06	2009-11-06	Live
TCGA	TCGA-CR-5247-01A-01R-2016-07	HNSC	Head and Neck squamous cell carcinoma	TP	Primary Solid Tumor	RNA	RNA-Seq	UNC-LCCC	UNC-LCCC	ILLUMINA	Illumina	HG19	UNCID_1486963.353ff432-3081-4b40-8efd-afaf3793902f.sorted_genome_alignments.bam	5734286327	ea855c223a275bce24440366bc52b91a	e69cb1bc-2e4e-4890-9f96-a7ad33d74826	353ff432-3081-4b40-8efd-afaf3793902f	692b50fc-19ca-4926-84cb-fd7168209e44	43739161-8083-4740-a670-1a334a87ca7e	CR		2008-09-18	2008-09-18	2009-05-15	Live
TCGA	TCGA-CR-5248-01A-01R-2016-07	HNSC	Head and Neck squamous cell carcinoma	TP	Primary Solid Tumor	RNA	RNA-Seq	UNC-LCCC	UNC-LCCC	ILLUMINA	Illumina	HG19	UNCID_1487238.e8c243e8-7236-4dfc-8991-5f5687e79105.sorted_genome_alignments.bam	5476227699	87ac593e2117209782af65750299f613	c2c41a77-8519-40e5-be51-f3d48fce2a92	e8c243e8-7236-4dfc-8991-5f5687e79105	a9017cd4-df30-46eb-b08f-39540b15243f	0771e98b-4e65-450d-afc2-33d4e30b3df2	CR		2008-09-18	2008-09-18	2009-05-15	Live
TCGA	TCGA-CR-5249-01A-01R-1514-07	HNSC	Head and Neck squamous cell carcinoma	TP	Primary Solid Tumor	RNA	RNA-Seq	UNC-LCCC	UNC-LCCC	ILLUMINA	Illumina	HG19	UNCID_1482203.274a8786-29f5-4e9c-8695-98970d3995be.sorted_genome_alignments.bam	6780148290	c777b0cdabf60f681bb67d7e25d068ec	e544b1f6-1f98-433d-9d94-52d96fa869bb	274a8786-29f5-4e9c-8695-98970d3995be	c7df3466-b9a7-4818-883b-d0cd08483570	6697dd71-5a58-4862-b26e-ea16dcc383f2	CR		2008-09-18	2008-09-18	2009-05-15	Live
TCGA	TCGA-CR-5250-01A-01R-1514-07	HNSC	Head and Neck squamous cell carcinoma	TP	Primary Solid Tumor	RNA	RNA-Seq	UNC-LCCC	UNC-LCCC	ILLUMINA	Illumina	HG19	UNCID_1494220.38e159a4-9725-4f60-9b46-f21a40874a94.sorted_genome_alignments.bam	5710280988	9b184027b1b243cbb44898f04a31404e	9ea8af35-ef0e-4c33-8f90-52b73aa71fe3	38e159a4-9725-4f60-9b46-f21a40874a94	9e178d80-fe90-4998-9dae-726c4beceef7	13ae9411-e63f-4093-a80e-8b64837c001d	CR		2008-09-18	2008-09-18	2009-05-15	Live
TCGA	TCGA-CR-6474-01A-11R-1873-07	HNSC	Head and Neck squamous cell carcinoma	TP	Primary Solid Tumor	RNA	RNA-Seq	UNC-LCCC	UNC-LCCC	ILLUMINA	Illumina	HG19	UNCID_1483005.406bd728-a452-4b64-bcbb-f0b5dda1f414.sorted_genome_alignments.bam	9128230543	0ee9ea6fdee9b0956b8b9baa53c87079	a7d9be6e-d6ec-4f1d-b177-1a7f9afc946c	406bd728-a452-4b64-bcbb-f0b5dda1f414	9f771c36-16ec-4770-bc53-f6c861343f1c	d84c30b6-e217-4b2c-9dc1-16428264378d	CR		2008-09-18	2008-09-18	2009-05-15	Live
TCGA	TCGA-CR-6477-01A-11R-1873-07	HNSC	Head and Neck squamous cell carcinoma	TP	Primary Solid Tumor	RNA	RNA-Seq	UNC-LCCC	UNC-LCCC	ILLUMINA	Illumina	HG19	UNCID_1497918.1836aa30-6682-4192-9e01-b35091f8bacb.sorted_genome_alignments.bam	8075202936	510f1ea13a3821d6d3afe3cf4b8a83c8	59386acd-55a9-4ab3-8e93-ec876b9d8a9a	1836aa30-6682-4192-9e01-b35091f8bacb	b74519ff-b338-45e9-9307-008223726dac	824c1d21-7411-4efd-8d38-effe39acb639	CR		2008-09-18	2008-09-18	2009-05-15	Live
TCGA	TCGA-CR-6482-01A-11R-1873-07	HNSC	Head and Neck squamous cell carcinoma	TP	Primary Solid Tumor	RNA	RNA-Seq	UNC-LCCC	UNC-LCCC	ILLUMINA	Illumina	HG19	UNCID_1498332.162eb8e8-ec68-4c71-8f4d-96672760e0b3.sorted_genome_alignments.bam	8176941303	833418c20f211de74bf171087c98e052	b45c4ad2-4709-4590-a291-69f119f1bc64	162eb8e8-ec68-4c71-8f4d-96672760e0b3	468649e7-1525-4b8a-8ab5-ddb27db5f022	92173f97-b46a-4950-8cd8-6729ab9522c5	CR		2008-09-18	2008-09-18	2009-05-15	Live
TCGA	TCGA-CR-6493-01A-11R-1873-07	HNSC	Head and Neck squamous cell carcinoma	TP	Primary Solid Tumor	RNA	RNA-Seq	UNC-LCCC	UNC-LCCC	ILLUMINA	Illumina	HG19	UNCID_1487651.10dba8e7-ed38-4901-bf18-654faeba48d2.sorted_genome_alignments.bam	7606887217	33593ac2ce2f078e860b4cc27e23d89e	c0bb92da-bb07-440b-a170-6739868c985b	10dba8e7-ed38-4901-bf18-654faeba48d2	b43b8aed-d166-4f00-8144-24ad3fe314ed	8ea97c66-9e91-4067-b11b-920e6bb7def9	CR		2008-09-18	2008-09-18	2009-05-15	Live
TCGA	TCGA-CR-7364-01A-11R-2016-07	HNSC	Head and Neck squamous cell carcinoma	TP	Primary Solid Tumor	RNA	RNA-Seq	UNC-LCCC	UNC-LCCC	ILLUMINA	Illumina	HG19	UNCID_1487019.dd95e66d-6132-4805-b1bf-94f0ad9d5618.sorted_genome_alignments.bam	5992550164	b191e293c5e8ed1a37bb2027b12f3b28	a188415a-497d-4500-b3fe-ed9e88c33573	dd95e66d-6132-4805-b1bf-94f0ad9d5618	62887787-9385-470a-a993-98ede58f0940	a17406af-2eda-4148-8a0d-ec2ae4bd9fac	CR		2008-09-18	2008-09-18	2009-05-15	Live
TCGA	TCGA-CR-7365-01A-11R-2016-07	HNSC	Head and Neck squamous cell carcinoma	TP	Primary Solid Tumor	RNA	RNA-Seq	UNC-LCCC	UNC-LCCC	ILLUMINA	Illumina	HG19	UNCID_1499877.34a59041-88b0-4f88-a180-d856dd2a0887.sorted_genome_alignments.bam	8685835569	452c655ccd3ccf84a07ce4457c2b1cd1	61bd0f39-35e0-4030-812b-cc7d76ed758b	34a59041-88b0-4f88-a180-d856dd2a0887	a8fe444f-57a5-4364-ab55-09f41ecb4591	d5f6bbbf-b482-465e-a4e1-cf5c6502d8f7	CR		2008-09-18	2008-09-18	2009-05-15	Live
TCGA	TCGA-CR-7370-01A-11R-2132-07	HNSC	Head and Neck squamous cell carcinoma	TP	Primary Solid Tumor	RNA	RNA-Seq	UNC-LCCC	UNC-LCCC	ILLUMINA	Illumina	HG19	UNCID_1488142.03103f4c-7b4f-4ecf-9261-280d08469e7d.sorted_genome_alignments.bam	9242522695	67698acdef360d3b0dbe8dc59b6dbeff	0a250cb6-7a84-4924-86ee-623793b6abac	03103f4c-7b4f-4ecf-9261-280d08469e7d	890b5a8b-703d-428d-8833-bc0ce26e80aa	0e357973-d52d-4fc7-8099-7b87458745e2	CR		2008-09-18	2008-09-18	2009-05-15	Live
TCGA	TCGA-CR-7371-01A-11R-2016-07	HNSC	Head and Neck squamous cell carcinoma	TP	Primary Solid Tumor	RNA	RNA-Seq	UNC-LCCC	UNC-LCCC	ILLUMINA	Illumina	HG19	UNCID_1497917.04fe445b-b08a-440d-a086-c3688facd9ab.sorted_genome_alignments.bam	7997541880	127b47b69198389d06316d40171ee565	ee6f1776-866b-480c-929b-864c01b00da8	04fe445b-b08a-440d-a086-c3688facd9ab	f8acc36b-1e7f-44b8-83b7-f894ad201833	ac9f5493-c06b-40dd-b80d-7be718d27289	CR		2008-09-18	2008-09-18	2009-05-15	Live
TCGA	TCGA-CR-7372-01A-11R-2016-07	HNSC	Head and Neck squamous cell carcinoma	TP	Primary Solid Tumor	RNA	RNA-Seq	UNC-LCCC	UNC-LCCC	ILLUMINA	Illumina	HG19	UNCID_1496633.27052d2e-0797-4ec8-a7ca-806c600603cc.sorted_genome_alignments.bam	7265343294	df9a5d1314ec18e22df3ef596e764405	2314d82d-6fed-4ffb-850e-a04dde511beb	27052d2e-0797-4ec8-a7ca-806c600603cc	45c3cd39-1c5d-4e26-8afc-5bed3c230088	00ab48d1-6b1c-4663-a9b1-69d22f93af1a	CR		2008-09-18	2008-09-18	2009-05-15	Live
TCGA	TCGA-CR-7385-01A-11R-2016-07	HNSC	Head and Neck squamous cell carcinoma	TP	Primary Solid Tumor	RNA	RNA-Seq	UNC-LCCC	UNC-LCCC	ILLUMINA	Illumina	HG19	UNCID_1494188.1b31fa14-48de-4b39-adc6-5d6a3db0e70b.sorted_genome_alignments.bam	3628993500	b9f3073f00dd05d860330aa4abf2cbf1	9f4ddc3d-0690-4dd1-921d-f902eb84a3c3	1b31fa14-48de-4b39-adc6-5d6a3db0e70b	9f89510c-ed07-471f-b35e-7c87c237b9fe	4c4a6867-babe-4032-a639-a9b31cdddc6c	CR		2008-09-18	2008-09-18	2009-05-15	Live
TCGA	TCGA-CR-7390-01A-11R-2016-07	HNSC	Head and Neck squamous cell carcinoma	TP	Primary Solid Tumor	RNA	RNA-Seq	UNC-LCCC	UNC-LCCC	ILLUMINA	Illumina	HG19	UNCID_1494667.df1ddbdc-38f0-48bc-85b0-df876cdfcc5d.sorted_genome_alignments.bam	7627189372	e4c32768b0697e2f570722ce17a466da	c5272aa8-19a6-4fcb-aa8c-b2780b169aee	df1ddbdc-38f0-48bc-85b0-df876cdfcc5d	67f2ac9b-b9fb-4ffd-ae60-6ff1114e9290	680bd13d-c418-4829-9031-82031175657d	CR		2008-09-18	2008-09-18	2009-05-15	Live
TCGA	TCGA-CR-7392-01A-11R-2016-07	HNSC	Head and Neck squamous cell carcinoma	TP	Primary Solid Tumor	RNA	RNA-Seq	UNC-LCCC	UNC-LCCC	ILLUMINA	Illumina	HG19	UNCID_1487453.06af5742-86e1-4f3a-9834-8a8caa4c5335.sorted_genome_alignments.bam	6358562397	14726b8d674bf2ea67f71be9d416704b	3b3912ed-d667-477a-afbf-206716166822	06af5742-86e1-4f3a-9834-8a8caa4c5335	03aca47b-7653-4938-9178-ed7c37eee6d5	1e14ddca-ef58-419d-bf95-a26f3a3c90ea	CR		2008-09-23	2008-09-23	2009-05-15	Live
TCGA	TCGA-CR-7397-01A-11R-2016-07	HNSC	Head and Neck squamous cell carcinoma	TP	Primary Solid Tumor	RNA	RNA-Seq	UNC-LCCC	UNC-LCCC	ILLUMINA	Illumina	HG19	UNCID_1495796.2219ceda-89d3-4cf0-8bba-07f678909224.sorted_genome_alignments.bam	5562923440	b9f1525edf8b84991aad7d1b873ad4e5	c7a721fc-3262-4b53-8ab5-48e0ae2a6274	2219ceda-89d3-4cf0-8bba-07f678909224	a40bb4bc-9ee6-4a8b-8a33-3a4ed78f69a7	fd765aed-3665-47c9-b1d7-d25ea1e519ec	CR		2008-09-18	2008-09-18	2009-05-15	Live
TCGA	TCGA-CR-7398-01A-11R-2016-07	HNSC	Head and Neck squamous cell carcinoma	TP	Primary Solid Tumor	RNA	RNA-Seq	UNC-LCCC	UNC-LCCC	ILLUMINA	Illumina	HG19	UNCID_1494597.18b7ff91-d0bd-4290-bcea-1c2b0671d1bc.sorted_genome_alignments.bam	6974847433	f6372518489cbd6a0ceb8b9e23c45958	48eec20d-4b64-421b-8eb8-2a355c5bbde1	18b7ff91-d0bd-4290-bcea-1c2b0671d1bc	e189f082-c748-43d4-96ce-0c381e376531	13348e4e-8b8e-44b5-83e6-a1159a53ea35	CR		2008-09-18	2008-09-18	2009-05-15	Live
TCGA	TCGA-CR-7402-01A-11R-2016-07	HNSC	Head and Neck squamous cell carcinoma	TP	Primary Solid Tumor	RNA	RNA-Seq	UNC-LCCC	UNC-LCCC	ILLUMINA	Illumina	HG19	UNCID_1491191.2cdf1538-ff60-474d-8262-600a4f093eb3.sorted_genome_alignments.bam	11241199172	ebaa77ea439e0845b04987a4c24b7008	367f9802-0c6e-4b19-b1ee-faa38d4cfa68	2cdf1538-ff60-474d-8262-600a4f093eb3	91e30123-2265-4cf1-8389-f6462897837c	b86e8a21-6937-4299-89f6-05f51888f5d8	CR		2008-09-18	2008-09-18	2009-05-15	Live
TCGA	TCGA-CS-4938-01B-11R-1896-07	LGG	Brain Lower Grade Glioma	TP	Primary Solid Tumor	RNA	RNA-Seq	UNC-LCCC	UNC-LCCC	ILLUMINA	Illumina	HG19	UNCID_1658697.0270b7ae-ef7f-4dd7-b019-3e10afa191ff.sorted_genome_alignments.bam	6657468975	cf545122afb44cf77f66809523778b1b	fca34a60-37b1-40f0-8920-d4cc9056a133	0270b7ae-ef7f-4dd7-b019-3e10afa191ff	334f715e-08dc-4a29-b8e4-b010b829c478	99104139-6cb5-44f7-8314-a4ddf02de7d4	CS		2008-11-30	2008-11-30	2009-05-15	Live
TCGA	TCGA-CS-4944-01A-01R-1470-07	LGG	Brain Lower Grade Glioma	TP	Primary Solid Tumor	RNA	RNA-Seq	UNC-LCCC	UNC-LCCC	ILLUMINA	Illumina	HG19	UNCID_1402969.3ddd5316-2077-41c0-87fa-80be17d77f2b.sorted_genome_alignments.bam	5956687483	d0144f3566f8931691cb575acf9244e8	2e59b50c-36ed-45f5-a459-a5bba3194686	3ddd5316-2077-41c0-87fa-80be17d77f2b	64cd17eb-c778-45e9-b994-02b68182e51b	f1aa24e4-bc7f-427f-9ceb-8caafabfe535	CS		2008-07-10	2008-07-10	2009-05-15	Live
TCGA	TCGA-CS-5393-01A-01R-1470-07	LGG	Brain Lower Grade Glioma	TP	Primary Solid Tumor	RNA	RNA-Seq	UNC-LCCC	UNC-LCCC	ILLUMINA	Illumina	HG19	UNCID_1658791.05e8c2a3-20fa-4324-b147-8a94948bda68.sorted_genome_alignments.bam	6525849259	6c5e5733bcc5df15a8968ceeb9990962	dc8d5547-1b30-467e-947c-252379e2f466	05e8c2a3-20fa-4324-b147-8a94948bda68	e8d3d888-e5fc-4469-ad0b-2c1df6e04790	bbe14c8c-8917-434a-8095-f8883e680baf	CS		2008-11-30	2008-11-30	2009-05-15	Live
TCGA	TCGA-CS-6667-01A-12R-2027-07	LGG	Brain Lower Grade Glioma	TP	Primary Solid Tumor	RNA	RNA-Seq	UNC-LCCC	UNC-LCCC	ILLUMINA	Illumina	HG19	UNCID_1568826.20108871-61a3-4160-8a9d-c5e4481143a6.sorted_genome_alignments.bam	8131970364	cdd4bec6abe73fc559119b34fdd092d5	7f0714db-05e8-4f16-b665-78f6f21628ab	20108871-61a3-4160-8a9d-c5e4481143a6	ae081e4a-efa9-4b52-b15e-29085c0612d3	fa7a9b2d-cb57-4985-85e0-b5661b482cc6	CS		2008-11-12	2008-11-11	2009-05-15	Live
TCGA	TCGA-CS-6668-01A-11R-1896-07	LGG	Brain Lower Grade Glioma	TP	Primary Solid Tumor	RNA	RNA-Seq	UNC-LCCC	UNC-LCCC	ILLUMINA	Illumina	HG19	UNCID_1509440.129df624-1d84-49b8-ab0e-0001cc150607.sorted_genome_alignments.bam	6281434624	6eb3e23143a0305d9f06e4ef83ee6ffe	6d91138a-fa65-44a3-be6f-53d9321ff3ea	129df624-1d84-49b8-ab0e-0001cc150607	a5d3f3fb-6541-419d-b47e-720d438f1bff	c6784c8a-fa04-429d-9290-40bd95f2d94d	CS		2008-11-11	2008-11-11	2009-05-15	Live
TCGA	TCGA-CU-A0YN-01A-21R-A10U-07	BLCA	Bladder Urothelial Carcinoma	TP	Primary Solid Tumor	RNA	RNA-Seq	UNC-LCCC	UNC-LCCC	ILLUMINA	Illumina	HG19	UNCID_1111944.3d1b5ffe-38d6-4073-9020-c6897727341c.sorted_genome_alignments.bam	5593260630	bc189b2292c4a470f2fa8420047fe30e	088a8d3a-1884-4d14-93a2-66df2ff47628	3d1b5ffe-38d6-4073-9020-c6897727341c	679a6869-2ce9-4472-8db1-8869e2c1a440	dbcc2fcb-a103-46da-9893-6ec689d2f98e	CU		2008-05-17	2008-05-17	2009-05-15	Live
TCGA	TCGA-CU-A0YO-01A-11R-A10U-07	BLCA	Bladder Urothelial Carcinoma	TP	Primary Solid Tumor	RNA	RNA-Seq	UNC-LCCC	UNC-LCCC	ILLUMINA	Illumina	HG19	UNCID_1110419.2fdb2cad-53e5-44e4-8b80-ee5801964b20.sorted_genome_alignments.bam	4781297013	cf6f1314f3f3d84843b387bec1c052f7	4a74a51b-17d9-4d1d-b3de-04f8e04fa229	2fdb2cad-53e5-44e4-8b80-ee5801964b20	4a9ef220-922c-49cf-bbed-d173b214ed31	9e190462-39fc-41b2-b1d6-2da150412fcf	CU		2008-05-17	2008-05-17	2009-05-15	Live
TCGA	TCGA-CU-A0YR-01A-12R-A10U-07	BLCA	Bladder Urothelial Carcinoma	TP	Primary Solid Tumor	RNA	RNA-Seq	UNC-LCCC	UNC-LCCC	ILLUMINA	Illumina	HG19	UNCID_1110055.cec64615-07c6-4e49-8e59-afb97d37464f.sorted_genome_alignments.bam	4483643762	5b70d1337991007cd53d2ab325be7ac3	46b893b2-19ad-4d74-b3db-8d75d93bd88a	cec64615-07c6-4e49-8e59-afb97d37464f	811b3950-36e7-485f-bc48-aca1eee2ddef	b362fcfa-4e31-4321-9e17-11a8bae839c3	CU		2008-05-17	2008-05-17	2009-05-15	Live
TCGA	TCGA-CU-A3KJ-01A-11R-A21D-07	BLCA	Bladder Urothelial Carcinoma	TP	Primary Solid Tumor	RNA	RNA-Seq	UNC-LCCC	UNC-LCCC	ILLUMINA	Illumina	HG19	UNCID_1386595.511d6289-1558-4e90-a77a-05298e15b17c.sorted_genome_alignments.bam	10457144412	c0b84888b4667d66b0b14f03b06499a7	f1ea6422-b7b8-44ea-bfbb-fa9c25dbbef2	511d6289-1558-4e90-a77a-05298e15b17c	a75584bc-bef7-48f6-b4b3-c1472a3af768	3d92f5a6-949a-4176-9309-4294cca6fc25	CU		2008-08-20	2008-08-20	2009-05-15	Live
TCGA	TCGA-CU-A5W6-01A-11R-A28M-07	BLCA	Bladder Urothelial Carcinoma	TP	Primary Solid Tumor	RNA	RNA-Seq	UNC-LCCC	UNC-LCCC	ILLUMINA	Illumina	HG19	UNCID_2031449.168e440a-b356-45c7-849c-43823703417e.sorted_genome_alignments.bam	6313169489	786b796ec1d4c6e08b97aa1068e36a29	2b5f7df0-05d0-4281-97d0-b76d52d16ef6	168e440a-b356-45c7-849c-43823703417e	7a7fcdd3-cce9-47cf-a26f-cc6ff34ecd9a	ca04ec9f-df17-4a7c-ac61-3f9ac4d8e546	CU		2009-08-21	2009-08-21	2009-08-21	Live
TCGA	TCGA-CV-5440-01A-01R-1514-07	HNSC	Head and Neck squamous cell carcinoma	TP	Primary Solid Tumor	RNA	RNA-Seq	UNC-LCCC	UNC-LCCC	ILLUMINA	Illumina	HG19	UNCID_1502048.460f6b48-f089-4c3c-a2ba-cea8057c1f4d.sorted_genome_alignments.bam	5561464971	ca61cfb42ae0bb29147b1f820fd39dc3	cf5f7e36-a3c2-491a-a322-38fe17ff5fd8	460f6b48-f089-4c3c-a2ba-cea8057c1f4d	10d0a058-3e5e-4916-84c4-25f934b96f86	28780b51-0b53-4d73-b399-ec90b45de0d3	CV		2008-09-19	2008-09-19	2009-05-15	Live
TCGA	TCGA-CV-5442-01A-01R-1514-07	HNSC	Head and Neck squamous cell carcinoma	TP	Primary Solid Tumor	RNA	RNA-Seq	UNC-LCCC	UNC-LCCC	ILLUMINA	Illumina	HG19	UNCID_1502734.25730694-0e48-4f92-aaf5-f7a2663a8c05.sorted_genome_alignments.bam	5793759011	85dde439cefbe8861be1ae628f4abc21	8dc40cfb-8274-452d-81e6-5a05f498788d	25730694-0e48-4f92-aaf5-f7a2663a8c05	3c975b68-4a6e-4c97-a8d1-b9a427d4957c	698208bb-7272-4ad5-9cc0-909cb669bdaf	CV		2008-09-19	2008-09-19	2009-05-15	Live
TCGA	TCGA-CV-5444-01A-02R-1514-07	HNSC	Head and Neck squamous cell carcinoma	TP	Primary Solid Tumor	RNA	RNA-Seq	UNC-LCCC	UNC-LCCC	ILLUMINA	Illumina	HG19	UNCID_1502844.1f2a128f-34ee-4849-ba98-ad8ea16bfc6a.sorted_genome_alignments.bam	5221385652	93740ec08decdb7994ac173caa2d0751	9c262216-556c-4e03-b314-722ba8d36038	1f2a128f-34ee-4849-ba98-ad8ea16bfc6a	4eacd173-025a-442b-8bce-890ccfdca586	8cc840ea-3053-41a2-a325-6e86f3deeec6	CV		2008-09-19	2008-09-19	2009-05-15	Live
TCGA	TCGA-CV-5971-01A-11R-1686-07	HNSC	Head and Neck squamous cell carcinoma	TP	Primary Solid Tumor	RNA	RNA-Seq	UNC-LCCC	UNC-LCCC	ILLUMINA	Illumina	HG19	UNCID_1496306.26156bf6-a60d-4615-9ce2-2cbdd9c6c2dd.sorted_genome_alignments.bam	8104484608	7c0d8610012c6030aebb853cdb791308	33647420-0aac-4391-8981-cfad5e2c571e	26156bf6-a60d-4615-9ce2-2cbdd9c6c2dd	1465b7ec-8d2b-47dd-8387-977eed44cc86	82589b3f-bd41-4abe-9469-7dd48447dddc	CV		2008-09-19	2008-09-19	2009-05-15	Live
TCGA	TCGA-CV-5976-01A-11R-1686-07	HNSC	Head and Neck squamous cell carcinoma	TP	Primary Solid Tumor	RNA	RNA-Seq	UNC-LCCC	UNC-LCCC	ILLUMINA	Illumina	HG19	UNCID_1496392.1017fc7b-d4b4-4a75-b274-a43e38ce9214.sorted_genome_alignments.bam	8091696713	401c433cdbb17ee4ecbeafe3c81140c2	400e0049-ee90-46eb-81cf-a4cbe8076ba5	1017fc7b-d4b4-4a75-b274-a43e38ce9214	23062172-7361-4e61-8ee6-b0a613d72a24	eef68956-d624-4cd0-9c48-28faf052c5f9	CV		2008-09-19	2008-09-19	2009-05-15	Live
TCGA	TCGA-CV-5977-01A-11R-1686-07	HNSC	Head and Neck squamous cell carcinoma	TP	Primary Solid Tumor	RNA	RNA-Seq	UNC-LCCC	UNC-LCCC	ILLUMINA	Illumina	HG19	UNCID_1487531.213034dd-08ff-4063-bd6e-197a73e087fc.sorted_genome_alignments.bam	6460602263	12bcd933a57b43b97e85390ce4333437	8911a018-9c39-4221-911e-7e4a17ddf2ab	213034dd-08ff-4063-bd6e-197a73e087fc	50239d1d-b3a4-4240-ab83-b24ba67b1299	84756ab5-9cb6-4dbd-848c-a85804f22aa1	CV		2008-09-19	2008-09-19	2009-05-15	Live
TCGA	TCGA-CV-5978-01A-11R-1686-07	HNSC	Head and Neck squamous cell carcinoma	TP	Primary Solid Tumor	RNA	RNA-Seq	UNC-LCCC	UNC-LCCC	ILLUMINA	Illumina	HG19	UNCID_1500385.20923583-7bb2-4024-93a8-f0a4a659d686.sorted_genome_alignments.bam	4297717521	83afb9ba446be842c69183c207949e8f	de5ac964-8a4c-44e0-a78c-b6d68cba1139	20923583-7bb2-4024-93a8-f0a4a659d686	e16e9535-b20f-4c9a-8b5b-82df80c99448	7560ec6d-e0f2-4b55-88bf-62e7173126a1	CV		2008-09-19	2008-09-19	2009-05-15	Live
TCGA	TCGA-CV-6933-01A-11R-1915-07	HNSC	Head and Neck squamous cell carcinoma	TP	Primary Solid Tumor	RNA	RNA-Seq	UNC-LCCC	UNC-LCCC	ILLUMINA	Illumina	HG19	UNCID_1496594.227a1c32-1858-4197-b767-de05bfb71336.sorted_genome_alignments.bam	10022279001	b4f4b30ed5e05f42abd7bd4470855483	9cd7e969-30fe-4b55-9cf2-890749e6543d	227a1c32-1858-4197-b767-de05bfb71336	2a749317-0156-4213-8482-b2c2d6e52e9b	8c57c9e6-75bd-442c-984d-3709d2ac4cec	CV		2008-09-19	2008-09-19	2009-05-15	Live
TCGA	TCGA-CV-6934-01A-11R-1915-07	HNSC	Head and Neck squamous cell carcinoma	TP	Primary Solid Tumor	RNA	RNA-Seq	UNC-LCCC	UNC-LCCC	ILLUMINA	Illumina	HG19	UNCID_1490562.12d136f2-1029-48ef-b267-730cb24eecc9.sorted_genome_alignments.bam	11448876187	fc6ca15eb756e653407e2d0586d0056d	a5eaa553-1130-43b3-a287-be394c18c22b	12d136f2-1029-48ef-b267-730cb24eecc9	4f5bc340-bdb5-418a-b3c4-96ac85e08b34	7bf29fd5-11aa-470e-af8b-81e3db80e8d5	CV		2008-09-19	2008-09-19	2009-05-15	Live
TCGA	TCGA-CV-6935-01A-11R-1915-07	HNSC	Head and Neck squamous cell carcinoma	TP	Primary Solid Tumor	RNA	RNA-Seq	UNC-LCCC	UNC-LCCC	ILLUMINA	Illumina	HG19	UNCID_1489356.0e7672b4-f7d1-40ad-b651-ad6c22c0b698.sorted_genome_alignments.bam	8976177684	b872867fe67e182a7900918ad0707cad	4cdbe3f8-d3fb-43a6-bd43-8a328339afa9	0e7672b4-f7d1-40ad-b651-ad6c22c0b698	0871333c-1088-4af1-a365-12256643c5bd	6883e88c-05a5-4ae7-a43f-40d4f35a3a2d	CV		2008-09-19	2008-09-19	2009-05-15	Live
TCGA	TCGA-CV-6936-01A-11R-1915-07	HNSC	Head and Neck squamous cell carcinoma	TP	Primary Solid Tumor	RNA	RNA-Seq	UNC-LCCC	UNC-LCCC	ILLUMINA	Illumina	HG19	UNCID_1489098.066deb2c-b723-423b-96c0-c81ea5a808d0.sorted_genome_alignments.bam	8872905894	48f64e94902b92cbf8ab789434733896	3246015f-cf35-47db-9115-d4e078f68c74	066deb2c-b723-423b-96c0-c81ea5a808d0	93a265b7-6c23-4e5f-b797-c117793744bf	6862feca-6c9e-4e33-9900-c27e21e0f430	CV		2008-09-19	2008-09-19	2009-05-15	Live
TCGA	TCGA-CV-6937-01A-11R-2016-07	HNSC	Head and Neck squamous cell carcinoma	TP	Primary Solid Tumor	RNA	RNA-Seq	UNC-LCCC	UNC-LCCC	ILLUMINA	Illumina	HG19	UNCID_1494237.01a172a5-59e7-4823-a832-5aa6afdd6acd.sorted_genome_alignments.bam	4748375369	f0c171c43fa4e176a9ef2d2678cd8651	0435b57a-910d-4757-bbab-b96f0086e9bd	01a172a5-59e7-4823-a832-5aa6afdd6acd	f3a592bc-40c6-4453-9008-630b073e5e8c	74cd6b5c-6724-4503-b489-9e4fd8c08feb	CV		2008-09-19	2008-09-19	2009-05-15	Live
TCGA	TCGA-CV-6938-01A-11R-1915-07	HNSC	Head and Neck squamous cell carcinoma	TP	Primary Solid Tumor	RNA	RNA-Seq	UNC-LCCC	UNC-LCCC	ILLUMINA	Illumina	HG19	UNCID_1481139.11c40557-00cd-4241-af33-eb5797ab7837.sorted_genome_alignments.bam	4013468725	35e8ad9a7fb1fa4997e713d00e95f32d	d3e8d56d-172d-476d-beb8-9fa657ca89b0	11c40557-00cd-4241-af33-eb5797ab7837	ff9db03d-f81c-4079-8b05-f5a8c05b8cfe	9eb292e6-ae4d-4613-98ee-0197fd97b633	CV		2008-09-19	2008-09-19	2009-05-15	Live
TCGA	TCGA-CV-6940-01A-11R-1915-07	HNSC	Head and Neck squamous cell carcinoma	TP	Primary Solid Tumor	RNA	RNA-Seq	UNC-LCCC	UNC-LCCC	ILLUMINA	Illumina	HG19	UNCID_1489261.f0086e8e-48a8-41f2-8e1f-e7bf48cb4b32.sorted_genome_alignments.bam	6750460126	61a29f67989f9cbda57164c44de9a564	28e9d641-1ad9-40b4-9db6-f52955661489	f0086e8e-48a8-41f2-8e1f-e7bf48cb4b32	8b6e939c-c4b0-4d1e-a92c-ea998bc5d36a	585d8a0f-fa90-489c-b798-2593323436c9	CV		2008-09-20	2008-09-20	2009-05-15	Live
TCGA	TCGA-CV-6961-01A-21R-1915-07	HNSC	Head and Neck squamous cell carcinoma	TP	Primary Solid Tumor	RNA	RNA-Seq	UNC-LCCC	UNC-LCCC	ILLUMINA	Illumina	HG19	UNCID_1496851.47456c73-1469-4f31-a44a-66f115087f25.sorted_genome_alignments.bam	10194134968	da2fb4f68a5b8b33110638eb99ac8e45	d8ed8c2e-ef7d-4aee-a028-5bbfa7897aef	47456c73-1469-4f31-a44a-66f115087f25	4075717b-2240-4842-a00a-0c4dbcb910c4	be0a6a2b-a306-4ac6-8bf8-ea6af16eaa5a	CV		2008-09-19	2008-09-19	2009-05-15	Live
TCGA	TCGA-CV-6962-01A-11R-1915-07	HNSC	Head and Neck squamous cell carcinoma	TP	Primary Solid Tumor	RNA	RNA-Seq	UNC-LCCC	UNC-LCCC	ILLUMINA	Illumina	HG19	UNCID_1488779.4063c5e3-925e-4fff-bc04-a363ec52c758.sorted_genome_alignments.bam	8701419600	396142675a185e0a95f54c7529e0a11a	e7346717-bd48-457a-892a-3b7d4d6cc0aa	4063c5e3-925e-4fff-bc04-a363ec52c758	9bcf4ed8-bfb4-49aa-a37e-d91325926894	366f8ab0-ddd8-4383-9bc1-96ef342b749c	CV		2008-09-19	2008-09-19	2009-05-15	Live
TCGA	TCGA-CV-7089-01A-11R-2016-07	HNSC	Head and Neck squamous cell carcinoma	TP	Primary Solid Tumor	RNA	RNA-Seq	UNC-LCCC	UNC-LCCC	ILLUMINA	Illumina	HG19	UNCID_1488776.2ca0e75b-7b43-4c75-a3f0-f44157aea17f.sorted_genome_alignments.bam	7303697240	d55b4cbff9e9d6aa05b30537343bdd4a	7f4ecf6b-7f73-4ad6-a7ee-3c272a21a2cb	2ca0e75b-7b43-4c75-a3f0-f44157aea17f	490950f3-2d1a-4174-a30d-b8f5654ff316	f2e436bd-bbc1-4b1d-9a55-e2a83a1bb510	CV		2008-09-19	2008-09-19	2009-05-15	Live
TCGA	TCGA-CV-7091-01A-11R-2016-07	HNSC	Head and Neck squamous cell carcinoma	TP	Primary Solid Tumor	RNA	RNA-Seq	UNC-LCCC	UNC-LCCC	ILLUMINA	Illumina	HG19	UNCID_1489069.319edd1d-1409-4516-8754-b19f3e0bc0e2.sorted_genome_alignments.bam	8436473983	e093f20353d5dd3a8fd8cf1f7319bad0	17222a9b-4336-4d7d-95ac-67cb2d545bf1	319edd1d-1409-4516-8754-b19f3e0bc0e2	2a192049-6435-49ab-8444-ddeb2b9ee774	3ab78dc4-682e-4b5a-adda-223acf0fbb6a	CV		2008-09-19	2008-09-19	2009-05-15	Live
TCGA	TCGA-CV-7095-01A-21R-2016-07	HNSC	Head and Neck squamous cell carcinoma	TP	Primary Solid Tumor	RNA	RNA-Seq	UNC-LCCC	UNC-LCCC	ILLUMINA	Illumina	HG19	UNCID_1495140.202b16cd-748d-42f4-993d-c5ec181f29f9.sorted_genome_alignments.bam	5369392939	f33dd6f2c72a9e9be7a8e688d9c1d965	1a038fa9-ad42-4713-9379-346d20df5a0f	202b16cd-748d-42f4-993d-c5ec181f29f9	d7d49895-032f-4385-8b68-ae16f8675ca7	e7d35c82-8992-4cc0-aa65-df5cab5727eb	CV		2008-09-19	2008-09-19	2009-05-15	Live
TCGA	TCGA-CV-7100-01A-11R-2016-07	HNSC	Head and Neck squamous cell carcinoma	TP	Primary Solid Tumor	RNA	RNA-Seq	UNC-LCCC	UNC-LCCC	ILLUMINA	Illumina	HG19	UNCID_1494200.342c8af0-63af-4201-99f6-97986a78d997.sorted_genome_alignments.bam	4981770211	38bda3f7d84ac7fe7f3a18fc22e0bf90	76e1c6ef-f14c-4f2f-bc14-fdf83fc8c558	342c8af0-63af-4201-99f6-97986a78d997	90a8d2cb-1f31-45f9-8575-eed3cb9a7798	08c3093d-4100-4bfc-92fc-a11f1393868f	CV		2008-09-19	2008-09-19	2009-05-15	Live
TCGA	TCGA-CV-7178-01A-21R-2016-07	HNSC	Head and Neck squamous cell carcinoma	TP	Primary Solid Tumor	RNA	RNA-Seq	UNC-LCCC	UNC-LCCC	ILLUMINA	Illumina	HG19	UNCID_1496957.2fa99516-a6f1-4164-8ee3-34e5d32b9998.sorted_genome_alignments.bam	9705026479	efe16dae9d151c80c1c54277c930d74a	9de67fb0-f0d7-41e3-954c-426abcfa33d4	2fa99516-a6f1-4164-8ee3-34e5d32b9998	8f044599-3fbe-4b69-b67d-49aee9168545	caab8e84-3225-4543-949e-7b7eb11244a2	CV		2008-09-19	2008-09-19	2009-05-15	Live
TCGA	TCGA-CV-7243-01A-11R-2016-07	HNSC	Head and Neck squamous cell carcinoma	TP	Primary Solid Tumor	RNA	RNA-Seq	UNC-LCCC	UNC-LCCC	ILLUMINA	Illumina	HG19	UNCID_1500155.01f32254-9fcb-4d33-981c-39ee63af2fee.sorted_genome_alignments.bam	8012747890	2bedd08bf75d57da4cdd4455bbf8261b	7454650c-4fcb-4d45-ba8e-117272085815	01f32254-9fcb-4d33-981c-39ee63af2fee	fb7672f9-5dab-4204-a137-c5fb84903892	cd1e5e88-5ca3-4f15-ae99-33457222c03b	CV		2008-09-19	2008-09-19	2009-05-15	Live
TCGA	TCGA-CV-7247-01A-11R-2016-07	HNSC	Head and Neck squamous cell carcinoma	TP	Primary Solid Tumor	RNA	RNA-Seq	UNC-LCCC	UNC-LCCC	ILLUMINA	Illumina	HG19	UNCID_1482780.309829bc-7c35-4d8b-a89d-85e034dd3685.sorted_genome_alignments.bam	8175349645	43aa49c1779023099b41e6a409cd11cb	49e06e7c-a332-4eae-aafe-815a4ea89ff9	309829bc-7c35-4d8b-a89d-85e034dd3685	5e25ab76-a8ab-4779-aa03-8de658f18da1	f84ae44b-4bb7-4841-aee0-139cd79b9680	CV		2008-09-19	2008-09-19	2009-05-15	Live
TCGA	TCGA-CV-7253-01A-11R-2016-07	HNSC	Head and Neck squamous cell carcinoma	TP	Primary Solid Tumor	RNA	RNA-Seq	UNC-LCCC	UNC-LCCC	ILLUMINA	Illumina	HG19	UNCID_1490786.162ba082-6843-49c4-ba32-9ff4fcac01f0.sorted_genome_alignments.bam	10681036230	66cdb00488f9454224ed5f795488f156	21a9c8fc-edfc-4bd2-a7c6-adec82b95c53	162ba082-6843-49c4-ba32-9ff4fcac01f0	d99f39f3-e85a-4073-b6ce-371ba76cea20	e6ba033b-7771-455a-a2be-e2b7a1fe948d	CV		2008-09-19	2008-09-19	2009-05-15	Live
TCGA	TCGA-CV-7254-01A-11R-2016-07	HNSC	Head and Neck squamous cell carcinoma	TP	Primary Solid Tumor	RNA	RNA-Seq	UNC-LCCC	UNC-LCCC	ILLUMINA	Illumina	HG19	UNCID_1056593.4580fd8d-843d-4585-a8ba-60ce7c0b831d.sorted_genome_alignments.bam	7062208246	6167f4c14a1b80908863259d127643ef	ef6a3bbc-d3e4-4803-8bfc-fae07e94851d	4580fd8d-843d-4585-a8ba-60ce7c0b831d	f4343626-f677-4fe5-862b-8fb4a16262bf	f6428823-2ef6-498f-88d3-d60d5f2d2347	CV		2008-09-28	2008-09-28	2009-05-15	Live
TCGA	TCGA-CV-7254-01A-11R-2016-07	HNSC	Head and Neck squamous cell carcinoma	TP	Primary Solid Tumor	RNA	RNA-Seq	UNC-LCCC	UNC-LCCC	ILLUMINA	Illumina	HG19	UNCID_1487746.4580fd8d-843d-4585-a8ba-60ce7c0b831d.sorted_genome_alignments.bam	5913129638	4aa3e19f4454bcdf1c59fb8f32f3b0ef	0b6f58df-8922-4ba4-9614-eb2bdf40d2f9	4580fd8d-843d-4585-a8ba-60ce7c0b831d	f4343626-f677-4fe5-862b-8fb4a16262bf	f6428823-2ef6-498f-88d3-d60d5f2d2347	CV		2008-09-19	2008-09-19	2009-05-15	Live
TCGA	TCGA-CV-7407-01A-11R-2081-07	HNSC	Head and Neck squamous cell carcinoma	TP	Primary Solid Tumor	RNA	RNA-Seq	UNC-LCCC	UNC-LCCC	ILLUMINA	Illumina	HG19	UNCID_1489372.45f54a9f-295d-4618-9e75-a7f3a2134e55.sorted_genome_alignments.bam	7394571546	2c02e32922621ff4378acc5a4fd51fb9	69a105c7-06c4-470f-a66a-301a5813697c	45f54a9f-295d-4618-9e75-a7f3a2134e55	8b63be59-9ce6-45a0-80d9-4d20f4918cb9	6abaf81a-b228-4afe-b931-bc1fc39cd265	CV		2008-09-19	2008-09-19	2009-05-15	Live
TCGA	TCGA-CV-7409-01A-31R-2232-07	HNSC	Head and Neck squamous cell carcinoma	TP	Primary Solid Tumor	RNA	RNA-Seq	UNC-LCCC	UNC-LCCC	ILLUMINA	Illumina	HG19	UNCID_1490455.afabfa0b-b5fe-4bfb-a31a-685836674c24.sorted_genome_alignments.bam	6624536759	f486a5db4efdc7212d8cca8faf8ecc25	d710c947-0b30-4995-a68a-a8dcd7228eb5	afabfa0b-b5fe-4bfb-a31a-685836674c24	acd98e20-d2da-4256-99a5-13e261bc88e6	9219bce7-a105-4527-8b88-edd30b44b028	CV		2008-11-12	2008-11-12	2009-05-15	Live
TCGA	TCGA-CV-7413-01A-11R-2081-07	HNSC	Head and Neck squamous cell carcinoma	TP	Primary Solid Tumor	RNA	RNA-Seq	UNC-LCCC	UNC-LCCC	ILLUMINA	Illumina	HG19	UNCID_1483421.d776de67-5b7f-40bb-a01c-cfaa5febd289.sorted_genome_alignments.bam	8152823908	0fd3330c1bd2b985169cd30a7ff76e0e	ae2ff299-025d-4856-b80d-2f185fa8f222	d776de67-5b7f-40bb-a01c-cfaa5febd289	b3342767-62bc-407f-8a83-5be50e3bdc3e	5baeefd5-05f7-431b-b2e0-8d3ebdc1ee92	CV		2008-09-20	2008-09-19	2009-05-15	Live
TCGA	TCGA-CV-7414-01A-11R-2081-07	HNSC	Head and Neck squamous cell carcinoma	TP	Primary Solid Tumor	RNA	RNA-Seq	UNC-LCCC	UNC-LCCC	ILLUMINA	Illumina	HG19	UNCID_1483483.1c3c4e05-6089-4a7d-951c-38ff4f4d12df.sorted_genome_alignments.bam	9147570560	a5467d831ba9677630c178d0f6c6e458	f23adfb8-4b78-467d-8218-987a0973b993	1c3c4e05-6089-4a7d-951c-38ff4f4d12df	c3b2c38d-81a3-42fd-a41e-6f6de3934007	7be274d5-d5a0-4ef9-a65a-4127ed864f0c	CV		2008-09-20	2008-09-20	2009-05-15	Live
TCGA	TCGA-CV-7415-01A-11R-2081-07	HNSC	Head and Neck squamous cell carcinoma	TP	Primary Solid Tumor	RNA	RNA-Seq	UNC-LCCC	UNC-LCCC	ILLUMINA	Illumina	HG19	UNCID_1483357.0df9ef93-3eb9-425f-bba3-3af4a32ab8b6.sorted_genome_alignments.bam	8887587949	0be2fc01fd74bc1d3b8163bcb3145a52	0daacb7b-015e-49c2-b153-88f8d7d9d67e	0df9ef93-3eb9-425f-bba3-3af4a32ab8b6	f22eac21-8a74-433a-b65c-3540d14a45cb	72f5520a-28f0-4be6-afe0-6bee4de5b69a	CV		2008-09-20	2008-09-20	2009-05-15	Live
TCGA	TCGA-CV-7427-01A-11R-2081-07	HNSC	Head and Neck squamous cell carcinoma	TP	Primary Solid Tumor	RNA	RNA-Seq	UNC-LCCC	UNC-LCCC	ILLUMINA	Illumina	HG19	UNCID_1483551.0d9f91f5-c4c6-4d38-b00f-cfeaf3fbd8f5.sorted_genome_alignments.bam	7805955944	7759b2ceb8c32ed9b8d64ca913fae5c3	7792780a-5172-418b-b5d7-cf7df33cacdf	0d9f91f5-c4c6-4d38-b00f-cfeaf3fbd8f5	c2bbb6f9-6f88-4a58-a15a-b887dfad34b4	75df5118-f915-44a9-aa7e-ce9cac1b5d9e	CV		2008-09-20	2008-09-20	2009-05-15	Live
TCGA	TCGA-CV-7432-01A-11R-2132-07	HNSC	Head and Neck squamous cell carcinoma	TP	Primary Solid Tumor	RNA	RNA-Seq	UNC-LCCC	UNC-LCCC	ILLUMINA	Illumina	HG19	UNCID_1489009.29da933a-0728-47af-b94f-7b828c5150b7.sorted_genome_alignments.bam	7411968005	54a7fbf65a0429e9900b9b1934a41145	dad39720-705c-4609-a847-385f2a7b5aa1	29da933a-0728-47af-b94f-7b828c5150b7	eaf674dd-9909-4879-b9a3-74253169eddd	9213ab13-afc6-40b9-b278-98dd05c92934	CV		2008-09-20	2008-09-20	2009-05-15	Live
TCGA	TCGA-CV-7438-01A-21R-2132-07	HNSC	Head and Neck squamous cell carcinoma	TP	Primary Solid Tumor	RNA	RNA-Seq	UNC-LCCC	UNC-LCCC	ILLUMINA	Illumina	HG19	UNCID_1487574.25ac7309-fea5-4899-84fe-cf6a8b8725dd.sorted_genome_alignments.bam	6586941928	81877527864cde18978110d25656ce64	b7e15d11-3e02-41b0-9580-840783f6a589	25ac7309-fea5-4899-84fe-cf6a8b8725dd	08a45833-16a3-4a57-a310-307ec086e558	f05f3edc-4113-4774-a9ed-3914c0864c97	CV		2008-09-20	2008-09-20	2009-05-15	Live
TCGA	TCGA-CV-A45U-01A-12R-A24H-07	HNSC	Head and Neck squamous cell carcinoma	TP	Primary Solid Tumor	RNA	RNA-Seq	UNC-LCCC	UNC-LCCC	ILLUMINA	Illumina	HG19	UNCID_2207796.af5f46e7-1173-495d-9457-5d74c3e0f923.sorted_genome_alignments.bam	7008955657	92d43317f5c96f63dcdee8573d2b55b2	f0b888b9-fd86-498c-9a5f-4f7d8cbac5d5	af5f46e7-1173-495d-9457-5d74c3e0f923	7cabcc66-f159-42dc-bd79-953bffd93b8d	30928e2c-9ac9-4747-a4b9-d3751e2a4fb2	CV		2009-11-06	2009-11-06	2009-11-06	Live
TCGA	TCGA-CV-A45W-01A-11R-A24Z-07	HNSC	Head and Neck squamous cell carcinoma	TP	Primary Solid Tumor	RNA	RNA-Seq	UNC-LCCC	UNC-LCCC	ILLUMINA	Illumina	HG19	UNCID_2201622.35b14152-9bce-46e6-b019-9a5f3fcd39e4.sorted_genome_alignments.bam	6180802151	4d46d1f68b1df07182c84abfceddfbc8	88e6b5fd-fd66-4863-9c54-3be59f777a30	35b14152-9bce-46e6-b019-9a5f3fcd39e4	2d74e19e-9677-491f-b9ea-4874db64747a	7202ca4b-6caf-4f4d-adc9-4c59b00cbdc3	CV		2009-11-06	2009-11-06	2009-11-06	Live
TCGA	TCGA-CV-A460-01A-21R-A24Z-07	HNSC	Head and Neck squamous cell carcinoma	TP	Primary Solid Tumor	RNA	RNA-Seq	UNC-LCCC	UNC-LCCC	ILLUMINA	Illumina	HG19	UNCID_2200432.0627daf6-b2b0-4ce7-bf69-8756283044ba.sorted_genome_alignments.bam	5692551172	86bece9bf6341f594a35f45303311351	4f800beb-184c-411e-8047-762d73f3578a	0627daf6-b2b0-4ce7-bf69-8756283044ba	e08ff4f7-62fd-4240-9e8b-c3ad7a9b2c44	904d5793-ae7f-492b-aaed-ea6cca865d63	CV		2009-11-06	2009-11-06	2009-11-06	Live
TCGA	TCGA-CV-A461-01A-41R-A266-07	HNSC	Head and Neck squamous cell carcinoma	TP	Primary Solid Tumor	RNA	RNA-Seq	UNC-LCCC	UNC-LCCC	ILLUMINA	Illumina	HG19	UNCID_2202451.3423edf4-e843-4eb1-a4ce-2eae69c88dd5.sorted_genome_alignments.bam	6582329470	0ec235a9ddf74c900adcb5be91c314a5	98f2766b-b6f5-4cc5-baff-b9170da4a321	3423edf4-e843-4eb1-a4ce-2eae69c88dd5	3cf77e08-ea34-4091-b242-75c7e35ff699	af7bb799-b091-45d9-a04e-074bb7840680	CV		2009-11-06	2009-11-06	2009-11-06	Live
TCGA	TCGA-CV-A468-01A-11R-A266-07	HNSC	Head and Neck squamous cell carcinoma	TP	Primary Solid Tumor	RNA	RNA-Seq	UNC-LCCC	UNC-LCCC	ILLUMINA	Illumina	HG19	UNCID_2202163.c721e2a5-6639-45b4-8c5e-539383379c13.sorted_genome_alignments.bam	5888917377	442fc9e894c6721bb62647397475254d	13206597-7676-4cc7-9074-df92830fdc0b	c721e2a5-6639-45b4-8c5e-539383379c13	1c801a6b-8407-46da-b6cc-245f05418b9e	7dc1e99f-c601-48c2-8326-389d9f084e29	CV		2009-11-06	2009-11-06	2009-11-06	Live
TCGA	TCGA-CW-5589-01A-01R-1541-07	KIRC	Kidney renal clear cell carcinoma	TP	Primary Solid Tumor	RNA	RNA-Seq	UNC-LCCC	UNC-LCCC	ILLUMINA	Illumina	HG19	UNCID_1084187.29285eb2-f1d0-4c21-ae6f-bc4e37c3965f.sorted_genome_alignments.bam	7651090004	f2ac26b38ac675c5d0e0025d30db07af	cc13164c-fd09-48e2-b5ec-d4da963fb195	29285eb2-f1d0-4c21-ae6f-bc4e37c3965f	58ef1a13-a549-4043-b66c-5327bfcbd2e6	b05e9b9c-d371-4725-8f47-614cdf30cbd4	CW		2009-07-08	2009-07-08	2009-07-08	Live
TCGA	TCGA-CW-5590-01A-01R-1541-07	KIRC	Kidney renal clear cell carcinoma	TP	Primary Solid Tumor	RNA	RNA-Seq	UNC-LCCC	UNC-LCCC	ILLUMINA	Illumina	HG19	UNCID_1180543.07319fab-b1e4-4954-ba4c-c2348f804b95.sorted_genome_alignments.bam	8761957856	d506aaab085c3c7050ddac528e4bdaa7	2012fbeb-834a-4871-be86-4f020730a181	07319fab-b1e4-4954-ba4c-c2348f804b95	9fd9104b-a26d-44c7-bb45-f1edd76d0aa0	0ca170b7-0853-4f38-b4b2-fbed4a9cdf23	CW		2008-06-06	2008-06-06	2009-05-15	Live
TCGA	TCGA-CW-5591-01A-01R-1541-07	KIRC	Kidney renal clear cell carcinoma	TP	Primary Solid Tumor	RNA	RNA-Seq	UNC-LCCC	UNC-LCCC	ILLUMINA	Illumina	HG19	UNCID_1187309.17809084-c723-4445-aa49-3292c500d5be.sorted_genome_alignments.bam	6846559016	3ecfc44c5c409999e1fa9ceb93195fac	5d4a6174-6639-4a15-bb05-4a1be2b96d60	17809084-c723-4445-aa49-3292c500d5be	f1ae0181-74f8-47fd-83be-83a7d01101cc	df00a039-e892-4824-a308-1b5230d383ba	CW		2008-06-20	2008-05-21	2009-05-15	Live
TCGA	TCGA-CW-6087-01A-11R-1672-07	KIRC	Kidney renal clear cell carcinoma	TP	Primary Solid Tumor	RNA	RNA-Seq	UNC-LCCC	UNC-LCCC	ILLUMINA	Illumina	HG19	UNCID_1176215.29739602-d94f-4341-849e-a5b8a4c342eb.sorted_genome_alignments.bam	8994435608	e6afca5958f206aa3fa1ebe32920fba9	be0ff345-267e-4ba1-a3f4-836e05ccd24b	29739602-d94f-4341-849e-a5b8a4c342eb	bbdaa931-e922-49be-bfbf-fa0c2ae27d7a	b4f9b73b-94db-4e0f-af55-cf0583318a4a	CW		2008-06-07	2008-06-06	2009-05-15	Live
TCGA	TCGA-CX-7082-01A-11R-2016-07	HNSC	Head and Neck squamous cell carcinoma	TP	Primary Solid Tumor	RNA	RNA-Seq	UNC-LCCC	UNC-LCCC	ILLUMINA	Illumina	HG19	UNCID_1495452.272d7401-6880-4843-b553-df04826b6702.sorted_genome_alignments.bam	8544805874	a2d177863c59cd2b5b4cfaf986021c3c	ed5368e7-2cd1-4e6a-8c01-9884b8b3caff	272d7401-6880-4843-b553-df04826b6702	47d1fcaf-3c01-43ba-9a21-0870b4ea2976	3774c511-1e37-4d82-a040-a647939de80b	CX		2008-09-20	2008-09-20	2009-05-15	Live
TCGA	TCGA-CZ-4860-01A-01R-1305-07	KIRC	Kidney renal clear cell carcinoma	TP	Primary Solid Tumor	RNA	RNA-Seq	UNC-LCCC	UNC-LCCC	ILLUMINA	Illumina	HG19	UNCID_1187048.cd8bfd82-6e40-4849-97d5-5ae59e962b96.sorted_genome_alignments.bam	7278668612	8cd24981bb5a9cedf68aa2606f9076a7	5d428217-8afa-4ef6-94a4-730633db241a	cd8bfd82-6e40-4849-97d5-5ae59e962b96	6949efc1-4f71-4141-b129-a54b4bde5d2f	34223e9d-5e0a-46ce-a804-17330765d928	CZ		2008-06-20	2008-05-21	2009-05-15	Live
TCGA	TCGA-CZ-4862-01A-01R-1305-07	KIRC	Kidney renal clear cell carcinoma	TP	Primary Solid Tumor	RNA	RNA-Seq	UNC-LCCC	UNC-LCCC	ILLUMINA	Illumina	HG19	UNCID_1157445.00bf750b-2ce6-4d91-8b8a-3db59e4f6c24.sorted_genome_alignments.bam	5080584586	8bf366da242faf4cf750a38b509d45a1	19b8b58a-defa-4fea-b6fa-78f37de84dfc	00bf750b-2ce6-4d91-8b8a-3db59e4f6c24	b10eb61b-50b8-4df5-8c46-386a1b58c6a6	c2cdec60-3a0d-440f-83fc-c87ceb45e120	CZ		2008-05-18	2008-05-18	2009-05-15	Live
TCGA	TCGA-CZ-5468-01A-01R-1503-07	KIRC	Kidney renal clear cell carcinoma	TP	Primary Solid Tumor	RNA	RNA-Seq	UNC-LCCC	UNC-LCCC	ILLUMINA	Illumina	HG19	UNCID_1189214.08dc8bd5-4ae2-456f-858c-df61c89e654e.sorted_genome_alignments.bam	7440211859	e65e8009b0a2cb1eff433b8080dedb21	ddd42cfa-c8d5-40b7-ba64-86002748a8a0	08dc8bd5-4ae2-456f-858c-df61c89e654e	878d1caa-c4d8-4864-888c-310a0c1ee898	12c40818-8704-49a9-8a54-cb85fcd10cfc	CZ		2008-06-20	2008-05-21	2009-05-15	Live
TCGA	TCGA-CZ-5982-01A-11R-1672-07	KIRC	Kidney renal clear cell carcinoma	TP	Primary Solid Tumor	RNA	RNA-Seq	UNC-LCCC	UNC-LCCC	ILLUMINA	Illumina	HG19	UNCID_1184057.04a943a3-4942-482b-b70d-cc190bc2008c.sorted_genome_alignments.bam	7412560348	7c1ed0c27598ba123de97c1ce5410ae5	5d976beb-c530-4bfa-b56e-0c5e832b4f9c	04a943a3-4942-482b-b70d-cc190bc2008c	a43401ae-14cd-4f57-946b-9a9c073f2a47	2ab4c680-809c-4fb9-8959-73dba6ed2baa	CZ		2008-05-20	2008-05-20	2009-05-15	Live
TCGA	TCGA-CZ-5985-01A-11R-1672-07	KIRC	Kidney renal clear cell carcinoma	TP	Primary Solid Tumor	RNA	RNA-Seq	UNC-LCCC	UNC-LCCC	ILLUMINA	Illumina	HG19	UNCID_1184054.0d3d5230-7522-4e08-b470-748a04d544b3.sorted_genome_alignments.bam	8619359512	4134592c1eab771a11c09f20b6571a47	9cc23b65-e36d-4e29-bf5a-b2774f8ebdad	0d3d5230-7522-4e08-b470-748a04d544b3	4c474c70-1d72-49e8-a8cc-a4145c5ab607	4eb18580-30af-4c32-bb5b-1a8c87280212	CZ		2008-05-20	2008-05-20	2009-05-15	Live
TCGA	TCGA-D1-A3DG-01A-11R-A19W-07	UCEC	Uterine Corpus Endometrioid Carcinoma	TP	Primary Solid Tumor	RNA	RNA-Seq	UNC-LCCC	UNC-LCCC	ILLUMINA	Illumina	HG19	UNCID_2035590.11a0e295-f45e-4979-8317-10429d515d34.sorted_genome_alignments.bam	4875880996	2d03f9b666c4f18c8da749abc049be41	3fd3a06b-6858-454f-8755-b23137068888	11a0e295-f45e-4979-8317-10429d515d34	7890628d-7120-4dbc-85ae-1f895b6660c2	ad26154d-5587-4af9-975f-367d712a5749	D1		2009-06-25	2009-06-25	2009-06-25	Live
TCGA	TCGA-D1-A3JQ-01A-11R-A22K-07	UCEC	Uterine Corpus Endometrioid Carcinoma	TP	Primary Solid Tumor	RNA	RNA-Seq	UNC-LCCC	UNC-LCCC	ILLUMINA	Illumina	HG19	UNCID_2034650.10c76952-15aa-44e9-8197-26529889bb6a.sorted_genome_alignments.bam	8064125755	36729ea49ac234017502df2ca290009f	b70e2d54-9ceb-4145-bdf9-49d6c2c3b947	10c76952-15aa-44e9-8197-26529889bb6a	07c805c2-ff09-4d5a-95f8-1d7d9f84c33c	720b03f2-b46f-43a0-9ab0-fb0734e691f1	D1		2009-06-25	2009-06-25	2009-06-25	Live
TCGA	TCGA-D3-A5GT-01A-12R-A311-07	SKCM	Skin Cutaneous Melanoma	TP	Primary Solid Tumor	RNA	RNA-Seq	UNC-LCCC	UNC-LCCC	ILLUMINA	Illumina	HG19	UNCID_2147578.c170e900-9e39-4164-838a-199dcaac1463.sorted_genome_alignments.bam	6227772014	c238b357ed71a41b26372f5f70387cfe	8607db64-fb3c-42ed-898a-f172df773315	c170e900-9e39-4164-838a-199dcaac1463	6250b800-f72e-4c8e-a0e0-206049398ba7	8e889a4a-7677-429f-afd6-980b0f44df2d	D3		2009-11-07	2009-11-07	2009-11-07	Live
TCGA	TCGA-D5-6529-01A-11R-1774-07	COAD	Colon adenocarcinoma	TP	Primary Solid Tumor	RNA	RNA-Seq	UNC-LCCC	UNC-LCCC	ILLUMINA	Illumina	HG19	UNCID_1971284.1cbed3e0-7270-491c-90fa-aa54a92753f9.sorted_genome_alignments.bam	7290812311	c90f0adc7d3cafe15ea52dc17f2bd073	e48b01d7-ce42-4c0d-a41b-b3cb41ab178e	1cbed3e0-7270-491c-90fa-aa54a92753f9	9c34830b-4d7f-4b41-9659-fbfc36c145c9	0fbbfa5e-f2c3-4cc1-aeb3-456bd307cb85	D5		2009-06-25	2009-06-25	2009-06-25	Live
TCGA	TCGA-D5-6536-01A-11R-1723-07	COAD	Colon adenocarcinoma	TP	Primary Solid Tumor	RNA	RNA-Seq	UNC-LCCC	UNC-LCCC	ILLUMINA	Illumina	HG19	UNCID_1781612.24be3a59-8143-4138-bc1a-942944061447.sorted_genome_alignments.bam	4790695791	00dc3a3ec00c334310fa624d86a9c42a	1ada87fc-395b-4f50-8d64-4d48b7f44119	24be3a59-8143-4138-bc1a-942944061447	e83e5700-f968-4978-bb78-56a83936ce8c	258dd9ce-a865-44d8-a665-f52f3cd368c1	D5		2009-05-09	2009-05-09	2009-05-15	Live
TCGA	TCGA-D5-6540-01A-11R-1723-07	COAD	Colon adenocarcinoma	TP	Primary Solid Tumor	RNA	RNA-Seq	UNC-LCCC	UNC-LCCC	ILLUMINA	Illumina	HG19	UNCID_1782241.0e3fb123-3857-43d4-8ba7-46412571ccdf.sorted_genome_alignments.bam	5298696925	6d15439fa22cc106b85d92d7c3720783	ff952c87-0c95-407b-ab8b-de17438dc264	0e3fb123-3857-43d4-8ba7-46412571ccdf	b08b5f49-9434-4653-9772-097ec29b2ca3	201b6b48-418f-48a3-a568-6e851f85c25e	D5		2009-05-09	2009-05-09	2009-05-15	Live
TCGA	TCGA-D5-6920-01A-11R-1928-07	COAD	Colon adenocarcinoma	TP	Primary Solid Tumor	RNA	RNA-Seq	UNC-LCCC	UNC-LCCC	ILLUMINA	Illumina	HG19	UNCID_2215523.c71d1986-7539-4044-a257-4018fb985107.sorted_genome_alignments.bam	7439084096	5c3c9b124a1769bfc8b8d86995f66db5	f52e7678-ce0e-4275-9d0c-5a5e1d45621b	c71d1986-7539-4044-a257-4018fb985107	dc22eba5-6fb7-4875-b30a-99fa00758301	bde9ee05-b6c2-49c7-a1d4-7fa823a087d9	D5		2009-11-03	2009-11-03	2009-11-03	Live
TCGA	TCGA-D5-7000-01A-11R-A32Z-07	COAD	Colon adenocarcinoma	TP	Primary Solid Tumor	RNA	RNA-Seq	UNC-LCCC	UNC-LCCC	ILLUMINA	Illumina	HG19	UNCID_2315980.c673cfcd-b99f-4c5d-a2db-5d0f360b8723.sorted_genome_alignments.bam	7039540855	683d97e2d7c25d57f9191ffb90b294fc	4972b918-313c-4764-b5f9-a376e6ed2444	c673cfcd-b99f-4c5d-a2db-5d0f360b8723	d5a296ae-c165-413c-adcc-33c9e99ff873	1dc340a0-b8d0-47b3-b87b-d5546e6ee77e	D5		2010-01-22	2010-01-22	2010-01-22	Live
TCGA	TCGA-D6-6517-01A-11R-1873-07	HNSC	Head and Neck squamous cell carcinoma	TP	Primary Solid Tumor	RNA	RNA-Seq	UNC-LCCC	UNC-LCCC	ILLUMINA	Illumina	HG19	UNCID_1489742.de598179-44ac-4e2d-984f-772a1b27f168.sorted_genome_alignments.bam	8839967366	981d68f45b40fa98e1ae9897e4766722	f7d11f9e-afd5-45c0-ab5d-4246bd487a6a	de598179-44ac-4e2d-984f-772a1b27f168	ebe99910-e9f2-43dc-ad57-ac2f610b60c8	8c099f45-3fd6-4966-8cdb-ca4b9288b1a2	D6		2008-09-20	2008-09-20	2009-05-15	Live
TCGA	TCGA-D6-6826-01A-11R-1915-07	HNSC	Head and Neck squamous cell carcinoma	TP	Primary Solid Tumor	RNA	RNA-Seq	UNC-LCCC	UNC-LCCC	ILLUMINA	Illumina	HG19	UNCID_1482971.19f3aa1f-1a64-4884-9598-9216caa66b70.sorted_genome_alignments.bam	10273485490	677edb1271d8ce11290e69032dc01b6a	8f0f9aa0-67b6-496f-8acc-c536aa2e2fe3	19f3aa1f-1a64-4884-9598-9216caa66b70	31243867-8e9f-46e9-a213-b83544eb8028	1737989d-8463-4761-b111-53e4fd396375	D6		2008-09-20	2008-09-20	2009-05-15	Live
TCGA	TCGA-D6-A6EN-01A-11R-A31N-07	HNSC	Head and Neck squamous cell carcinoma	TP	Primary Solid Tumor	RNA	RNA-Seq	UNC-LCCC	UNC-LCCC	ILLUMINA	Illumina	HG19	UNCID_2226738.2f92a836-af62-4c9f-88b3-a7715faf1b4d.sorted_genome_alignments.bam	5598449956	674cd1238635776f0661e0268fb3fa41	0709e3ff-f13f-42ee-b99e-3de05ef394b8	2f92a836-af62-4c9f-88b3-a7715faf1b4d	f13dfdcc-02f8-4a4c-a2fc-e6a45499bd4c	13f44682-a9e0-4968-8f40-5bb43191d38c	D6		2009-11-05	2009-11-05	2009-11-05	Live
TCGA	TCGA-D6-A6EP-01A-11R-A31N-07	HNSC	Head and Neck squamous cell carcinoma	TP	Primary Solid Tumor	RNA	RNA-Seq	UNC-LCCC	UNC-LCCC	ILLUMINA	Illumina	HG19	UNCID_2195831.20faa06c-9c35-4034-96b1-bfffb4d52b6d.sorted_genome_alignments.bam	6418709045	afaa4b9262e8b5400958f0ab74766653	36dc3f34-2ec2-4c5f-af6f-ad2b8bcf5759	20faa06c-9c35-4034-96b1-bfffb4d52b6d	37159b2b-e564-47a9-adaa-91b9571ef9de	434adba3-549a-45f7-b89b-76737678ae0e	D6		2009-11-05	2009-11-05	2009-11-05	Live
TCGA	TCGA-D8-A140-01A-11R-A115-07	BRCA	Breast invasive carcinoma	TP	Primary Solid Tumor	RNA	RNA-Seq	UNC-LCCC	UNC-LCCC	ILLUMINA	Illumina	HG19	UNCID_1132830.116f1b9d-8c0c-4b29-b9b2-06ea186f4480.sorted_genome_alignments.bam	5970189674	83d2ff065805fdb68e440a67d9347fbd	63d2cd52-d2ba-46d3-a6b2-e006f53d689f	116f1b9d-8c0c-4b29-b9b2-06ea186f4480	2585edbd-3488-4100-a4ab-a161252a31ee	660954c6-51ed-4b74-8eb0-65c282da3971	D8		2008-05-29	2008-05-11	2009-05-15	Live
TCGA	TCGA-D8-A1JE-01A-11R-A13Q-07	BRCA	Breast invasive carcinoma	TP	Primary Solid Tumor	RNA	RNA-Seq	UNC-LCCC	UNC-LCCC	ILLUMINA	Illumina	HG19	UNCID_1120546.c7139402-146f-4c49-bcd0-f2a6a378911e.sorted_genome_alignments.bam	8606136033	bb9315ebc88a123de5088709a27396c4	3de91a38-50e2-4f02-bc73-4410abbf6a66	c7139402-146f-4c49-bcd0-f2a6a378911e	115bc72c-116f-40c1-be9b-e3dd7650efae	0d7511fd-b57f-4bba-abc2-38b24ba4a15a	D8		2008-05-23	2008-05-09	2009-05-15	Live
TCGA	TCGA-D8-A1JH-01A-11R-A13Q-07	BRCA	Breast invasive carcinoma	TP	Primary Solid Tumor	RNA	RNA-Seq	UNC-LCCC	UNC-LCCC	ILLUMINA	Illumina	HG19	UNCID_1117895.00a3c8f4-bd75-4aa8-abb7-21005b1a5ad8.sorted_genome_alignments.bam	9777992786	d8ed0b3fb2bf348a21c37f01c0e550fe	cd37724f-9a98-4676-b9a5-e8d6999db1f5	00a3c8f4-bd75-4aa8-abb7-21005b1a5ad8	4d1bf9e6-5837-4aed-b568-92f014ed5a4b	8d84c9f4-6f19-42a6-9f55-8b4ccafc6117	D8		2008-05-08	2008-05-08	2009-05-15	Live
TCGA	TCGA-D8-A1JJ-01A-31R-A14M-07	BRCA	Breast invasive carcinoma	TP	Primary Solid Tumor	RNA	RNA-Seq	UNC-LCCC	UNC-LCCC	ILLUMINA	Illumina	HG19	UNCID_1135428.091cb252-dd08-4e9c-939c-749f595713f6.sorted_genome_alignments.bam	7978707217	915305b881fcc6fb46e38ce1a1f5eda8	a1b44313-addc-4cbd-ac82-575b9ea1b3b3	091cb252-dd08-4e9c-939c-749f595713f6	f7ab565c-83b5-4988-b9be-8a46f65dca8c	ae28fd1e-2445-47ad-8c01-1b47d6396694	D8		2008-06-27	2008-05-11	2009-05-15	Live
TCGA	TCGA-D8-A1XD-01A-11R-A14D-07	BRCA	Breast invasive carcinoma	TP	Primary Solid Tumor	RNA	RNA-Seq	UNC-LCCC	UNC-LCCC	ILLUMINA	Illumina	HG19	UNCID_1115143.af520d74-dc8a-4d36-bd2c-80bc23e6d029.sorted_genome_alignments.bam	5189799730	70cecc7cf867d0676cdef6f3fe67ac72	88d12f94-f08b-4b46-ac33-bb527a7a5034	af520d74-dc8a-4d36-bd2c-80bc23e6d029	c4699748-f01d-4b30-9c74-1ca77fb84ac1	bc220c5a-7255-40be-9c68-2997f0b0d319	D8		2008-05-08	2008-05-08	2009-05-15	Live
TCGA	TCGA-D8-A1XQ-01A-11R-A14M-07	BRCA	Breast invasive carcinoma	TP	Primary Solid Tumor	RNA	RNA-Seq	UNC-LCCC	UNC-LCCC	ILLUMINA	Illumina	HG19	UNCID_1114709.0c7fc003-950b-4138-8390-036c072b640e.sorted_genome_alignments.bam	8554940865	d2a127fef443eebee286803545f7679c	d138d5d4-7523-4192-8629-1bff1863f871	0c7fc003-950b-4138-8390-036c072b640e	3886b4fb-ba22-4a50-b11a-a6893951f170	93324982-7cfa-477c-88a0-b6eef61f6ca2	D8		2008-05-08	2008-05-08	2009-05-15	Live
TCGA	TCGA-D8-A1XS-01A-11R-A14M-07	BRCA	Breast invasive carcinoma	TP	Primary Solid Tumor	RNA	RNA-Seq	UNC-LCCC	UNC-LCCC	ILLUMINA	Illumina	HG19	UNCID_1114475.11b43261-66e4-4c28-8d24-6e38b4295f34.sorted_genome_alignments.bam	8492469709	11e3d925c04e095bcc853e04d6a98433	19b3c48b-98e0-481c-9d55-91c6c500bbff	11b43261-66e4-4c28-8d24-6e38b4295f34	1026e0bf-5640-4fa5-b65f-4f11e8e76b18	ef5821f3-677a-4bd3-9d99-d9cdd533cdb5	D8		2008-05-23	2008-05-08	2009-05-15	Live
TCGA	TCGA-D8-A1XU-01A-11R-A14M-07	BRCA	Breast invasive carcinoma	TP	Primary Solid Tumor	RNA	RNA-Seq	UNC-LCCC	UNC-LCCC	ILLUMINA	Illumina	HG19	UNCID_1169897.0718af55-25eb-45b7-9e76-5d663a00dca5.sorted_genome_alignments.bam	10982429303	734a4aeaa805609dbd9f350fab3618f5	9c25890f-7ca1-4c79-937d-14d78814f476	0718af55-25eb-45b7-9e76-5d663a00dca5	332148f5-f070-4c20-8eb1-4d8c0673aa52	4fbe5e67-d18a-48d5-bd88-19a2f4c01c8d	D8		2008-05-16	2008-05-16	2009-05-15	Live
TCGA	TCGA-D8-A27F-01A-11R-A16F-07	BRCA	Breast invasive carcinoma	TP	Primary Solid Tumor	RNA	RNA-Seq	UNC-LCCC	UNC-LCCC	ILLUMINA	Illumina	HG19	UNCID_1123971.0a69935d-9552-4792-9b2e-1a630114691e.sorted_genome_alignments.bam	9465958125	7f54face67236e8590bd23e8be995a57	4d85b697-817e-4bd4-a2ff-0909dda845fa	0a69935d-9552-4792-9b2e-1a630114691e	1549dc64-3dab-43fc-96e9-b07d520957e1	7e9145f7-ccff-4132-b2b7-9b992eebebf4	D8		2008-05-10	2008-05-10	2009-05-15	Live
TCGA	TCGA-D8-A27H-01A-11R-A16F-07	BRCA	Breast invasive carcinoma	TP	Primary Solid Tumor	RNA	RNA-Seq	UNC-LCCC	UNC-LCCC	ILLUMINA	Illumina	HG19	UNCID_1116289.123725b8-4f66-4b97-9726-e0c70300d38e.sorted_genome_alignments.bam	8255818524	0503dd93b9b388193e3a6b06be177dc6	e30a591c-15d8-4eb8-aa53-5a2ed276c41d	123725b8-4f66-4b97-9726-e0c70300d38e	0dca98b0-f43e-45b6-9a02-00092c78678c	b7542984-1410-45e6-b936-8333ff902eb4	D8		2008-05-08	2008-05-08	2009-05-15	Live
[truncated: 1,014 more rows]

## Sheet: C
NAME	#SAMPLES
Adrenal Gland	57
Bladder	11
Breast	34
Cervix Uteri	10
Colon	88
Liver	35
Lung	57
Prostate	43
Skin	64
Thyroid	101
Uterus	36
Source: Genotype-Tissue Expression (GTEx) program

## Sheet: D
#sex	is_tumor	histological_type	Run	BioSample	Sample Name	SRA Sample	gap_sample_id	submitted_subject_id	gap_subject_id	submitted_sample_id	body_site	Library Name	MBases	MBytes	SRA Study	BioProject	submitter_handle	gap_consent_code	analyte_type	gap_accession	study_name	Assay Type	Center Name	Platform	Consent
[truncated: 536 more rows]
