# Supplementary material for: Comprehensive assembly of novel transcripts from unmapped human RNA-Seq data and their association with cancer
Source: Mol Syst Biol. 2015 Aug 7;11(8):826. doi: 10.15252/msb.156172 (PMC4562499; doi:10.15252/msb.156172)
Supplement: Supplementary file 4 — Table EV2 [file msb0011-0826-sd4.xlsx]

## Sheet: Legend
Table EV2. Sequences of newly assembled transcripts.
Included are the sequences of 2550 long (>200 bases) human transcripts (A) and 7549 long non-human transcripts (B), using the common FASTA file format.

## Sheet: A
>asm|9554175
TAAATTCTAATTCACTACTCTAAGACCAGTCCAATTCACAAGTAAATGAATGACCTGAACTGACCCTCAGACAATTAATCAAGAGGTCTTGAATGTGTTTCATTCTAACCCTAATAAAGATCTATTTAAATCATAGTTTCTGTCATGAAATACGTGTATATATTCTACTTGTGGCTGAAGTTAAGCCAAGCTAAATTTGTAAACAATTATTCTATATTTATCATTGAGCTTTATGATATGCCAGTTGGCCTGGTTCTGATTCAAATGCATCATAACGGTAGCATACGCAGT
>asm|22813665
AAGACTTCATATAGTAATAAAAAGAATAGAAAGATTAAGAATAAGAGAAGAAAGTATAAGAAAATCAATGATGATGTTAAATGAACAATTAAAGAAATATAAAGAGAAATCAAAACTTGATGCATCATTAACAAGTTATAATATGATAAAGAAGATACAAAGACAAATTGAATTAAATAAAGTACAATTGATAGAAGTAGCAAAAGAAATGAATAAACAAGAAAAGAAAAGAGATTGGTATGAATTTGCATTAAAAGCAGATGAAAGAAGAATAGCAATAAAGAAAATATTTAAGAAATTAATGAAGATAAGAGGAATTATTCATTCAGCAAAGAAAAGAGGATTATTTGCAAGACAAAGATTACAACATTTCAAATTAAAAGATAAAACAATACAAAT…
>asm|14940054:asm|8251889
AAAAGACTACACAGCAGGTCAAATGGAGCCCACAGGAGGGCCAACGAGGGGACCCAGGACCCAGAGACAGTGCTGGTTGTCACTACACTGAATAAATCAGGCTTGACTTTGTTAGGGGTACTGAATTTTTAAAAGGTTTTAGAAAACTAGAATTTCCCTTGTCACTCACCCTAATTGTTATTTTTCAACTAGGTCACAATGACGnnnnnNnnnnnTCCTCAGCTGAGTCTCACAAAGGTAAGTGCCACTCGAGTGAGTCCCCAGGCATTGCCTTTGGCTTGGGTTTAAACCCCAGTGGTGGCGGGGGTGCTGTGTTCAGTGAGAAGAGTCTGTGCACCCTCAGTCGCTCCAAAGGAAGTGATTAGCAGACCTACCGGCCTGCTAAGACTGGAAGGAGCA…
>asm|33041484
GTGTTGTGTGCGTTTATGTGTGTGTTTGTGTGTGTATTGTGTGCATTTGTGTGTGTGTGTGAGTGGTGTATGTGTACTTCCTGCAGTTTCATCATGCGTGTTGTTTCTTGCACCCCCCACTATGATCAAGACACACAATTCTTCCAGCCCCACAAGGTCCCCTCATGCCACACAAGTGACTTCTAAGCGCACTTGTGGGCCAATCAAACTGTGGGTGTGCCAGGCTTGGTGCAGCTCTGGGGCTGCAACCAGCTGTCCCGGGAGCGCCTTGGGGAAAGAACCCGCTCAGGCGCTACCCAGAGCCTGGTTCCCACCTGCAGGGGGAGGAGACACAGGCAGGAGGAAAGTCCAGGTCCTCCAGGAAGCCGGGGTGGGGACCCCAATCCCGCGCCTCCCTCT…
>asm|12133189
GTTTAACATTCATGGCAAACATGTTACAGGCACCCTAACTTTGCCTACTGTACACACGGCAGACATTGATAATCTATCACTGAAATGATATTGTACTCGGTAAAGTGCTGCCAGCCTCCATCGGCAATCAGAATTGGTGCAACAAAGTCATTTCTCAACTAATCTTTGCCGAACTTATACATGTTCCTGTCAATGTTCTGACTC
>asm|7694869
TTTCTTTCAAGCTCCCTGAAAGTCTCTTATGTAAATAGATAGTAAATACATAAATTTACTCTAAAATGTACGTGGAAGGACAAAGGTCCTAGAATAGCTGAACATTGACATAACTCACATTTTATGCAAAAATAGATTCACAATCAACCATGGAGTTTAATGTGAAATGTTAATGTATAAAATTTAGAAAAACATATGAGAAAAGCTTCAGGAAAAAGGGCTAAGCAAATGGTTCTTAGATTTGACACCAAATTCATTACTGATAAAAGGCAAAATAAGTTGGAGTTCAGGAAAATTAAAAACATTTGCTTAGCAGAAGCTCATGTGA
>asm|3987544
CTCTCTCTCTCTCTCTCCTAAATGGCTTAAAACCAGCTAAAACCACCCATTTTTCATGATTTCCCTCTTCCCCAGAAGTAACCCCTGCCCTGAAATGGTGCGGGTCATTCACATCCTGATTTTAGTCTGTTTACAACCCATATATGGCTCCATAGCTATATGGACTCTTGTGTGTTTTTAAAAATTCACTTAAATGGTAA
>asm|33038673
TGGGAATGTGCTTGTGGTGATGGTGCGATTAGTAAAGTGTTAGAAGAATATGGTTTAGAAGTTTATTCTTCTGATTTGATAGACAGAGGATATGGAGATGTGGGTATAGATTTTTTAAGTACATATAAAAAAGTCGATAATATCATAACGAATCCACCATATAAATATGCAACAGAATTTGTACAACATGCTCTAACACAAGCGAATAAAAAAGTGGCAATGTTATTAAAGATTCAGTTTCTTGAAGGCGTAAAAAGATATGAATTATTTAAAACAACACCATTAAAAAAGGTGTATGTATTTTCTCAAAGGCTTAAAATATATAAAAACGGTGTACAACAAAAGAATAGCACAATGATGTGTTTTGCTTGGTTTGTATGGGAACATGGCTATAAAGGA…
>asm|18969389
AAGGCTCTCGGGCCGCGAGATCGCCGTCAGAGCAAAGCCAGGCTACTACCGCAGGTACCAAGACAGTGGCACCGCCCGCGCCTCCTCACACCTGGCCTACGTCCAACTCTCCACGGCTCTGCCCAGAAGGCTGCACGTACAACACACACGAGTCGTCAGGGAAATGCCCGCCTCTGTGTGTGCCGTGGGGGAGCGGTAGATGGC
>asm|3929490
TTTTTCAAGGCCACCGAAATGTTCACAGAGGCTCCCAAATCGTCAAGACACCCCCGTGCCCGTCCCTTGTTGGCCAGGCCGCCCAGGTCCTCCCAGAAAAAGCCCTGCATCTTGCAGAGGTTTCACAGACAGAAGCAAGAAACAAAGGCCCAGAGTGGCCAATCCTCCCTGAGGAACCGGTGCCCGTTGTCTTGCGGCCCCAGACGCCCATAACGTCGCCGTCCGAGCGCCCCAAGACAGACACTA
>asm|17265702
TTATAAGGGCCTCTGCAGGGGTGGTGGGGTCTTGACAAGTTCCCTCCCACCCAGGGCGGACCCCACCACCCAGGGCAGACCCCACCACCCGAGCTTCGCACCACCCATAAGGCATATAGGGCGGTAGGCGGAGCAACTCTATAGCCTCCCACCGCCTCGGATGGTGGGGTGGTTGGGCGAGTAGGCCTTTACTTCAGGGGTAGGGGTAGGGG
>asm|33041203
CCTGTCCTTGGCGTGGCTCCCGCAGCAGCCCTGGCCTCGCGCCTGTCTCCGGGCCTCCTCAGAGCCTGGCCTGGCTCCAGCCATCTCCACCACTGTGTGCCTGGGTCTCCTCCCGCTCTGCGCCGTCCCCCAGGGTGCCCCCTTGGCTCTCCTGCACACGTACCGAGGGGATGTCCCCTCCCACTCTGGACAGGTTCCTTAACCCTCTCTTTCGTAAATATAAAAATAGTTCCTGCCTCATGAGACGGCTCTAAAAATTAAATAGTTCCTGCCTCATGAGACGGCTCTAAAAATTAAATAGTAAAGCCCTCAGCATACTGCCTGCTTAAGAGCCATCTCTCAGAAAATAAGTTTGTTCTTGTAATAATAAACAACAACTTGAGTCCATACTGAGCTTCC…
>asm|33042718
TTCTTCTACGGGGAGTTTGGAAGGTGACAAAGTTAGAATAAAATATGTTACCTTTCCTTTTACGTTTCTGTATATTACATGGCCCAGTGGCTGATGAGATGAAGTACCCTGTTGAAGCCAGGGTTTCTCTTCCAACTGTAATCCCACCACTTACATATTCTGCTTCTGAGAGGGCTAAGGAAGTATGTAGCAAGTTGGGGGAAATTAGAAATGGCAGGAGAACATGACTTTACCGTAATGACTGTTAGCTTCCATNNNNNNNNNNNNNNNNNNNNNNNNNNNNNNNNNNNNNNNNNNNNNNNNNNTTCAGAAGTGGTACTGCTGGCCTTAAAATGAAATATAAAAACAGAAAACAATATATAGATATATTTGTTGTTGTTATTGTTCTAACCCCAAACC…
>asm|21694675
TTCCTTCTGTGGGCTGTGAGGGAAGGATCTGTTCCAGGCCTCTGTCCTTAGTGTGTGCATGGCCACCTTCTCCCTGTGTCTCCTCACGTCATCTTTCCTCTATGTATGCCAGAGTCTAAATATCATCTTTTTATAAGGAAATTGGTCATATTGGATTTGGGCCTGCTCTGATGACCTTGTTTTAACTTCTTACCTTTGTAAGGATACCATCTCTAAATCAG
>asm|21899214
TTTTCTAGGGGTAGTAATAAGATTTAATTCAAGACTAGAACATTTTAGCTGCAAATCTTCAAGAATAAGACAATATTATCCCCTTTCTGTTTTATTGTGGGACTAGAGAATGTGAGAGAGGTTACATTCCATGGGCTTTGGGAATTTAATATGGTTCAAGGATAAACACACCCAGGTTTTTCACTGCAGAGAAGAGCTTCAAATAT
>asm|22836057
GGAAGAAGAAGAAAGAAAAAGAAGATAGAAAGTTTTGCAGGTATGAATGTCACCCAGCTTGTAGAAGTAGCCAGCAAAGTGTATGTTAACAGTGACCAGGAGGCAAAGAAAGAAGCAGATTGGAGGCTTAAGATCTGTTGGCAGCAGCCCTTATAGAAAAAGAGATTAGCAATGTAATTTGACGTGGACGCAGACTTGGATGTAGAAGAAGTCAAGTTAGACAAGGATTTGAAAGTTGACCAAGGCTAGAGAAGTATCAGTGTGCGAGATGCAAAAAGAAAGGACACTAGAAAGATGAATAT
>asm|4101616
AAGCAGAGTCAATACTATGTGAGTATGTGAACACAGTAATATCATGTGAGAAAGATTAAACCAGCTATTGCTGACTTTGAAGATAAAAGAAAAATAAGAGACGAGTTATGCAGTTAGCCTCTAGAAGTTGGAAAAGGCAAGAAAATGGTTTTCCACAGAGCCTTCAGAAAAAAAGTAGCCTTGCCAATACCTTGATTTTAGGTTATTGAGAACCATTTGGACTTCTGACCTCCAAGAATCTAGGATAGTACATTTGTATTGTT
>asm|32078339
CAGAATAGCCAAAGCTATCCTAAGTTTTGGCTACAATGAATAAAACTGGAAGAATTACATTACGTGATTTCAAATCATAGTACGGATCTATAGTAACCAAAGCATCATTGTACTGACATAGAAACACACACATAGACCAATGTAAAAGAATACAGAACCCATAAATAAATCCATACAGTGTACTCATTTTTTACAAAGGTGCCAA
>asm|33033847
TCTGTAAACAGGGACAATCTGACTTCCCCTTTTCCTAGTTGATTTTAACCCAGAATTTTGTATCTGGCCAAACTAAGCCTAAGCTAGGGAGAAATAACATTCCTTTTAGACAAGCAAATGCTGAGGTAATTCATTGTCCCCAGACCTGTCTTTCAAGAGATCTTGAAAGAAGCACTAATTTGGAAAGAAAAAATTATTTCCAGCCACTGCAAAAGCACCCTGAAGTACACAGACCACTGACACTATGTCAACCACTTAAACAAGTCTACAAATAAACAGCTAGCATCAAAATGACCAGATCAAATCTACAAATAAAGTGAATAAAGAGCCAAGACTTATTGGTATGCTGTCTTCAAAACACTCCTCTGAAAGGCAGTGACACATATAGGTTAAAAATAA…
>asm|2723171
TCTCACACACACATGCACACTCACTTCCACGGTCACACACACGCATGATCATATGCATCCACACATCCACATATGATGTCCTCATGCACAGTGGCAAGGAGTCTTTCTCCCAGAGCAACCCTTGTTGGGGGCCTGCACCAACACCACTGTTACAGCCTGGAATGGTGTCCAGAGACCCCCACCAGGGCCCATCCCCCGAGCAGC
>asm|33038828:asm|33040814
ACAGGCATGAGCCACCGCACTCGACTAAGGGGGAGTCTGGGCCTTGGGGAGCTGTTGTCCCCCATAGTCCTGTGGACTCCTGCAGATGATGAAGTAGCCAGCTGGAAGGCTTTAGGATAAGAGTTGAGCATGTGCCTGCCCTTCTGCCATCAAAAGCAGGTGTGATGGGGGCCCCAGAGGATACGTTAAACTTCAGCTCCACAGATGGGGGCGGTGCATGGATGCCCTCGTGAGCTGCCAGAGCTGCCTTCTCCTGCCCTCAGCACCCTTGGGACCTGCACAGCTGGCACGCTGGGGGGGTCTGCCATGCAGTAAGGAGGAATCAGGCTTTTGAATAAAGAGGAGAAGGCTAGCTGGCTGCAGTTCCTAAACACGCACCGAGGGCCTCTCAGACCAAGG…
>asm|1036709
TCGAAGCAGGCGCGGCTGGCATAGACCACCGAGTCAACCGTCTCGGAGCGGGGCAGCAGAAAGTCGTCTGGCATGAGCATGGTGGCCAAGCATCTCAGGTTTGCCGAGCTGCCATGGGGCCTGTGCCCGGCAAGTCTTCCAGCTTTTGCAAAGTGACTGTCTGGCGGTTGGTTTGGGGTGATGTTCGGGGCGCTATGCTTGGCTGTCATGAACCCACCGGCCTCCACGCC
>asm|534544
ACCCATCTTGGCCTCCCAAAGTAAGTTTGCACTCAATCTTAAATGATCATTTGACATTATGGAACTCTAAGTTCCCAAATACTCACAATATTGAAAAATGGATACAACCCAAATGTCTACCATTACTTGAATGAATGCATAAATTCATTGTTGTATAGTCATACAATGGAATACCACTCAGCAATAAAAAAGAATGAACTACTGGTATATACAGTAACATGGATGAATTACAGAAATAATATTCTGAGTGAAAGAATGCAAGCAGAAGAGAGTAC
>asm|33041136
TTTCTACAAAGTAGTAACAAAGCATCAAACAGCTAAACTCAGCCCGATTTCTCCAGAAAGCAAAGCTGAGACAATAAAATACCCATGTACTCCTACTTTATTTGGTAGCATAGATAACTGAGTGTGAGAAGAATGTGACTAGCATATGCCCAAGCTATACTAATCACATACATTTTAGNNNNNNNNNNNNNNNNNNNNNNCCCCAATATAGTATTGTGACTCATCCAAGCATTCTTGCTGAAATGTTGAAGTCTGAAGCACAGGTGAGTATCCCAATGTCAAAAAGTTCTTCTTTTTCCAGCCTAAAAATCTACTCTCTTCTTTCAACCTTCTTAATATCCTTCCCCATATGTTTTCCCTTGGTCCTTGCTGGCATATATTAACTAGTTCCTTCAACTT…
>asm|12304123:asm|23377207
AAAAAAAAAAGAAAAGAAATTGTAAGCATTGCTCCTCCCTCAGTATTCTCAGAAGAGAACCAGCATCAAATGAGGGAGTTTTTCATACTATCTCATGAAAGCTATGAAAACTGAAAGTTATAACTTTCCACACATACATCAATTTATGCAATCAATCTGTTTCAAAATCATTCTATACCACACTTTCTCTATAAAATGGAAATTGGCCATGTGTCTCAACAAAAAGTTCAGGATAACTGGTAAGAGTCTCAATTTGTTAGTGGCGTGAGTTATTATTGGCTAAGGTTTTTTTTTTnnnnnNnnnnnGGCGTGAGCCACTGCACCCAGCCGTGGCTCAGGTTTTATTAGCAAACAAACTATGAAAAACCAGGAGAAGTGGATAAAGAATAGGAAGAAAGA…
>asm|12818358
GGACATCACCTAAGCTCCTGCCATGTTGAAGGCAAGGTGTGCAGATGGGAGCAAAAGAGTGACAGTCCCCAGAGGGCACATAAGCCAGAGGACTGGTTATTATATTGGCCAGAAGTGGGGACCACGATGGGTTGCTCCTGGGGCAGTGAGGGCAGCCTGCTCCTCGGCAAGCCCTGAAGCAGAGGGGATCAGGGGGTGGCTCAGATCAGCCAGAGTGGCAGCAGCAGCCCGGGGGTCAGACAAGGGGACAAGGCTGAGACTGGGAGCAGGGGTTGCAGGAGCATTCTGGGACTCCAGGAGTAAGGGACTAGGGCGGGAAGATGGAGCTGCCTGGAATTGAGGTGGACATTTGGAGGGCAAGCGCTGAGCCTGGGGCACAGAATGGCCTTTGCACCCAGC…
>asm|33033915
GAACTCATAGAAGCTGGAGTGGTTCAGTCTCCCAGATATAAGATTATAGAGAAAAAACAGCCTGTGGCTTTTTGGTGCAATCCTATTTCTGGCCACAATACCCTTTACTGGTACCTGCAGAACTTGGGACAGGGCCCGGAGCTTCTGATTCGATATGAGAATGAGGAAGCAGTAGACGATTCACAGTTGCCTAAGGATCGATTTTCTGCAGAGAGGCTCAAAGGAGTAGAC
>asm|24960802
TTTAAAGTGATTACATTTAACGTCCTCTCCCATGACTTCAGGTAAGAAATTTTACCCAGAGGTCAGTAAGAGCACAACAGCTTCCCCAGCAAAGGGAGTCTCTCCAGTCCTTCTGTGAAAAGGATCATCTGTGCTTATATAACTGGGTCCCTTTGTTTGAATGGATAGATTTGTCGTTCTAGAACAAACACTTGAGTCCTATCTACAGTTTTTATGCTGCTAGAAAGACGATTCTAAAATGCAGACTATTTAGTGTCTTATTCCTGCTTAGGGCCAAGCTTTTCAAACAGAACAAAGCTTTTTGTGGATTGATTCCTTCCTGTTTGTAGCCTCCTCTCTCTACGTACTTTATCCCAACTTCTATGCATCTATGTATGTATTAGCACTATGAAATTCGTC…
>asm|18667888
TCTACTCTTTTCTTCACAGATATTTCATATATCCTCCTGCATGCTACATGCACGTAGTCCTATTCCAAGTCCACTAATACATTTATCTATTACAGCAGCATCACACTTTAAGACAAAAATATCATGGGCATGTTATCCAGGTGCAGATCCTCTTGATATGGAGGTTTATGAACTATAAAAAGACAAATAATCTCTCCACATTGCCAATGTCCAATAGAGAAACAAG
>asm|24019661
AAAAAAGAACTTTATGTGTGCCAGGTGTGTAGATTGATTTTTCCAAAACCCCTGGCCATGATTACCTTAGAGACTTTTATTGCTGTCTCCTGTAGGTAAGGACACTTTGATGCGGTAATGTCTTAACTAGAGTCACACATTGAATTTGTGAAGAGGATCCATGAGCTCTGCTCATGCTGAGATGTTTGAAGATCTGGTGTAGTTTGGGTCTTTAGTATCCTATGGTAGACTAGAAATTCTAAGAATAGCATATGTATTCAAGGGTTAATAAATAGGAATCGTTTTTAAATGTTCTTGATCAGAACAAGAAAATAACAGTTTATTTCACC
>asm|19970693
ACGGGTTGTTAGGGAGCAAATCCTAACCGACACCATGGTCTCAACTCTGGGGAGAGAACGACGTGGATGAGCTGATGACTGGGGTGGTCTCAGCTGTTGGAATTGTGGCAAGATGACATCATTGACTTTCTGGCGGGTTTTCTCCCACTAGCTGATCCCCAAGGCTCCATCAGAAGCACAAATGAATCAGAAACACATGGCTTGGCAGCCAGGTGTCTCTCAGGGTGCGTGCGGGGCTACAGGTGAGACATTAAGCAGGGTGGTAATGATGATGGTGCTGACCTTGCTGGTGGAGTACCAGGCGCGCTCTGTGGCTCTGTCATAAGCATCTCACTCTGCAGTCTAAATGGGACTGGACTGCAAAGCTTTGCAGCAGCCAGGTACTGTGCAGAGGTGCTG…
>asm|8523694
TCAGGTAACTTCTGCATCTCCAGCCTAGATTCTTGAATGTGACATATGGCACAGAGCAGCCCCAGCTGATCCATACATAAGCAGCCTTTCTAATGAGTCTTTAGAATAGCTATAGCTGACCTACAGACATGTGTGCATGGGAATAATTGAATATTGCTGCCTGCCACTGTGTTTTGGGGGTGTTTCATTATGCAGCAATAGCTCACAAAGACAGGCAGGGAAACTTAC
>asm|33033766
AAAAAAAAGAAGAGCTAAATGAATTGCAAATGGAAATGTAATTGAACTAGTAGATGGAAATGTGAATGGAAATGAAATTTATGTTACAAAGAAAAAAATTAGAAAAACAAGTTTTAAAATGACTCTTCAGTGTGTTTCACTTGCAGCAATAGCTAAATAGAGCGTCTGTTGGACTGACCCTCTAGCAAACAACTGTAAATTCTAAACAAAATAACCCAATTATTCGAAGGCACTAGAAAATAACCCAAAGCAGATAGATTCTAGAGAAAAGCTGACACTTAGAAGAAGGAAATTGTATTGAGTGATTTCCCATTTCACAGCTTCTAGCCTAAGGATAGGCCCTAGTCTGTACCATATAGGGTAGCTCTAACTTCAGTGAGAAACACTTAGTCTTTTGGT…
>asm|21711307
CACACTCCCACCCCCTGTCCCTGCAGGAGGGAAGCTGCCAGACTTTCCAAATCCCAGGCTGACTTTTTAGGGCGCTCCTGACCTAAGCCCCCACAAATCTGACCATGCAGCCCCCCAAGGCTACAGGGACAAAGGCACAGACTCTAGGTCCAGGGACCAGGCCCCCTCTTCCAGTGCCACAGGCCCTGTGTGCCCCTCCCTCCTGGGCGCTGGCATCTCCACCGCTCCTCTGTCGTCTCCAGGGAGGGATCCTCATCATGGACCCAGCTCAGAAGCACCCCTTCATGACTCCTAATCCCCACCCTGGGGGCACGCTGCATACACCCGGCTGGCCCCCACCACGTGTCCAGCACAGCCCGATCCTGCCCGCTTTCCACCTTCCCGACAGCCTCGCAGCCC…
>asm|33033889
GAGGCTTCCTGGAAGAAGCGGCTTTTTAAATAGGTGCTTTGAAGAGATTAGATATGAGTTAATGAGATGAAGAGGGGTAGGAAGGAGTAGCATCAGTTTAGCTGAGGGCCCTGAGGTGCAAGAGTGCACAGACCACTGAAGTTCAGTCTGGGTGAGTCGAGGCGAGGCTGGGTGCCAAGCAGGGTCGTCCCAAGCTGTCTGGAGGAATTTGGACTTAATGCTCAGAGCAGTGGCTGGTGATTGAAAGGTTCAGAGTGGATGATTCTTGAAGGGTCCAGAGCTATATCAGATTTTGTTGCAGGAAGAGTTCATGGGCAGTGGTTTGAAGAACGGGAAGGAGAGGAGACAGGTGATGGGGAGGCATGGCAGCCGTGCAGGGGAGGTGATGGGGCCTGAGTG…
>asm|15733706
CAAGACTCTGTCTAAAACAATAATAATAAAAAAAGAACTCTCTGGTCTTAAGTCCCGTAAAAGACTTGACTCTCAGACTGGGCATCCCATCAGCTTCTCCCTCTTCCCTCCAGCCTCACACATCTTGTTTCTTACCCATACTTCTCCTTTATTCCACAGCAACACCAAAAAGTCCAAAGCTCCCCAACCAGTTAAGACTATTTAGATCTTTTTTTTTTTTTTGAGATGGA
>asm|15119965
TCCGGGGCACCAGACACACAGACTTTTATCTTCATTATTAATCTGCTTTGCAGCAGGACAAAGGCAAGGACATTAAAGTTGACACAATTCAACGACAACTCCTACAGCATTGGTGCTTCTCTTTGTTCGATGGCTGGAAATGCAGCAGGCCCCAAGCTCCAAGCCAGATGAGGGCAGTGGATGGTTTCAACAAAAATCTTGGATATATGGGATAAACTCAAGTGTGGACACGTTTTATAAATTCCTTTCAGGAGGTCTGAGTGCCGAAGCAACTGGACTCCAACACAGTGTCTGGCAGCAGTAGGCAAGGTGGAAAGGAAAGCCAGGGGGAACCTCAGGGGTCTCTTCATC
>asm|22178263
TTGATATTTCAATGATTTTTTAAAATGTATACAAACCTTTTTATTAAGTATATTATATAGGGTTAGAACTTATTTGTATATTTTATTTTATTTTTTATTGTAAATAAAAAAGAGCAGTTAGAAAGGTTCAACCTTTCAACTGCTTTCTAATTAAGTATTCTATAAAACCTCAATATAATTATAATGATTAATTATCTTATTCATGTTTGATGGATATA
>asm|24156020
CAGCCACAGCTCCCACGGCCACCAGAGCAGTGGGCTGAGGCTCCCTGACAGCCTTCTTGCAACCCCCGGGCCTGAGAGGGGCCGAACCCCTAAGCGTGCATGCTCCCAATCATAGCTGGTGATAAGGAAACCACAATTCTTCTACCTTACTGAAAGGCTATAGCACAAAAATGTGCTCAACTATGGACTAGAGCAGCACTTGTCAAACTTAAGAAACATCTGCACCTACTTGAAATGGAAATGTGTCCTCAC
>asm|33042984:asm|33033514
ATATTTTCTCCCAATCTGTGGCTTTTCTTCTCATTTTCATGACATTGGCTTTTGCAGAACAGAAGTTTTCAATTTTAATGAAGTCTTGTTTATGAATCATTTTAAAATGGATCTTGACATTGGTGTTATATCTAAAAAGTCATTACCTTTCCCAGGATAATCTAAGTTTTTTCCTTTGTTATTTTCTACAGTTATAACTTnnnnnNnnnnnACAGTGTTTTGATTAATGAATAAGGCTTAAAGTTAGGCAGTGTTTGTCTTCCAACTTTGTTCTTCAGTGATTGACTATTCTTGGCCTTTTGCTTCTCCATGTGAACTTTAGAATCAGGTTTACTTTTATTTTGTTTATTAAGGTGTTATTGTATTCCTCATATAGATCTTGTTACATTTGCTAAATTT…
>asm|33038054
GTGAGCCACCGCACCTGGCTGTTCATCATCATTTTCATACAGACAGAAAAGACATAATCACTGTGAAGAGAAAAGGATAAGAATACGAAGCACACAGTTGAGACGGGCATGTTAGGCAGTTGGCTGGGCTCAGCTAGGCAAGCTTATGTCACTTACAATTATGACAGTGGGCCAGAGTCCAATGCCTCAGCAAAATAGCAAATTACTACCTACCATGTATTTCTCAGTCTATTCATAGTTGAAAACTACGAATGACAGTTGCCATAGTTTGTTTTAGTTTGCCCAAGAGAGACAAGATTTCACCTGGTGGTTTTTATGAGTTCAAGTGTCTAGACCTTGAGAATTACACTCCATGGGTCTGAAGGAAATTCAGGTACCATGTAACTACTACAATGGGCA…
>asm|17728704
AATAATCAGGGGAACTTGAATATGGAGTGGGAATTAGATGGTGCTAATGAGTAACTGTTAATTTTGTTGGATGAGATAATGGTATTGCAGTTATGTATAAAAATAGCATTTAGCAATTATGTATAAAAATATTGAGGGCTGAAATGATGTGAGATTTGCTTTAAAATACTACAAAATAAAGGAAAAAGGAAGAAAGAAGAAAGATTGATGGCGTACATGTGTTGAAATGTTAGTAATTGTTGCATCTGGAGAGCGGGTGGATAAGTGGGGTTTATTTTACTATTTTTGCTTTTGTATATGTTTGAAAACTTTC
>asm|33041167
AAATTAAATTCAAAATGGAACATATATCTAAATGTAAAATGAAAAACATAGGGAATAAAAACAAAACTTCATATCCTTGAGGCAGGTCCATAGCTTTAGATAATACTCAAAATACAAGGACTATAAAATAAAAATTTTTAATCTGGTCTTCAAAAATATTTAAACCTTTTGGTTCTTTGAAACAAATCCCTCAAAAATGGAGAAATAAAACACAGGCNNNNNNNNAAAAACATTCTCAATACATTTATCTGACAAGAACTATGTGTCTAAAACACATTCAAATATCATATAATCTCATAATTAGAAGACAACGCACTCAAATAAGAAAAGTAAACTTGTTATTTAATAATTGCCTGAAAGAAGATATATGATGGCTAATAATACAGGTAAATATTTGGC…
>asm|32682784
CTCTCATGACTCCGTCGATAGTGGTGGTTTCTCTTGGTCCTGCATCCGGCACCCCCAATCCGCTCTTTGGGGGGGCCTGCCCCTCTGTCTGCTGTCTGGAGAGGGGTCCGAGACACAAGCCAGGCGCCTCACAACACGGACACAGGTGTTCCTCCCTTGGTGTGTCCCAGTGGGCCTGCATGGTGTGTCCCAGTGGGCCTGGATGTAGGGGACGTCTGTGCCTGTTTCGGGGGCCCCAAATGCTCCTCCTTCTTGGCTCTGAATTCCCCCTGACAGGCCTTCTTCGCCCGTCGCTGGCCCCCAGTCACGGCGATAATTGTGTTTGCTGTTCTTCTTTGACCTCTGGGGCCA
>asm|33042675
AAGCAAAATACTGACAGTCAGAGGTGAGTCAGGGTCTCCATAGCAAGCTGTGCTGTGGGCTCCCAAGGGCAAGACCAGAAAACACACCCCTTGTAAGAGGGAGTTGGGGGGGAGTCTAGCTTATGTGACTGAAGGCTAGGAGAGTAATGTCCTCCAGGCTCTTGGTTGCAAGTGACAGAAACCCACTCAAATTAAGTAAAAAAGAGAAATCGATTATTATAAGGAATTGGGAGAATGTCACATCGTTCCAATTACAAATTGTTGGCAGACTCACCATTGAGTCATCTTGGGTCAAACATCCAACCACAGACCACCTGTAGCCAAGGGGATTGGGTCACGCAGAACAGACATGATTGGGGAACCCACTTATGTGGGTGGGGGCGGTTTCCTGGAGAGGAA…
>asm|33043006
AAGAAACACTTTATTTCTGCAGTTTTGAGGCCATTGTCTTCCTTCGGGAGGCTGGATGATGACCAAGCAACTGCTGGTGAAGCATCACCTTTCTGATGATCTATGTTTTGTTTTGGACATATTTCTTGTATACCTGGTTGTATAAAAATGCAGGGGTTTGGCTTTATAAACATATCAGCATTTCCTGAATTAGATATTCGCTCATCCGGCCAATTGACTTTCTCTTGCACCAGCTATTAATTGCTGTGGTAGGAATTTTCTTATCTCATGCATAACACAATCAGCCACAACATCTGCTAATAATTTATTGATGATATTTATAAATGAAATAAACAAATCCCTGGATAGCATAATGTTTTCAATGGAGTAAAAAAACTTTTGAAAAAAACTAAAGGGGAA…
>asm|27227577
ACAACAACAACAACAACAACAAGTCCTCTGTCCCAGAGCAAGGGTGCATTGTGGGGTGGGGAGCAGTGCAGAGATGATGAGTAATTAGTGCAATCTCTGTTTAGCTTTCTTTTTATTTTTTAATTACCCTAAAGTGAAGGAGCACATAATTCATTGGGTGGGTCAAGGAAAACCAAAAGGCCTGAAGATCAATAACGTTAGCTTACAGAAGTCATTCTGTAATACCATTTAATTGTGTAAACTTGGGCCTTAGCCAACCTTTCTGGGCCCTAGTTTCCTCAACTATGAAGTGCAAAAAATAACTGCTTGCTAACGCCTTTTCTGCTTATAACATTGTATTATTCTATAAAAAGAGAAGTAACATAAAAATATCATTCAGGGCCGGGCACGGTGACTCAC…
>asm|33040125
CACACTTTTATACCAGGCAGCAGAGCAGACTATGTGTCTTATCTCTATTTTTCTCTGAATTCCATAATAAAATATTAATTGCCTCTTAACAGCCCCCAAAGGTACCAGTAGCCTTAATTCTCTGTGGTTTTGCTGGTTAGAAATTTGCCATCCCTATTGCCATCAAGATTTTTCTACTGGCATACTCTGTGCCAGCTCTGAGAGGGTCTCCCGCCCCCAGTCACTAACCTCCCTCATTTAGTTCTTATATTGTTACCACAGTGATACTTCTATGAAATACAAACTTTATATTTTCACATCCTTGAACAAAGCTCCAAAGATAGAAAAAAATGCCAAAATCTTTGGAAGCACACATGAATGTCTTCACAGTCCATTTTCAACTCTCCCTCCTAATTTCAT…
>asm|33042031:asm|6351883
GTGTGTGTGGTATTTTCAAAGAGGTGGTAAGCAGTTGTTACAAGATCTAGAATCGCCAAATGTAGCTCAGAGAAAGGAAAATTCAAGATGGGAAGTCAGAAGTTGTTCATGGTAGGGAAGATAATTAATAACTGGCAAAAGTCACACAGACAGCAAACCAGAAAGCACTTATTCCCTAAGCCGGGAATTGAACCGAGGCCACCACTGTGAAAAAAAAGATAAGGCCTTAGCCACTTAGCTAGGGTGCCGGGCAATTTCTAGTACTCTTCCCAGAAGGAGCCTAAAGCAGTCAATTTCGAGCTTGCAAAGGCTTTTAGCTGCTCAAGTTAATTTTTAGAGCTAAATATGATATGAACCTCCAAAATTCCCACCCTTCAGATGGCAGAAGCCAAGAGAAAG…
>asm|18783371
TTTATTTGATGTTGCTGTATAGTAGGCTATGAGTATCTGTACACATACATAAACACATAATTTTTACTCTTGCCAACCATGCATTGTAGAGTATATGAACTAAGATAGTCAATAAAGGAAACAGTCTGTGGTGGTAGATAGGGAAAGGGCTTTGCAGCAAGATAGATCTGGTTTGAAGGCTAACTCAAACACTAAGCAAGTAGTAGGGACCTGGGCAAAATACTTAACATTTCTGAGTTGTTTTCTCATTTTTAAAGTGTGGGAATAATACCTAAATCGGGTAGAAAATTTTCACATTATAGCTAATGTATAAAGTTCTTAAAAGTGCTTGCTTTAGCATAAGTTTTTGAACCCGAAACATAGAAACATTAAACTAGAATAAAACATAAA
>asm|11537726
GAGTGCAGAACTCCTTCTATTATGAGTCTTAAAGGGAGTTGTAACAGCCTAATCGTTGTGCCTGAGTGTTAAATTGCATAACAACTAAAGGTAAGTTGAGCGATAATTGGCAAAATTGAAATGTAAATAATCAAAGATGTCACTCTAGGTAACCCTTCTTGGAAAACTCTCAAAAGACTGAAGTATATAGAAAAATGTCTTAAGTATGTCATTTCCTTTTCTTTACATTTTCTCTCTGATGTACTTTTTAGTGTCCTAGCAATAAGACTTCCCAAATGAGTTTGTGAGACCAAATAAAACTCTACACGGATGTTAGGAAGAAAGCAGGATATTAGCACTCTCTAATTCATATTCCCACCTGCTTCCTTGCTTGTTATCTTTCATGAACGTCCATGTGAA…
>asm|33042680
CACCAGGAGTAAATTCCATCTCAAGAAAGCATTTTCTTTGCTCATAAGAAGCAGTTATTCATTCCGATTTCATCATGAGATTATAGTAATTCAGTCACATTTTCAGGCTCCCCTTCTAATTAAAGTTCTCTTACTCTTTTCACCACATCTGTGGTTACTTCCTCCATTGAAGTATTCGGTAAACCATGCTGTAAACAGATATGCTGTCATCCAGACTTAGTTGTTCTGTTTCTAGAGCATAGACAGAGCAGATTTAGCATAATTCTTAAAAGCTGTAGAATTTTCAGCAGGTGAATGAGCATTGACTTCCACTTAAAGTCACCAGCTACATTAGCCCCTAACATGAGTCAGCCTGTCCTTTGAAGCGGTAGAAGCCAGGCACTGACTTCTCCTCNNNNN…
>asm|7214262
TTTACTGTTTTACTAGAAAGAATATTACAAAAGATAGAGATGTACAGCTAGATGAGGTGATGGAAAAGGCAAGTTATGGGGGCATGCGGAGCTCTCCTGCCCTCTCCAGCCACCTTCACATGTTCAGTAACCAGAAAGTTCATCAAATCTTGTTATTCAAGAGTTTTTATAGCATTTAATCCCGTCTCCCTCTTCCTTCCCAAAGGTTGGTAGCTGGGCTGAAAATTCCAAGCCTCTAATCCTCTAATCAATTGGTGTTTCTGGTGAGTGACCCCATTTCTGGTGACTGGACTATCTAGTGGTCCCATTGTAGGTAACCACTTAGTTAGCATAGACTCAGAAGTTATGAAAGTGTCTTGTTTTGAATAACAAAAGACATTGCTATCACTCAGGAAATTC…
>asm|7660434
GTCAGGAGGAGGAAGAGGAGAGCGTCGTCGCCCCTCCGTGAGGCCCACCGTTGGCCGGGACCTCTAGTCTCTGTGCTGGGAGGGGCGATGGGGTTGCGGCCTCTGAAACCTGAGCCCCGTTTATTCCACCCCAGGGGACAGGAGTTGGCGGCGTGAGTGGTGGGGCAGGTGCATCAGATGGGCGGGGACCTAGGGCAGAGCAGGGAGACAAGCAGAGTTGGCCAG
>asm|33040404
CCGGCCCACGGTGAACCACCAGCATTTTGCAGTAGCTGTTTCCAATTGAACTTTGCATTTCAATAGCTACAGTACTTTGCATTTGGCAGTCAGTTGGGAGGAACAGGCCCTGCTTCTTCGGGCTGTTCTATATGGCCGCAGGGTGCACCAGGAGAAATGCTTGGCTCAAGCAGGGCTGGAGCAGGCTGAGTTCACACCCAATGCCTGCCCTGACCTACACTCACCTCAGAACCCCTGTGATCAGTTGTCGCTGTGTCAAGGCTAAGACCTGGCAGCCTTGGGAGGGAACACAGCTGCAACGTCTTTACATGGTGTTACAGGTGGAATTGTGCCCCCCCAACAACGCTGAAAAATATTCATGTTAAAGTCCTAACCTCCCCAGGACCTCAGAATATGGTT…
>asm|2186637
AAACTGAGGAAACTGTGTGCACCGAAGTTTACTGCAATGAAAACAAGAGAAGAAAGAAAGACAGAGGAGAAGATGTATCACCATCCCATGGCCTATATTCGCCTTCTTTCAGGAAGGAACCAAAAAGCCAGCAAGTCCCATCACACACCTCTCACATTTAAGAAGAGAGACAGCGAGCGTAGGAAGAGGTACCCTTTGTTTGTGGAAGATGGAAGGCAGTGAGAAGCAGCTTGTGAGAATCGTAAATAGAAATAATATGCACGTCCTCCCATCAATCATAACGGAGGTGTCTAATTGATGCATCTT
>asm|28568298
ATAATGCATAGCTAGATAGGCAGATACGTAGGTAAATAGATAAATGGATAGACAGGTAGATGATAGATACAGGTGTAAATGCAGGTAGATGTGAGTGTGGATGTGGAATTAGACGTAGGCATACTCGCAGACATGAATATAGCCAGAGAATGTTGAGAGCCAAGAAGAAAGCTGAAGGAAGGTACCGGAGAGAAGCTTCTAGAGAGTGGTGAGAGAAGGTGAGGGAAGGGTTGACCCTGAAGCCAAAGACCCTCTTGATGAGAAGGTGAGGGCCACACGGATATGGGGGTAGTGAGAGGAGAGTATTCCAATCAGAGGGAACAGCACACACAAAGACCCCGAGGCAAGAACTGACGTAGCGATTCCAGGAGCGAGGGAGGGCACTGTGGCCGAATCCAA…
>asm|33038024
TGAGCCACCGCGCCCGGCCCTGAATAGCCATTATCTATTAAAGAAATTGAATTTGTAGTTTAAATCTTCCCCCAGAGAAAATCTGTGTCAATACCTGCTGTACATAATCCTCAAATCTATTTACCCTGGTAGATGGGGACAGCACCCAAACCACCTCCATTTGACATTAAAAAAACACTTCAACTCCTGAGCTAACTTTAAAATGTATGTTGTTATAAGAAAAGCTAAAAATAACATGCTACAAATTAAGAAAGTGTGCGAGCTAATTATGTTGGCACCGGAGAATTTGCTAAAAATGAACTCCAGGAATATTTTCAAAAGTGGGTCATCAGAC
>asm|33042746
GATTTCTGAATTCCTAAAGACAAATCAAGAACAACCTTTTCTGTTTTTCTTCAAGACTCAGGGTCTCATAAAGGGGAGGGGAGTGTGGCAGCATGACCCACCCTCCACCGGGTGGCTGCTCTGTCCTGCCACCAAATGCAGAGACTGGCCTCCACCAGGCAGCACCGTAACTGGGACTGCAGCTGGCCTCTCTCACGAGGCTTTTTCTCGCTTCTAATCTACTTCAAAGACTTGACTGTGTGTTCTTCCACTCAAACTACTTAAGTTCAAGTGTCGGGCAGAGCCCCTGTTTTATCTAGATTTGCTTTTACTTTCTTAGAAATTAACCCATCATTCACTTCAGAGAAAGCAAAANNNNNNNNNNNNNNNNNNNNNNNNNNNNNNNNNNNNNNNNNNNNN…
>asm|3075202
AATAAGCCAGGCACAGAGAGAAAAGTACTGCATAATCTCACTTATATGTGGAACCTGAAAAAGTCAAATTCAGAGAAACAGAGAGTAGAAGGGTGATTACTGGGATGGGTGGAAATGGGGAGATGTGGGTCAAAGTGTACAAACTTGCAATTAGTAGATGAATACGTTCTGGAGAGCTATGAACAACATCGTGACCATAATTAATAATAATGTGTTGCATACTTGAAACTTGCTAAAAGAGCATTCTAGACTCACACACACATAAACACACAAGGTAAATATGTGAAGTGATAACTATGTTAATTAGCTTGATTTTGGCAATTACCCATACTTTGAATCAACAATCCCATCTGGTGAGAGTTTTCTCCCAATTTCAACCATGGGCTCTGTCCTGATGTG…
>asm|33038549
ACTTAAAGTATAATTTTAAAAAAATATTGGAAAGGTATTATTATTGAACAGGTAAGTTATTATTATTGGATTGGTAAGGTATTATTAGAAGTATCAGATAGGTATTATTATTGGATAGGTAAAGCAGGATACTTGGGTTCATTCAGGTTTTAATTGACTCTTCTCTGGAAAATTGAATTTGAGAGCTTGTCTTACCTCTGTTTCTGATTGGAGTTCTTGGTGGAGGTAGTTGCTAGTTGATTGAACAATTAGGGATTCTAGGAATAAATAGAGATTCTTAGACATTAATTCCGTCATTATCTTGTCATTCGTCGGGAAGACAGGTATAAGAGTTGAGGGTGGCAGGTAGAGGAAGAGAGGCAAATAGTTTACAGCCAATAATGGATTTATTGCAAATTC…
>asm|33042574
AAAAAAAGGAAAAGAAAAGAAAGCAATTGTTTTTGGCTACTTCACCATGAACTTGGAGGCCTCAAAAAACTCCAGCAGACTCTTGATACAGTATACCTTTTAGGCAAGGCTGAAAGTACTTCCAGGGAGCAACTCTACAAAACAGATCATACAGAACAGATTACATAAAACAGACACCTTTGGGTGATGGAATGTTCTAAAATTAGATGATGCTGATGGTTGTACTGCTCAGTAAATATACTAAAAATCTTTCAATTATACATTTAAAGCGGATGAATTTTATGGTATGTAAATTATATACACCTCGGTAAAGCTGTACACACACACACACNNNNNNNNNNNNNNNNNNNNNNNNNNNNNNNNNNNNNNNNNNNNNNNNNNCACACACACTCCTGCTTC…
>asm|33037785
AGGCATCAGCCACTGTGCTTGGCCCTCCAGGGTATTGACTTTTGAAGCTTCCTGACATGCTGTCTTCTAAAATATTCCACATTCTAGACGTGTTCGACTGTTTCCTCATGGTGTGTCATTTAATTTGTCTTATTAAAACTTTTCTTTCCTATGAACTGAAGTAGATTGTAGATATTTTTGTATTAGTTAATAATAATAAGGCCAGGCGCGGTGGCTCAC
>asm|5823105
TCCCAATAAACAAAGAGATTTTCAGATGCTGTGTGGGGTGCAGGGAGGAGTCGCTTTGTCCTGAAGGTGGAAACATCACAACCTGGCCACACCTGCCGTTTGCCCTCAGTCCTTCCTGGACGAGTTCATTTCTCAGATGCAGCTCAGATTGTCATCTTGCTTTAAGATTCTCAAAGGTCTTTACCACTACTCCATCTTCCAGGACACTGGATGCAGATGCCTTCTGCTGTGGAGTGTTTGTGTGTTGTTTAGAGCACAGGAATCCTGGGCTGCTGCCACCAGCCAGCCAAGCAGCAGCGCATCCAGGGAGGTGTCAAGGCCAAGTGATAAAGCCAGAAATCTGCTCCTTTTCGGTGGTTTTAAGGTGCTGAAACCTGAACAGCTCCAGGAGCTTTGTCC…
>asm|33040275:asm|16710243:asm|33041539
CAGGGGAGCATGTCACAGCAGGGCTCTTTCTCCACACAGACACAGTGCTTCTCTACCTCCTTAAACTCTCTCAGATGTCACCCCACTCACCAAGAGGCATGCATCTGGGCCACTGGGAGCAACCATAGGTAGAACTTTTGAAGTCACTGGGCAGGTGCCTTGCTCAGGGGGTTCCAAAGGTTTTTGCTTTCTTTTTTATTGTTGTTGTTATTGATGATATGGCAATAAAGCAATAAAGTATCATGAAATGTATATACAATTATATGTATACTTTTTAAACACATTCTCTTTTTTCCAAAGAGAAAGCCAATCTTGAGGAGCAGCTATTGACCATGTTATGACAGACTCACAGCCCTGTTAACCTGCTCACATTTCTTAGGTGTTACTTCCTCTTCTGGA…
>asm|8509301
GGTGGGGTGGTGCAGTCACCCACGAGACATTTCTACCAGCAAACATGGCTGGGCGAGGGGCGGGAGTCATGGAACCCTGAACACCCACATCTTTCTCGAGTCTCACAGGGTCTCCACCGAACAGCTGCCGGCCCCAGGGGACAAGGCTGAGTTGTGAGTCTCTAAGAGACATGGACGTTGGGGACGTCCCTCCCGCCTGGCCAAATAGATAATGAGTCTTGTTCTCAGTCAACTCAAAGTCGGTGATTCACGTGAACAGAACTGTCATTTGATGTCGCTGGATGACACCATAGAAACCACTCAATGTTGTTTGTGTGTTCAGGTGTGATGAGTTCTCCAGAAAAACAGAACCAATAGGGTGTGCA
>asm|11548000
AGACCCTGTATCAAAAAAAAAAATTAAAATTCAGTGGTGCTGAGTACAGTATATTCATAAAGTGATGCAAATATCATTGCTATCAAATTCAAAAACATTCCATCACCCCAAAGGGAACCCCGTCCCCATCAGCACTCACTTCCCGTCCCCTCCTCAGCCCCTGACAAACACATCCACCCTCCATCTCTGTGGATTGGACTATTCTGGGCATTTCTTATCTGTACGTTTCTTTCAAAGGTAATTCGTAGTTATTTTTGGTTGTTAATATGAATGAGATATTTTTCCATGACATCTTTTTTTCCATTATACTTCTTAAACGTTGAAGTCTGG
>asm|32658344
AAAAAAAAAAAAAGATCCTGAGAACAACTTCTCACTCATCAGGGCAGCAAAGGAGAAGCCGTGGGCCGCCAGTGTGCTGGGGAGGAGGTGGCAAACACCCCCACGGCGTGCTGGGGGCATGTGAGCAGTTACAGTGGGGAGTTTGGCAAAAATCTCTCCAAAATTACCAAGCCACGTAACTTTTGAACTTGCTCTTTCACTTCTAGGAATTTAGGCCACCAACATACTTCCATATGTGCGAAGTGACGCACCAGTGAGGCTGCTTGCCGGCCCAGTGGGAACGGCAGGAACAGTCTGGAAATGACTGGCACATCCCACCCAAGGGAGGCGGCAAACAGGCCGTGGTTCCCCCAGGAGGGCGAGGGGCTCCACGTGCACTCAACAGGCAAAGAACGTCTG…
>asm|33040642:asm|30534062
CATGTGTGTGTGCGTGCGTGTGTTGTGTGAGTCAGGTGTGTGCATGCGTGTGGGTGTGCAGCAGGTGGGGTACGATCAGGCTGAAGGCTGATCAGGCACAAGGCTCTGGGGGAGAGCCCTGGTTCCAGCCCTGGGGTCAGAGCAGCAGGGGCCAGAAAGACGGCAGGGGTGAGCACTGCACCCGCTGGGCAGGGCAGGGCCACAGAAGGCAGGGCATGGAGGCCACGTGAAGGGCTTGACAGAGTGGATGGATGTCTCCGGAAGCACCTGCGTGGCCCAGTCAGCAGGATCAGACTCGCATGTGTCAGGGTCACCATGGGTCAGTGAGGAGGGCAGATGGGGACGGTGGCAGCAGCTGCTTATACACACACATTTAGGAGGACAGGAGTCGTAAGGGGA…
>asm|29085522
AGGTGTGAGCCACTGTGCCCGGGCTAAAAAGGCTGAGATTCTTAAAGAATTATCTCACATTAGGTAATATGGAAGCTTCCCTTTGTTTTGGAGTGATATGTTTAAATATGGTAGGCCAAGTTCTTACTATAGAAATTTTCTTTGTAATGTATTTAATAAAAAGATTATTAAAGCAGAGAAAATAATTTTACTTTTTGAGACA
>asm|11568569
TGATATAGCAAATGAATTAGGCTTTCCATCTGAGGAAGAAATGTATGCTTCAATTGGATATGGTAAAATCACAAGTGAACAAGTTGTTCAAAAACTTCTAAAAAAAGAAAAAGAATTAGAAGATAAGGATGAGGATACATCAAAAGCAATTGAATTTACTAATAAGGAGAATCAATCAAATAATTCTAGAGGAGAGGTAAGAGTTAGCGACTTTGGAGATGATATAGAAGTTAAATTTGCAAAATGTTGTACT
>asm|7773559
AAAAAAAACACACACACCACAAGCCAAAAGTGGCTGGGAGAAGATTTTCCAAATCACAGTGCTGTGTGAGCACAGGGCCCACTGAAATTCACTTTTAGAAGCTTCCCATCTCTCTTGTTCTCTTCTCATTAGAGACATCTATGCTTCCCCTCCAAGGCTCACCTAATCACACATTACCTTTCAGGACCACCCTTCAGATTAGCCAGGTGCAAACCCCACACCAACTTCCTGCCTAGGCTCCAAATACTCAGCCGCAGGCCTGTTGTGGGGCTTCATGCTAATCCTAATACTTTGGGAGGCTG
>asm|26176748
GGGACTGTCACACCCTGATGCGCTGTCCCAGTTAGGTTGGATCTGGTGCTGAGGCCCATGAACTTCCCACAGCCAGGACTGGCCTGCAGGGTCAGGACTTGTAATTAATCCAAATTCTCTGAGAAGCAGATGCCAAGTCAGGATTAGATGTGCAAGAGATTTATTAGGGAACATGGCTGCGAGGGAAGATGGGGAGGGAGCTAGGGGAGGCTGGGAGGGCCATCTGACCACAA
>asm|17589676
ACTATTGAAATAAGGTAATATATATGAAAACAATGATAGTCTTGAGGTGCAATATTCACTAGGTTTTATATGGGAGAAAAACAGAGCTAAAATCAAACACATGGACAGGCAGTCAGAACAATGTCCATCATATGCAAAGTCAAATTAATATGAGGGCAAACATTCATGAGTGGAGTCCATTTGGAATAGACTGCAGTGAGGATGTATGCCTTAGGGCCCTCATAACTCATGTTAGGGAGAAAACATATAATTTTACTCAAAGTGAAAACATCTTTGCAAATAACTCAATCCACACTGCGCAGATGCAGTCCTGTACTGTAGAGAGTAAGAATAAG
>asm|33041344
TTCCACATCAGCTTTCCAGGTTGATAATGATGACTGCATTATTATCAGGCACTCAAGCACTGTCTACCTTTTTAGTCATCATACTCAAACACTGGATTTTAAGTGTCTTTCAAAGCAGCTCCAGTCACTATGTCTGATTGCAACTAGTAAAAAGGAGGAAAAGAGAAGGAATTGGACATGCTCACTTTTTAAAAAGATGTTTCCTAGAAGTTGCTTATGCCAATTCTGTTCACAACCCATTGCCCAAAATTTAATTTCTTACAGATACCCTAGTTTCAATGAGGATCGGATATCANNNNNNNNNNNNNNCCCTAGTTGCAATGAGGATCGGATATCATAGCATTTTTTCCAGGTGGCCATATTCTCAGATAATAAATAAGAAGGATACCCCTGTAGAAG…
>asm|21784393
AACAAAAGGTCGGACAATTTATGCAAACATTAAAGATAGTGAAGAACAAATGCAAATTCAATTCGCTGATCGGCATAACGAAACAATTCTTAGTCAAGTTGATGAGCGCTCATTTATTCGTATTGCATTACGAAAAGTGCCAAACAATGAAGGTAAAATGGTCTGGGAATATCATAACTTTTTAACTTTATACGATGCGATTAATTTCTTA
>asm|23557237
GAGAAAGAAAGAAAGAGAAAAGATTGGCGTTCTTTCTCTCTTTGTAACCAATAGATATGGCATAGGTGAGGATGTGTGGTTCCTGAAGGTAAGTTCTAAAAGACACTGCACTGAAGCTTCTGCTTGAACCTCTTGGATATCTCATGCTGGAGGCAGCCTGCCACTTGGCCATTAGGACACTCAAGCAGTCTCACAAAGAGGCCAAGATGGAGCAGAGCTAATGTCCTCAGTCAACAGCCAGTACCAACTTATCAGCCATGTGGGTGAGGCGACTTAGAAGTGGATCCTCCAGACACAGCCAGGTCTTCAAATGCTGCCTCTGCAGCCACTATCTAACCGCAAATGCTTAAGAGATCCCTGAGTAATAAATTCCTACTGTGCCTTTTATGAATTCCTGAC…
>asm|13342677
CACAACACATACAACATATACACACAAGACAATACACACAACACAAAAACCCCTACGTATTATAACACACACAATAGAACACACAGCACACAACACCCCCTACATATTATAACGCACACAATACAACACACGGCACACACACAACACATATAGACAACGCAACACATACACAACACACAGCATAACACATACACACAACTCAATATATACACAACACACATGTAACCCATACACATAACACAGCACAAAAACACAACATATGTGCACAACACAAAACACACAGTACAACACATACAACACAACATACACAGAGACAGCGCAACACTACCTACATTCATAACGCACACATAACAACACATCGTACACACCACACACAATCACAATCACACAACACAATGC…
>asm|33040792
GCCACTGCACCCAGCCAACAGTGACATTTTTATCTTTCCTAATCCCCTATCATCCCTTCTCAATTCAGTCCTAAAGTCATTAGATTGCAGAGAGCAAGGCATGTTTAAGCATATTAAGGGTGGCCTAGCATGGGATGTTGGGAAGGTTGGTTGGAGAGTGCCTACATAGGAGGGTAACTCAGCATGGAGACTGGGTATATTTGGAGAACTAACAAAACAAATAAACATATTGAGAATAATGGCAGCCAAATCTCTCACTGTGAGAGAAAAATTTACAAATATGTACTTAGCCAAGTTTGGAATGGTCTGAGTTTGTGTGACAAAAATAAGTGGAAAGTTTGATGAGGAAATGAATTATTTATATACTTTTTTTTTT
>asm|7765357
TTGCTGTGAGGAATAACTCAGAATTACATAAAGTGTGTCATAGAATGTCCTGTATGTAGGAAGCACCAAGGCATGGGCGGGAGATGAGATGCCCAGCCCTGAATGATCACAGGACCTCAAGCTGAAGAGGACCTCAGAGGCCATGTAAGCCAGCTTGATGGATAGACCTCAGGGGCCAGGAAGGCTCAGGGTCTGCCAGGGGGCCCAGAGAAAGCTGGCGGAGGTGCTGAAACCAAGCACCATG
>asm|33041646
AAATGCTGGGATTACAGATGTGACCCACTGCAACCGGCCGGAACATTATTAAACATTGTTTGTGTATTTAAGATTGAATGCTCAATATGGTACTTCAAAGTGTGTGTGGCAAAGAGAAAACATCACAGACACCAGGTATGGGAACTATAACTGACAAGGAGATTACTCGCTTTTTTCTCTCAAGCAGACCTGAAAATTATCAAGTGTTAGATGGTGTCACAGGAAGGGCTACGGTTGATATAAAACTGAAAATCGGTACCTGCTAAAAACAGCCACTCTGGACTTTAGATCTTCACCCTTCCAGGTACTCTGCATTGATGCTTGTGTCCTAAATCCTTTTGTATCTGTTTTAGTTAACAAAGGTAAGAATGATTAAACAAACAAGAAATAGAAATCTTA…
>asm|33035950
ATCAGGTAAGTACTACTGCCAAGTTCATAATCCCTTACCCACAATTCCAACATCCAAAAAGCTCTAAAAAGTAAAAAGTTTTCTCATAACACACTTGGAAGCAAAACCCCAACCAAAGGGAGGCTATTTATAGTATTTACCCTACTTAGGGAAGGTATTTTCTTTTCTGAAAAAACACTATCTTTGATTAGAGAACACCACCTCAGATCCTGATAGGGGCGTTAATGTAAACTTTCCAAAATCCAAAATAATTCTAAATTCTAAGACACATCTGGCCCCAACGGTTTCAGAAAAGGAAATGTGAATCTCTAACTCATTCCACAGATAAAGGACAGTGGGCTTAAATTACTAGTTGTTGATTACATCTCTATTAAGTGGTATTTACTCTCTGAAAAATAA…
>asm|33041033
GGAGGGAGAAAATTTAAGTTAGTTTTGTAAAGTTATATAAACATTATTATTGAATTATGTTTTTGAGCCCAGGCAGTCTGGCTCCAGAGCCTCCTACTTCTTGTTTTTTCAGTCTCACTGCATAAATATTTCAGTAAACACGTACACACATATATGCACGCTTAAGGCAGATCTTTCCTACCATGCCCACTTTAAACAATTATACTTAATGTATATTAAATATCCTAATAATATTTCAATCCAATCCAGTAATAAGTAATTTTAATTCAAACCAGTAATAATACAATTATCCTCCACTATAAACATGTATTTTTCCCTAAGAAATGAAGAATTTAAAATTAGTACTACTAGTAGTAGTAAATCAATTGTTGTAATCATCAATAA
>asm|33041304
GTTGGAACTCGAAGGAAAGATACGCAAATGCTTTTAAATAACATGATCTTCTACGTAGGAACTATAAAAGNNNNNNNNNNNNNNNNNNNATGATAAGATCTGAAATACGCAGAGCTATACTATAGTCAATTCTGGAACTACTTCATATTCTGACCCCAAATTCATCTATAAATTAGATACAATCCAAATTTAAATGTACTTGAAATTTTCTACTAAAGCAAGAATGTATGAAAGGGTAAAGAGCCTCAAATAGCTAAGTTGTATATGAAAAGATGAATGAATTAAGAAAATGTACTCTTGTAGGTATTAAAATACAATCCTTTAGTGGGAAGACAAAAATGACACAGTAGAGAAAAATAGAAAGCTCAGAAATAGATTCATGTGTCTATGATAGAAATG…
>asm|26575669
GGCTTTTGCCATTATAACTATAGCAATAATGGTAAGTGCTACTACTAGTGCAACATTTATAGGCACCTTATCAAATAAATAACATTTCAAAAATGCAACTATAGCAAGAACTAGCCCACATATAATACCAACACTAATTTCCTTAAGAACAACCTTTGCCCAATCTTTAGGCTCTATATCATCGGTTGCCATAGCACGAATTACAAGAGTTGAAGAGATCGGA
>asm|33042229
CTGACTCAAGTCTTTTAGACCAGTTTTACTTAAGCTCTTTGATTTGTTTTCCCAATCTGTAACATGGGGATGATAAGAGAACTTCGTGGGCATGAAGTGGGTGTGAGGTTGAGACTGGATAAAAGGAGGTGATTAATTGGCCCCCGCCTCGAGGTGATTGATAAATGACAATGGTGTTTACTACACGGTCCTAGCCCCCCTTTACGACTGTGACTCCTGCCCTACCCACTCTCCCTTTGTCCACTCCAGCCCTCGTACCCTCCCAGACCACACCCTTTGGGCCAGACCCTGCCCTGCAGACACTCANNNNNNNNNNNNNNNNNNNNNNNNNNNNNNNNNNNNNNNNNNNNNNNNNNTCCCACTGCCTCCTCAGGCCTCTGCCTTGTTTTACACTCAAGG…
>asm|33040159
TCCCAAAGTGTCAGGATTACAGACATAAGCCACTGTGCCCAGCCTATTATATTTAAATATGAAATTCCCTAACAGTTTTAGTCCTGCACCTTTAGTCATTGTCATTCCTATTAGTTAAGAATTATTACTCATTTCACAGATAAGGAAACAGAATAAGATGAAATTGAAATTGAGAAAGAAAAGAATTTTTATCTGAGTAATGCAAGCATTCTTTAATTATCAGGCACAGAGAGGCATTAAAATGTGATAGCATGTGACAGCAGTCATACCTCACTTCCTCCCTTGAGCTAGAACCTTTTGAAACCACTCACTATGTGGGCACTAGATTAACGAACACTAAGTAGCCATAAAATGCCATATGCTGGACACCAGAACTCATAACCTTGAGATTCAACAACG…
>asm|18627439
TTGAAGATAAAAATGTTTAATTTATTAGGAAAATGTAGTAATTTTAAAATTATATGAAGCTAATGATGAAACAGCAAAATGTATAAAACAAATATCAACAGAACTACAAGGAGAAATTGACACATTTATCACAGTAAATTTTTGGCACGTCTCTCTCAGAAGTTGATACATTAATTAAACGAACAAACAGGCAATAAACAAACTAGAAAGAATTTGAACAACTAAGTTAACAAGCTTAACTAATGCATACATACAGAATGCAATTCCAAAATACAATAATAGAAAATGAACTTTATCATGCTTTTATATATTCTTCAAAGCCTTGCTTCTATATTCAGATTCTAAAATAATAAAATATAGTTATATTGTACATTACCCATAATATGAAAGTTATCAACA…
>asm|13099467
AGGCGTGGTCGCAAGCCAGCATGGTGTGTGTTTGGGAGCATTTGGCTGTCACAGGCTCTGACCTCGGCAGGGCCAGGGGCTTCCTGGGAACATGACTCTGAGCCGGGATCTGAGGATTAGCAGGTCCTGCCCAGTCGAGGGAGGGCGGGGCATGGTGAGCGGCCGAGCAAGGGCCCCGTGGCAGGAAGGAGCTGGACACACACAGAAAAATGCCAGGGGGTAGTAGGAGGGCATCGGGGTGGGGAGGCGGACCGTGTGGGTGATGCCAGGCTGGCCGGCGGGGATCGGGGTGCGCAGGACCTGCCAGGCTGCGACCCCAGGGCAGCGGAGGCACGGGAGGG
>asm|3952507
CCGTATTAAAGGAAGAAAAGAAGCAGTGAGATTAGATATTGCATTAAAAGATAGAGTGATGGATTAAAACCCAAAGCATAAATCTAGTGTGACTTCCCAGAAAATGTTGGGGGGCAGTAAATCCAAGGTGACAATCCGTGTACGGTGTACCAATATTTGTCACTTTTATTACACTTTGTTCAGAAGTCGTAGATGGGTCATTATTTAAAATTAAAAAAAAAA
>asm|33035977
CTTTACAGTGGAATGCCAGCAGACACACGTAGAAGGAACAGTAGTGTTAGGAAGTGGCAATTTTGCAACCATCAGAGTAATATATGATTTAGGCAAGAGTCACGGTCATGGATGGATGTGGACTGTTGGGGCCAAGTTTAAGAAGGATGAGGTTATTTCAATGGCCTCAAAGTATCTTGCCACAAATGACTTACGACTTCCAAAGGAAAAAATGGTAACTTTGCAGTAGAAAACACGACCTT
>asm|27045655
ACCTTCTCACAATGAAGAAAGAGAAATATTTCACCTATACAATAACACGTTTGAAACATACAATGAAGCATTTAACTATGCTTGCGACAATGACATACCAGTTCATATGATCATTTCAAGCAATCATCCTTTCATGACAAATGAACGTTTGCAGGAGCTTGAAAAACTCTACACATTCGCTAGACATTCGATGACTTATGAACAAGTAAAAG
>asm|33039954
CCTCAGTATCTGCGACCCCAGGAGAGAACGTCACCATCTCCTGTTCTACACATATGTCCGAACTTCCGCACGGCTTTATGTCTTGGTTCCAATTGAGCCCGGAGACAGTCCCCAGACTCCTCTTTTTTGACCTCAATAAGAGGACTCCCGGTGTTCCTGACCGATTTTCCGCTGAGCACTTATCTGCTTCGTCCGCCTCGCAGTCTGGCCCTCTTGGCTCCCTGAGCATCGCCGGGGTCCAGTCTGATGACGAGGCCCTATATTTTTGCGCGTCTTTCGATGACAATGTGAAGCTTTGGGAGTTCGGCGGCGGGACC
>asm|12114753
TTACAGGCTTGAGCCACCACATGTTGACATGATTTTTGCTGAGAAAAATGCAGAATTTCATTTACCTTTTAGAAAACTTAAAATTTCCCCAAATTTGCTCTTCTAAGACTCCTTCCTTTTGCCATCTTTGATACCACATGAAGAAATCTAGGGGAGACTTCTAGCAGCCCTGAGACCCCTTGAAGAACATAGAAAAAGGTGCCTTGCACATCCCCTATTTGGGGTTTTCTGTTTTCCTTGTGGAGCCCCAAGAGTCATGAGCTCCCAAGACCCTCAGGTCTAAAGGGCTGCTGTCTTCTGCATTGAGTTACCAGATCTCTTTGGCTTTTGAGATACCCAGGATTATTTTGTACTGTGAGAGAGCGCTTGACCTCTGTGTGTGCGGCAACTGGCAAGTCA…
>asm|7409527:asm|15031878
CCTTCTTCCCACTACCTCACCACCAGCCTCTATGCCAGCAAATTTAAAACTCAAGTCTCTAATCCTCAAAGGCAGCCCCTGTAATCATGATTTACATGACTTCAAACCACCAGTTAATGTCTTAGAGGCACTTGTGGTCATTGTTCACAAAAATAACTACCTAAAGTCCAATGGTCCACATGGTTCCAACACAGAAATTTGGACTCCAATGCCAGATTCGTCCTCGGCTCTTACCTTTTCCTTTTCCATATGCAGAAGTGACAAGCAAAGCCTGCCAGCTCCTCCTCTCGAACCACATCTCTGCTGCAGGCTTTCCAGGACACTTGCTAATGCCTGGTCCCAGCTGCAGTGCCTCAACCTGGGCCTACTGTGGCATCCCGACGGCTTTCCCACTCTCAG…
>asm|534516
ATTTTTTGAAGGTAAGTTTGATTGGTTATAGTCAGCATCCCATATAAAGAATTTATATTGGACAGATAATACATGCAAGGTAACCTCAGAGGTAGTGGCCCTCCTTTCAATATCTAATCTCTTGGTCAGTCACATGTACCCAACGTAGTGAAGTTACACGGTAGAGCACATGGTGACCCATAGGAAACCAACAGCTGCTTTCTTTTCTTTTCTTTTCTTT
>asm|5987804
AATTTAAAAAAAAGAAAGAAAAATCATGGACTAAGCTAATTTTAAATGTACTCTTTTACATAAACTGAAAGTATTTTCTAACTTCTGGGGCTCTAATTGAGAAGGTCATTATATTTGTATGTTCATATGAGACACTTGTAACTATACCTGTGGAGTTTTAAAAGTTGAGTCAGACCTACCTATGGCATATAGAATTTTGCATGGGCTTATTATTTGTTACAGAACATCATAGGGTTTCTAGGGAAGCAAAAGTATTTTCTTCCTAAATATAATTGAATTGCTAGCCTATTCAGAAGAACCTATTTGCATTAAAGTAGTGATGTTGCTTCCTAACCTTCCATGAACTACTAAAAATGTCTTTGAAAGATTTGAAATGTGGGATTCTGTACTATCACCTGG…
>asm|33037673
GCCTGCTCAGCCCAGCTCAGTTCGACTCAGACCAGCCCATAGATGAGCCCAGCCCAGCTTAACTCAGACCCAGTCCAGGTGAGCTCAGCCCAGCTCAAGTCTGCCCAGGTTAAGTCCAGGTTACCTCAGCCCACCTCAGCCCTGCCCACGTTATCTCAGTCCAGTTAAGCTCAACTTGCCTCAGTTCAGCCTACCCTGGCTCAGCCCACCACACCCCGCGCATCAAGTCAGCCCAGTTCAGCTCAGGTCAGCCCAGCTCAGCCTTGATCAGTCTAGGTCACGTTAGGTCAGTTATGGTAGGTCACCTTAGGTCAGTTCTGGCCATCTGAGTCCATATCTGAAAGCGGAAAGGGTCATCCCACCAGACCAGCGAGCGAGAAAAGAGGGAAAAACACAGCC…
>asm|30108998
AAGAAAAGAAAGAAAAGAAATGCTCTTCCCCTACATACTCGCTTTGCTAGCCCATCACCTCCTTCAAGTCTTTGCTCAAATGTCAACTTAATGAGGTCTGCCTGACCATCCTGCTTTAAAGTGTACCATCACCACCACCCTGGTACTCCCAAATCCCCTTACTCTAAACTACTTTTCCCACAAGTACTTATCAACTTGCAATAGCTTAATACGTTATGTTTATTGTATGTCTCTGTTGCTAGAAAGTTCACGGAGGACCTTGATCTTTGTAGAGCTCACTGGTATAGTATATCCTAAGGACACAGAACAGTGCCTAGTAAGGAGCAGCTGCTTAATAAATATTTGTTGAATAAATAAATGGTAAGCATCTCATAAACACAAACTGTTATCATCTTCCTG…
>asm|22154645
GTGACCGACGCAGAGAAAATCTTCCAATTGAGTTGCCTCGCCTAACTGACTAGCGCTTGGGTATTGCTTGAGATGTCTTCATCTTCTTTGGCTTACTCATCCGACTTTTTGAGGGGATCTATTTCTCTGTGGAAGTGACCTGATGAAGTGTCTCAATAGCAAAAGCCCCTACACCAAAAACCTTGACGAAGGTGCACTCACCTTTAATCTCCACCTTTGGTCCC
>asm|11040083
GGCTATATAAACATTGGAGTATTTAATGAACCCAGAAAACATAATGAAAAAAAAAAGGACTTAATATGAAGTGTTAGCACCTAGACACAAAGAGAGAGAAGGAAGAAAAGCTACCTATAAAAGAACAGAAGTTGGGCTGCCCTCAAATTTCTCTTCTACATAACTGAATGCCAGAGGACAACACAGAATGTCTACAGAATTTTAATGGAAAAAGTGTGTGACCTGAAAATTCCACATCAACCAATTTATTGTTCTAATATTAAAGCAACAGAAGGCATTCCTAGGTTGTAAGGACTTGGAAAATATTGCAGCCAAATATTCTTCTGGAAAAAAAAAGAATCACTGATACAATTCAAATGATAAAAATATAAATCAAAATAAAAGTACTGGTGATGAGCA…
>asm|33033810
TGAGCCACCGCGCCTGGCCAGATGATATTTTTTAATTGGTTGTTTTTGTAAATATCGGGTTCTCAAACTTAAATACCAGCATAATCATTATTTAGAAAAAAATCTTTCCATCAAATTTGTAATAATCACTGAAAATGTAAAAACTATAGACATTTTAAATATTTGAATTTTTTTGACAAATTTCATTAGATGGCTAAATTCACCTGTTCTGAAGGTTGGTACATTCATCAATCCTTTGAGTGTACTTGAAACAAAACCTCTCATTTTTATTATAGGCTGAACAAGTTTGAAACCCAATGATTAATAAATAACGTATATTCTGTA
>asm|33041566
CCAGACACAAACCTCCCTGCAGGAACGCTGGAGAAAAACAGCTGCAGTGGGCGCTCAGGACCCACTGATCAGCGTCAACCTCAGAGGCAGGTGCACAAGGAGGCTGATTTCCTGTCACGATGTGGGACTTCATCTCTTTACAGTTTCTCTAGTGAACCTCTCTAAGTTCAGAACTCTGTGCTTACTAATGTCATCTGTACATATTTTTTAAAATGATTATTTTAATATGAAAACCTATTCTCCTGTGTACAAAATGCGGATTGATCCTTACAGAGGAGATGAAAACTCCTCAACCATGGTCACCATGATCAGAGTTCTGAGGAAACTAGGGGCTTCCTGGTGAGTCTTCTCCAATCAAATTCAGGACAGGAACCTCAGAAAGATTCCTGACTAGAACTG…
>asm|12275143
TTTTTGCCTGATTTTCAGAAATTGAAAGCATTGAAATTAAGCAGTTTATACTCAGAAAAAAATGGTAACTAATGATGGTAGGTAGATAGGGAAATATTACTAGTTAGAAGCATGTCCACACTCTGAGTTTACAAGATTGTGCTCTGCTCATGTAGGAAAATGAAGGAATAAGGCCAGAGTGCACAGCTGTCATCTGCAGTCCAGGCCCATTGGCACAGATGTCATCTTTCATCAGCTAATTGGAGGCAGTATGTCATGCTTTTTATGATATGTCCCCACTGATGGCTTAAAAAGAATGATGGCAATTACATGAAAATTAAACTATTTGTTCCTGAATGACTTCTGGGTAAACAATGAAAT
>asm|28179636
ACCTACAAATTGAAAGCTTAAAAGCTATATTTCAGAAAATGTCTCTTAAGTACCAAAAAGAGGCCAAACGTCTATTGAAGTAATCAATTGGCTATTAGTTTCAAATATTGTATGTTTGTATGTAAGGTGTTTTATGTTTGTATGTAAGGTTCAAGATTCTCTTCTAAAATAGTGCACTGAAGCCATCAATTTCTATAGATTTTAGTTATTAATGGTTTATTTGTATGTGTGAATATGTGTGTATATG
>asm|31876915
TGTCCACCAGCTCCTAGACCTGTTAACAGTGGAAGATATCTGAGTTACTGGTGGCGAATCCATCCAGGTCTGCAGTAACCACAATTCTTGCCTTCTCAGAAGAAAGACTTTGACTGAGGACTATAAAGCAGCAAAAGATACTAAGGGAAGTTTCACAGCAGGAGAGGACGTTTATTAAAAAGTGATCTCTGAAAGTCATACGCTGAGGGTTTGTCTCTTAATGTGTATGCCTGAGCTCACTTGCCCAATA
>asm|10422950
AAGAAAAGAAAAGAAAAAAAGATCTGGTCCTGTCTGAGCCAGTGAAATTTTTCTGTGGCTAGAATTTAGAATTGCAAGCCAACAGATACATACACAGAGACTGAACATTTTCAGCAGCAGCGTAAAGTCATGACAGAGAAAAGCAGAACTTTTCCACAAACTCCCTCTGCTGAGGTTCCTGGAACTGCTGTTCCCGAGGTGTGGTTGTTCAAGTCTACTGGAATTTATGAGAGGTCTCAGTTTCTCTCCAACAAGTCCCGCCTCCCCCTTTGCTTTTTGTATAAGATAATAATGCCTAACATATATTGAGGAGATGCAATATGCCAGATGCTATATTAAATGCTTAGCAGGTTGTCTCATTTAATCTTCACAACTACCTAAGAGGTAGACTCTTCCATA…
>asm|33037622
CCTGAGCACGTGTGCTTTGTGGCTTTGCATGCACCCCTGAGCATGTGTGCAAAGTGCGGCTTTGCACGCACCCCAGGGCACGTATGCTTTGCGGCTTTGCATGCACCCCTGGGCACATGTGCTTTGTGTACAGCGGCATCTTTGCACACACCCTTCCTCTGGCTGGAAATCTCTTGACCCCCTTTGCCTACTTACTTTTGACCTTTCCTTCATCCCTTCGCTCAGTCATCACCTCCCAGGGGAAGCCTTCTGGGTCTCCTGACTTGCACACTCCCAGCACCACATCGACCATGGTCACAGCTGTGCCCCTAGTTACATGATTCTTTGACTGGTAACTGGCTTCCCACGAGACCACACGGTGCCATTTAGGCAGGGTCTGTGTCTGGTTTTGTTCACTTC…
>asm|33040601
TTGGTTCCAAGTCTTTGCTATCGTGAATAGTGCTATAATGAACATACACTTCCGTGTATCTTTATGATAGAATGATTTCTATTCCTCTGGGTGTACACCCAAGGTTTGGGCCCAGGGATAGTCAGGGAAGTCTTCCCACAAGAAGTTAGCATTAATAGACAAATAAGAGTTAGCTGGGCCAAAGAAGAGACCTTTTAGGGAGAAGAGCAGCACATAGAAAAGTTAGGAGGCTGAAAAAAGTTTGTTCTGTTCACTTCTGCAATGGTTTATTGAATATGACACAAAATGGCTGGGCATGGTGGCT
>asm|33041328
TTTGTAGACCTTTTTTGGGGTATAAATATTTAGAGCTTTAGTCTTAGGGAATTCAAACAGCTATGGTCTTGTGGTATTAGAAGATTATTCTCAGGCTTCTTACATGTCCTGGTTTTTTGTTCTGTTCTTAAGTTAATCAGGTGGTTGCAATTATTCGGAGAGTATGTGTAGATAGTTGTTCAGTTGGAATAATTGTTGTTGACTGGGCAAGTGGCCATATAGGGATTTCTCCATTGAGAATCTATGTGAACCCTGAAGGCCTTGAGTGTCTGAGCTATGTAGGTAAACGATTGGGATGGGTTTGAACTTTGTCTCTATGATGTATTCTGCCCCAGGCTCTCGGTTCTTGTCACAGTTGAGCACCCTGAATTTTCCAGATAATTGCTTCAATTTCTAACG…
>asm|3809887
TGTTTTATCAAATATCTGGATTTTTGCCTATCTGATGTGTGAAAATGGCATTTAAGTATAAATTCGTGTGTCTCTTATTATGAATGATGTAGAACATTTCCTTTAAAATATTTAACAGCAATTTCCATTTCCTTTTCTGTGAATTCTAGACAGAGCATTGTCCCACCTTTCTTCTGAGTGCTTGTTTACTTTACTTTTCT
>asm|33042173
AACTGAGTGTGGACTCAGAAGTGGGGGACCCCCGTTTGCCGCTTCATCATTGTCTGTTGATTTTCTTCAAAAGAACAGGTTTTGAGCATTGGAGTAAAACACATTCATGTCTGGCTGGGGGAGAGATGGTGGGAGGGTGCATTCTGAGTGAATGGGGGCCCCCATCCAACCCCTAACCCTGGACCACCACCCCAGAGCAGCCCCAGATACAACCTGCACCCTCCTTGGCTGGCAGCGGGGAGGCCTGAGGAAGGCCTGGGGGAGTGGGCGGAGCCCCAGGTGTTCCTGCTGCAGGGCCAGTGCCAGGGGGAGGAGAAGGGTTCCAGTCCTGGTCTGGGTTCAAAGCCTTGGGCTGGAGCCCTCCTGGAGTCTGCTTCCCGGCTGTGGGGCTTGGGAGTG…
>asm|4782748
TTGAAATAGGAAGATGACATAAGGAAGGCGTTGGCAAACTGTGGCTCGAGGGCTAGATCTCAGGAGACCACCTGTTTCTACAGGCCCTGCTAGCTTAAGATATAAAGGATTACAAACCAGAAGAGAGTATGCAGCAGCAATTTATGTGATCTGCAAAGCCTAAAGTATTCACCGTCTGACTCCTGACAGCCAAAGTTTGCCAACCCTTGACACAAGGACTGTA
>asm|21497361
CAATTTGTATTGTGTAATAATTAAGTGTTCAGTCATTTTCTATGTTCTTTGTATCAGTTAACTCATTTAGGTTTCTGGCTGATTAATATCCACAGATGTAGAAACTGGACCACAAATAAGTCAGGTAACTTGTCCAAGTTCATATTAGTGTTACAACTGACTTCAGCTTGGAATTTTAACCAATGGGTTATAGGACGACTCTAAATTTTACATGTGGAAGAAAATGAAACCTGCCCCTCTGAGACTAATGTGCATAATGTCCAAACTCCCCATTTATGTAATAAATGAAGTAAAAGTATTGTGACA
>asm|33043151
AAAAAACAAAAAATAAAAAATAATACAATATAAAAGGCTTTTTTGGCCAGCTGCTTCCTGCCCCTCCCTTCCCCTCCTCTCCCCCACCCCAGATATAAACCACAAGGCATGTGTCCTTCCGAGCGTCTCCCACTCCAGTGAATCCTGTGCAATTATCTGTGCTCATACATGAGGCAATCATGTCACTGTTTCAGATACAGGATCTCACCACCACATAATTTTTACTGCCTCTTTTCCTTTCCTCACTCAAGAAAATGGTTCCAAGGAGCTGGTACAGATGCATGGTGTCTGAAACAGCCACAGAACCATCCACAGATGAGCCACAACCAGTCAGCCACCACTTGGCTTAGTCTCTGAGGGGAGGGCAGATAGTGCGGTAAACACCCATCTGTCTGCCAG…
>asm|3245536
TCCTTTCAGAGTTGTAGATTCATATCCCTGTAGGAAACAATTTTTTCAACTAAGGTACAATGATCTGTGGTTCATTTTGTCTTTATTCTTATAGACAGTCCTTATTTCCAAAGTTGTGTTATACAAATGAGCCAAAAATGGGTCTTATATATTGGCCCTTAGGCTGTTTATTTTTCTACAGCAGACTAAGACTTTTAGTTTAAAAGCCTACCAG
>asm|33042233
GGGTCCCTGACTTCCCGCAACACTAATTTCTAGAATAGCAATAAACTGAATAAAGTTGGTTTTATTGGCCTAATTTTTCTGGCAAAGTTGTATGTCAGCACATAGGACATCCTTTATCTCACAGTTGATTTTTGCATCATGATGTCAAGGAAGATTGTGAGTGGAAAAAATGTGAACTCAAACTATGTTTTTTCCTAGTCTCTCAATAACAACAGTCAATGCAGAAGACTTCTGTGACCACATGTGTGGGAGTTTCTCCCTACACTCCAGGCAAGCAATCAATTCTGTAGCAGATACCAGCTAGGTATAACAAAAAGACAAATGAGACTATTAAAAACAAAAATCAACCTGGTAGATTTAAACCCAGCCTTAATGATAATCATTTTAAGTGTAAATGAC…
>asm|11253251
TCTGTCTCAAAAAAAAAAAAAAACTATTGCTATTGTTATTATTGTTATCATTAATATTATTCATGCTGAATGGACACTACCCAAGACCAATGTCAGAACTCCCACTGTCACTTCCTAGCTGGGTGTCCTTTAGAAATACTTGGGCCCTCTGAGTCAGTATCCTCCCAATGAATGGAAGGTAACCCCACCCCACCTTGCAGTTACCAAGGATAACATTCAGAGATCACTGAAAGAGAGGGCCCTTTAGTCTAGCTCCCA
>asm|20311380
GCTGGGATTACAGGCGTGAATCACCACGCCCGGCCTTTCCTCCTCTATTATGCCCTCTCTTTACTCGGTCTCCCTTGCCCTCCTAGTGCAATTTGAGAGCTTCCATTTGTGCAGATATTTGATTGGCTATTTCCTCTCCAGCCCGCCATCTCCGGAGGGCAGGGATTTCTCTCTGAGTGTTTTAAAGCTGGGTCCCATGTTTGCTGAACACATGAGTGCCAGGGTCTGAGGAATGTTAGGAACTGGGTTTTGGGAGAAGTTGAAAACCAGGGGAAAAACTGATGCTTGTGTTTGCAGGCAAGGTGGGTGTGGCCCAGTGGAAAGTCCCCTACCCCGGAGGCCCCCAGGGCAGCCAAAAAAACTAAGAAATGCAAAACAGGTGGCTGAAGGCTCTAATGC…
>asm|33042340
TGAGCTATAAGAACAGCCATAGAAAAACATGTTGCTATGGTTTGCAGGTATCCCCAAAATTCATTTATTGGAACTTAATCCCCAATGCAACTATATTGAGAGATGGGGTTGTTGAAAGGTAATTAGGTCGTAAAGGCTCTGCTATCATGAATAGATTAATGCTGGTATTGCAAGAGTGAATAAGTTATCAAGGGAGTAATTTCCTGTTTTAAAAAGATGAGGCCAGGTGTGGTGGCACACACCNNNNNNNNNNNNNNNNNNNNNNNNNNNNNNNNNNNNNNNNNNNNNNNNNNGGGCAATAAGAGCAAAACTCCATTCCAAAAATAAAAAAATAAAGATGAGTTGGCTCCCTCTGCTCTTGATCTTGACTGCATTCTCTAGCTCTTTCTTCAACTTTCT…
>asm|33042735
GCTATTTGATTTAGTTAGTAGTTGTAACAAGTTGCTTTATTTTAAATTGGAGCATCATAGGATTTTGCTGAAAAGGGCTCTCTAATGTATTTTTAAACAGCTTTATTATTAAGGAATAATTGATATGCAATAAACTGTGTATTGACTGTATTTTCTTGTTTTCTATATTCTGGATGCCCTGGCATTTTGGATCTTGATCCTGGAGGGTCTAGCTAATTCCTAGATACTGAATAGCAAACAATTCTCCAGTGGGTGGGCTTTTGATATAAAACCAACCAATCCAGGTTCTTCCCCTTAATGTAGTTCTTTATCAAACTCTCCCACACCAAGCCAATATTACCCCTGCCCTAAATCACACGAGGACGAGACAACTATAGTTCATCCCTGTAGCCCAGAGTC…
>asm|33038566
GAAGTCGAATGGAGTAGCTGAGGCTCAAAGCTGAGTCCTGAGACTTTCTGATCCATAACCCCAGGCTTCATGTCCATGGGACCGGGCTGCAAATCAGGAGACATGGGGGTGAATCCTGGTCCTTCTCTGCACCCAGACCAGAGAATCACACATTCTCAGAGTTAGGTGGGGCCCTGCAGGTCTCTGAACCTGGGCACAGCTCTTCGGATGCTAATTTCTACCCCAGCCTCTGGGCTACCATTTCCACTCTTGGATGTAAACGGGCCTCACAGGTTATGCAACGTGGAGGCCCTGCTGCTGTCACTGCCACAGAGATGCTTGTCCAGGCTCAGTTTGATTACCTTGGTTGACAGGGAACTCACTGTCTCCTAAGGGAGCCCATGTGGGTTTGGACTGTTC…
>asm|33042638
GGGCGTTAAGAAACAATCCGTTGTATTCAGAGAGTGCCTACCACACCTGCTCCCAGCCCCTCGTTTGATTTTGCTCCCATTGTGCAATGGGTGTGACATCAGTCTGAATGTTGTTACTGGCTGCTATTTGTTATTTATCGCATTTAAATGAAGAGTGTCCGCCTTAAAGAAATAGTTTCGGGCCACAGTGACTTCTCCTCTCCTCCTGCTCCAGGCTGCCCCCTGCCCATCCCTGGCCGGATGCCCTCAGCTCTTGAGCCTCTCTGGGCCCCACGGCGAGGGGACAGGCCCCTGATCCTCCCAGGCCTGTGGGAGGTTCTTTGCTGGAGCCCCATGTTATGTCGTTCTGGGTCCAAGCTTTCTGGTTACCTTCCTGCCAGGGTGGGACTGTGTACAGCC…
>asm|7933284
CACATAGACATACATATTCTCTGCCAGAACAAGCCAGTCTCCAGACGTGGGCAGGTAGGAGGGGCAGGGGCAGATGCAGAGTGACGGCCTCTCCCCAGCCAGCCGTCCAGATGCTGGGGCAGGTCCGGGTGCCCAGGGGCTGGTGGCGCAACTGAAGAGCCCAGCTGCAAGGGGAGTTTCCTCAGAGGTGGCTTTAAATCTCTGCCTCTGGCCAGCAGAACTGGCTGTGGCGGAGAGAGCAGTGTGTCCAAGGGGTGCCTCCCAGCAGGGCGGGTCAGAGGCTGGGCTTCCTCGCACAATCTCCAGAGAAAGGGAGCTCCTCCCAGGCCTGCCTGTGGCTAGACTGACCTCTCCACCTGCTCTCTTGCCCAGGCTGGAG
>asm|4230693
AAACAATGGCTACTACTGCTATCATTGTTCTATGAGCTCATATCGGTGACTGCACAGCCCAGAGGGACATTCGCATCTGCACAGGGCAATGGTCTGAGGTGAGGTCCAGCCTCAGAACACACTTCTACCACAATTAGATACTACTTCATGCCCACTAACACAAATAAAATCAAAAAGAAAGAAAGAAAAAGAGACAGAGAAAGAAAGAAAGAAAGAAA
>asm|33037834
TCAAAACTTGCTACAAAATTACAGTGCTATTAAAACAGTGTGGTACTGGCATAAGGACAGACATAAAGATCAATAGAATTGAATTGAAAGTACAGAAATAAACCCTTACATTTGTGGTCAATTGATTTTCAACAAGAGTGCCAAGACAATTCAAGGGAGAAAGAACAATCATTCAACAAATAGAACTAAAACAACTGGATATTCACATGCAAATGAATAAATTTGGACTCCTACCTCATAAAACACAAAAAAAAAACCACCCCAAAATGGATCATAGACATAAATGTAAGTGTTAAAACTCTAAGACAAAAACTAGGAGTAAATCCTTGGAAACTTTGATTAGATAATATTTCCTTCTTTCTGCTTATTTTGGGTTTAATTTGCTTTTATTTTTCTACT…
>asm|33042133:asm|33041822:asm|33038899
AGAAGAATCAATGCCGTAGAAGTTACTTTGTTAGAAAATACTGAAGTTGAAGAACAGAGAGCCAAAAAATGCAGTCACCATATGAAAGGCATACTGGACATGATAAAATGTCTAACATGCATGCAATTGGATTGATAAAAACCAAAGCATGTCAGTAAACATTCTAATTCAAGCATAGCACAGATGAAAAAAAATAATAAAAAAGCAACACCATGTCAACTGTGCCAGGGACAGAATCAAAAGCTGGAACTCATGGGCCATGTGAGCCCCAGAAGAGAATAATAACACATCAAAATGGATGAAACATTTGTAGAAAATAACTTAATCAGAAACAGTGATTCTCAGCTCCAGGAAACACAGCAAGCCGTCAGAGGCCAGAGGCTGAAAGCTGAAGATAAG…
>asm|33041906
ATAGGTTGCCCTGCAGTCTCCAGTGCCAGCCTTGAGCAGTGGGGTGAGGGTCACAGCTGATGCGTGACCCCGTTCCGCTCTGGGCCTGGTGGGCAGTGCCCTTAGTAGATGGTAGAGATGGTCCCGATGACCACGCTGGCTGGGAAGACTCTGATCTTGGCCCTGGGGACCAACGGTGGCCACGGAAGCTGACCGTGCACACCCCTGTTCCCCCTGGGGTCCGAGTGCAGAGCTCCGAGCAGCCAGGCTTGGCGCCAACGCTTCCCAGATGTGGGCTGGTGGCTTCACCTCAGCCCACGCCACCACGCTGGGACGCATGCTCAGGCCCCACCCACTCACCCCTGCCTCCCGCTCACCCCTGCCTCCTGGCTCCCAGGCCTCAGGCCCTTCCCCCGCCAG…
>asm|33032181
GCATGCACCACCACACCCAGCCTCTGGTTTTGATTACTTCACTCTCCTGCCTGAAACACTAGGAGATACTGAAGGTAGAGAAGCCAACTAAGTTGGAGCACCAAGTTCCACGTGTTGGGAATAATCAGAATAAAAAAAAAAATCACAGAACAGGAGTCTGGCAATGGAGAGAGGAGTTTGAGTTAAAAAAAACATGGGAATCAAAACATTGCTGGAGTCAAGCCTCACAGGTGGGTCCACCTGGCTTCAAGGGCAGAGATGGCCTGAACCACTTGGAAATAGTAAGAAATGTTTTATTTTCCAGTATTTCTTTTACTTTTGGGACCTGTTTTGGAGAGGAATTGAGTGAATAAACAATGTGGGTCTCAGATAAAGAGCCATCTTGCACCCTGCCCCTCT…
>asm|33040983
AGACATTAAAGAACTATATAAATCAAAGTTAGAAAAAAACCCAGATGTGAGTTGGGAAATCTGAAGAAAATTTAAAAGAGAAATTTAAAAATATTAATATAAAAAATGAAGACTAAACTGGAAAGATACACTAGAGTGAATAAACAAAATAGAAAATACTCAGATGTTTTGTTTTAACTTCCTATTGTATGAGTTTTGGAGACCAACATAAGATAATGACTTGCCTCTGGATATGAAAGTAAAAAAACAGACACAGGCCTATGTAGTGATTTCTTACAGAACAACACAGCAGAAAGCAAATCCCTAACAAACCATGTGGACGTGGCTTTTACAGATGGTTGTCCAATCCCTGCATGCTATTGCTTGCTTATGGATGAGTGAAAGGAATAAAAATTTTAA…
>asm|28750976
TTAACCAGTAATTCACTTTAAAAATGGGCAAAGAGCCTGAACAGACCTTTTTTTCAAAATTCCAGCAGGTACATGAAAAGGTGCTCAATGTCATTAATCATCAGGAATTTGCAAATCAAAACCACAGGATCATCTCACACCTGTTAGGATGGCTATGAAATAGACAGGAAGTAACAAATGCTGGTAAGGATGTGGAGGAAAAAAAAACATTGTACACTATTGATGGGAATGTAATTTGATACAGCCAATATAGTAAACACTATGAAAGTTTCTCAAAAAAAAA
>asm|19884151
ACAGATATAATTTACTCATTTAGAAAAAATTCTGAATATATGAACTATAGTTTTCATGTGGCACATTAGATCTTTAGACTTCTTCATCCTGCCTATCTGCTATCTTGTATCATTTGGCCTAAATATTCCCATTTCCTATTCCCTCCCCCTGCCATCCTCCCATTAACCACTATTTCATTCTCTCTGTATATTTGAGTTTTTACAAATTTCACATATAAATAATATACACTATTTCTCTGTGTCTGGCTTATTTCACTTA
>asm|33040768
CATGAGCCACCACGCCCGGCCGGCCATTCACTTTTTGCCAGTGGGCCAGGACAGCCTGGGGTGGGCACTGCTTTCTACCTGTACCCTCCTGTCCACTCACTTGCTTTTGACACACTTGAGTCCTCTGCCTTCCTCAAAAACGCCCTTCTCTTGGCCTCAGCTAGTCCACATTTTCGTGGGTTTCTCTTATCCTGTTGGCTGCTTCTACTCAGCCTTCTTTCCTGAATTCCACCTCCTTTCTCGCCCTCCAACGTGGAAAGTCCTCAGGACTTGATCCTGCCTGCACCCACCTACCTCCCTATGCCTCTCCAGTGAGACCTCACTCAGCCTCACCTGTGGCCAAGTCATTCCCAATTTATTTCTCCTCCTTCATCCTCAGTCGTGAGGGTGACATACCCA…
>asm|12811743
TGCTTCCTAGACACATCCCCACCTGGCCAGCTAGAGCTGCCTGTGAGGGCAGTAGGGCTGGGCTGGCCGGGTCTCCGGGGGAAGGAGAAGCACTGGCCTGGAGCCTGGGCAGAGCTGGGCCCACGCCAGGGCCTGGGGTCTGAGAAGGAGCTCTCGGCGAGGGGTTCCTGGAGGAGGAGACAGAGCCTGAGAGGGATTCG
>asm|15313275
GTGTGTGTGTGTGTGTGTTTATCTACTGTAAGTTCTTAGCAATTTTATCACCTGTGTAGGTTTGAGTATCCACCAACACAGTGGAGATAGTGGATAGTGTCAGTACTACAAGGATTCCTCTGGATTTATTCTGGTGCTTTTTTATAGACACACCCACCTCACTCTTGCCTCACTCTACCACTGCTACCACCACAAGAACCTACAAATCCATCCCTAATAGTCCACGGCAACCATAAATCTGTTCTCCATTTATGGTTTGAAATGGTAACATTCTAAGA
>asm|18863473
TGGGGTTACAGGTGTGAGCCACTTTCCCCGGCCTCCTAGACTGACGATCTTTTGATGGTGTTTGCTCTTCCCCACACTCTGAAGTTTAAGGACACAATCAATGAGACCAGTCTCTACAGCAGAACACGTTGGTGCTACCTGCTATTCTGTTGTGGAGTTGGTGGTTGGGAATTTCCTATTGAGTAGCTCTCATTCAAGGGGTTATAATTCCGTAAAAGCTGCCCCCATCCTATCTGATGTAAAAACCTTCAGAGTTGAAACCATCCATCACTAGTTACAAAGTAGCTCAACAAGAATCCAAGAGGCAGGCCGGATGTGCTGGCTCAGGCCTGTAATCCCAG
>asm|33040231
AGGAACTCACTCGCAGAGGCCCCACACCCCAGGGCTGTTCTAAAGCTGCTTCCCTCCCCTGCACCTCCCGGCCATCACAAGATGGGGACAGGGGAGGGTGGGCCAGATCGGGACCCCCCAATTATCAGGGTGCCACGGAGGCTGCCACCAGAGTGGGGTCTCCAGTCAGAGCAGATCCAGCAGTGCCCGTTCCCGGCAAGGCTCCGTGTGGGCTAGAGCTGGGCAGCTCTGCTGACCCCACTGCCCAGAACGTTCTACCACGCCAGCGACCCRTCAGCCACGCCCTCCTCCCTAGAGCTGGGCAGCTCTGCTGAACCCTCTGCCCA
>asm|33043105:asm|33042991
TTTTTAAGGAGGTGCTCTTAGGTAACTTCAGTAGGGAGGTGAGCGAGGAAAGATAAATAAGTCAGCAAAAGGTGTATTATCAAGCCATATTCTAGCTGTGGGCAACTGGAGCTCACACTGAAGAGCTCTGAGCATCAATATGGAACCCAGCTCAGAGTTACCACACCTGAAAGGCGTGGAATCTGGGGTATTGATCCTCCATGTCTCATCATTTGTGGCTTGAGGGCTGCCTCTGGAGACTTATTCTTTAGCCCTTCTGGCACATACAGTCCATGAGCTAAGCGAGCTCTTATAGCAGCAAGAAGTCCTCAGGCAGAGAGTCGTAGGTTTGCAGTAAGCAGCATTTGGCATCCAGAGAAGAATGCTGAAGGGACCCAAGGGGGTGGCTGAGTGCACCTG…
>asm|33043125
TGGTCCATTCTGAGTGGAGGGCTGGGCTCTGGGGAATGGGGGGAGACTTGGCCAGGCCATTGCCAACATGACTGTCCATGTGCGTTCCTGGCCTCCAGCTGGGTCTGCATACCCAGAGGCATTTAGCCAGGATCTGTGGGAGTTACAGGCCTGTAGCCCCTAAAGTCCCAGCAGGTCTGTGGGACCCCAAAGTCTCTACAAGAGGGAGAGGGGCCATGCTGGGGCAGACCTGGCATCTTTAGAGGTGTGCCCCTGGCCAGGCATTTCCCCCTGTGGCCATTCATTTGCTCACATCATCACCTGTTTACCTGTTCAGCCCTTCCTTCACTCGCCAGGTCACTGGCCTGTTCACTCTTCCATTTCCTAGTCCTCTGTCCGTTCTTTGGGCTACTAGTGCTT…
>asm|14401648
TTCAATACCAACCTAAACACAGAGAGAAATTTAAGATAGAAAAGAACAGGTTATCTGCAAAGATCAAGAATCACCTTGATATCATACTTCTCATCAATACCACTAGAAGAAAGAAAACTTATAAGCAATATTTTCAAAATGTGGGAAGGAAATCACTTAGACCTTAGAATCTTCTGTATGCGTATGTGCAAGCATTCAAATAATAGGTCATTTAAAAAATAGTTCTGTGCCATTTTATCACATATGCAGATTCATGTAACACCACTGCTATCAAGATACAGAACTATTCCATTACCACAAGATCCTCCTCATAATACCGCTTTACAGTTACACCCACCTCCTCCCACTCCCCAGCCCTAATCCCTGGCAGCCACC
>asm|29333197
TTTGCGGATAGAATTATACAGGATGCAGTTATAAAGATCTTTCTCCTATTTGCTTTCCGGGAGAAACAAGGTGATGAGGCAGTGGATTTCTTTGCTCCCCAAGTTCATGTTTGATCCTTTAGCTAAAATACACTTTCACTGTTCTTTCTCAGTTCCTGTACTTGGTTCTCCCACTCGCCTTCTCCGCCCACATCCTCTCTACCCATCCCTAAACTTAACCATTCTTCAAGATTTGGTGTCCCTCAAGCAAGCCATCCCATATTACCCATTTTATTACTGGAAATCTGGGACATTTCTAGTCTCTGAATTTCTATAGCTCTCGGCTGTTATCCCACTTCTTACTGCCCGAGGCAACTGTGCATTGTGTGTCTGGGCTGCGCATCTCATCTGCAAGGGTCA…
>asm|25256963
CACCACCACTATCACCATCATCAAATCAATATCACCAGGAACACTTTTATTGGGTCACTAACTTCAACATGACCACAGTTATTATCAGAAAGATCAGTTCCACCATTATGTTCCCAGGACTTGACACATCTTGGCATAGACCATATTCTCAACAAATAGTTGAAGGACTGAGCTATCATCACCTCTATCACCACCTTTCAAATCACCAGTTGTCATTTCACTCTGGGCTGGGCCTCTCACATCTCCTGCAGGAATGTCCTCTCATCCAGGCACTGGTTGCATTGGTGCCACACACTCTTCACTCTTTACTCTTGGGAGATTGTCAGCCCTCAATCCTCAGGGGTCCTCCACTCTGCTGAAATAACC
>asm|32206768
TTTCTAGAGAAGTGACATGGCAAAGGAAAAGGACTTTGAGTCTCTGGTGGCAGCAACTTGTGAGAAGGCAAATAAATGGGAGATAAAGACCAGTTGGTAAAGCTTGTTCATATAGTTTCCTCTGGGATCATCTCCACATAATAAGAATCTGAAGTTATCTTCACTGATCAACCTTTGTTCTCACTGGGAAAAGGTGGGCAGGATGACTTTTGTCTTTGTGAATCTGTGTTTTGCTTTTAGGCAGATAGAGGGAGGG
>asm|6244594
TTAAAAAGCTAGAAAGATCTCAAGTTAACAACATAACATCACAACTGAAATAATTACAGAAACAAGAGCAAAGAAACCAGAGAGCTAGCAGAAGACAATAAATAACCAAGAAAAAAACCAGAGCTGAACTAAAGGAAATAGAGACATGAGAAACCATTCAAAAGATCAATAAATTCAGGAGATTTTTTAAAAAAATCATATAGCTACACCACTAGATAGACTAATAAGAA
>asm|33039937
AGAGGAGCCTGAATTCTGATCAGGTGTAGACATAAATGATTACCTATCATTATTCTGGAGATCACAAGATTTACAACTTCCCCAATTACTCCTGCAGATTCCTTCACTATTGTAGCACCTAACATTGGTCTTTTGAGATTCCTTTTCAGGTTTTTGCATTTCTGATGACTGGTGGCCCCAACTCGTCCTGTGGCCCCACCCAGAATCAACTTCAGTGGCCATGAGGACTATTTCCCACACTCCTATGATTCCATCCCCAACCAGTCAGTAGCACCCATTCCCTAGCCACCTCTCCTTCTCCCAAACTATGTTTGAAAAACTCTAGCCTCCAAATCTGGGGGGAGGCGGATATGAGTAATAATAAAACTCTGGCCTCCCATTTAGCCAGCTCTAAGTGTG…
>asm|33042888
CTGGGGTTCAGGCAGAAACAGGTCTCCAGCAGAGGCCACCCCTTTGCTTAGCTCCTTTCCTGCCCATCACTCTTCCCTGAGAGCTCCTTTCCAATAAACCACTTGAATAAGTCTCTGTTTCAGGCTCTGCATCAGGGAACCTGCCCTAAGACCAGCTTCAATTCAACTTTCCCGGAATTTCCTGGACACTTCCCCTGCAAGACGCCCTGCACCAGAGCTGGGTGATGAGAAGTCCCAGAGTCATTCTTGGGGTTTCTGTTCCCTGACTATAGTGTCCAAGATGGTCAGAGCTGGAACAAATGGTAGATAACATCTAGTTCAGGGTTTCCTGAGCATGCTCTGAGGAACATTAATCCCAGACTGGTGGGGGAAAAGGGAATCTGCCTGCAAATGAATGTA…
>asm|33042633
GCATCTCTTCATCTGTATCCTTTTTACTATCTCTATAATAAATGGGTAAATGTCGGTAAAACATTTCCCTGAGTTCCATGAGCTGCTCTAGCAAATTAATGGAGGCCAAGGAGGTCGCAATTGTGGGAACCCCAATTTATAGTCAGTCATTCAGTATAGGCTGGGATCTGAAGCGGGGGGAGTCTTGTGGGACTGAGCCATCATTATCTCCAGGCAGGTCATGTCAGAACTGAATTATAGAACACCCAGCTGGTGCCCACTAGAAAACTGGTTGGTGTGTGGGAAACCCCCCACCCAACATCTGAGGTCAGAAGTGAGTGGTGAGTGGTGTGGGACAGCAGAGAGAAAAAGCAGTCAGAGGGGACCTTCCTAAACATGACTGGAAACCCATAAACCATG…
>asm|25293057
GTCTCTGAAGATCTCGTGTCAGATTTATGGAAACAGTTTTGACCTCGACTGGGTCGACTGGTTCCGCCAGACGCCCGACAAAGGCCTTCAGTGGCTGGGGAGGGTCTATGGTGGTGACTCAGACACAAGATATAGTCCGTCGTTTCGGGGCCAGGGCACCATTTCTGTCGACCCGGCCATCAGAACCGCCTTTTTGCACTGGAACAGCCTGACAGTCTCGGACAGTGCCACTTATTTCTGTG
>asm|31658544
TGGGATTACAGGCCTGAGCCATCATGCCTGGCCTGAAAAGCAGTTTTTAAAAAATCATCTATGATCTCACTGGCAGCATTGTATCATTCATACTTTCTAACCTTTATTCTGTTCTAGATGTTCTATTGCACATGGCAAGATCACACAATATCACAGTGTTGTTCATAAAGCAATAACTGATTTTAGCTTTTTATTATGGAAATGTTAAAAAATACGCAAAGTAGGCTGGGCATGGTGGCTC
>asm|9838931
GCTTGTTATGGGAGAATGTATATTTCCAAGACTCTTGAAATTAAAGAGAGTGAGCTATCATAAACTGTGAGCTCCTAGACAGAAATAATTTAGAGTATGTGATAGTAAGCACACCTGTCAAGGCTCTCTCCTTTGAAGAAAATGTAATGAGGAGGACTCTGAAAGAAATTAGAGCATGTACACACAAAGATTCAAAATCAATCAACATTATTATTACAAAAGCTGAGAGCAGAATTAAAAGAATGCCTGTGCTTGGAATACTTGTTATGGAGAATTTTAATTTGCTAAGAAAATGGATGAGACACTACAGTATTTTGAAGTGATACTTCCTTCTGATCATCAGAACAGGAGCAAAGGAAGAATATTTAAAATTGAAAGCTTTTATATAATTCTTACTGT…
>asm|22769028
AGTGTGCGTGAAGGCTGAGAAAGACCGTGTGTGGAAAGAAGCCAGAGTGCTCTGTGCAATGCGGTCCCAAGCACAGGCGACCGAGGGGGCCTCCCGGGCCAGAGCAGTGTGGAGCACCCCCACCACAGCACCTGCTTCCTGGGAGCCCTTGCTCAAGGGGGCCTCCTGTCCCCCCTTGTCCCGGTCCCCAGAGCTGTTCTGGGCTCCTGTCAGCCCCGTGTCTGCTACCATCTCTGTGGCCTCGCCCTTTGCCTCGGCCTGGCGGGAACAGAGCAGGCCCCTGGGTGGCCACCAGCTCCTATTATCAGTAGGGCCCCCTCCACCCTCCACGCAGTCCTCA
>asm|33042109
GGCTAAGAAATACATGGAACATTTTATATTATTAGTTATCAAAAGTAAATAAACTATTGATACAATACTTAAACCCATTTTCTGAAGATACATTACCAATATTTTGAGTAAAATCATAATTGGGGACAGCCGACAGAAAAATAATAATACATGCATGTGCATGATCTAAAGGTTAATGTATTCTCGATGTTGTCCCAGGTATTACATCTGAAATTTTTAAGTATATCCTGAATTTGTGTGGGTCCTTGGAGAAATTAATTGTAAGAGCTGATTTAGAGGGATAATCTCCAATATGGAGATATTACTATCTCACCTATAAAGAGAATGAAGCTGCATTAGATATGTAAAGTCCTAATTAGAAACCCTGTCCCATGGAAAAGGGCTCACCCTATTTGGCTG…
>asm|22034852
AGAAACCAGGCCAGCCTCCTCAGGTGATCCTTTTCTGGGCGTCGGACCGGCAAGTCGGTGTCCCCGAGCGCTTCAGTGGCGCCGGGTCCGCGACACATTACAGTCTCACGATTCGGGATGTGCACTCCGAGGATGCGGCCATCTACTTCTGTCAACAGTTTTACTCCACTCCGACTTTCGGAGGCGGGACCAGATTGGAGATCAGACGA
>asm|31033251
ATGAATCTGTTCTATAGAAAAAAATCATTACTTTTCATTGATTCTGTTTCCATGCAACCTAGCGCATGGGCTGGAATTCTGGCACTTAGTAGCTGTTTAATATTAAGCAAGTGACTCAACCTCTCTGAGTCTCAGTTTACTCCTCTGTAAGATGGGAATGATAGTTGTACCAACTTCTTTGGGATATTACAGGGATTAAAT
>asm|17996930
CCTTCAGGGACTGGAGGCAAGGTAATAACTTGACACAGATTTGAATCATATTCATGAATGTATAGAACTTGTCAGCAGCAACTATTATCAAATATCAACAGTACCCAAATTAGGGAAGAAACATTGTTTTCCAGATATTGTCTGTATATATTCTAGGGTAAAGCTAAGACAATGTAGTGTCAAAAAACGTGGTTCCAGACCAGTCTGGCTAACCTGGTGAAACCCCGT
>asm|5957556
GTGTCTGTTAAACTCTTTCTCTTTCAACCCTGCAGAGGCCTGCTACAGTGACAATGGTGGCCGTGGTACTATCACAAAAATCCATAGAGGAAATCTGTCTCTCTGGACAGTGAAATCAGAAAACCAGGTACCTGTTGCGCAAAGTGTGACTGAAATCCTCTTTATTATTTTCTTTCTCTTTTTTCCTCTCCATATTACCTCAAAGGCAGGCCCAGTCATGCAGAACTACACAACCGGAC
>asm|15769707
TCGCACAGAGCCTCACAGAGGCTGCCTTTCCTCTTCCCCTTCCCCTTTCTTCACCTCTTTCCATTTCACTTCTTTGGGGGTTGAACAGGGAGGTCAGGAAACAGGAAACCAGGCCCAAGAAGAGCCACAAAGAAGGAAGGAAAGAAAGAACTGATAGAACTTGGGGACTATTTGAAGTAAAAGGGAGTGGGAAGATCTTCAGAAGTGAAGGATGTCTTTAT
>asm|28785568
ATCCTCCCACCTCAGCATCCTGAATAGCTTGGATTACAAGCACGTGCCATAATTAAAATCAAGTCAATTAAAATTAGATGAAATAAAAAATTTCCCTCCACAGTCTCAGTTACATTTCAAGGCTTTGATAGCCACACCTGTAGCTGGTGGCTGCCACATTGGACAACACAGATGTAGACCATTCCCATCATCACAGAAAGTTCTACTGGGTGACATTGCTGTAGCTCAGTGATTCTTAGCTTTTTAGGTTATAACTGTCTTAATAATCCAATGATAGCAATGAATATCTTCTCCAGAGAAATGCTCATAAAACTACGTATACAAATTTCTGCATAAGGTTTTAGAGAATGCTACGGACTCCAGGTTAGAACCAATTATCTTGGCCAGGTGCGCTGTCTC…
>asm|33042656
TGGCTGGAAACAAAGGCTGGAGTTTGGGAATGGAGAATCACCGGATATGAGCTGAAAAAGTGGCTGAGCCTAAGCGTGACAGGTGTCAGGTGCCAGTCTCAGGAGTAGGCAATTGTCCTGCATGCAGTGAAAAGCCAGAAGATGGAAGGAAGGACAGGATGCAAATGAGTTCTCGGAACGATCCACCTGGTGGCTGGGTCAGGGAGCAGGCATGGTGACTTCAGACCTCATGNNNNNNNNNNNNNNNNNNNNNNNNNNNNNNNNNNNNNNNNNNNNNNNNNNAACTGAGGCTTAGGGCAGACAGCTGGTGGGTGGTGGGACTGGGATTTGAGCCCACTGGTGTCCCAGGCCCGGAGCTTGGCTTCTTCCATTGTCTTACCACAGCCTGCACTCACAGGA…
>asm|24444039
CCGACTTGGCCCTGAAGTCAGCTCAGTCACTCTGCTTCTGACCAATTCTTGATAACTGAGCCAAGGTCCCCTTTGTCAGCTACTCAGAGCATGCCCTTCACAGACCAGTCTCCTTTTGTTGTTTGTGAGACCATTTCATGAATACTATCTGCTCTGGTCTGCATCTGATCTCCACTGTATACCAAAGCACACTCAGAGGGAGGCTGAACCTA
>asm|33043196:asm|33038753
CACAGAAAGGCAAGGGAAGGTGCTGCCCTCCTCCGCAGCACAGATTCAGCGATGCCCTTGGTCCTAGCACCGAAAACTTTGGAGCCCCAATGGGCCCGGGCAGTGCGAGCCTTCATCTGTGCCAGGTGCCTCTGCAGTCGGTCTCGGCCAGGCCTGGATCGGTCCCAGGACCTCAGATGTCTTCCTTGTTGCCCTCCGGTCTTTCCTCTGAGGTGTCCTTTTGGGCTAGTGCCAGGGGTTTCCCAGCTCTGACTTTCCTAGTCATTCACCTGAGTCTGAGGCCTCCTAGGTGAAATAGGATTTGTATTTCAGATCCATCTAGACTCCCGTCTCTACCTGGGTACCACGTGCTTTCCTCTCTCTATGATTTTTCCTCATGTTGAACCCTACGGTGGTCTC…
>asm|33041354
CTCTTCCGATCTTCCCCATTCCAAACTATTATCCACCATCCACAGCCCACCCACCATCTGTCCACCCACCTAGATACCATCCATGCACTATCTGCAACCCATCCCCCATCCATCCACCATCCACCAACCATCCACCATCTATCCACCCATCCCCCACCCATCCACCCATNNNNNNNNNNNNNNNNNNNNCCACAGCCCACCCACCATCCATCCACTCATCTAGCTACCATTCATGCACTATCCACAACCCACCTACCATCCATCCACCATCTAGTCACTCATCCCCCATCCACCATCTACTCATCCACCCACTCATCATCCATCCACTATCCATCCCCATCCACAATCTACCCACCACCATCCATCCTCCAATCTACCGCCCACCCACCCATCCNNNNN…
>asm|33041869
AAAAAAAAAAAAAAGAAAGTAAATACTTATTTTACAATGAGTTCCCTGTTAACCAACGAGATACAGAAAAGAAAAACATTCCCAATTAGCAATTACAAACTGGAAAGTTCATGGACTCCAGGTAGCCTCAGCAACTATACCCTATGGTGTTCAGCCACACGAAGATTTCCTATATTGAGAACCGATCAATTTGAGTAAGACTGGTAGACTTTTTATATTTACAATGCCTAGGGGAAAGATTATTACGTCTAACCATCAAATCATCATACCTTGGAAAATGTCTTGCCTGGAAGNNNNNNNNNNNNNNNNNNNNNNNNNNNNNNNNNNNNNNNNNNNNNNNNNNTTAGTAGCCACAAGTGTGATTTCTATAAAGACAGATATGAGCAAGTAAGTGAACTT…
>asm|33039022
GACAGTGCTCCCTGTGGCCTGGCCTCCTGTCCTCAACTCCCCGGAGCCTCTCTTTCCTGTGCCTGCTGCCAGCAGGCCATGTAGAGGCCATAAGCCCCAGATGGAGGTGGCAGCCCATCCTCTCCTCCAGGGGTGTAAAGCAGAGGAAATGCAGCGTCTGTAGAAGACACTTGGCATGCTGTCCACTGCCCTGCAGGACTGAGCCACTCACCACCGCTGCAGGGAGTGCCGCAGGTGACTGCTCACAGCTGCCCATCTCCAAGCATTGCCAGGGGCCAAGCTACATCCAATGACTCTTTCTGGCCAAAGGCCCTGGTCTCAATTTGGGATGAGTCTGCATGGCTGTTGCAGCCCCAAAGCTCCCCATGGGATGGGCCGAGGCCTCTGGCAAATGTACCA…
>asm|32148217
CCTGGCCCCAGTAGTCACCCTCTATTTGAAGTCTCTGATGTCTTACGCAAAAATAAGTGGCGCTGTCGGCGACTGTCAGACGACTCAAGACCAGAGAGACGGTCCTCGTGGACTTGGCGACTGACATCGTGATCCGGCCTTTGAAGGCCGGACTGTACCCTGTCCAAGAGTCACTGCAATCAATCCTCCCCATCCACTCTA
>asm|392634
AGAGAGATGAATTTTGGGTGGGTAACGACAACTTGTTCATTAGAGAGCAGGATTATGCCTGCTTTTCCTCTGGCCCATACTGCATGCCTCACTCCTTCCCTGCAGCATCTACCTGTTAAAACGCACATGGTAAAAAGGAGTACATGTTGAATAAATCAAGGCATGAGTTTCGTTTCAGAGTAGAATGGGAAATTGATTGGCTCTGAAATCAGAGAAAACTGTTTTCTAATTGTGGGTCTACAACATACTGAGAGATCTTGGGGAAAATTAATGTGTGTGCTTTCATCTTCTCTTATGTAAGTCAGGGATAATACAGG
>asm|17553109
GAATGAGACGTTCAGCCTAGAATGGTCCTAAAATCCAGGTAGGTCAATCCTTCTCTTTAACATTCCACCAGGCTGTGGTCCGGCACTGGCTTTGGGGATTAGGAAAAAGATTGCATATAGAACTGAGCTCAATTCTGAATACAGGAAACACAGCTGGGAATTTATAACCAAAGCAACGTGAAGGGGTCAGTGGATTGAAAATTACTAAGGGGAAGTATTAACAGTAGGGGG
>asm|11111386
CCAAGTGTTCACAGGTGACACCATGTTTGCTTAGAAAGCTAATGTGGTTATGGTATTAGAGAAAATGCTAATACCATTTTCTCTGGATCTAAAATCATCTAAAAATAGATAGAAATCCATTCTAGTTGAGAATAACATGCTCTCATCTATTTCCCCATGAAACCAATCTGGCGTCAAGAAATATCCACCAAAATAGAAAATTTTCACTTCATGCTTTCTTTCTTTTCCTTTTTTTTTT
>asm|33043132
GGAGAATGAGGCTGTCAGAGCTGGTGAGTCATTGGGACACTGATATTGACGATGCTGATCTTTTGAAATACTTAAGAGAGTGATAATGAAATTGGAAAATGAAGTTGCAGGATTTATTGGATGGTGGGATTTTAGAGCATGCTTAGGGCCCAGATATCTTTCTTTGTACTCAATTTCCACCCTCATTTTTGCCTTAGATTAGACAAATAACCCTTCGCTTTCAGTAAGATAGGAATACTATGATGGCTCATCCGTTTTTTCAGTTATAGCCGTAAGCATGAATGTTTGTAGAATTTGTTTATGTGTTTCTATATATATATTTTTAAGCGACTTTTCCTCCCTAATCTTTCTTTCCCTTAGCATATGAATAGATCCAAATCTCTCCCATTAAAGATGTAA…
>asm|33040488
TCATGAATAGTCTAAAGCAATCGACTAGCATCTCAAGCAGTGGGGCATAAAGAAGAGTTGGCAGCACTGTCTCCAGATGGTGATAAGTTTGCAGGACTCCTACTGGACTACTGATGAGGACAAACAGAGACCAAGGAACCAACCCTGGCCCTGTCCTCATGGTTCTACATAGGATTCTGGGATACAGATGGAAGGACAGCGGTTTTTCAGTTTCTCCTTGTGCAAATATGGTTGTTTTTCCAACTCCCAAGTACCAGCCCCAGGTTTGCCATCCCCATTTGCTTTGAGGAACTGCTGTCACACCCCTGTCCATGATCTCCGTGAAAGATCCTCAGGTACCAAGATCGGAGTTCTGGAGCATGAACCGTCCAGGGTCAGCTCCATGCCTGTTTTCTGCTG…
>asm|23869124
TGAAATATACGTATATATCCTCACACTATTATTAACCTCTAAATAACTAAGTCATTCAATTCAAAAATAATCTCCCAAATGCCTATGTAGTATGTAGAGTAAGTCAGCTCTTCTGCCAGGTTCAATGTTATAAGTCATCAAAGCAAATTATCCAGGCCTTCAAACTAATTATAATCTGCAGAAGAAAATAAAGGAAATTAACAAGTAAGGTGTCCTGAAGTAAGCATGAGGTCATTGGAGCACAAAGAAAGAAATGCCTATGAAATTGGAAACAAAGCAAATATTTTAGATCAGGGTAACTCTTGAACTGACACAGAATTTGCCAGTTGCTTTATATAAATGCAAAATTTACATAAATGCAAAATTTTACACAATGGATATTACCTCCATACAGCTGCA…
>asm|14905659
TTTAATTGATTAAAAGTTTATTTACTTGTTCCAGCAAAGTGTTGTAGTTTTCTTCATTTAAGTGTTGCGTATTTCTTGTCAAGGTTACTACTATGTAATTTGTAAAATTTTTTTGCCTACTTTGAATGGATTTTTTCCCTATCATATTTTTTCAGTAATTAAAAATTGAAACAATCTCAAATTTAGAGAAAAATTCCAAATACGGTAAAAATAACTTTTTTGCCTCTGTAACCATTTGAGGATAAATTGCCAACCTATATGTCATCATACCGCTCCCCTTCATACAGTGTATGTTTCCCACAAAAAGGGACCTTTGGCATAACCATCACATTCAGGAAATTACCTTTAAATTCAAATTTTGTTTGTTGTTCTAATAAACAAAAATAATCTTTGTAAATA…
>asm|33039164
CTGCAGCCCTCGCTCCTCCCATAGCATGGAGGGAGTCCACATTCCACCTCCTGCCACATTTCAGAGCCAGCTGCTAGGGATGGCAGGGCTTCCAGACCCCTGTCCCTGCCGCTGGTGCCTTCCCTAGGATGACCTTAGAACTTCCCGGGGTTTCCAGGGAGGTTCTTGCCACCCCTAGTCTCATCTGGAAGAGAACGCATCCCATGCCCCCAGGGCTGGTTAAAAACCCAGGCTGTCTATGAGACCTGTCTTCCTTCTCCACTTCCGACCTGCAAGGAAACTCGAGAGCATCTCCCNNNNNNNNNNNNNNNNNNAGGAAACTGAGGCCCCCACGCTGGGAGGGAGGGGTGCCTGTGTACAAGGCAGGCAGGTGCCACCAGCCCGAAGTCATCACTAGGG…
>asm|9675728
AAAAAAAAAATTAAAAATTTAAACGACACTGCAATACCGTTTTTCACCTATCAGATTGGCAAAAATCCAAAGATTTGACAGTGCGGTCTGGTGGCGAGGCTGTGGGGAGACAGGCACACTCTCATATGATATTAATGAGAAAGAAAAATGGAGGGCAATGTCTGTCCGAATGACAAATGCATTTACCTTTTAACCCAGCTATCCCACTTCTGGAAGTTTATCCTCTGAGATGAACCACACATGATTTACAGAATATTGTATAACAAGAGTAATTGTTTTTGTTTCTTTGTTTTTTGAGA
>asm|2589220
AATGATATACCAAATTTTAAAAATATTGCTGCAGCAGCTAGAGTAGATAAAGATACCACAGAATCTAACTTTGCTTCCTCTCCAGAATTTACTAGAGAATCAGACTTGACTTCCACTCCTACATTCTTTACATAGCGACCCAGTATTAGCTTAACTAAAACAGCCACTACTACGATGATTAGAGCTTGCTTACTATAAGAAGGCGTTACTGG
>asm|18087549
TCTAACTCTTCAACACAGCCTCATACAAAAAATTGCAAAGGTGAACACCTCAGTATCTCTCAATGCACGGCCCTCCATGATCCTTCCTCTCTGATACACCTGAGATCTGATTTCTGATCTCCAAAAGTTCTCCTGAGAAACTCCTTCAGCCCAGAATGTACTCCTTCTCTTCTCTCCTTTCCCTTCCCCAATTCCCCCTTTCAGAAATCCACCTGTACTTAAAGCCCCAGATCAAAGCTTCTTTCACTTCTCCTCATGCTAAAAGGGCCCTCTCCTCTCTCAATTCCTATTGCGTTTCTTTTTGTCAGTTCTGCAGTTTTCTTGGTTTTTCTGTCTCCCCGTTTCATCATTTACAAAATGGGTATAATGCCTTCTACGTACCTCATAGAATTATCGTGA…
>asm|21375592
AAAAAAGAAAGAAGAGCCGTTATGGGCAGTGGATGGGAATGTAAATAAGTAAAGCCTTTATGGAAACAATACAGGGGTGCCTCAAAGAATTAAAAACGGAACTGCCATATGACCCAGCAACCCCTCTTCCAGGTGTTTATCCAAAGGGAATGAAGTCAGCACCCAACTCTGCCTTAGCGGCCGCCTTCGACCACAGTACCCTTCTCACTTACTCAGACCCTAGGGTTCCTGGGGGGAGACTGCCTGGCCAGAATGAGCTTTCCTTGTTCCACTGGAGTCTCCCCCATCCCCAGAGAGTTCAGGTGTTTAAGTCACAGACCCTGTCGTGTGTCAAAGGGGACCCTATTGCAGTCCAGGACCTCCCTCGTGGGGAGCTGCTGTGAAAATGTGGCCACAAAG…
>asm|33032499
TCCCTGTTCCCTGTCGATGGATGGATAGGTTTGTTTCCAATTTTTGTTATTGTGAATAAAAAAAACCTTTAGCATCTAGGTTTTCTTGCTAAAAGTTTTTAATGCCCTTTAAAATGAGGCTTTGACACAGAAAAGATTATTTAAGTTTATTTTTAAATGAACATTTATTAATGTAGAGAGTTACAGGCTTGGTTTTCCTCTATTTTATATAGAAGTTGCTAATTTTATTCTCTTTATAAAGTTTAGAAAATTTTTTTT
>asm|14438175
AATTATGTCATAATTCTGAGGAGACAAAATTTGAAGGTAATAAATACCGGGCCAACAAACACTAAGAAGTCAACATTTTGGAGAGAAAAATATTACTGAAGACAGGATGAAAATCTGCACCAGTTTTTCTGCTTGAGATATTTGAGGTATTTCACCTGTAATATAAAGGGGACTAAGAAGCCAAGAAAAAAATTGGTCTATAATAATCTCAGCAGAGCTTTCATCACTCCTAAATAAAACTGGGGGGAAAATGTAGTTTAAGGCCTATCAAGAAGGATTTCTGGTGAATATATTAAGCTTCCAGATGGAAAGCTTAAAAGGCTATACCTTGGGGTTGGGGACTAAATAGAGGTTTATTAGGCTTCACAGACTTTGAAAGTATCCTGTAGTAAACTCTGT…
>asm|31022970
AAAAGTAGATACAGTTCACAGTTACTAATTCCTGTGTATCAAAAACTCAACACCATAAAATGAAGCCAGACCAACAGGGAAAGCGCTTGGTCACACACGCAGTTTCTGCCCCCAGGGCTAAGAGCTCCTCACATGAACAAGCACACAAGGGGCACCGCGAGCAGCAGCTGGCAAAGGAAGAAAGATGCAGCCGACGATGCGTGGAGCACTCAGGCTCGTTAGCCACGGAGGAAACACAGAGACGCCGCAGAGGCACTTCCTGCATGCCTGTCGTGATTGCAAAAGTGACAATTATCACATTCCATCGGCTCCTGAGTGCTGCAAGACCTGGGAGGCCGCTTTCTCATGAACGACTGAGGAGGAGATACGGACGCTATGGACGCACCCCCCGCCACACAC…
>asm|27095025
TTGGATTGGTTCCAAATTTTTGTAATTGTAAATTGTGCTAAGGCTATCTTGATCCTACATTTTTAGTTGATTTCCGAAGAGGCAAGGCCTATTGCCCGGTGTGTTTTTCAAAAAGGAAAAAATACCTTTGACCATTTAGATAAATAAGGTGCTCAAAGCAAAAAATAGTGGGTCTCAAGGCCTCAAAATGTTAAACACTGTCTTGGCTTTACTTCTTTAATGTTAGTTTCATAAGGGATATTGCTAGTTTTGTTGCAAGAAAGAAAGAAAAAGAAAGAAA
>asm|25250806:asm|17958228
CCACTCATCCCTCTGGGCCTGTGGATTGGTCATTTGTAAGATCTCTTCCAGCTGAAAAAGTACTGCTCTTATCACTTCCAAATTTTTAGACCTCATGGGAGGGATTATTTTGACTGTGCGATTAGCTAATGTGAAAATAATTAATGAAAGAGAAGAGTTTAAAGCAAACTTTCCCTGAAGGCCAGTTTGATATTTACTAGGTTAAACAGAAACTGATGATGCCTTTTAAGGGAATTCTTAACTTGAACTTTCTTTGGGACAAAATTTACTCATGAAGTAACATTTTGTAGTTCTCAGCTAGGGTGAAAGATAATTTAAACTTAAAATAAATTTATCTGTATTCATCAATATTGAATGAAGnnnnnNnnnnnATTGAATGAAGTAGAGAGAAAAGTATGC…
>asm|222366
CTGGGCCCCAGGCGTCCAGACCGCGATACGAATGGGCTTCCCAATATGGCAGTCGACCCTCTCGTTGAGCGTCTCGCAACTCTCTCCACATCTCGACCCCCGAGGGGGCCGCGACATTTTGGCGCTGCCAATTATCTCTTGAACAATAGTAGACTCCAGAGTCTTCACTTCTGAGACCACTCATTTGCAGAACCACGGAGTTTTTGTAGGGGTCTCGAGAGGCTGTGAATCGGCCCCTCACA
>asm|33038934
TTCCAAATCACTTTGACTCTTTGACCATATTCATGTCTATTTCCCATTAAAGCATCACAAAATAATGAAGGAATTCTTAGGAAGAGCCTCAAGATGCCCATGTGGCGTCTGTGTGGGCTGCCTCGTCTGGTAGTTCAGGGACCCACTGGGCCATTTGAAGGGCAAAGAGAAAGCCCCAGGTCTCATGGCAGGAGACAAGACTTCCACAGTGGTGAGCCAGTAAGGAACAGGGCACACAGGCTGGGCGTGGTGGCTC
>asm|33038398
TCAGCTGTAAGCCAGGGCATCTTCCTTTGTTATAAATGAAACAGGTCAGGTGTATTTACAACATGCCTCAAAAATGAGTCACATCTGGACTTGCTTTGTTTTTTTACACCAATAAATCTGTGTGTAGCCCTCAACATTCTTTCTTCTTGGTAAATTGTTTCCTTTCACAGCCTATGTCCCCAGGATCAAAATAAACGAAGCTGCTCACCTCTGTGAGGATGGTGAATCAGGGAACTTCNTATTGAATGGCATTGATAAGAAAAAAGACACCATGCATTATGGAAGAAGCAATCTTCCCTGACATCCCTCCCTGGAAGGCAACATGATTAAGAGAATGCAAAGCAAGGGGGCAGAGAATGCTCCACTCCAAATGCTTTCATGTCCACATAATTTTAACTT…
>asm|33042937
TAATTTTTGTGTTATTAGTAGAGGCTAGGTTTCACAATGTTGGCCAAAGTAGTACAGTTCCAAAGTATTTTGAAATGGAATAGAAATGAGGAAATTTGCCTTTCAACTTTCAGAAATTTCAAGTTTGGAGGAGGTCAGATGTAATTAGAGTAACGTGTCTCTACATGTGGGATTTGGTGTGTGTGTATATATAAAGTGTGTAAGCTCATGGTTATACTTTGCACAGTGGGATGAAGCTGGAGGTCAAAGTTGTCTCCAGTGGCCCAAGGATATTGCTTTCAGTTGCAATTTCTGGTCCTGAACAAGGTGCAGTGGAAGAAGGGATTGGGCAGTTGCTATTTTTAAAGGTTTTTGTGTGGAGAATTATAATGGGTGTCACACAGTTTAGCTGCATCTTGG…
>asm|20342053
CCGCTGTCAGCATCACTCCACCGGTGTCGCCTGCAGAAAGCCTGACACATCCATGGGAATGGCTCCCAGGAACAACACATTCCCCTGAAAATGGGTGAGTTCCTCTCTCCCATAGCCTCCAGTTGCCCCTTTGACCCTCCTCTGCCTCAACGCAGTGCGAGGTCTCTGCACAGGAAAGCAGCAATGAGACCCACAGCACAGCAGCTGCCACTCAT
>asm|15348037
ATCAAAGTCCTTTTAAAGTAGGGCATAAAGATCTTAACATAAGACCCTGGCAGTGCCCTATCTGAGAAAGGGTAGAGCAGGGTCTCCTCCTTTCTTCTGCAGACAATACTTCTATGAATGCAACCCAAGACCACTCTGCATTTTGGATGCAGCTCTGTCACACTGCTGGCTCACGCTACAGCTTGCTAAGTCATACATGCAACCAGCTAGCTCTGTCTCACCATCACAGGCTTGGAGAGCTTGGCTATTTGGACCCCAGTATTTTGGGTTCTACTAAATTGTATTTTGCTAGCTTCACCCTACCATTCTGACTGTCGAGATATATTTAGATCCTAAGCTTGTCTACGAAGCACTCTCACCAATCCTTCCAGCTCCCTGTCATCCTCGGATTTAATAACT…
>asm|33040412
CCTTTGGGTAAATACCCAGTAGTGGAATTGCTGAATCAAATGGTAACTTTATTTTTAGTTGTTTGATAAATCTCCATTCAGTTTTCCATAGAGGTTAATTTATATTCCCACCAACAGTGTAAGTTCTAAATTTTCTCCAGTTCCTCACCAACATCTGTTATTTTTTGTAGTTTTAATAATGAGATTCTGCATAGGGGTAAGATGATATGTCATTGAGGTTTTAATTTGCATTTCTTTGATGATTAGTGATAATGAACATTTTTTCATATGCCTGTTGGCCATTTGTCTATCTTCTTTTGAAGAATGTCTGTCATGTCCTTTGTACACTTTTAATGGGATTATTTGTATTTTGTTGTTGTTGAATTGTTTGAATTCCC
>asm|11200744
CAGATGTTCAGCTTAGCGGGAAGTCTCACTAAAGACCTGAAATCCTGAGCCTTTCCAGAAAATGTATAGCATCTGGCATGGTGGAAATAGAACTGATCTCATTTACTCATCCACAGAATGGTACTCCTGTGTGTTTAAATGGTATGACTCACTTTCCTGGGGATGACTTAACTCAACTTTTCTCATGAGAAATAACTTAGAATTGTCAGGAA
>asm|2338186
CTAAAATTCAGTAGGCATAGGGGAGGACTCAAACATTTGTATTTCTAATAAGCCCTTACATGATGCTGACGTTGGTCCAAGGACAATATTTTGAACAATAAGAGTTTTGGAGGCTTTCCATTCCAGAAAAACAAGGTTTTGTGGGTAGCAGAATGGAAAGACCCTAGAAGACCAAGATTAAATACAGAGAATATGGCATAGTAAAAGAAAAATTCAAATCTTCAAAATTTGATAATTTAAACAAATTAATGTATTGAAACCTTACTATAGGCCTGTATGCTATGGAAAATGCAGGGAGCTTCTGAGCTAGTTTAGGTTGCAAAATAAACACATGAAAAGTTAAACAATAAATGACTTAAAATAATGGCTTAAACATCACACATCAGCAAAGCCTTTCAT…
>asm|23423567
TTCTCTCCACCTATAAACGTCCACTGGAACACAATTGGAAGAAAATATTGGTAAAAATGTTGTTCCTTTCATGAGCAGCATAAGCAGTATGTTATATAATTTAATCTAATTCAGCGTTAATAAATACTCAAGTTTAAATTTTACCAAAACAAACCCATTAATTACAAATGAAGTAACCCAAGGTTTATAGGATGACAGACTCTTAGCAATACTATGAAAGAAACCACAATAAGGTATACTGCCTTCAGCCTGCTCACTCTGAGTCACACTTGCCTCCTTGATGTTGTAATATTTCTTTCTGGGAGCCAAGCTCCAGCTGTTCACACTGTGAAGAGCCCTTCCTCTGGGTGTCTCCTTAGCTACCTCTTCA
>asm|2773142
GATTCTCCTCACTCAGGAGCACAGGAGGGTGACAGGCTCAGCGCTCATGCCTTTAACCTGCCCTCCCGGAGGAGCCCACACTCAAGTCCTGTCTCCGGTCAGCTTCTAGGGAATCCTAAGTGAAGACAAGGGCTGCAGAGTCACTAAAGCAGAGACCACAGCCTTCAGCCTCAGCGCTGTGGGATCCTAGCACCAGACGGGATGCATCCCTTAGGGG
>asm|24444987
TGGGTCAGTGAAAAAGGAATGTAATAAGACAATGTTAAACAATCCTGGCGTTCTAATAGAGCATGAAGAAATAAAAGCAGTGAGAAATGAGGATTGTGGCCATCAATAATGATACAATATTTTATTTTTAATGTGTATGCATGCAGGTATGTGTGTATGAGTATGTTGGATATATTTTACAAAAGCTGGACCTAAAATAGATTGAAAATGTAAAAACAAAGGCATGAATGGGGCAGGAGAGGGCTCTTCTCCCCTCCTTCCCCTAGGAATGTCAGGTGATGGTTTGTCAGTTATCACAAATGCCTCCCTGAAAATGATAATTTGGCAGCCCGCTGAGGGTACCAGGGAGAAGTCATTTCCCAATCACCCACAGGTATTAACATTAAAATGTTAATTGAA…
>asm|33040270
CTCACCTGGAGGGATGATTCGGCCCAGCCAACCTCTGCTTCCCGCTCATCGCACCCAGGGCGCAGCCCTGAGCCCCAGAAGCGGTCTCGCCCTCAACCACGCAGGCCCCGGGCCCGGCTCCCACAGAACCCCGCTCAGCTCTCACGGGGGCCACCCCGAGGTCTTGAACTAAGCAGAGCCTCTCCCTTCCCCCTCCCTCCCCATCCCTCAGCTCAGCCCCCAGCAAACTCACCCTCAGCACCTGCTCACCTGGGGCTGCTCCCCGTCACCGTCTCCGCGCACTCCGCCCCTCACCACGGATCCCGAGCGCCGGGAAGACGGCCGGGCGCCCAGGAGCGCTCGGGGCCCGCCTGCTGCCCACGCACGGTCCAGCACCCGGCTCGGAGGGCACCTCCCGGA…
>asm|6696525
CTCCCCGGGAGAGTTCTGCACACGTGGCTTCCACCTTCTCATGGCTGTTGTCTCACTGACACAGTGTGGTCAGACTTTCACCCCTGCTTGCTCAAACCCAGTCACACCCACATGGCACTTCCAAGGTCCCGTCTCTGTCCCCATCCAGCTCAACGTTTCTGTGGCATCTCTCGGCGTCTGCACTGCACGCTCCTGTTACCCAGATTCCCTCCTGCAGTGACTCCCGAGGTGACCTCCGGCGGGCCTGTCTGTGTCCTTGTGCGCCTTCTAGAAAACCCCAAGAGTCCCCAGTCGGAGTCTCCCAGCTCACTTCTGCCCTGAGCTCTGGCAGTGATGTCTGCTCCTTGCCAATGGCCCCACGTGCCGACCTCTTAGGAGACTCCAGTGTGGCAGCTGCTC…
>asm|3793450
GGAACTTTTGGAGGCTGGAGGACACAAAGTTTACTATCAATTTAAATATACAGAACTGTAAAGTAACAGAACAGTGGCCACTCAGGGCCCCAACAGAGCAAAAAGGCTTTGTTTATTGCTTGCCAAATTTTACATTGATGGTAATAATTGGCATTAGGGTCTTTTGAGCCCTGATAGCTGTCTGTGATGGGACACAAATGGGTAGTGTTTGGAGTGCATGGGTGAGTGAGGTTAAAGCTAAA
>asm|33040812
AAGGCTAGGTAATTAAAAAGACAAAAAGGGAAAATTTTAAAAAAGGGTTAGTGAAAAAACAAGGTTAGGCATTACAGTACAAGCACTTTTGCTTTAATCTGTCCCTATTTTCAGGCTGAGATAAACAAAGAACAGATACAGAATGTAATATTTATTTTTCTGATGAGAAAAGAATGTAAATATAGAAAACTACTTTCACTGCATGTTACTTGAAAAGAATATAAAATGAACCCTTTGAGAAAATATCTTTCCCTTTCATCCTATTTCTTCATAACCTGTTTTCAGCTAGTCTTAGAACTACTCTCTGGACCTGGGTCTGACAAAAGTGGCTTTCTTAGACAAAAGCGTGGTAGGTGTCTGTAAGAAGTACCACACTGCGTATAAATAACCTTTGCAAAA…
>asm|4104760
CTCCGTCTCAAAAAAAAAAAGGCATTCTCAGATCTACTGGGAACAGAAGGTGCAGGGTCACCTAGAGTCACCCGGGACAGGACCCGAGGCCTGGGCAGACTAATCCAGGAGCGCCCGGGAGTTGAAGAGGCCAGCCAGGGTCCCCCGGGTTCCGAGGCGCTGGCGCCCGTTGAGTATGGGGCTGGGACCGTCCGGGCGAGGCCGAGGGCTGAGGAGTCGGGCTGCGGGCAGAGAAGTGGATTCTCACTCACTGGTTATGGCCTCCATCTCGCCGCCCCCCGTAGAGCTGTGTCCCTGGGGGGCCACCCAGCCGCTGGCCGGTCCCGCCCCGGAGGGGCTGTGGCGGCCGGAACGGCCTCTGAACAGCAGCTGCCTCTAAGGCCGCGCGCGCCCCGTCCA…
>asm|25136012
GTGAGAGAAGATTAGGAGTTTGGACCCTGAGCTGATCTCTCCCTGTGGAGTGAATGGGGAAGAGAGACTCCTTTCACTGCACACCACTCACACACTGCTCCCTGACCCGGCCAGGAAGCATGTCCCTGCCTTCCACACGGAGGCAGCCAGCCATCTCATGAACAGGAGTCTGTTGTGCGTGGTCTTGCCATCCAGCACCTACACTGAACATGAGCTGAGTGGGTGTCCCAGGCCTCCCTGGGAGGGAATCCAGGCTGCAGCCAGTTCCTCAGGTTGCACAAGTGGCTGGTCACATTGCCACCAGAAACTCAGCCAGTGGCAGCTTTACAATCTCTGTCTGCTAGTGATTGAAGATTCAGTTGAGGCCGTGCACAGTGGCTCACGCCTGTAA
>asm|3341758
AGTCACATCACCTGGGAATCTGGATCACTCACAGGGTGCTTTAGCCTGAGCTATAGATGTTCTGATTTGAATCACTGGCCAGGACTGAAACATGGGTTCATTTCAGATCAAACCTGGATTTCTTGCTTCTCTTGGAAAAATTTGGCCACGTTGGGGCCACACTCCCACATAGGAATAACCTCGTGTATAAGGGGGTGCAGC
>asm|11868427
ACTTCATAAACATTTTTGAATGAATGGACGAATGTGTCTATAGCTCAGGCGTTGGGTCAGGTAGAAGTTATGTGTGTGTTTGGGATTCCCTGATGAGGGGTGATAGCTGAAAGCAGGGGCTGGGAGGTGCATGGGCTCAGGGAAAGAACCTGGAATGAAAAAGGAAGTGAGCCGAAGTCAGAATGTGGGGAAATGCTGAATGGTCAAGGGTGAGCCAGAGGAAACAGTAGTGAGAGAGCTGGAGAAGCCAGAATCAGGGGCCAGGGGCACCCCTGAAGCCAGGGGGCAGGTTTTGCCAGTGGCCTCCTCATTCTCCACTCTTCTTTCTTCC
>asm|6511722
GTGAGCCAAGATGGTGCCACTGTGCTCTAGCTTGGGAGACAGAGCAAGATTCAGTATCAAACCTCCTAGCTAGAGGATGCTAGCTAGGTGACGCTGAGTCAATAAGGAAGGATTTGGTTACATCTTGGGACCTAAGGTACAGAGATGAATGTCCCAGCTCAAGGCTGCCCCAGCCATTCAACTCCTTGCTTCCTCTCTTGGTGGACCTGTCAATTCTTGCAAGTGTCAACCAGCTGTCTTGCCCACCTAGCCCTATAGTCATACCTTTCTATCCTTTTGGTGATCTCCACTCCATCAAGAAGTGGCTCTGCACATTCTATTTCAACTGACTTTTTTTTTTTTTTTGAGACA
>asm|24969282
TTCCTTTCTGGCTTTCCTTCCTCTCTCTCTTCCTGAACAATGTTTCTGCCTGCTACATATGAAGCATTGCTTTTGGAACTTGGTCTGCTTCTAAGAAACTGTGATTGTTTCTCTATTTGTTAGAAAAGTCTGAACGATGAGAAATAAATTATATAAATATTTTAATTCCCCTTCACAGGCATTTATAAATATTTGTCAG
>asm|19150491
ACCTGATTTGGGTGGAAGGCAGGTAGTGAGGAGATCTCCCATGGTGCTATGGACTGAATTGTGTCTCCCCAAGTTCATATGTTGAACCCCTAAACCCAGCACATGGCGGTCAGGATGTCAATGTTGAAAGTGATAAGTCTAAGTCATATTTGGGGCAAGAGATGCCAGCACTGGACACCCGGGAGAATGGGTTCACCTGGCCTATGGCCAGGC
>asm|33039669
GGGGAGTTGTGAGCCTCAGGTCTTCCTTAGTGGCAAGAAATAAGGCTTTCTGTTTCACCGTTCTGTAACGCCATTAGGCCGTCTCTCTCAAGGCTCTCTTGTTCTGNNNNNNNNNNNNNNNNTCAAGGCTCTTTTGTTCTGGGGCTAATGGGAAAGCATGACTTTTGTTCTTCCTGCCCTGCCTGCTTCCACCACTGGGGGTTTTACCCAGTGCCAAGCTGTGGGGTCCTCCAGCTTTGGTCTACAAAGATGATTGCCTGCTTGTCCTCCTGGCTTCCCTGGCTCCCTGGGTTTTTAGGGCTGTGCTGCCTCTGGACATATTCTCGTCTGGACCTGATTGTCACCATCACTGGAGAACCTGTTGGCAGTGCAGACTCTTTGTCCACCCTAGACTGACTG…
>asm|6855310
CCTGGCCAAAAGTGTATGGCCAGGCCGATGACTGGAAGCAATAAAAAATGCCAATATCGTCAGGCTCAATTGTGTTGATTGTCAGAGTGAAGGAAACGTCTGACCCACTGGCGCGGAATCTGTCGGGGACACCCGACTCCCGCGTAGAGACCCACTTAATCAGGCGCCTCGGAGTGTGGCCTGGCCTCAGATGAATCCAAGACAAGTAGACGTTGCCATCAGGACTCACGAGGCTTTCATTCGACGTACAGGAGATGGAGGTCGACTGCCCAAGATCGACGGAGCGAGAGACTGGAGACTGATTCATAAAGATGTCCCCAGTAGACACTGGGACCCAGAGCATTA
>asm|33042267
CACAGTCGCCTCCTTCCTGCTCATAAACCTCATCCTTCTCTCTCCTTGCAGCTCCTAGACACCCTTAACAGAGGCTTCTCTTTGCTTCTCCCTCCCCATGGGAAACAAGTAGATTTGGACCTCAGCTTGTCCTTTGGGTAGAAAGAGACCACAGATTTACCCTTAAGACACAGTAACTGTAAATGTGGGTGGTGGAAGCAATCGTGGCCCACCGGGCTATTGGAGTCCTCAGAGCCAGCTCATTGCTCTAAGGCAAGCACTGGGTGTCTTAGCCTTGGCCTTCAGGGCTGGGACACACAGTCTTCTTTGGGGCCTGGGAGGTTGCTGCCCACATAGAGAAGCTTCGGGCATGGCTGAGGAACAGGTGTCTTCCCCTACATGTGTTGGGGCATCTGCAAG…
>asm|5393227
ATGAATGGATAAATAAAATATGGTATATTCATACAGTGAAGGAGTATTCTTTAATAGAAGGAATGAAGTACTCTTACATGCTACAACATAGGTGAATCTGAAACATTACGTTAGAGAAGCCAGAGTAAAAAGGAATAACGTATTATTTAATTCACATGAAATTTCTGAATAGGTAAATGTGTGGAAATAGAAAGTAGACTAGTGGTTGCCAGGGGCTGGGCAGTAGGGGTGAGGCAGGATGGGAGTGACTGTTAAAGCAAGGGATTATATTCTTTA
>asm|20936974
AATCTAAAGGAACACTTTTATCTAGCTTAGCTTTTTTATACTGGTCTAATAGCCTTAAAAACTCTTTTCTTTCTTCTATACTAGCCTTATCTTTAAAGTATCCCCATATATGCTGGTAAGCATTTACTATATCTTTAGGGCTTTCTTTTAATGATACTGCTTTATCTATAAATACTTGGACAGCTTCTTTTTTTACTTCTTCATTTTTTAGATACTTTCTTATAGATAAATAACATTTATGGGACTTACTTAATACCAAGTACTTATTTTCTGCCCAAAGTTTCTGAGCTTTTCTTCTCTCATCTTTATTAGTCATTTAGTTTTT
>asm|33040111
AAAAAAAAAAACAAAAAACCAAGAACGTGTCTTCATAATCCTAGCCTACTGCCATTCCCAATGCCCCATGCTGCCTCTTTGCTCTACTGTAAGACATGTTGGAAAAAGAAATAACATTTTTATTCCTGAGATTTCACTGAAACAATTATCTGGTTATGCTGTGTACTAAAGTCTAAAACATTAAAGTTAAATGGCAGCTATCAATTTAACTTTGCATGAGTTTTATATGCCATTGTGCTACTGCAATTAATGGAATGCATAGAATCCAATAACACATTGTCAGAAAGGT
>asm|6986174:asm|22276019
TCTGCACTATCAAGTGTCATGAGTGAAACATAGCAGAATAGTAATTAAATGAAGCTTGTTTGCTTATATAAAATGCTTCCTTTTGTTTTAAAAATACCCAATGTTATGAAAGCTTTTTTGTATGCACAATACCTTTGTTTAAAATATCTACTGTGACTAAATCATGTCCTCTCAAGCTTTATATGTTGAAGCCCTAACTTCTAATGTGACTGTnnnnnNnnnnnTGTATTTGGAGATAATGCCTATATGGAGGTAATTAAAGTTAAACGAGGTAGTGAGGGTGGGGTTGTGATACAATAAAATTAGCATTCTTTTAAGAAGAGGCACCAGAGAACTTGCCCTTTATGTGAAGAAAGAAAAGGTCATTTGAACTTACAGCAAAATGGTGGCTGCTTGCAA…
>asm|14141929:asm|851719
TTGTAGTTCATTAACTTCTAGATTTTTTCTTTTCTAATATAATAATTTAAGACTATAAATTTGCCTTGTATTATGACTTTGGCTGCATCCTGTAATTCTTCATACCTAGTAATTTTCTTGCTCAGCCCTAAGTATTTACCAGTTTTCACTATAAATGCTGTTTTGACTTCTGAGATTTTTGGAAATGTATTTTGTACTTCACAAATATACAGATTTGTTTTAAAATTATTTTGTTAATTTTGAGCTTCATACATTATATTGAGTTTAGAGTGCTACCGATTCTAAAAAGTATTCTGATTTCAGAAATCCTAAAATGTGGATAAAAAATGGCAACAGCAAGTATAAGAAGTCACTGATTTTAAGACATATCACAACTTAAAGACACTAAAAATAGAAAAA…
>asm|33042750:asm|33035220
CAACACAGCAAAGAGCCTGTCTCAAGATAATAATAAATAAAAATAAAGAAAAAATAATTCTTCTTTGGATCACCAGAGGAGTATCTAGTAGATAGTATGCTCAAATAAGTGTTTTTGAATAAATTTATTGTGCCACAGATAAAGGTTGAGAGGTCTAGGAGGATCCTCTCCAATGCAGCTGCAAGAATTTATTGACACTTTATCAAGCAAAATGAATCAACCTAATAATTCTTATCATAATCACATTGGTGTATGTGAGAAAATGGGTGAACATTTGGGTCAATTGATGAGATGTGTATCTTTTTGTTTCTAGTTTGAAATGAAAGAGATTACATCACTGTCTGGTCTTATCTCTAACTTTCAATAGTTTTGTAGGTTTCAGGAGTTTTGTAGTTGATT…
>asm|20473016
GCGTGAGCCACCTCACCTGGCCTAAAATCACTGTTTTGTTTCCCTAGATATTCTGCTAGGATTTTCCTTGCAGTTATATTAAACATTTGAAAAATCAGCTTCTTGATAAATGATGTCTTCCCCTCCATTAATATGGCTTATCTTTCCATTTATTTAGGTCTTCTTTCATGTCCTGTAATAGTGACTTAAGTTTTTCCTCCATAAACGTCTTATACATTCTTATTAGATAATGCCTAATTAGTTCATTTTCATGGTGCCATTTTATTTTCCAGCTGTTTATTGCTGACAAATAAGAATAATGATGAGTATTCTTATTTCTTGAGCTTATATCTGGTTGAGGCTGACATTTGTTGTCATTAAAATTTGTCATCATTTTGCTCTCAAAGTGGCTCTAAACAA…
>asm|11394020
AGATATAGATACAGACATATCTTTCTATCCATTTTATCATAAGTATGATTACCAGATCCTTTCACCAAAGAAATTTTGTTGCATTTCACTTCATTAAAGGATTGTCACATTCACCTGGGAATACAGTGGTTAACTTTATCTTAATTGGTAAGCTTACTAAAAATCAGAGAATTTAAAACATGAAATAGAAAGATTAACTATCTAGTATTGATAGAAAGATATGAACATTTCTAATCTAACTAAAACTTCAAACTAATTTGATCAGAACCTTTGAAATATACAGCAGGCTGTGTGTGTATTAAGTTGCACAGCATTTGGCTAATAGCCAGGAAATAGTCTAGTGCTACTCTAATGCATTTGGCATGTACTTAGGGCTCTGATACAATGAAAAAAATATTA…
>asm|12979948
ATAAGTATTTGTTTTCCTTTTGTGATAATTTGCAATTATACATTTTTGATGTATTGAAGTATTCATATTTACATGTTCATATGACACACATAAGTTTTATGTTTAGGAAAAAATTAAAAACAGATAAAGAGATTGGGTAAATAAACTGATACATTTTACATGATAGAAAAACTAAAAATTATTAAAGTTTTCTCTAGACAATGTTATAGGTAATTTTTCATTTTTCTTTTTCTCTATGTGTAAACATTTATAAATATTTTATACAATCCTATTTAACTTAGAAATACTTGAAAAATTGTTTTGTTTTCATTTTGTGTTGCTAGGTTTTCATTCCTCATTGAAAGTTAGATACAATTTGCAGTAGCCATTATGTCCCTTCACAAATATTTATTTTGTCTT…
>asm|12049142
CGCATCACAAACACGCCCCAAAACGCTGTAGCTTGAAACAGCAGTTGTTGTTCTTGCTCATGAGTCCAGGGGTCATCTGGGCCCTTCTGCTGAACTGGGCCATGCTTGGCTGGTCCCAGCTGGGCTTGCTGGGACCTCTGTGGTCAGCTGGCAGGTGGGGCGGAGGCCGCTGGACTTGAGACAGGTCCCTGCTTCTCCTGGCTCTTCCTTCTCCAGCAGGCTCACTCAGGCTTGCTCACACGTCCGTGCCTGGGTCCCGGGACAGAAATGGAAGTGAGCAAGGCCTGCTGAGGCCCCACCTGGAATGGGGGCACCCTCGTGTCTAGGACATCTTTTGGTCTGGAGGCCAGCCCTGATTCAAAGGGCAAGGAAGTAGACCCTGCCTCTTGGTGGAAGGAG…
>asm|33039009
ATGGGCCCTTGGTGGAAGCTGCGCCAAAAGTGACTCGGATTCCGCGGCCCCAGAAGCCCGGAGTCCCGACGCCGGCCGCGACACGGACATTCTTCGCACAACTGTAGACGCCCACGTCATCAGAGGTCAGGTTAGACAGAAAAAGAGAAGTGGTCTGCAGGGAATTGTCTCTGGAGACGGACATACGGCCCCTGACGTCTCCTCCAAGAACTGCACGGCTCCCGTCAGGAGAGATCTGGGCCACGAACTGAGGCCCCCCACCCGGGGCCTGACGAAACCAAAACATGTCCGCCTCACTGAAATTAAATCCAGACCCGACGCAGGAAAGTCTCAGGGCCTTCCCA
>asm|27105143
TCTGTGTCTCACAGAGCTAAGGGAAGACTGACTTCGGCACTTCTGAACCAGCATTTACACTATGCCACCCTATTGCTCACAAATCTGAGAAAGAGAAATTCTAAGTCCAGGGGTGTCAGTCATCAGCGAGATTCTAAAGAGGAGGAAGGTGTTTTTAAGGATCAGCTTGGTCATGAGATTTAATTCTAGTTTTGGGGAAGGACTCATGTTAAAG
>asm|22593422
TTCGGCGGAGTGACCACGGTGGACATCTTCTTTTGGGGTTTTAGATTTGGAACATTATGACCGTTTTTGTGTTTGGCATATTAGGTCAGGTCAATTCCAGAGACCACCAGATCCGTTGAGAAAGTCAGATGAGTGATTAATAAAGAATAACTTCACTGAGGCATCTCAAAAGGACGATTTTCTCAGCATCGGTCAGGTTAGTGATATTA
>asm|33039640
TAAATATGTCTAATTCTTATCTAACTAAAAATAAATAATTTTTTAAAAAAGATTATCCTTGATCCTTCTCAAACTCCAACACACATCTACTTTGTCAGATCAAGACTATAAGTGTCTTTTTTCAGAATCATTTATATCATCTTTAAGGCACAAATTACAAAAGAATAAACACATACAAATGGAAATATAAAAGTAGAAAAAATGCGCTAATGATTTTTACTTAAGTCCTTTAGAGATGGAGTATATTGGTTATCTACTGCTATGTAACAAATGACTCCACAGCTTCTTGGCTTAAAACCGCCACCGTTCACTTATCTCAGAATTCTGTGGGTCAACAAGGTGCGCTGGGCTCAGCAGGGATGTTATCCCCTGGTCTTTGCTGGGTTCACTCAAGTTTCT…
>asm|33043012
GGGATTGCAGGTATGAGCCACCAAGCCTGGCCTAAATTGTTTTTAAAGAGTTGATACAGGTCTACAATCCCTCATCTCTAATCTTGGGGCCAGATGTGTCTCAGAATTTGCTTTTAGTTAAATTTTAGAAAGGTTATATGGTGTTATCTCTTATTTACTAACCCCAGTGGGCCTGGGGCAGCATCCCACCATTAAAAAACATTAATATTTTTGCACAAAACATATGACTATCCTTGTCAAGTGGTATAAATTAAGAATTAAAGAGTTTCGCATTAGTTTGGGTCATGTTTTGCTGTTAAATGGATTTTCATCCCAGTGCTCTGCTTTCCAGAGTGTTTTCAGATTTTCCAAATTGTGGGTAAGGGATTCCATACCAATATTGGGATAGACAAAGAGGTG…
>asm|20322569
GTTATGATAGTATGGTAACTATCATAACTATCCTAAAATTCTACTTCCAGATAATAACCATTATTAGCATTGTGTCAGATACCCTTTTGTTTCTTATATTTATATAAACACATTTTTAAACAAAAATTTTACCATATACCTGCTGTTTCATTTTGTGTACACTTTTCACCTAACAAACAATGGATCAATGTCTACCCATGATACTAAACTTTCCTTTATCACAAGAATAGAAAATAGTTTAGTTTTAATCCTAATGCTGACTTTAATCTATTAGAAGTGCTTGGTTGAGAAGCAACCAGGAGCCATGTCTTGAGTCACTGGGAAAGACTGACATAATTGGGCAATAATGTCTACCATAGACTTGAGGGGATACTCTTGC
>asm|26344156
TGTATTTAACACCCAGTGAGCACTCAGTAAATATTAGCTTTTATTACCATTATTACTTAGTATTCTCATAAGAAATAGTATTTTCCTTGGAGAGATATGTGCAGCATTTTGTTATAGCATGTAAAAGTATAAATTGTGGGGAATTGAGAGGGAAAAATATTGGAAATACTTCCTACAGTCTCTCAAATCTATGGATATGGAGAAATGATTGGATTGACATGATGTTGAGACTGGTTCAAAGGTGGAAGTGAAAAAAAAAAAAACAAAAACAAA
>asm|33041789
AAAAAAAAAAAAATTTCCTTTCTTGGTAAGTCTAAATAATATTCTATTGTGTAGATATACCACATTTTATTTTATCCATTCATTGACTGATGGACATTTGTATTATTTCTACATTTTGGCTTTTATGAATTACTTTGCTATGGAGAGTCATGTACACATTTTTATGTTGGACATGTGCTTTCATTTCTCTTGACTGTATAGCTAGGTGTGGATATTCTGAGTGTTATGGTTACTCAGTGTTTAACATCTTAGTGAACTGTCAAACCATTTTCTAAACCAGCTGTATCATTTTACATTCCCCCCAGCAGTGTAACACGGTTGAGGTTTCTCCACATCCTTAAGAACACTTGTTACATCTGTCTTTTTGAATATAGCCATCTTAGTGGATATGATTTGGTA…
>asm|10040058
CACACAATAGATCTTCTAAACACAGGAAAGAATAAAAGAGTTAGAAGGAGGAATAGACAAATCTACAATTGTAGTTGGAAACTTCAACACCCCACTCTCAGTAATACAATCAATAGACAGAAAACTAGCAAAGACAAAGAAGAGCTGAACAACACCATCAACTGATAGGAACTAACTGACACATACAGAACTCTTTAATCTACAAGAGCAGCATGTACATTTCCTTCAAGTTCCCATACTTCATTTCATATGGTGAAAACACTCACCAATATAGATTATATATTGGATCATAAAAC
>asm|7699896:asm|22325078
GATGAGGAAACTGAGGCTCAGAGTGGTTGGGTGGCTGCCCAAGGTCACTCGGAGGGTGGGGGGGGTGGACCCTCAGCCGAGGCGCCCCTCTCACTGGGTCCTTGCAGGGAGGGCAGCGTTTAGGGGCTTCTCACTTGCAGATCACACATTATTTCCTGAGCCGAGGAGTGGGGCCCAGGATCCTTCTGTGCTGGGTTTCGCAACGCCGCCTCCTCCCTACCGAGCTGTCTGACGTGGCCTTTTCAAAAACCCAAAATGAATGGAAGCACATTTTGTTTGGAGAATTTTGCTACACCCCTCACCAGGGCTGGTTGCAAAACCAGGCTTGGGGATCCCTACTGATGTTGACGATGATAATAATAATAATAACTGTATCACTGGCTAGCATTTCTTTTCATT…
>asm|33038422
GCTGCAGGTGCGCAGAGCCTGGGAGGGAACGGCAGACATGCCGGTCAGACATGCAGGCGCAGAGGTGCCGAGCAGAGCCGCTCAGACTGGCCCCACCTCCCCGGGCATTCCTGCTCCACAGACTGGAGGTGGAAAGGAGGGCCTGGAATACACCCCACCTGGAGGACAGCCCCGGCATTCTCTCTCAAGCCCTGACCACACCCCTCTGAGGTAGGTAATGTGATCGGCCCGATTTACAGATGGAGAAACTGAGTCTCAGAGAGGCCGGGCTGCCTGCCCAAAGGCACGTGCAGAGGCAGGCACGTCACTCTGACCCCACGCCCTTGTACCTCCCACAGAGCCGCTGCCTCCAGCGGCAGGCATGGCACCTGCCAGCAGTGCAGCCCCCCGCCTAAGTCC…
>asm|29832533
AGGGTTACTTGAGCTCAGGAGTTCAAAGCTACATTAAGCTATGACCACAACAGTGCACTCCATCCTGAGTGAGAGAGCAAGACCCTCTATTAAAAAATAAAAGGGATATTTTTACCTTTTACCTCCTTTGCTAAGTATAATCTTAAGTTTAATCCAGAAAGACCCTCTGCCACAGAGAAAGCAGAGGTCTAGAGAACAGCATGAAGACAATAAGAGACTTGAGACTCACTTCTCCTTTGTCTTCAGGCCACA
>asm|1261091
AATTTCTGATGCGAGTGGGCTCCCCTGGCGTTGTCGGGTCCAAGGTGGAAGGCATCGCTGCTCGCTTCGCAGTCTCGGCCTCAGGTTCGAGGCACTTCCTCACCATTTGGAAAGTCCAGGCAGAGGATGAGGTCGAATTCCACTGTGCGGCACAGTCTGGCACCGGGAGCGACTTCCGCCAGGTTTTCGGCGGGGGGACCAAG
>asm|6663908
TTTTTTTTAATGTTCATCTTTTTCTTAGGAGTAAGGGAGGCTGGCTGAAGCAGGCCAGAGCTAGGATGAGGAACAAGCACTATAGCCGGATGTGAAGTACAAAGACCTTGTCTAAGCTAATAGAATGTACTGAGGCGGGAACGGGGATGGCGGTGCAAGTGATCACTGGACAAGGAAGCTGTCATCTAAATCCAGAAAGAAAACCAACAAGCCAGCCGGGCGCAGTGGCTCATGCC
>asm|30269280
ACACATCACATACACACACACACACATGCCCATACCCTACAACCACACCATAAACCACACATCACACACATACACATACACAAGCATAAACACACTACATCACATACACACATACACCAGAACCATACCCACACTGCACTCACATACAACACCACATACCACGTTACACACACCACTCACAACCACACACCACAAACATCACACCACACACACA
>asm|33038684
TTAAAAAAAGAGAAAAAAATAGAAAAATAGGCAAGTAGCTTCAACAGACACTTCACAAATCAAAAGATCAAGATGACCAATAAACATATGAAAACAACTTCATTATTATAAAATACCACTATACACCGTTTGGAATGGCTGGAATTAGAAAGCACTGATAATTCAAAGTGATGATGAGGATGTGAAACAAGTGGAGCTCTCAAACTCTGCAGATGGTACCGTCTACAGGTAGAACTACTTTGGAAAACTGGTAGCATCACTAAAGTCAGATACATGCACATCACATAACCCAACAGGCTCACTCACTGGTATGTTAGAAATGCATATATATGTTCACTAAAAGGCATGTATTAGAGCATTAATTGCCTATTTGCCAAAAACTGGAAATAGATAAATATC…
>asm|27373749
ATGAATTGCAAATTTATGTATTCACAAAAACATTTGACATATTCACTAAATGCTTCTCAGTGATTTCTACCTCAAAAGTTTAACTAAATTATTGGTTTTTCTTTTTTTGACAGATTTTGCTTGTTACTTTTTGCTTTGTTTTATGGTCAGGAGGCAGGGAAATACTAGGTAAAAAACGGTGAGGTCCCTGGTGAGGGTTGCACCCTCAAGCCTTGACCTGCTGCATGAAATGAAAACTTTACATGTCTACTTTCCCACCCTAATGTTGCCTTTTGGCCCACCACACCCCCTACCCTGTGCCCATAGGAACCTCAGGCCCCAGATTCAGGGGACACATACACACAGAAGAGAGAACT
>asm|14527399
TGTACTGAACTGTTGAAGGAAAAATGAGCCAATTTAGTACTGGCAGAAAGATTGCTCAAATGCTAATTCAATATTAAACAGACATCAAAATAGCTGATAGAACCGAAAGCAAACCACAGGCAAGGAAATTACAGACAAGCAGCAAACAAACACAAAAGTACTGGAAAGACAAGTTTTAGAAATTTGAAATTAATAGCCAAAGAAACCTCAAAATCC
>asm|33040547
GACCAGGTTAGAGATCAAACGTAAGTACTTCATCACGATAATTCTTGACATACCAATCTCCTAAAAGCCATTCACACTTTTTGAGGACAGTCTTGATTCTTAGGCCTTGGGATAAGGGGCTTCCTGACGTTACAGTGTCGTGCTCGTCGCGGGAGAGCTTTAGACGGACCAGTCTGCCTCACTTTGGGCCCTGGGGCAAAGTGGGGGTCAACCACAAGGACACCCCTCTCAAATATTCGTGACATTTGAGTGCCGTGGCACCTCTGTGCATGACCCAGAGGTAAACAGGCGGCCACCGGAAACTGAGGTTAAAAACCTGAGCAAGTGGGCACATCACGGGGTTTGAGAGGGGAATGGGATTCATGGGGGGGATGGGCGGAGAAACGCTGGAGATTTCTC…
>asm|3947312
TGAATTCCAGAGCTGGATGGCCAATTGTCTCCTCAACATTTCCTTGGAGGCCTGACAGACATCTTAAACTTCACATGGCCAGAACGAGCCTGTGGTTTCCCTACCCCTCATAGGTTGCTCTCTCAGATCCCTCTATCCCAGGAAATGGCATCTCAATCCAGCCAGTTCTCAGCCAAAAGCCTGGGAATCCTCCTTCATGCCTTCTTTCCTATCATCCCTCACGTGGCTGCTGGAACAAATTATCACAAATTTGGTGGCTGAAACCAACCCACAATATTTGATATGGTTTGGATTTGTGTC
>asm|33042019
ATTTTAGAGTTGAAACAAGTGAATCAAGATGTCTAGAAATCCATAGGAGAGTCTTTATTTACAAGTTTAAGTGTGCTATCGTTTTTACTTTACAGCTATGACTGACCTGCCCTCAGCAAGACATGCCATTTGAATTTTCTAGCTTTTATGATAAATAGATTAAACTGTGCCTGTTCTTACCCAGACTCTCTTTTAACCCAAATGAACCTGCAAGTAGACATCATTGGCTTGGGCTCTTTTCACTGGGGGTGATGTGGGCAAGAAACATATATAAGGTTAAAAGAAAAGGAAAACTATGAATCAATGAGTAGAACCTTAGACAGAAATGGAAGGAGAAGCTGACCTTTTCTTGTTAAAAACTAATTATTAGGTCAATAGAGAGCAGTAAGAAGTAAAAGG…
>asm|33041142
GACAGAGTGAGATTCTGTCTGTAAACCAAAAGAGTGGGTCTTAGGGCTGGATCACTTCCTTACCAAGAACTAGGGAGCTCACGCAGCCTGTGCTGAGCTTAGCGCCCTGCGTGGAGGTATCGTTCCCTGTTTCAGACTCCACGTGTATTTTGTTCTGCTTCAGCACATGCATACATGGCCCCCAGTTGTCTGTATCTGAGACCCCCCAACCCCATGGGGGAGGGAGAAGGAGGGGTCCTTCCACTGCAGCATGAAGTGGGGTTTGTGCAGCTACACTGCCCATGTCAGCAGTTGAGCGGCTCTGCTGGCCTTGGGGGACTGGCACATTGCAAGGGGCTAGATTGTGAGCGTCCTCTCTTCTCTCGCTGTAAATAAATGTTGCACCACTGGGGCCTGATG…
>asm|33035211
AAAAAATCTGTTAGGTAACACTTTATAATCTAACAGAAATTAGAATCTACTGGCCACAGATTCCCATTATAAAAGATATATAGAATCAGTTTCAAAGAAGTAGACCACAAAGTTCGTAAAATTAAAATCTATCCTGAATATAATCATTTTCTATAATGCAAAAATTGAGAGAGACGATCCAAATAGCAGATGACTGTCATAACTTGGGTTCCCAAAGAAACAGACTCTGAGACTGAAATCTGCATACAAGAGGTTTATCGGGAAGTAATCTCAAGAACAACACCTGTGTGGGCATAGAGGAAAGCATGACTGGGTAGAGGGAGAAGTTGAACAGTACTGAACGGTAACACAATCCCAACAGCAACCTCAGTGAATCCTACTAAGAGTTCTGAAGTTGGG…
>asm|18544472
GGCAGGAAAAATCTCTAAGGAGGTAATATTGAAGCTGAAACCTGAAGAATGGGAAAAGTAAGCCATAGGAATATTCTTCCCAGGGATAAGGAAAAAACATATAAGAGGGATCCATGGAAAATAAAAGGGGCTGACTGGGAAGACCAGTATGTCTAAAGCTAGAAGCTTGTAAGGTGTTGGAATCTTACTCCAGGTGCAATGTGAAGTCTTGAATGTCTTTTAAGGTGCAGAATAAGAGGATTTGCTTTATCTTTTAATATCGCTATGTGATAGGTAGAGGATACATTGAAGGGGAAAAGAGTAGAAGCAGGGAGATCAATTAAGAATGTATTATAGGCCAGGCGCAGTGGTACATGCCTGTAATCCCA
>asm|18125931
TTAAGAAATCTTTGCCTACCCCATGATCATGAAGAGAGCTTGCTATGTTTTCTTCCAGAAGCTTTCAGTTTCTAGTTTTTCGATTATCTGGGATTTTTTTGTGTCTCTTACTAAATTTTGTTTATGGGAAGGGTCAGCAGTTTTCCTGTAAAGGGTGAAATAATAAATTTTTTAGTTTTGTGCATCATGCAGTATTTGTCTCGACTACTCAATTCTG
>asm|33040321
AGACCTACTATGTACCCACAAAATAAAAAATAAGCAACAAATAAATCTATTAAAAGTTATGAAAAAATATAAATTTCAGTTAGGTTTAAACTTATGGGAAAAAGTTTAAATTTTTTAAGAGAGATGAAACACATGTGGGACTATCTAATACTGATTTTAGTGGAGAATACAGGTAAGAAGAATGCCACTTGTTTGTTTCTAGGCAACATTTATATCTGGACTGTTTACCTTATTGCTTATTTTAAAAGAACTGATTCTTAGGTCAGGCTAGAAAAGGAAGTCATCCCTAACATTTAGCAATTAATAAATGAAAAAGTTGGGGTTACCTGTTGTTGGGTTACCAGAAGAAGGATACATTATAAGATGACAGAGAATGTAAGTTATAGTAGGAAAGAAAAG…
>asm|33038590
CAGGCCCCGGGTGAGGGCGGCCATCAGGCCCCCCAGCAAGGCCGCACAGGCGAGCCAGGCGATGTCCATATCAACGCTCCATCGAGGTGAAAAACGATGGGCCAAGCGTAGGATTTCAGGCGTAAAAAGCGGGTTGAATTGGGTCTGGGGGCCGTATAAAAAGCGTAAAAATCCGGCCGCTGAGCGCCCTGCTGCCCGTCTGCGAGCGGGCGGGTCATGCCTTGGGAAGGGGGCAGCAGACGATGGGCTCTGTACAAAACCGCTCTCTTCGCGTCATGATCTTGCAGTCCCCGGCCGGCGTGGTCGCTGAGATGGGGCAGGGAGCCAACACTTGTCCTATGTTTCCACTTCGTCCTGGCAGGCGGGCCGTGCCGA
>asm|20566947
CTGAGGGGCTTGTGTCTGGAGAAGGTTTCCAGCAGGAGGGGAGCAAGGTCACAACCTGGGGAGGGATCCATCCCGGGGTGACTGGGGTCTGTGAGGCCTTGGGGTGACCTGCAGCGTGCGTCTTGGGATGCACTTGTACCGCATTCCTTCCTGTCGGGATACTGAAGGTCCCGAGCCAGAGGAGAGGAGAGGCAGAGCAGCCCGTCAGTGATGACCAAACCTGCCCACGATGAGTGTGTGGAGGAGGCGCGCTCGTGGAGATGTGCCAGCCGGG
>asm|33042508
AAAAGCAAAAGTGAAACAGGTAAATCCAAAAACAAAGGAAAATAAAACACACTCTTCAACATTTTCTTGCTTAGGGTTCAAAACATTTAATTTTTCAAAGATGTCAATAAAACCTACAGTGTTCAAAAAATAATGTTGAAAACTGGATTATTAGCATTAATAAATTTGGATTATTTCCTTGAACAATATACAAAATATATTTTAAATAAAATACTTANNNNNNNNNNNNNNNNNNNNNNNNNNNNNNNNNNNNNNNNNNNNNNNNNNAAAGAACAGTAAATCTTAACTGCACTGCACTTCAAAATTTCTGCACATCAAAGAAAACATTCAAAGGAGTAATAATGCCTTCTAGGAAATGGGTGAAAATATTTGCAAATCATGTGTGTTAACGGTTAATAT…
>asm|11296946
CACTGATTCTACATTATGCTCCTGCCCAGCTCCTGGTGGCCTTTATAGGCCCAAAACTTCTTCAAGTGAAGCTCTCTGGGTCCAGCTCAAGCCACATGGTGGCCTCTCCAGGCTCAACTCCTGCCCTCTGATGGTGTCTCTGGGCCCCCATACTTCCTCTAGTCAGCTCCTCTAGGCCCAGCTTGGGCATCCTGGCATCCTCTGCAGGCCCAAATCGTCCTG
>asm|26434344
TTCCTTGTTTGACTGTTCCTTTTCTGTTGTAATGTCTGCATGCAACTGTTAGGCCATTGCCTTGCCCCATAAATGGTTGCCAGTCACCTGTCCTGGGGTTAACAGGCAGAGCCTTGTCCTCCTGCCCATTCACTCTGCACCTTCCAGCCCTCATCCTCCACCTTCTCTGTTCAACTGACATCTTTCCACTAAACCAAAGCAGACACTACCTCCCCCATTTATCATAGCTGAGTGCCCCATCTCTGTTTTTATGTGACCATGGACCATGCGCACAGGAATGATCAG
>asm|33039372
TTCTCCCAGGAGACAAAGAACCACACAGCAGAGGAGCCTGGTGGCCATGGCAGGGTGGGGCAGGTGGAGCCTTCACCTAGATGAGGCCCTTGTGGGCACGAATACAGGAGCTGAGGATTCTAGACCTCTCACCCAGAGTAAAAGGGGGACTGTCAGTGACATCACCATCTCTGTCCCTGCTCAAAGGACCTTCCTCCAAAGGTGAATGCTAAGTCTGTACAGAAGATTGACTGAAATAAATTACAATTACTCTGGGATGTGTTTGGTTCACTCAAAGACTCCAAACATCCCCATTAGCTGTCACCTCTCCTGGCTGCAGTGCTTCTGTGGCATTGCACATCACATCACCCATTCTGCTTTCTCTGACGCGTCACATATTGATCTGCCTGGTGCATATTG…
>asm|33040373
CACGCTGTCCCTCGCATCCCAGCGGAGCCAGCTTGTCCCCACTGGCCCAACTCTCCCTCGCACATGGGCAGGGACAGCAGGTCTAGGCAGGGCAAGGGCCACACCCCCCACATAGATGTGGTAGAAACGTCAGTGCTGGGGTGGTCAGCGGGCCTGTGGGAGACAGACCAAGAAGCTGTTTTAGCCACCGAGGAAACCGAGGCCGGGAGAGGAAGGAGGAGCTGAAGGGGTCTGGGAGGAAGCAGCAGGTCCCTGGCAGGCATCACAGGAAGGATGGAGCTGGGGCCCCAGTACCTCTGAGGACACTCGRGGTGGGTGGGCGCTGGTGGGACCTCTGTCCCTTAAACAGATGTGGTCCCAGCTCCTGCTCACTCCCAGCAGCACCAGCGAGTCCTGAGA…
>asm|33043027
AGCTTTTTACCTCAGTGGTTTTCAGATTTAACTTTTATTTAAATCTCATCAACTATATCTTCTTTTCAACACTTACTTCTTTTTAAAGGATTTTACCCCACATGGGTTGATGGCAAGGGTTTGGAATCAGACAGTTCAAACTGGAAGCTGGGGAAGCTGTCTCCTCACCGGGGTCTGGCTGCGTGCATCTGTAAGATGGACACATGAACAGCACTTGTATCATGGAGATGCTATCATAAGGAACATCATGCATCTGTCCATGAGGGAAGAATGATAAAGCAGAATNNNNNNNNNNNNNNNNNNNNNNNNNNNNNNNNNNNNNNNNNNNNNNNNNNGGAACATCATGCATCTGTCCATGGTGAGCGCTTAAAAATTGTTATGCATTGTTAAGGTTGTAAT…
>asm|33037744
AAAAGCAGTAGGAAGGTGCACCTACGTTTAACTGTCTTGAAGCCAATCATATGAGAGAGGCTGCTTCTTCAGAGACAAATCTAGCTGCTGCTTCCCCACTTCCCCCGTGAATCCTGATCTCCTGTCAAACCCAATGATCCGTCCATTGGCTCAGGTTCTTACGTTCATTTTCCGGCGTCCCGCCATTTACCTCTGAGTCACCAGCTTTACTGAACCAAAATATCACAAANNNNNNNNNNNNNTGGGTCACCAAATTTGTTCGACCAAAATATCACAAACCTTGCACAAATGAAACACGAGTAGCTGAGACAGATGTACCAGGGTTTGATCTCCACTCTGATCCCAGGGCCGCAGTGAAATACAGTGCTTTGTCCAAGGTTTTGCCTTTACAAAGAGGTC…
>asm|13655214
ATAAAAATGTGTAGTAAGTAAACTGTATGTATTTCACTGTATTACTGTAAAAGAGATTCATAGGAGGTAACTAGACTCTTTATTATTAATATTCAAAGGTCAAAGCAAAATTGGGAGATGAATTGAAAAATACACATTTCCCCAAAGTCTCTATTATAAAACAGTAAGAATAAAAACTCTCACTGACAACAGAAAGTTCAAATTTTAACCATATGCTCAGAGCTCATATATGATTTTCAGTTTCTGTGCCAAACTCTTCCATTTCTAAAAATCTTTCATTTTCTCTTCTATATGAAAATAAAGTATTTTGATATATAATTAGAGTTGAATAAGCATACATGTTTTATA
>asm|21748470
AAAAAAAAAAAAAGAAATAATTATTTTCACGGAAACAGCCCACATAACACCTTGTTGATTCCTCTCCCTATGAAGATTCAGCTAAGTATAGCTCAGTCTAGTAACACAAATGATGTCATATACTTTTGATTTGGCTTGGAAAAGAGGAGGCCTGAGTAGGCAGCAAATTTAGCTTTCTAATTTGGCCTGTTTGAAGACAACGTTTTGAAGGAGTCGAACATTTAATCTGCCTTTCCTGTATGAACTGTACTTAGGGGAACCAAATAATTGATGAGTGAGAAGTTTCTCTTTAGAAAAAGATCTCAGGATTGTCTTGGCTATGCGGGCTCTTTTTTGGTTCCGTATGAAATTTAAAGTAGTTTTTTC
>asm|33041794:asm|33041705
ATTTTGCACCGTCCAGTCCGGCAGGCTCTTCATGTCAACACTGTTGATTGTGAAAGCTAAATGCAAAGGGAAGGAAGGCAGACATACCTGTTATCTCAGAAACAACATCATCCCGGTGACCTTCACCACATCAGATGTGGTCTTATCCCATCCTATGCAGTATTGAGTCCAGGGGTTCTACGTGCCTACAGGGCCAGGCTGATAGTAACTGTGCACAGTGGCTCAAGCAGGAGGCAGTTGGTACTAAGCTGCAACTTTTCCCACCAAGGCAAAGGAACAGAGTGTGATAAAGATGTAGAGCTAGGTATGGTGGCTCACGCCTATAATNNNNNNNNNNNNNNNNNNNNNNNNNNNNNNNNNNNNNNNNNNNNNNNNNNNNNNNNNNNNNNNNNNNNNNNN…
>asm|23084012
TCATCAAGTTCTTAAATATTGAAGAAATACCAATAAGATAATTTTTCTTTGGATTCTGAAGGTGAATATTTTAGACTTCATTACCTATATTAGTTTAAGTATTCGCCCATAGAATTAGAACAAAGACTCTTACCTTCCTGAATTTGAAATGAGGAACACCATTTACACTTGATTTTAGAATGTATGCCAAAAATAATTAGCTCCTGTAACAGGGAATGACTCTGAATTTATTGGGAGCCATGACTATAGCATAGAAAAGTACAGCAAAAGCAACAGAAATTCTAGTGTTTCAAGGACATTAAGC
>asm|28272751
TGGCCTCAGCAGGTAGCTCCTGAATAAAGGAATGTGTGCCCACCTCAGCCACAATTCCTACAGAGGGTGGGACCGAGGACTCATTTCAAAAGGGCTGGCGCCACTTCTGGAACCCCTGGTTCTTGGGGAGGGGCCCACACTCCAACAGGCAGACCCGGCCCAGGGCCATCTCCTGGGCCTCCACCTTGGGCTCAGAGGGGTTGGAGTTAGAGGTGCCGCCGGCAGGCAGCGTCCCCACCCCAGAGCCACCCTTGGCCCCTGCCCCCGCTCAGCCACAGAGGCCCTGCCCACAGCCTCTTGTTTCTTGGCCATGAGGAATGAGCCCGGGGCCTGGAGGTGCCCCTGCATGGTCTCCA
>asm|33038929
ATAAATTCCTTTTCTTTATAAATCCCCCAGTTTCAGGTATTCTGTTGTAAGCAACATCTGTGAACCAGGAGTTAGGATAAAGCCGTGAAGAGGGCATGGTGCCATCTTCCTCAGTTCCTCAAGTTCACGCTCTCCTAGAGAGGGACCTCTAAAAGGATGACTCAGTTATGGTCTCTGTGACACTGACAGGGGATGTGTGGGGACAGAGCTGAGGGCGGTGGCCTGAGCCCCACTGTGGGAGTGGGCTCCCTGTTACTGGCTGTATCCAAGCAGGATGGGCAGCTGGTGGACAGGGATGCTGGGGCAGGGCCTCGAGACCTGGGTGGAGGCTTGGATGAGACACACATCCCTGACTCACAAGTTGCTGCTGTTTTAGGTTTCTCACTGGTTGAGTCTATG…
>asm|1386319
AAACACACACTTGGGGTGGGCACTCTTGTTAAGATGTAGGATAGGAAAAGCTCATAATGCCTGGTTCCTCCAAACCATAACAGGCTCCCCTTCCCAGAAGTAACAACAATACTGAGTTCCAACCTTACAGATTTTTTTCCTAAGTTTTTAACATAATACAAATAGAACCATACTAAATGTCTTATTTTCATTCTGGCTTTTTTGTACAACATAATTATGAGATTGGTGCATGAGATAGATAGATATATATATATATATATAT
>asm|33042932
GAGGAAGGAAGGAAGGAGGGAGGAGGAAAAATACTGTTAAAATTATATTCATGTAAGTTATGTGAAGACCTTTACTTAATGTGTTCAGAATAAATTCATAAATGTTAAATCCAGCTATGGTTTCCAATAGTCAGAAAACAGACCACTTTAATTAATTAACTCTGAAATATCAACACCATTTAATAGTCCTTCACTGTATTAAATAGTGAGAATAACAAATTATTTTTATGTTTACCAGTGTTCAAAAATAATCACTTAAAGTGGACCCAGATGTGGAATTTCACCCCAGTACATCAGTCCACAGTATTCAGAAGCCCTCTGAGTGGGGCAAGCACTGGCGTGTCCAACAGGAGAGAGAGAAAGCCTAATGATATGGCCAAGTAATGGACTCCCACGCAC…
>asm|33043203
ATAAACACATGAAAAGATGTTCAAGGTCATAAGTCATTGGGGAAATGCATGTTAAAACTGCAATGAGGTACCACTGCAGACTTTTTGGAATGGCTGAAATAAAAAAGACTGACATACCAATTGTTGACAAGGATGTGAAGCAACTGGAACTCTCATATGCTTCTGATGTGAAGGTAAAATTAGACAACCACTTCATAAGACAACTTTCCTGTTTCTTAACTAGACCCATTCTGCTCCTAAGTATTTACTCAAGAGAAATGAAAACATTTGTCCATGCAAAGGATGTACACAAATGTTCACAGGAGCTTTATTTTTATTGGCCAAAAACTGGAAAAAAGATATGAAGNNNNNNNNNNNNNNNNNNNNNNNNNNNNNNNNNNNNNNNNNNNNNNNNNNGAT…
>asm|3298911
TGTCTGTGTCCCCGACACCGCTGTGTGCCGACCACACTGGATTCAGAGCTCCATGGGGCAGCGCCAGGGCCCTTCCTGCCTTTATTTAGGGTTCGCACTGCACCCCCAGCGTCTAGCCCGAGGCCAGCTGACAGGAGGTGCTTGGTCACCCTGCACTTCTGGAGCATATGCAGGGGTCCCCTCTGCGGCCAGCAACCGCGTGCGGCGCCTG
>asm|24706948
TGGGCTTAATACCTGGGTGATGGAATCATCTGTACAACAAACTGCGGTGACACAAATTGACCTACAACAAACCTGCACGTGTACCCCCAAACCTAAGATAAAAGTTTAAGGGAAAGAATGAAGCAAGCTAAACTTTAGACAACAATAACAGCAACAAGAAAAAGAAGTGACAGGTGTAATTACTTTCATTACTGCCTCAGCCACTTGTGGAAGCATTTTTCCGGTGTTGTGGTATTGTTACATTTTATGGACAATGTTTTTGTGACGATGGACAAACCTGAGCCCCAACACTTGAAAACAAAATTATGTTTTCAGGGCTGGGCGCGGTGGCTCA
>asm|13552344
GAAGAGTCCAGCCCTCTCCAGGGACTCTCTGGCTTGGTGCTGTCCTGCCCTGAGCAAGGCTGTTGGCTCAGACCCTGGCTGGCTGTGCTGCTATCATTCTTGTTGTCTAGGGCTGATGAATTGGGAGGAAAGGCACTGATCCAGCCCAAATGGTCCCAAGGACACAGCCAGCGCTTCCAGGAAGAGCTGCAGAAGAAACGGTGCTTTAGACACAGTTGAGGGTGGAGAGAGACCCCCAGCAACCCAGCAGCAGCCTCTCCAGCCTCAAACAATCTCGGGCAAGCCTGTCGTGAGAATTAAAATGTGCC
>asm|28049700
TCAAATTGTAGAATGAGTAAAGATCTGCCCTCACTAACATAGGTGGGCACCATCCAGTCCTTCGAGGGCCAGGAGAGAACAAAAAGGAGGAGGAAGGGTGAATTCTGTCTCTCTCCTTTTGAGTTTGGACATCTATCTCCTACCCTCGGACACTGAAGCCCCTATTCTTAGGCCATTGGACTCTGGAACTTGCACTAAGCGTCCCTCTAGTTCT
>asm|29648665
AGACAAACAGAATTTCAGGAGCAGTAAGATAAAAGCAACTAATCACATACAAGAGAGCTTTTGTAAGAATACAAATAAATTTCTCAGCAGACATCTTATAAGGATTGTGATTATCTTTTTGAGGTGTTAAAAGTAAAAAATAAGCCTGCCAACTAAGAATACTACACTCATCAAAACTTACCTTGGAAAATAGTAGTGAGAAAAACTATTTCTTATAAACATAAGCTAAGGGAGTCTACCACTAGATCTACATTATAAGAAATGTCAAAGGGAGTCTTTCAAGTTGAAACAAAAAGACAGTAAA
>asm|3185133
AAAAAAAATACATCCGGGGTTTCAAACACATAGTTCAAAAAGAGTAAAATATTTCATTAACAATTGCTTATATTGAGTACATACTTAAATAATATTTAAGCATACTGAATTAAGAAAATATATTCAAATTAATTTCACCTGTGTCATTTTTCTTTTTTAATGTGACTACTAAAAATGGACCAGCAAATATGCAGGTCAAATTATGTTCCCCTTGGACAGTGCTACGCTGGAATTTCTGATTTCTATATTTCACAAATAATGTTCCACAGATGCTAGTTATCATCCATCTGTAAAACCTCTGTCCCTCAAACAATGACTGTTCAACGTTGTTGCGTCTCATAAGGCATAAAGCTGGGCTAGGACTGTCTGCCTATGTCCTGATTAGAAAGACTCCATACA…
>asm|7126395
TGCCTAGGAGTTACAGTCCTTGTTGCCTAGACTGCCTTTTAAGTTTATTTAGGGTTTCAGAGGCACTTTATTCTGTGGTGGCAAGGCTTGCCAGAACTCCAGTTCTGACAGCTGGGATGGGTGATTCCCTTCCGGCTAGGGCCAGTTAAAATACTCCTTCCATGAGTAGGGGGTCAACTGAGTTCAGCTGGCTTAGCTTTCTGTTGTGATAGGGCACCACTGAATTCAACACAATGTCTCACAATTGCTGTGCTCTCCTTCTCCCAAGCACATAGATTCTCTCTCTGCGCTGCACGTTTGGGGCATAGGAGATGCGGGAGGGGTGGCATCAGCACTTCAAGACTGTCTCCTACTCTTTTCAGTGGCTCTTTCAGTGATATGAAGTTAAA
>asm|16466503
GACCGGAACGGACTGTTCTCCCTTTAGTCCTAACCTCTGTGAGTGCAGGAACTCCAGCACTCTCACGGGCCACCGCCCTCCCGTTGTCCAGCATGGTGCCCAGCCATCACAGGTGACCAGGAAGATGTGTCAGGCACTGTTCTGCGCCCATATAGCAGGAACAGGCAGAACTCCTGCCCCCGTGAGCTTAAATTCTAGTAGAACACAGCGACAGGTGGACTGCCCTCATCTGAGCTTGGTCTCTGCATCAGACTTCAGCACCTCCCCGAGCCCTGTGTTCTAAAACGCCGTTTCATTAAGTCTGCTTCCTTTCATTGTCATTTCTCAAGCTCTGAACGTCAAGACCATTTCAAAAGTTTCTCTCTCACC
>asm|19985450
AGATTTTTTATTTGACTGAAGGAGTACTTACCAGTGTATTATTTAATTTGCAGATATTTCAAAATTTTCTTATTTTACAATTTATTTTCACTTTCCCCAAAGAATAAACTCTGTAATATTTATTGTTTTTGAGATTTACATGCCCTAGCACATAATCTATCTTGGTGAATCTTCTTTGTAGACTTGAAAAGGATATGTATTGTTTAACTGTTGGATGTAGTAGTGGTA
>asm|3267929
ATCGTCACTTAAGTATGAGGAGAAGTAGATATAATATCCACAGTAGGTAGCATAAAACTATTAATGCATAGAAATAAATATTTTCTAGGAATCAATACAGCACTTGAAAACCCAGCAAACCTTCCTCAATCTTATTTTAGTGTTGTAGGACAATCAAGTTTCAGTCTATGTATAGATTTACAAAATAAGAAAAAAATAAATTCTGTGAGAGAGCAGATACATTCAGGTAAAATTACCTAGCAAATCTTTTCATAGAAGTGCTTACCATGGCCCAGTTAGGAAGGACCCATTCCATTTGCACAAGACCTGTTTATACAATAGTGTCATATTACCAATGCAATTATATAGGCCTGGATGATTCATGGGACAAATTAAAGCATTGAATAAAGTGTTATTGTA…
>asm|33042030
GGATGGCGCAGGGGGGACTGCGTTATTGGGTAAAATTGGAGGATGCTGGGGTCTGCCCAAACAGCTGGCAGGACAGACAGGGCCTCCACTGTGAGGACCTGGGGCTCAGACTGACCCTTCGATGCTCCGCGTCTACCCACTACCACGGGGGCTCATTAGGGGCAGCCACGTGGCCTTGCCCGGCCATCGACCTTCACCGTGGCTCCAGACCCTGTCCAGCTGCCTCCTCAACACGTCCAAGTGGCTGATCAAGACACTTGAAGTGATCAAACCAAACCGTTCCTCTCTGGCCCATCATCCATCTTCTTTTTCCCAGAAAAAGGCGCTGGCCCTCGCTGTCACCACCGCCATCCTGCGCACCCACCAAGGCCCTCAGCAAACCCCACCAGCTTGCCCTCG…
>asm|28113259
AAGGTGTTAATTTTCTCAATATTGGGCACATCTTTCAAAGATCCTTGCCACTTAAGAACATATAAATAATCTAATTGGGAATGATATAAGTCACGTGAGAGTGTATTAAAGTAACCAATAATTCAAGGTCTCAGTGGTTTTGGAAGACAATGAAAACTTTTTCAAATAAAAATTATAGCATTGGTAATTCTTCTAACCACAACACCATCATCTGTGTTTAATTCTAAACTGGCATTATCAAAGTACACATTGTTTTAAAAAGAAACATAAGGTATTGAAATCACAAAACTTTAAATTCTTCATGAGGCTTGAGGGGAGATGAGATAAATTCATA
>asm|33043300:asm|33039419
CACAGTCGCCTCCTTCCTGCTCACAAACCCTCAGGCACTTACTTCTCCTTCCAGCTCTCAGAAGCCCTGAACAAAGGAGCTGCCCTGCTCTTTCCTCAGCAAGGAGAATGAATGCATTTGGAACTGCAGGTGTTCTTCTGATACTAGGAGGTCAGAAAATAACCTCTGAAATACAGGAACAGGGAATACTGGGTAGTAATAATTTTGACTTATGGATTTCTGGGATTCCTTATATATAGTTCAAATTTCCATAATTAGGATATAACAGAGCTTAGTCTCATGGATAGTGACTAAGTAAATATTCTCTTATAGAACTATGAAGTTTCAGCACATTTATATTAAACTACTGTTACCACATGTCACCAACTCAGACCTATAATCTACCAAGGAGTGGGGAAG…
>asm|20318629
TACTGTTAACCATTCCCCTCCTTGAATCTTCTCTCCTGTGGATTTATTGTTGTTGTTCCTGTTTCCCAACTTTCTTGGAGTTTTATCTATTGCCTTGACCTCTCACTGGAGCTTCAGAATACATGTACATGGACAGATTTCCAAATCCAACTTTCCAGTAACTCGAGACACATCTAATTGTGCTCAAATTTCTTAGTCACCTCTCTTGGGCCTAGGCCTGTTCCTGCATTCTTTATCAGTGAATAGTTACTATCTACCAGATAATCTAACTAGAAACCCGGTAGTGATGCCATACTCTTACCCTGCCTCCAAATCCAAATTACGTGCCTGTAATTCCAACTACTCTGGAGGCTGAGGCA
>asm|9817282
ACAAACAAACAAACAACTAGTTCAGGCCATGATGGAAGTGTGGGTTGGACATGTCTCCTAATACCCTCCTCCTCTGTGGAATTCAGGAAAAGGCGAGCAGTATTCACATCAACATAGACGTTAATTCTGGTGAGAAATGTTGATAATCTATTGAAGCCTGCTACCTAGAGGCTTCATCTGCATGATGAAACCTTGGTTTCCACAACCCCATGTCTTAACCCAGCCATTCTTCTTGATAATAACTCTTTCAACCACCAACTGCCAATCAATCAGAATTTTTTTTTTTTTTTTTT
>asm|33042138:asm|25400759
CAAAGCAATGTCACCAATGGCAGATTATACCCCACATAAAGGTAGACCCTCAAGCCAGGGTGAATGATCAAACTTGGATCTGACACAGCGTCCAGAGCCAGCTACCAGCTACAGGAAGCACAGGCCGCAGAGTGCTGAGCTGAATGATGCCCAGACACAGCCAGCACGGTCCCGGAGGTGGGAGGCTCTGCAGGACAGACGGCCATGTCGTTGCAGnnnnnNnnnnnAACAATGCATAATCCAAAAAGGAAACCAGGAAAAGGATCCAGGTTCAAGAGCATCGAAAAGGAATAAAATACCTAAAAGCGAACTTAACCAAGGAGGTGAAAGACTTGTACATTGAAAACTACAGGACATTTCTAAACGAAATTGAAGAAGGCACAAATAAATGGAAAGGCA…
>asm|33040102
ACAATTTAGCCTAAGTAGGTAACTCCTGGAATGAAGGTCTTTGGTGCAGAATGACAGAAACAGCCTGGGAAGCGGAACCCGGAGGAGAACAGGAGGGCCACCCAGTGTGAGTCCAAGGCTGGCCACCTGCACTGAGCAGGGCCACGCCCACCCCGTGTGCTCACCGTGGGACCATCCCTCTCTATTTCAGAACAGGTGAATTGATTAGGAATCCAGAAGTTTGCTCTTCTCCACTTGGCTAACCATGCTCACATGACCTGACCGCAAGGCCCCCCGAGCTTCTCGCAGAGGTCACCGGCCCTCATGCTGCCACCGGTCAGGGCTGGGTTCTGGGGAGACACCCACCCCAGGTCCCGTGCCAGGTGGTGTGCACAGGGTCCGGGCTAGCCGCCCCATGTG…
>asm|33043299
CCCTTTACCTCCATCTACTCATTTACATTCTCACAACAACCTGTGAGGTAGATACTATTGATATTTTTGTTCTACAGAGAAGGAATACAATGTACAGAGTTTAAATGACTTCATGTCACTGCTGGTGAGTGTTAGAGCTGACATTCAAACCCAGATGACAAGCTGGCAACTGAATCCATGAGTTTCACCTAGATCTAGATGATGCCTTATTGCCTTTCTATACTCTATTACAGGGAAAGTATGCAAAAACAAAGTTCTTAAAGATTCTAAACAAATTTGAACTTGTATAATATAATTTGAGTTTTGTTGTTTCTGTAGAAGTATGATTAAGAAAAAAAACAAAATTGTCTTGAAAGCAGAGGAGGACTATGCTTTGTCTGGATCCTTAGGAAATAGCCT…
>asm|19928018:asm|8751421
TGGGCTGAGCCAGGCTGGATTGAGTTGAGTTGACCCGACCTGAGGTGAGATGGACTAAGTTGAACCGGACTGATCTGGTGAGCTGAGTGGGGCGGGGCTGAAGTGATTGGGCTGGGCTCAGGTGAGGTGAAATGAGCTGTGAACTGGGCTGGGCTGAGTTCAGTCAGACTGATCTGCCGAGCTGCGTTAGGCCGATCTGGCTTGGGCTnnnnnNnnnnnGCCGATCTGGCTTGGGCTGGGCTGGGTTGGGCTGGGCTGTTGAGATGTTTTGGGCTGACCTGGCATGACTTGGACTGGGCTGGGCTGGACTCTGATGTGTTGTAGTGACCAGGGCTGAGGTGAACTCTGATGTACTGAGCAGGGCTGAACTGAACTGGCCTGAGGTGGGCTGAGGCGGGC…
>asm|33039792:asm|10954563
TAACATGGGGCCTGACAAGGGAAAGCCCCAAGGCACTCCTCCTATTTGCCTAATCACAGAGAAGAGCTCCTCCCATACATTCACACCTTCCTGCCTCAGAGAGTCTCCTGTCCAGGGATGCGCTCCAGTGTTGGCCACTCACCCCCACCACGCTCTGGCTCTGGCTCTACACAGGGAGTGCAGCAGCTCAGNGGGGTGGAATTAGGCTTTGGGCTTGAATAAATAATTAGAAATTGGCTGCTGAGAGAATGTCCCTGATGATTGCTTGCTCTGGAATTTTTCTGGGTGGCACACAGAGTTTTATTACCCAATTAAAATACAGCAGATTAAGTAGTGCAAAAGGAAGCTGGAGTGGGCAATAAATCTGCTGTGGAATGGGCTGTGGAAGGCCCACCCCAA…
>asm|33041915
ACAGAAATTAATAAATGGCAAATGAACATGCCGTAAAGAAAATTAGCAAAGGGCAATGTTATTAAGACTGTGGTAACAGCGCAGGGCTAGAGAACCCAGAGACAACTCCACACAGAGTCACTTAAATGACTGAAAGATCGTTCCTGGTCAGTGGGGTCTCAATGAGTGGTGCCTGCAGAAGGTATCCAGAGTTTACAAAGAATTCCTATGAATCAATTAACAAAAAGCTAAGCAACTGTACAGAAAAGCAGGCAAAAGACATGAACAAGAACTATACAGAGAATAATAAACATGAAAAGATACTCAACCTTNNNNNNNNNNNNNNNNNNNNNNNNNNNNNNNNNNNNNNNNNNNNNNNNNNAACATGAAAAGATACTCAACCTTAGCAGTCATCAGGAA…
>asm|19819070
AAGAAACTGCTAAATGGTTTTCCAAAGTGATGGTACTTATTTTTATGTTCGCAAGCAATGTATGAGAGATGCAGGTGTTTCACATCCTTGTGAACACTTGGTATTTTCATCTCATTTTTATTTAATCCATTTGAGTGGGTGAGTAGTTGTATCCCAACATGGTTTTAATGAGTGTTTTCCTCTTGGCTAATGCTGTTGAGCATCTTCTTATGGGTTTATTGGCCATTTGTGTATCTTCTTTG
>asm|33042642
AAAAAAATCAGCTGGGCATTAATGTAAAGGCTTATTTCTAGCTTCTCTTGATCTATGTTCCTAGCCTTATGCCAGTACCATCCTCTGTTGTTTCTGTGAATTTATCATCATTGTGAAATGGGGTAGTACAAATCTTACAACTTTTTTCTAACCTTTCAAAATTGTTCTGGCTGTTTTAGGTCCTTTACATTAAGAAAATATACAGGATCAGCCTGTCAATTTCTACAATATAACCTGCTATAGTTTTGATAGGGATTTCATTGAATTTACTTATTTTATTGGAACATTTTCTCATGTTTTTATAATTCTGATACTTTTAACTGGGACAGTTTTGGGACATTTATGGTGGGAAGAAGGGAGTTGGGATAAACTTTTAATTTCCCTTTTCATCTCAGCTTT…
>asm|24329681
TTGTCTTATGGTGTTGGACAGTGTTGGCCTCTCATGCCTTTTGATACAACCAGGTCTTGAAACTTATCTTGCCATCTTGTCTTTATGACAGGTAGAGCCTGCCTTATCTGCTCCCCTGTCTTTGATAATCCTCAGACTTCAATATCTAGCCCATTGCTTTCTTCTTGTCACTCACAGCTATTGGGTTATGTGATCCCTTCTGATGTCTCTATCTTCCAGCTATATACATTTGTCTTCAGTTATAACTTCTACACTGTGATTCAGACATATAAATCTAAATACATTGGGACACCTGCATTTCACAGTACTCAAATTCAGTATAACAAAAACAGAATACATTATCTCCACACCTTCCACACTGATTCTTCTAGTTGGTGGTCTCATCTTCTCCAGGAAAAT…
>asm|1617783
GCAGGATGGCTCAGGGCAAAGCCAGAAGCCACCTTGCCTGATTTAAATGCTGGTTCTTTCCTTAGCTGTGTGACCTTGGGTAAGGTACTGACCCCAAAGAAGCTGCAGGTCCTCCATCTGTTTTGGGGCTGAGTGTCACAGTGGGGAAGCAAAACCATGAAATGTGCAGGGTACTCAGCCTGGCATAGGGTACGTAGCATAGTTAGTGCTCACTTAATGGGAGACATTTTTCTTAGAATCATTATTCTTGTTGCTTTTGTC
>asm|26123487
AGTCATTTCTACTCCATGGCCCCCATGAATCCGATTCTCCGCTCAAAGCCATTGATTCGTCTATCTGCTCAGTTTTGCAGGTCCACACTCTGGTGTCCTCCCGTGTCCTTCTGGGTCACCAGGCTTATTCAACCAAATGCTCACAAAACATGCACAGAAGATGCAATGGCACCACGGCTCTCACGAAAAACTGAGACAGACGCACACATGTTTGATATCCACATTGGTCCCAG
>asm|7285256
CCATGCCCCTGGCACTTGGCATAGCCTCTCTCATTACCTGTAGCATACTCTGGGCCTGACTCCTAGAGCAGCTGGCATGATTAATTGCCTCCTGGCATGTGGGGGACTCATCTACTGGCCTGGGCTATCAGCCACTGAAGGGCAGAGACCCCTCTCTGCTGTTCCTCCCAGTCCACAGGCACAGCCCAGAACCTGGCATTGCATAGTGGCTGGTGGACCCTTACTGGTCACTAAGAACCTTAACCCCCGCCAGGCCCTGCAATAGGGAACAATGGTGGGATGGGGGCCGGGGAGCCTGGACTTCATACCCTGCCCGAGATGAGCAAGCCCACAGTGCTGCTGGCTTCTCTGGTGCCTGAGAACACACATGTCTAGAAACTAGAAAGCCTGAGAGGC
>asm|33042299
GAAGTTGCATATTTTGAGCTCCAGAATAAAGGGGGGTAATCCTTTGTGTCTCCATTTTAGCAGAATTCAGGCTCCTCTCGTCCTCGTAGCCTAGTGGTCTCTCAATAGCTTTACAAAGGCTGTTGAGTTTTGCGGAAGGGTTATTATCATTTAAGCTATAAACTAAATGTCTCCCAGAGTTAGCTTGGCCCAAGCCCAGGAATAATTAAGGGCAGTTTGAAGGCTAAAGGCAAGATGGGAGTTGGTTACCTCGGGTCTCTTTCACTGCCATAATTTTTCCACTGTTATAATTTTTGCAAAGGTGGGTTCATGCCTGTGGCATCCCCGGTCCGAGGCTACAGGACTCTCCTCCCAGGGATCCAAGTGACTGTGCAGTGACCGTGGTCACGCCACAGCCAC…
>asm|33038731
TGTTATTGGGCATATGCAGTTTAAGAAACCCTTACTTGTTTGCTATGCCTCCGAAGAAGCTATCAGGCTTAGAAAATCACAAAAGGGAACCAAAGGAAAAATAGGAAACTAACAAAATTGACAGCGTTTGCCAATGGCTTCCCAACACCGGCTTTGCATCAGCCAGGGAGGTTGTTAATAGGTGGAGCTGCTTCTGCTCTTGCTGTTTCCATGAAAGCGTCCGGTGTTTCTGTATTGCACATTCTGATTATGAAATTTTAAAACCGTAATAATGTCTAAAGTGACTATGACTAGAAGTATTCTTCTTTACGGAAACTAAAATCACAACTGTCAAGGGAACGGGTATGCCTGGGAATGCTGACTTCCCCAGGGCCCTTGCCAGGGCGCTTGCAGCCCTCT…
>asm|11412882
GCATGAGCCACTGCACCTGGCCGCTCCTCTTTCAATTATTTCTTTCTGCATTAATATTCCTATTATGGAGAAGGAGGAAAGATGGGATAATGGCAGACCTTGACAACACCTTTCCTTGGTCCTCCATAAGGAGAAAGAGCCTCCTCTAAGCCTGGTAGTATGGTGCACTGAGTGAGGACAGGAGGTTGGGACATTTCCCAGAGGCTTGGGTTCAAAACCACTGAGGTATTGAGAAAGATAAAGTAACTTTTACATGAAAGATAAAAACAAGATCCTTTCCTCAAAAGACCTACCTGGAGCCCATACTTGCCCTCAGGCAACCCATAGGCTTGCAACAACAGTGTCTATTTTTT
>asm|24136006
TTATAAGGAACTTAATCAAGCTGTGTATAAAGTTATAGGGGGAATAGATGAGAGTAGATAAGATGATAGGTCATGCTAAACTTGATACTAGAAGAAATATCAAGCGAAATGCAAAAAAAGGAGCTCTGATTATTAATGGAGATGTCATAAAGGACACATCAACTCAAGTTGATCCTTATGTAGATGAAGTTTTTTATATGGGAGAATT
>asm|33041122
ACGTTGTGCACATGTACCCTAAACATTATAATAAAAAAACCAAAGAAAAAACCTAAACACTAAAAACTACTAGAACCAATAAACAAATGTAGTAATTTTGCAAGATANNNNNNNNNNNCATGCAACCAACATTAACAGTTTAATATACCAATAGCAAAGAGGCTGAAAATGTAATCAAAATACTAATTCCATATACAGTACTATGAATATAATAAAATACCTTGAAGTTAACGTAATGAAAGAATTGAATGATGTCTATAATAAAAACTATATAGCATTCTCTGCTTCCCTACTTTTGAGTTTTTGGGATTCCCACTGACTTTCTGCCCCTCAGCTTGCAGATGGCCT
>asm|9320376
AAAAATGACACATGACTGTATTTTCATCCGGAATGTTCCAATACTGGGTACCTCGGACAGGGCTTTTGAGACATACTCCACAGAATCATATCTTGACCTTTAGACATTAAGTTGTGGAAGACTCCTGTCAAACAGTTAATTTCCATGTCAAGTCAATGCCCCAGAAAGAAAAAGATAGCTATAGGCCAGGTGCGGTGGCTCA
>asm|33040283
CTGATGAAAGAATTTTTTAGAAGGCCTAAAATAAGTTGGTGATATAATGTTTTGGTAGAAATATAAAGGACCAGAAATGATAAGGCAATGTAGAAGAACAAATATAAAAGCTTGGCACTTCTTGTGAGCAAGATTGATTATAGACATTCAGTAACTAACATGCTGTGGTCTTCCTTCAAGAACATATGTGTGGACTAATAAAAGAAAATACAGAGACCAGAACAAGTCTATAAACATCCCATACACATACAGTTACTTGATTAATGGAAAAGATCATACAGCTTATACACAACAGTATAGCAGAAAGGGATGATCTTTCAATTATTGGTTCTAGGTCAAAAGTGAAAATGTATAAAATATGAGCCTTGATGTATATGCCTACTGCAAAAGATAAGAAAG…
>asm|14737483
AGAAAACCTCGATTTCTCAGTTTAGAGACAATCTAGAAAGTCTACCTGGACCAGGAGATGAAAATCAGAAACCTAACTGTGTGTCATCACTGGTATAACCTTAAAATTCATACTAGTTATGAAGAAAAAAAAAAACCCAAATCAGTAGCTCATTATAATACTGTTCCTGAACCAGAAACATCTGTGGAGCCTCAGAAGCAGCAAAGATACTAATCTCCCAATAGGAAAATGGTGAAAAAAAAAA
>asm|33038022
TAGGAGATAAATAGGTCGAAATTAATGAAAGGCTAGAAGGATATACACCAAAGAGTTAACAGTAGTTCCCTCTGAATGTGGATTAATAATTTTATTTCTCCTTTTGTGTTTTTCTGATTTCTACAATGAGCACATTATTTTCTAANNNNNNNNNNNNNNNNNNCTAATTTAGAAAAAATATACATAATATGCAATACAACAGAAAAGCAAATTCAGGGTTTTACATTCAGTTTCATTAAAATTTAATTCTAACACCAAAATGATAAAAACCTTCACTGAAACAAATTTTCAAAGGTTATTAAAAAACGACTGTTATCTTTCTAAGGCTGTTTCTCCATAACAGCACCCATCTCACTTAATTGTTGACTAGCCTACCTCTGTTCTCAATTACACTTGCAA…
>asm|33043039:asm|33042818
CCTGGCCCACGGAAGCAGAGCTTCTTCCCTGGAGTAATGAGTCCAGGCTCTGCTGATGAGCTGAGAGCTGAGAATGTCTCAAGGTTGGTGTCCAGAGGCTGCATCTTGGCTTTTTCCCTCAAGGTCAGAGGAGGGGAAATGATTGGGCACCAAGATTGGTGTCTGAGCACCCGCTCTCCTCCATGGGGCAGCAGATGGACCTCCGCAGTGCCCTCCAGCCGTGAAATGCCCAGGACCTCTGAGGCAGGCCTGGCCCCTGGGACTTGACCAATCCAGATGCAGGGCCTGTGGGTCCTAAGAGAGCCACCCGAGGCCCTGTCGCCGGCATCCACTGCAGGAGGCAAGACCCCAACATCGCCACYTTCCACAGCACACACAGCCCACTTGCTTAGCTCCCTG…
>asm|4936707
AGATAATGATTTTTATTTACATAAAAGTATAAGCAAGGAATATGATATTGCTGGTTCTTTATTCATAGATATGAATAATAAGCCTGATTTTAATGATGATAATACAGTTATATATGGCCACCATTTGGAAATAAATTCAATGTTTACTCCTCTTGACCAATATAGAAAACAGGAGTTTGCAGAAAAGCATACTACTATTTA
>asm|17480535
AAAAATCTGGCATAGGGAAATTCACAGAGACAGAAAGTAAATTACTAGTTGTCACGGAGGGGGTGGAATGGGGAACAGCTACTTAATATATGTGAGGTTTCCCTTTGAAGGTGATGAAAATGTTCAGGAACTTGATAGAGGTGGTGGTTGTACAACATTGTAAATGTACAAAATACCACTAAGTTATTCACTTTAAGATCCACGATCTTATTTTATGGGAATTTCACATCAATTAAAAAATACACACATACAGCTGGGTGCGGTGCCTCATGGCTTTGAGAGGCCAAGGTGGATGGATCATCT
>asm|4106941
ACACAGTGTGAAACGGCAGTGAGATTCCCCACAGGGGACGTGACTTTAAATGGAGAAAACTGTACTGAAGCGGGACCAAGAGCCTCATGGAACAGTGAGTCCACGGCAGACAGGAGCTAAGGGGCCGAAGGGAACGGAGGGCATCTGGGGAGGAAAGCAGCACAGACTGGCCAGTGCATGGAAAATGAGAGGAGCGGGA
>asm|33042545
AGAAGTCAGTCACAATAGTAACAAGACAGAAAAAGACTCAAAGCACAGCCGCTCGTGGGACGTTTCAGTGGATGAGAGAGTCCCTGGCATGTTCTGTGCCGGGAGCTGGCAAATTTGCTGCATAATGGGCCGGAGAGCAGGCGTTCTGGGCTCTGTGGGCCACGTGGTCTCTGCCATACCACGAGAGCTGCCCTGTGTGATAGACCCATGAGCACAGCACGTGACAGGCAGTGGGGGCTGGGTTCAAATGAAACTATTTCTGGACACCAGAATTTAAATTTGGTATAATTTTTGTGTGTCACAAGATGCTATTTTTAAAANNNNNNNNNNNNNNNNNNNNNNNNNNNNNNNNNNNNNNNNNNNNNNNNNNAAAAAAGTGCTTAACAAGGCCAGGAAATG…
>asm|25184801
CACACATCACACACACCACATACTACGCACAGGCACACACCACACCACATACATCACATACATACACACATCACACTACACCACACATGCAAACGTACATACACCACACCACATATGCACATGCACACCACATACATGGGCACATCACACCACACATGCATGTATCCACACACCACATACACACCCCTCCACACACACACCACACACCAC
>asm|6911233:asm|31541898
CGGCGCTTGTCCGGGCGGTCGCGCTGCGCGTCCTCGCTCGGGCTCCGGCGTTTGTGTCTGCTCTGTTTGCGGTTTCGCTGCTGTGGTCTTTGGCGTCGCCCCCTGTGCGGCCCGGTCTTCCTGCTCCTGCTCGGCTGCCCCTGGTGCGGGCGGTTGCCGTGCGCGGTCTGGTTTTGCGTCGTCCTCCTCTTTTTCGCCTCTCTTGTTCCTTGTTCCGGTTGTGGCTGCTGGCCCCGGCGCCCCTCCCTCGTCTGGCTTnnnnnNnnnnnGGCAGGGGGGGGAAGGGCGCAGACGGCGGCGAACAGAGGGGGGAGAGCGCCGAAGCAGAGGGGGAGAGGGGGGAGGAGGGGGCGAGGGGCGGCGAGGGGGGGGAAGCGGAGGAGGAAGAAGAGGCCGGCG…
>asm|33042865
CACATGCTCCTGAATGACCAGTGAATTAATAAGTAAATTGAAAAGGAGATTTAAAAACTTCCTGAAACAAATGATAATGGAAACACCGCACATGAAAACCTATGAGATACAGCAAAAGCTGTACTAATGAGAAAGTTTACAATCAAAATCACCTACATCAAATAAGTAGAAACATTTTAAATAAAAAACTTTATTGTATGAATCCAATATTATGCTGATTCCAAAACTAGATGAAGACACATCGAAAATGAAAACTACAGGCCAATATTTTTTATGAACATTGATGTAAAAATTCTCAAAAAATAATAGCAAACCAAATCACCAACACATTAAAAAAGTCATTCATTATGACAAATTGGGATTTTTCCCCAGGGATGCAGGATGTTTAAACATATGCAA…
>asm|16028072
CAGGGTAACTTAGTACCATGGTAACTGGGGGAGGGGAGGGCAGACCTTGGATACTGTATGAGGTCATGGGGGGATGTCTAAGAGGATGGTGAGGACTATTTCTAAGCAGGCTGGCCTCTTAGGGCTGCTCAGCCCTCATTAGGTAGGCAGCCTCCTTGTCCATCTATAGCAGTGGTTCTCAACCCCAACCACATATTAGAATCACTTGGGAAGTTTTTTGTTTTTTGTTTTTTTT
>asm|33041820
AGCCTGGGCCACAGAGTGAGATCGTGTCTGTAAAAAATCATCATCATCGTAAAATGAATCACCTGCCACCTGCCATCCATCCTTCTTTCTGAACCGTGTCTGGTCAGTTTCCTCCCAGGGACCTGGTCTCCTGCTCCTGGCTGTAACTTGGTGTAAGAGTTAAAGAAAGAAGAAAGAATCATGAAAAGTGGTTTGACAGTCCAAGACAGGTTTATTTTGGAGAATANNNNNNNNNNNNNNNNNNNNNNNNNNNNNNNNNNNNNNNNNNNNNNNNNNGGGGCTTCTGGCTGATTTCAGTCGGGAGCATTCTCTCTTACAGACTAAGAATATTTAGGGTTTAGAATATTAAGGAGCTTGTCACAGGCTTGGATTGTTTCTATGTGAGGGAAAGTTTATTGC…
>asm|7920310
GGCATAAGCCACCGCGCCTGGCCAAGCGTGTGTTCTATTGTCCAGCACTGTCTGTGATTTTTAGGACCCTAAAGCACAGTCCCAGATTCCCGTGGAAATTAACAGAAGCATGTATATGTCTGCTGCTCTGGCCAGCTGCTGCTAATTGCTCATGTAAACCATGTGACTCTTTAGTGTTTCCTTTTGGCAGGGAGGAGAGCACGGCTATAACTGACAGATATTCGGGGTACTTTGGATCTCTGTGTCTGAAATAAAGCCAGAGAACACTGTTCAAGAATAAATAATGGAGGCCGGGCGC
>asm|33042707
ACATAAACGATTACTAAAACTGGTAAGTGCATTTTTAAATTTTGTTTTAATGAATAATGAATGAAATCCTACATTTGAGCTTAAAATTCACAAACAGTCAATACTCAAATCAATTTGAATCATCTATTTACAAAAGTGCCAAGCATTAACTCACTCATAGTGATGTAAAATTTTGATGTAGAAATAATATTACAAACATGAATACCAATATTAGTTAATTGTAATGAGCACTACCATGTGCTAGGCACCATAAATATTTTACATATCTTATCTCATTTGATTTTTCTAAGATAGGTTTTTTTTATCTNNNNNNNNNNNNNNNNNNNNNNNNNNNNNNNNNNNNNNNNNNNNNNNNNNAAGACACCACAATAAATAAAATGGTAAGGCCATCATCAAACT…
>asm|33035837
AGCCACCATGCCTGGCCATTTTTAAAAAAATTCCTACAAATAATTAAGTAAAAACAATCCAGTTTTTAGAATGCGGAAAGGCTATAAACAAGGCGGTTCACTGAAGAGGGACAGGGAATAGCCAGTATAGATATGAAAAGGCGTTCAACCTCACCTTGTTAGTAACTGGGAAATGACATTTGACACTAGGCAGCCTCTTCTTGCCTATTAGATGGACAAAGAGTTGATGCTCAAGTTGATGGTTGAGTCAGGACTTGGCTAGGATGTGGGGTGGAGGAGGTGCTCACAGGGG
>asm|5784454
AAAAGTTTAAATGTAAAATTGTTACCATATGATCCGACAATTCCATGCTTAGTTATACAAACAAGAAAATCAAAAACATATATCCACAGAAAAAGATGTAAATAAATGTTCATGTCAGCGTTAGTCATAAGAGCCAAAAGTGGAAAAAACCAAAATGCTGTTAATTAAGGAAGGGACAAATCAAATATGGGATATTCACATAATGGAAAATTATTTGGCCGTAAAAATTATTGGCCATAAAGAGAATGAAGTCCCAATGCATGGTACTACATGAATGAACACTGAAAACATTACGCTAAGTAAAAGAAGACAGTCACAGAAGATGGCCTATTGTATTATGCAACTTGTATGAAATGCCCATAATAAATAAATCTATATAATGAAAAAGTAGATCAGTGA…
>asm|9405077
ATGCCACTGCACTGTAGCCTGGGAGAGAAGAGCGAAACTCTGGGGAAAATAAAAAAAGAAAAGAAATCTGGAGACATCCAAAGTAATTCCAGATTTTGAGGGTGTTGTAAAAAGATACAAGAATGACGAAAATCTCCCCAGACATAACTAGGAAGGAATCCAGTCAATAGTCAAGGTAGGTCATTCTCCTACTATCCAGTCATTAAAAGCCAGGCATTTCTGCTGCATGAGGAAAGCCATATGTGTATGATGAGCTGTTTCCAAAAATGAGGGATAAAGCAAGTGATATGGTTTGGCTGTGTCCC
>asm|10324665
GGGGTACTAGCACATTGGTGGTCCTGGATGAGATAAGATCATCTAGTGGAAGATCAGGATGGAGGAAAAGAGAGGAAGGTCAGATCTTGGGTGCTTCCTGGGGAGCTGGAATAGGAGATGACTGTAGGAGAGGCTGAGAGGGCAGTCAGGGTCAGGAGGAAAACTGGAAAGAGTGTGGTTGCACCAAAGCCTCCAGATGACCGTATTCAAGGAGAACGGAGTGGCCAGTGTGCCAGGTGCTGCGGGGGGTTAAGCAGAAAAAGAGTGGAGACCTAACCAATGGATCAGGCAAGATGGGAGCAGTTTCAGTAGAATGAAGGGAAGGAAAGCCCAACTGGAGCGGGCAAGGAGGGGAGACAAGAAGGTGGAGATAGGAAGTATAGGCAATTCTGGAGGAAT…
>asm|33040512
GTTCAGTTCCATAAAGCAGCCTCTTTAACAAATGCAGCCTAAATCAGTACCACTGCCTGGATCTTGTTTCCTAGTGTAAAAGAATCAAATGGCTGATAGCAGCAATTGCCACCTCAGGTCCCTTCCCCTCGTCCTTTAACTTTCCTTCTGGGGGAAATCTGTAGGTACACAAAAGAGGGTGGTTCACTCTTTTTCTAGCAAAGCAGTGCTATTTAGAAACATGAAGATGGAGGGCTAGGAAAAGGTTACATTACAAAGAAAATGAGAAGAAGAGGCCGAGTACAG
>asm|17325218:asm|33039757:asm|14096945
AGAAGCAGACAATAGCAAATGCGTGCAGGATACCAAGCCCCCGGGACGCTCAGAAGCAGNNNNNNNNNNNNNNNNNNNNNNNNNNNAGCCCCCGGGACGCTCAGAAGCAGACCATAGCAAATGCATGCAGGGTACCGAGCCCCCGGGACTCTCTGAAGCAGACAATAGCAAATGCAGGCAGGATACCGAGCCCCCAGGACACTCACGTGCTGCTGGTGGGGGCGTAACTTGCCACAGATCCTCTGAATAGCTGTGTGACAGCATCTTTGGGGCAGAGCGTCTGCACAGCCAACGACTCGGTGATTCTACTTCTAGGGGGAGTCCCCGTAGAAGTGAGTGAACACTTATGCTCCCAAGAGCTGTCCAAGGAAGCCCACAGCCTGCAAGTTAGAAGAGCCT…
>asm|15864950:asm|3007807
TCATATGTAACCATATCATTAGAGATAAACTTTTCAGAAACCTGTTTTTGAAAAATGACTCCCTCAGACAATGAAATAGAAATTTTTGCACATTAAAAAAATTTGATTAAAGTGAGAATAATTTTCAGTACTCATTAGAAGAAAGAATAAGTGTAGGCAGAGAGAAAAATATCTCATGTTGAAGAAGTGATAAAACGTGATCACATAAAAAGCTATTTGTTATTGCTTTTACnnnnnNnnnnnTTTACTAAGTTATGAATTAATTTCTGTTTATATATTAATATATTTTATTTAAATTAAGTTTAAGTATTTGTTAATTTTGCTACAATATGTTAGGTAAGGGAATGAAGGAAGAAAGTTAACTTCCATCATAAAGAGAGAAGTATGCAAGGATAATGT…
>asm|1317268
AACCCTGCAATCCCCTCTCAAGATGGGCTATACAGCCTCCACACTTCTGCACTTTTGGACTATGTTCCAGTTTGTTTCAGAGAGCTTGAACACAAGAAAAGTGCTGTGATCCCTCTGAGCTGAGAAAACAGAATAGAGCTTGTGGCTTCTGAAGCAGCCAGAATATAAGATATATAAGATATTCAAGTCACCAGACAAAGGGAGTCAAGAAGAGTAGAATTATGAAGAATTTGTTTTTGAGGCCTTCACTGCATGCTGAGCTGCACATATTCTTGTAGGGACTCAATTATTACAGAGTTGAGAACAGAAGAGAAACACTAGGGTTTGAGCAATGCTGAAAGATACTGGAATTCTGGCCCAGCAATAGAGGAGAGTTGATATCCCAGGTATTCAGCTAAA…
>asm|33034191
CACCATACACACACCACACACCAGCAACCCCCCTTCCGCGCACACAGCACTGCGCTCCCACCCTGTGCCACGCTCTCTGCCCCACCCTGTGTGATTTTTCTCTTTTGAGGGGGTGGTAGGGGGGCGCCCTGCAGACTGGGGGAAGAGTGCAGGCTGGGTGGCGGGGGGCGCCTCTGAGCCCTGCGCCCTCCCTGTGTCCCGGGACGCCAAGCTCCGGAGTCAGGGTGTGTGGAGCCCGTGCTGCCGGCCTGCTGGTGGTGACTCGGCCAAGGAGCGTGGAGCCACCTCTCCGACTCCTAAAGCGACTCGAGTCGTTCGCCCTTCTTGGGTTTTTGCTTCTCTGCCTTGGCCTTCCCAGCCCCCAACATTGGTGTTCACCGAAGAATGTTCTATGGAACA…
>asm|2575352
TTAATTAAGACTCTCTGCAACTTATCCAGCCAGTCAAACTTGACTGTGCTATTGAGTGTTTTGTTGGTTCTGACCATCTTTTCTGGGCCCTGAGATTGGGACACAACTGCTGTTTGTATCAGCTGAAATCTGGGGGCAGAAACACCTTCCCCTTACTTCTCAGCAAAGAATACATGATTTGTCAAATCTTTACCAATGGCCTACAAGACATTGACCACTCTAATTTTTACTACTATAAGGCCAGTGATATTAAAGATTGGACTGGAAAAATCTTCAGCAAGCAGAGATAAAGAAATACATACATAAATAACCAGAAGAAACTCAATAATCAGAAAAAGGAAAATCAAGCTCGAACCCAGAATATGTGACCTCATTAAAACGTAAGTGTTTTGG
>asm|4427469
CCCATGTAGCATTGATGTCAGGCAATCAGGTTGGCGTTCTCAGCCCCATTTCCCATTTCATGGTGGCCCCAAGAGATGGAGTGGCGAGCCCCCAAGGCTGTCTAACTAGCGGGTGGTGAAAGGCAGCCCCGGGCCACACAGTAGTCGTGCAGTTCCGGTGAGGCCTAACCCTCCGTTCTGAGCCGCCCACTGTGATGGTCACTTTGATGACGAGGACCACGGCTCCCTGGGAATCGGCC
>asm|8205456
TGCAGATTGTTTAAGGATTAGAAGCGATAAAAATTAAGGTATACAAAGCACTTATGACACAGCGATATAGATACCCAATTTATAGTTGGGATTATGGGCAAGAACTTGAGGATTTGATAGGGCAGGGCTACTCAAAAGAGCTTACAGAAGCGGAAGCAAAAAGATTAGTTGAAGAAGCTCTAAAAGAGTATTTTGACAAGGGCTGGATAACAGAGATTAGGGACTTTGAAACAGAATTTGCAGA
>asm|33038777
AAAGCTTTATCATCGTGATGGAAACTCTCTGCCCATTAAACTCCTTATTCCCGGCTTCAGAACATATTGTACAATAAAGAAACATGCCTCTCTGGCTTCAGGAATAAGAGCTCAGATGGAGCAGAGACAGGTGAACCTCTCCTACCCTTAGGTATTTGAAGGGAAGAGATGCTGCCAACACAGTCTTAGCTTCTCGAGCTAGTTGAGGCAAATAAAACAGTTACTTCAAGAGCCCAGCACTCAGACACAGTTGAGATAACTTCTACTGCCACTCTCCATTCTGGGATGAGCATCATATACATGCTCAACTGTAGTATTGGGGTTAGATGTGGAAACTCAGAAGACACTCTTGGCTTTAGCCAAATATAAATCTAGGACAGGAAGGACATCATCTCCATT…
>asm|33040575
TTAATTCAGCTGGAGGATGAGCAGAACATTGGTCAAGGAATAACACATCTTGCAGTTGCCGTCCAGCCCAGCTTCACTGCAGTGAGCACAAGCTACTGGTACAAAGTGTTTGTGAAATCAACCAGAAAAGATGTCCTTGGTGATCCATGCTTTTTTTGTNNNNNNNNNNNNNNNNNNNNNNGGCATGATAATGGACTGGTAAGAAAATCAGTCCTTTAAAACAGTGAGGATGCAAGCTTTTACCTTCACAGCAGGCTTACATGCAAGTGTGCCTGCTGCATTAGCACATCTCAGCAGTTATTCTGTCCTTGGCCTTTTTAATTCCTGTAGGGCTGTTTCATCAGTTATAGTCAATGTGTTTCTGGGGCAATAATGCCAACACAGGGATGGTTCATCAGC…
>asm|15063421
GCCTGGCCTGTGTTTCAGGAATGCCCTGCAGTTGACGAGGAAGCTGCGGGGACGTCCGGGGCTCTGGGGTCTCTTCCTGTCCAGGAGAAGCCATGAGAGCACTTTAAACTAGATGAGAACTGGCCCAAGCTGCGTTTTCTAAGCTTTACGCTGGGTGCCACGTGCAGATCTGTTTCAGGAAAAAGCTGAGGTCGGAGGAGCGGACCTTGTGGAAATCCAG
>asm|4742279
GGAAAACTGAAGAATCTTTACTTACTCTTGTGAAAACTTAGGCTCAAATATTAGGCAGATTTCTTAAAGACAGGTATTTCTTGATAGTGACACCAAAACAAACACAATCTATATATGAAAATTAAACCCAAAGTAAGCAGAAGAGAAAGAATTAAGAGGATTACAGTGGGAATCAATAACAGAGAGATCAGGAACAAACTACAAAAATCAACAAAGCCAAAAGTCGGTCAATTCTTTGAAAAA
>asm|33042304
CACTTATATGTGGAATCTAAAAATGTCAAACTCATAAAAACAAATAATAGAATGATGGCTGCCATTGCTGAAGGGTGGGAGGAAATGAGGAGGTGTTGGCCAAAGGACATAAAGGTCCGGTTATGTGGGATAAATAAGTTCCAGAAATCTAATGTACATTATGGTGACTATAGTTAATAATAGTTGAAATTTGCCAAGAGGGTAGATTTTTAAGTATCTTCACCACAACAAAAAATACTGCAACTATGTGAAGTGATAGGCATGTTAATTTGCTTGATTGCAGTAACCATTTCACAATGTATATATATATACAAATTCATCATGTTTTACACCTTAAATATATACAATTTTNNNNNNNNNNNNNNNNNNNNNNNNNNNNNNNNNNNNNNNNNNNNNNNN…
>asm|33038678
CCTCGGTCACCGTCTCCTCAGGCGGGCTCTGGTGTGCCTTGACGATCCGGGCGCCTCTGTGCATTTTACACTGCCTGTGGAAATTGGGACTCAGGTTGGGTGCGTCTGATGGAGTAAGTGAGTCTGGGGGCTTGGGGAGCCACATTTGGACGAAGTGCCTGAGCCAAGCAGGGGTCTCAGTGATGGCTGACGACTGTGTCTCCGGAGCGGTGTCTGTTGGACTGCAGGATCGCTTCACAGCAGCGAATCGTGAACTATTTTCTTTAGAGTTTCGACCTGCGCTGTGGGTCAACCCGCCTGTTAATTTCCTTAGTGTCTGGAAAGAGATTTGTCGGAGTGGCTGAGTCCAGACAGGACGGACGCGTAGTCCCGGTCCTGATGACAGTAAGGTTGGGGGCA…
>asm|33042566
AAAAAAAAAAAAAGATTTGAATTGTTTAGTAACAATAACACATGCAAGTTATTTCTTCAAGATATAAAATAAGAACAAAAATTTTCATCCCTGGAAGAGGTTGGAGCAGGAGTGATCAGTATCGTGGGGAAAGAGAAACAGCAATTCCCTGAGGGTTGGGGGACTTAGTGATTCAGCTCCTACCCCCCCTATGTTGGGAGGAGCTTTGGGTTATGCTATGCCCATGATTTATTAGCTCTTACAGCTCCAGGGTACTCAGGTTGTGGGCTCTCTGCTGGGGCAGTACTTTTTCTTTCTGTTACGATGAAATTCACCAAACATGTGTTGAGCATCTTGCTCAACAAAGCAAAATACGATATCCTGCAGTATGCTGAATAATGACCACCTAAAGATATCAGG…
>asm|33042530
TTTTTTCTATTTTTGCGAAATATGCTATTGAAATTTTGATAGAGACTGATTTGAATCTGTATATCACTCTGGGCACTATGGATGTTTAAACAAACCTTTTTCAGGAACACAACATATTTTCGTTTTATTTGTGTCTCCTATAATTGCTTTCATTAATATTTTACAGTTATTGATGTACAGATCCTTCAACTTCTTGGTTATATTTATTTGTAAATACTTTGACATTTGTTAAATGGATTTATTTCTGGATTTTTGTCAGATATACTGTTAGGGCACAGAAATGCAAGTGATACTTTTGGTACATTGATACAATACCCTGAAACGTTACTTAATTAGTTTATTAGTTCAAAAAGTTATTTGGTGTAATGAGGAGCACAATGGACTGTGGTTACACATTAA…
>asm|26145063
TTTATGATTATTTAACAGGGTCTGGACCAAGGATGATCTTTCCACAAGGAATATACGGCTTGTTAAGTAAATTAATTTAAATAAGACCATTGGAGGGAAAAATTTTAAAAATGATAATAATAAAAATACTTTCAGGGAAAATATGGACCTAAAACAACATGCTTTCTGTTCAGCAAATACTTTGGATATCCCTATTCAAATACCAATACTGATTAACAATAACAGTTACTGTTTTATTGAATATCAATTTTGTGTAAGTTTGCCTTGC
>asm|10938051
AAATAATAGGCCCTATTAAAAAAATTACCCGAAATACTCACAGTCAATATTGGCCCATAAAGCAGTGTCATATTTGTTCTTTACATCTGTCATCTATAAGTGGCTTGTGTTATTAATCTTATTTACACTTTTATTCTTCCTTTACCCTGAGGTAAACCTGTGTCTCTTAAATTATATTTTTGTCTTTTAAATTTGAGTACAGATTGCTGTCAAATGAAATGTATTCTTCTAATTATGCCCAAAACAAACACCTGAGAGACCCGGTAGAATCGTCAAATGCAAAAACCATAAGTCTCTGTGCAACATGATCTCTTCAAAATGGCCTGTTTTGCAATCTATAAGTTGTAAACTTCACACTAATGGATCATTCTACTACATTTATTGTTTGGAT
>asm|31077650
TACTTTAAAAACTAGACTCTCTAGTTTTGATGACAGAAACTTATTTCTAAGAACAAAACAGGCTTCATATTGGAAGATGGCTTTAATGGGAAAAGGACATAGTTGTTTTTGTGTACAATATAAAAATCCACCATTTATTTTATGGAGTGAAAATATTAGTTAATATTTAATGATTTAAAATACATAGTTTTACAATATAGAAGGTTATTTTTAAAAATAACTTAGAGA
>asm|33041739:asm|33041077
ACAACACATGGGAATTCTGGGAGTTACAATTCAAGACGAGATTTGGGTAGAGACACAGCCAAACCATATCACCAGCCAAGGGGGTTGGAGGCTATGGGGAGGGGTCTAGACTGTGGACAGCCAGTTCTCAAGCAGGCCAAGACCAGCAGGACCACCCGCCTGCCCCTCATCCTGTTGCAGATTCACAGCGGCCCAGCTGTGGCTGGAGGTCATGGCCACACATGGCCATGGAGCCCTGGAAACCTGCTTGTGCCAACAGAGATGCACTGTGCTAGGAGGCCCACACTCAGCAGGAAGGGAAAAGCTGCCCATTAACCATTGTTTATGTTGATAAATATTGAAACTGATGGGTTGAAATGTGAAATGATACTTTGGATGTAGTAGGTTAAATAAAATACA…
>asm|33038372
TTAAAAAGACATTTGCTTTATGTCTCCCTCACCAACCTGTGCAAAATTTGAGTTTGAGGCAGGTAAACCTGAAATCAGCAAGAGCTGTGCTGTGTCCTGAGAGATCCTGAGGGTCTAATTTAGGAAGCACCCAGTCTCCCTAGTCAGGGTCCTTAGAGCTTCCTCATAGTGACTACACACTGGCCACTTGGGGGCACTGTGGATCCACTGAGTGGGTCACTGATAGCGCTGTCTGAGAGAGAGAGGGTTAAGGGAGACAGTCTTGATTTCGTCTCTGTATCAGGGATATTACCAGATGAACCAGAGGTACTGCTGGCACAGGAAGAGTTAATCATAGTCTTATCAGATCAACTGATATGCAACATGTATTTGTCATGACAGGAAGCCATGAACTGAAGC…
>asm|33039967
ACATTTCTTACATTCTCCTTTTGAATTTGTTTGTATACATTTGGAATATATAATGCACAAGTCATTAGCTAATATAAATCCTTCTGAACATGCAATACATTCACCTTCATTATCTATTTTAGTACAACCTTTATTTTCTACACACATGTCATCTACTACTGTATATCCATTTTGACATTTCTTACATTCACCATCTTTGTCATATTCAAGACATTGTGGGTTTGATACACATATGTGATTCTTTAATGAATAACCTTTATTACATCCGATACATTCACCTTCATTATTTNNNNNNNNNNNNNNNNNNNNTTACTTTAATACATTGTTCATTCTTTTCACAAAGATCATCAACAACTGAATATGTTGCTTTACATTCAATACATTCACCTTCAATATTTC…
>asm|33041595
TAACAAGCCTGCACATTCTGCACGTGTATCCCAGAACTTTAAGATAAAATGTAAAAAAAAAAAGTAAATTGTCTTAAACACACTTTTCCCTGTAGCGTATTAAAATGCGTCGGTTACTGCTTATTAAAAATGTAGGATTTTGAGGATCATTTTTTTTCCTCAAGCACAGAGAGGGCGTTGCTATATTTTCTGATCCAAACTGGGGTATTTTTGAAGGCGAGGAGGAATATCTCACTACCCAGGTACCCAGGAGCAAAGTGGCCGGGGCTCTGAGACGGCTTGGAGACCCGTTCCACAGACCTTCGTTTTGGGAGTGGCCGGTTTCCCACACTGTTGGGGTCGATGGACAAATGCCTCATGGTTCAGGGATTTCGGGGTGTGATGTGGAATGAAATGTTG…
>asm|8314366
ACTTATTGTGCATAATTTGAATTCAAATAGGCTCCCAGTGAAGGGAAATTACCAGACACTTCGAACAGAGTCTATGCCTTCCGTTCTGTGCCTTCTGCTGATATTTAGGCTCAGAACTGCCTTAGAGCTGCCTGATTTGTATAATCTAGAGAACAAAACCATGTTTTGGAATATCATAAAGCTGATATTTTTATTTTTGAAATGAAGTTATCCCCACCTGTGAATTATTTCTAAAACAAAAAAAAAACAAAAACAA
>asm|33042318
AGATAGCGTTCTCAGCACTGTTGCTCCTTGCCCTGCCTTATAGCAGCAACGTCACCACTCGTAGATGAAGGACTCAGCTCTGATTTGCTCCCTGCGTGATCCCCAGTACCTGGGCATCCCCCAGCCTAGAGTAGGTGCTGTCTGATACATTGGTATTGAATGAATGAATGGGAATGTGGCACTGCTTTCTCAAAGATGAGGGCAAATGGAGCATGTAGGACAGTAGAGAGAACTTTCAAAGTGAGAGGAGAGAATTTGAGGCTGCATCTGATGTTCATCATCTTATTTTAGGTCACTGTTTCTCAGTGGGCACGATGATATTTGATGTAGGGGGCACTTCTTTGGGTGAGACTGTCCCTCCCATTGCAGGATATTTAGCCACCCACATCACAAGTGGTA…
>asm|6070481
GCGAGACTCCATCTGAAAAAAAACAAAATAGTCCTATCTAAAAAAATTTTAGTACTGGCTGATTTAGCATAACATGTTAAAATACGTTGCCCATTGGAATACACATAGAGTATTTTTCTAATACTCAATTCTTGTTTTGCCAGGGTTAACAGTTTTATAAGAGTCAGTTTCTTAATTAGGATTCAAACAATGCTTACCTAGTCTAAACAATATGATCCCAAAATGATCAGAAAGCTGTACTCAACTTGTCTGGGCCCTTTCCATCTTTTCATGAACCTTCTTAGAGACACAGTACTCTAGGATTTTGCAAGCTTTTCAGGTTTTTAGAAATGAAATCAGAATTAAACCATTAACTGTGGAAATGACTTAAATGATTATAAAGAAACAAATTTAAAAAGT…
>asm|33042849
GAGCGAGACTCCATCTCAAAAATGAAATAAAATAAATGCAGTTTTCACTGGACACTAAACTGCAACTATCGACATGGTTTTAGTTTAGAGCTTAGCAAGAACTTCTGGCTCATTAGCATTATGAGGTCATAGTATGAATTTCCAAGAGGGGTGTTAGGTTTCATGCTCTGGGTGTTGCATTGCTTGTAAACAGTTAGAAGATTTCTTCCAGTTGTGTCGTGAATGCATCCCTAAAACAAAGCCACAGACTTCAACAAGAAATCCCACACATAAGAATGATGTGTGAGCTTCTTCCAAAAACGAGTGGCAGAAACTGAAGTTGCTCTGAGCTGCCAGAAGTCTGACAAACAGCCCACTGTCAATTACTTCTCATGGGTTTCTCGTTGCTTCGTGAAGGCT…
>asm|33037692
ATGTTGTTAATGAATAATAGCAGTTTTATGATTTTTTTCCAAATTTTATATATTTATATGTTCTTTTTACCTTATTACCATGACTAGAAAGTACAGAATACATTGCTGTTAACTATATCACCATCCTGTACTTATTCATCCTGTCTAACTGAAACTTTGTACCTTTTGACCAACACTTCTTAGCCTCTGGCAATTACAGTTCTACTCTGTAAATCTGTGAGTTCAACTTTTTTCAGAGTTCACATGTAAGTAAGGATCATGCAATATTTCTTTCTGTGCTTGACTCAATTTACTTAGTGTAATGTTTTTGAGATTCATCCATATTGTTGCAAATGACAGGATTTTCTTTTTTAAAAGCTGAGTAATTCTATTGCATACATAAATACCACATTTTCTTTA…
>asm|33037815
GCCAATGCACCTGGCCTGTCTATATCTATATCTATATTTTCTCTTTGGATTTTTATTCAGTCCTCTGAGATAGGCTGTTTATATTTGTTGTATAAATGATTAAAACTGAGTTTCACCAAAGTTAAATGAGTTCCTGAAGGTCTCAGAATTTCTCTTGATTTTTAGGGAAAATTTTTAATTTTTCATTTGGAGTAGAAGAAATACCTTACCTGGATTGTTTAAAGTTGGTAATGTCTGATCTTATAGATAAGGAATGAACACCCAGAGTTTAAGTGACATGATTAAGGTCACCTGACAAATTAGTTGGTGGAAGTTGTACTAAAACCCAGTCCAGTGCTTCCCCCCCTGGACGGGGCTACGTACAACTAATCAGTCATATCTTTAGCATCTCCTGTGTCT…
>asm|4696250
GGGTTTTATCTGTATCATCCTGACCCTCTTTATGTGGGCAATGAAATATATAGATGTTATTTGAACAATCAAAAGGTTTCATTAATGATAAAGCAAAAATTATCTCAATTCTTTGATGAGAAATTTGAAGAATCTAAAAGGCAGTATGAATTGGAAGAAAGAGAGCTAAATTTAAAGATTAAAGAGTGTGATGAGAGAAGTAAGAAGTTAAAAAACAAATAAAATTATAAAAATACCCTAACACATCATCAAGGTGTGTTCGGGTAACTAAAACAAGGGAGAACCGATCAGTTGTAAATGTGTAGCTACACCTCCTAGATTTTTGTAGGAGGAGAAAATGTCAAGAAA
>asm|33035354
CTGGGATTACAGACGTAAGCCACTGCACCCAGCCCAGACATGAAAATTTTTTTTATCAATCTGATGTGAAAAACATTAGATTTGTTATCAATCTGAAATCTCAATCTGATGCATTTTCACTTATTTTGGCTTTCACTTCCTTGATTACTAATCAGTTATACTGATTATAATTCAATGTTAATTCTAGCACCAATACCCCTTTCTAGAGCTCCTTTGCTTTCATTTTGACAGAAGCAAATTTGTGGCCCTCAACATACTGAATAAGAGAGCAATTAAGAAACAATGCAGCTGGGTGCGGTCTATAACCCCGCACTTTGGGAGGCCAA
>asm|11019967
AGGGAGGGAGGGAGGAAGGGGCGGGCAATAATGTGATTAATGCAACTTCTTAAGGCAAAGAAATTGAAATAAATTTTAAGAAGAGCTCAACGGGAACATTCAGATCGTTATAAAACACTATAATATAGGCACATAAAAGCTCAGATGAAGAGACAAAATTCTATGTAGTTAACTGGCAGAATAAGAGAAAAACACCACAAAATGGGGAAAATTGTGCAGTGAAGAAGAGGAAAGAATACCAAATGACAGATGAGGGACAAGTACTTTGGAAGGGTCACTAAAATCTACGATAAAAAAGATTCCTTAAATATCCTAGAGGCAGAAAAAAGTACTTAGAGGATCAGTGAAATACTTGGTGGACATGAAGTGTGAGGTAGCTACATTATCTGTTTGTGAGAA…
>asm|26079826
ACACAGGCCGCAGACCCTGCCCTGCAGAGGCACCGGGAGAGGTGGAGGTGGGTGCAGCAAACCGAGAAGGCCAGAGCCACCCTGCCCCTAGGCCGCCTCCTCCCACCCAGGGCCACCCTGCCCTGCGGCCGCCTCCTCCCACCCAGGTGGCCAACAGCGACCACAGGTGCTGCTTCCTCCTTCCCACCTCCAGCTACACCTGGGGAGGCCCCGGGCAGTGCAGCTGAGCACCGAGGGCCGGAGCCAGAGGCAAGCCCCTCCTGGAGAAAAAGAAGCTGACGTGGCCTCGAAGGACCCGCCTAAGTCCTGACCCCGGCGCCTATGCATGGCACCTCACTGGGAGATGGGGTCTTGCAGACTGAGGTAATGAGTGGGTCCTGAATCCAATGCCTGGTGTCC…
>asm|26787018
CCCTTCTAGAACTGAAAGCAGGAAAGAAGAGGAAGATTTTGGACTGAAGAGCCCACCCGGTGCACATGCCGGCCAAGGCCCTGAGCAGGCCCGAGTGTGCTTCCTCATTCACGGCAGCTCCAAAGAAGGCCGCGCAGGCCCCCATGGCAGCCAGTAAACCCGTGATGCCGAGGGCAGGCACCGTGGATGGGCTCTCCCCGACCTGGTTGGGCCTAACTTGGGCCAAGCCACAGATGTACACATCAGGACTTGTTGAGTGCCCAGGGCGGGGGGCAGCGGTGAAAAACACTGGGTTCCATCTGGATGGGTTCCTTCTGCCCTCTTCAGGA
>asm|33042572
GTGTGTGTGTGTGTGCGCGCGCCCTTGCGTCTGCACAGGTGCTGGAGGAGCCGTCTGCGTCTGGGGAGCTTGTGGGCCGAGGCGGTGGGAGGCTGGTGGGCGGCGGCGCAGAGTCCGGAACCGTCTGCTGAGCTCCTGGCCCAGCGCTCCTCAGCCCGCGGGGATCCCACCCTCATCTTGAGCCTCTGGGGAGGACCGAGAGTGAACGCTTCTCCAGCCGGGCTGCCTGCGGCTCTCTCGGGTGTAGGGCACAGCAGCCCGATGCCAAAGCCGGGCCTGGCTGCTCCACCTCACGGGCCACCTCAGGGGGTGTGTCACACTGAGAAACGCCGCCCGCCCGCAGAGTGACGCCTGGACCCTGGCCTCTCATCACACTAAGATCCCCGCTGAGGCCTGCGC…
>asm|10769188
TAACTAAATAAATGGAGACACATCTGTGGTAGTTCCTCAAAGATATATTCACTTCTTAATGTCTGGAACCTGTGAATATTATCTTCTCTATTAATAGCAAAGAAAGTTCAGTAGATTAAAGATCTTGGGAGGAGGAGTTTATCCAAGATTATCCAGGTGGGACCTGATGCAATTACATATAGCCTCATGAAAGGCAGAAAGAATTTTGAGAGAGAAGAGGAGAGGGCAATGTGACCAGAGGCAGAGGCTGGAGTGATGAAGCCATAAACCAAGGAACGCCTGTAGCCCCCAGAAGCTGAACAAGCCAAGGC
>asm|4527708
TTGGCCCCACCCTCTCCTGACGCATAAAACGGCGCTTTCCCCAGGCCCCGTCTCAGTGCATCCTAGTTGCGTGACAGAAGCGCCACACACACAGTTCTGGAGGCTGGGAGGCCAAGGCGAAGGCAGGTTAGACGTCTGGGGAGAACAGCTCCTGGCTCACAGATGGCGCCTTCTCGCTGTGCCCTCACGTGGCGGAAGGGGTGA
>asm|31041275
CGCCCAGAGCCACCCGCCTCTGCACGCGCTTCTGCTCCCAGCACGCTGTCCCTGGAAGGCCTTGTGCACTCCCAGTCCTCCAGGAATCCCTCACACCCCGAGGTGGCAGGTCCCTGAGGAAGTGTCAGATGCCGACACCCCTTCACCTGCCGCCACACTCACTTTGAGGATAGGAGCTGTAGGTCAGGTGGGGAAGCTCAGAAAATTCCAGCAGTACCAGGTGGGGCTCAGAGAAGGGTAAGGCAACCCCAACATCACCTCCTGACTCTTGCTGTTCCGATGGGGTAACTGAGACCCAGAGAGGGCACAGGGAGGTGCACAGTTGCCCAGCTGGCCTCTTGCCTGGGGTCTACCTTCTCACCTGGGTGCATGAATCACACACACCTGGGTTCAAATCCT…
>asm|29423171
AAAAAAAAAAGATAATTTCATAATGTCTCAAATACTTAATATCAGTTGAATAGGACTATACAAAACCCTTAAAGCTCATATTTGCCATCATTTGAGTGAGGTTACCAAGGTATCAAATATAGGGATGTATGTCATGTGAAAAGTAATTGTAAATCTTAGTGACAAAGGCTACAATAAAACATAAACTATCTTATTCTACTATATTTCATGACTTATTTGGTATTTAGGAAGCTCAACAGCTTATACTCATTTTTTTTTTTTTTTTTTT
>asm|14595624
GATAAGATTTGGGTGGGAACACAAAGCCAGACAATATCACGAGTCATAGGTAGATTCAGAGATCCTTTAATCTGCAATTGATTAAAGGAATAAAACTTTGTCAAAAACCAGAAAGGAGTATTTAAGATAAGGATGCTATGTCAGTCAGCCACAATATGCCCTGCTTAGCAGGATCAATGGCCCGCAGGTGGGACTTACCCTTGCCTGGCATAGCTTTTGAGACCTGTTTATAGTTTGATATCTTATTCCCATGAAGAGTCTGTTCTGCCAGTCATGTGATCTCCAGATCTCCAATGATCTCTAATGACCTCTAATGTTTAGGCACCAACATTAATGCCGGTCAGTTGTGGCTACACTCTAAAAAGGAGAAACTAAAACGGGGTGAGTTCCATCTCCCTT…
>asm|16818569
TCCACTCATTAGTCAATGGGCGGTTAGGTTGGTTCCACATCAATTGCAACTGTGAATTGTGCTACTGTAAGAAGACTAGCTTCTCGATTTATTTTTTCTTTTTATTATTGTGAGAAAAAGTCTCAGTTTATTGTTCAGGCTGGAGTTCTGGAGTTCAAAGGTGTAATCATAGCTTACTGTAGCTTCTAAATCCTGGGTTCTGCCTCAGTCTTCTGAGTAATTGGGATTACACATGAAAACTATCACACCTGGCTGAAAGACTTGATTTCTAGGGTTATCTTGAAGCTGAAGAGAGAGGGATGAGATTAGGGAAAGTTAAAA
>asm|33041936
TGACTCTGATGCAAAATCATTATTGATATTCTTGGGTATGTATTGCTGGTTTATCTACTTGTCTGTCCATCTGTCATTAGCTAGCTAGCTAGCTATTTATCTTTATAGAAATTCTTTAAAAAGCATTGTGGCACACTAAATTTAAAAATATTATTTATAAAACAACAATTATATAGAAAAAGACTAAAGGAAAAAACCCTTAAATATAGGCTATTTCTTAGAAATCTTTTGGACTTATCTATCTTTATTTATTCCAATTACATGTTCCCTAAAACTTCTAGAAACTTAAATTTTACTGATTTTCTTTGTTATAAAATTAATCCATTTTCTTATTCTTTTCTGTAGCAGAATGAAGTCTTCTGTCACCTTCAATGTCCTCATTATTGCCCTNNNNNNNNN…
>asm|3371129
CAATAATTTTCTGGCGATCACCAGCCAGTGGCTGTTCCAGGACTTGCAGTGAAGTCTCCTGAATCAGATGCTCCGTCCACTTTCTCTCCACTATGCTCCTTCTCACATCTATGTCAAGCTGAGTTATGTTTTCAATAAAAATCACCAAAGCATTAAAATTTTAAAGCCATCTGTCACTACCAATGCTTATTTTTGTCAGCATCAAAGCTATAC
>asm|16109350
AAACCCTGTCTTTTTCTGCTCTGTCAGCCCATTCCTGGATTTATTTATTTTTCTCATTCCTGACAAAAGTTGTTCAAATCTTCACTATTTTATATTAATAATTATGTCTTCTATTAACATTACCAGGCTTATTTTGAGCTCAGATGACCTTGATTTTTAGTTACTAGAGAAGCTTTTCTCACCATCATCTCTACTTGGTCATAATCCCTTCTATATTTAGCTTTTGTTCTGTTCTCCAAATCTAACTGCTCCCTGTATTCTAGAGCTGAATCCCTTTAAGACCTTGCTCCATCAGTTACTTCTCAAATTTTAATTTTTTTTGTTCTTTACTGGCCCTATAAATTGATGATTTCCAGGCTTTTAGATTTCATCAGCCAATAAATTTTTAAATTGGGAAGT…
>asm|2177060
AGGAAGGAAAAGAAAGAAAGGAAATGAAAATACATGTGGCAGTGCGAAAAATACACTAGGCAAAACAGTGTATAAAGATATGGCGGTCTTTGTAAGATGCTAAAAGCATTTCCAAGTGGCAAAATCTTAATCTACATCAGATACCAAAAGATTGATGAGGAAGACTGCTGAGGAAATTCATGAGAATCAATGAGCATTTTAAATTTAAGCATTAGAGAGCCTGGTAAACAAATGGGTGTGTATTTAAGGGAAGAGGGTAAAGAAAGAGCTAACAATAATTTGAAAGTTTCTAGATATGTGATGCGGATATCTATTAATATGTCTATATAAAATAATTAGAAGTAGGTCTGTGGTATAGAGGGAGAAAATTAGTTCAGCTTTTGAATGATTTAATGTTAC…
>asm|33041155
GAGAAATCAATCGTATTAGGCACCATGAGCTCCAGTGAGAAGAACACAGCATTGTTTGGGAGATTTCCTGCCAAAGATGCAAACCCTGAACCCAATTGTAAGGAAACATCGCACAAACCCAAATGCAGACCCGCTGTGGGCATTTTCCCTCGCTGGACACCGCAGAGAACCCTCCGGCCTGAGAGCGTCCTAAAGCACAGTCCGCTGCTGTCTGTTCCCGGGGCACAGCCACCTCTGCCTCACCTTGCCAGTGCAGACAGAGCCGGGCAGCTGCAGATGGGGGTCCGTGCACAGGGTCTCTCTTATGGATGTCGTGCCCGAAGGGTTTCATGAGAAAGAGGGGAGGGGTTGGACCCCGAGGAGTAGAGGGGAACTTCCTGGGCTTTCACCTGGTTCTGG…
>asm|33042655
CCACACTCACTGTGCTGAGTGAACTCCCACAATCCCTACTTAATATTCAAGAGAGAAATGGACATGGAAACACTGGTATCTTGAGTGGGTGATGGAGGAAGTAAGGGCCAGTGGGGTCCAGATGCCCCTAGGCAAAAGACTCCTAACTAGAGAGAGGCTGTGGTAGGCAGCCTTCTAACACGGTCCCCAACAGTCCACACCTCCTGGTGCTCATGCCCTTGTGTAATCCCATCCCCTTAACAGTGGGCTGGACCTAATGATTTGCTTCTGACAAATAAATACAGCCAAAGCAATAAGAAATCACTTTTCCAATTAGGTTACAAAAGACTATGACTCCTTCTCCCACCCTGGCCCCCTTCTTTTGGGAGCCACCGCTCTGATGAAACCAGCCACCACATT…
>asm|33040335
AAAAATGACTGAAATAAATGCATTTCTAACATTATTCATCTTCACCCCCTTTCCCTGGTCCCAGAGGATGAAGCTCACCTTCTGTTGAGAATGGATTCCTCCCCTAGGGCCCCTTGAATCCACTCAGGCCTCTTCTGGGAACTGACTCCTTCAATGAGCCCACTTTTGACTCTGTATTTTTGTCTCCTTCCTTGTCATTGGCTGCTTTTCCTCAGCCTAGAAACAGGCTCAACTTCCNNNNNNNNNNNNNNNNNNNTCCTATTCAAATGATACTCTCTACAGTTGCCCCACCTTGAGCTACCACCTCATTTCTTGCCTGTCTCTAGCCCAGCACTTTGAGAGAATTGTCTGTACATCCTCCTGCGTCACCATCAGCCCATTGCAGCCTGCGCATCCTCC…
>asm|33042660:asm|24247674
AAAAATAGTGACATGTGGTTGCTTCTCTCCCAGAAGGTGCACTGAGCGGGCCCTCCTGTGACTGCTGTGGGCTCTGAGACACCCTGGACATCTTCCTATGTCCTGAACACCCTGTGAACCATGCTGGCAGCAGCACCAGACCCTGCTTCCTCTCAGAGCTAGCAAAGCCCCTGAGTGCCCTGTTCACAGGATGGCCCAGGAGGGGGCCAGGGCAGGACACAAAGACCAACGTCTGGGCAGGCAGCAGCCGTTCTCCTGCTGCTCCCAAGCATTTGCTCTGCCAGTGACTTACTGTTACTAACAACCGTATGACCTTGAGAAGCTCACACCACCTTCCGCAACAGCTGCCCCCATAGGAGCTTCATAAGGTAGATGTGAGGAACCATTCCCCCTCTCTGA…
>asm|7389136
AGACACAGTTAAAGATAAAATGGAGGACTTGAAAAAAAACCTGAAGAAATATCTGAAATGCATCATAGAGAGACATAGAACCAGATATGTAAAAATAAAGTAATGGAGGGGAAGAATAACTTTGTTTACATACTTTCCTAGAAAGAGAGAATAGAGTTGAAGCTTTAAAATCAGAGAGATTTGACAGATAACAAATATAGGAT
>asm|30990084
CTGCCCTTGTTCACCATAAATCACATAGTCAAACTCTTACTCCACTATGTTTTATTGTATATTAACCAATTCATTTCTAGTCATCTCCTAAGGAGAATTACAGCTCCCTTTAGATAACGTAAACTAGTGCCCAGATGTGAAATTGTGTAATGAAACACTGCCTGAACTTTGAGTGTTGAAGACCATTTTTTTAACAATCAAAACCTCAGGGACCACAACCTAATGATGTTTTTATTGCTGACAAACTGACACGAGGGACTCAGAATTACAGAGAAGCAACATTTCAAGAATCAAAAAGCATTTTCACAGCACATTAGGGCTTTGATATGTTCCCGAGTTATAGAATACAAGTTTTGGAGCTTTTCAAACTTCCTTGAATGAGGTGCTTCCTTCCAAATG…
>asm|4523794
TTTGCTGCACAGTTATTGAGTGATGCTCAACACTTCAGTGGAAAGAATGCTACAAGTGAGTTATCTGTGGTTCCCAAGAGGCGACAGCACAGAGCGGGGCAGGCCTCCTATCTCCCCTTTACACGGCCCGGGACTCAGGCTACCACACCCACATCCATTTCAGGCCATCACATTGGAACAGATGTTTTTAGCCTCTTTGCTCA
>asm|33034458:asm|4167976
GGGCGACAGAGCAAGACTCAAAAGCATTTCCAGGAGGGAGAAATGAGATGTACGAAATACCAGTGAGCAAGGGAATGGATGGATATGAAGGCAGATATCAATCTGTATTGCAAACAAACACAAATAAGCCATCAATAATGGTGACTAATTTGGGGTCTTGAAAGGAAGCAAATAATAACATGAAAAATTGGAGGGTGTCTTACAAATTAAAATATTTTAAAAACCCTGTATTTCTTAGAACAAGGCTGTGGTTTCTGGCTTCAGATCTGTCTTCTTTTTTTTnnnnnNnnnnnTGAGCCACCACACCCAGCCCAGATCTGTCTTCTTAGTTCACTAATTCTTTATACTTTAAAAAGTCAAGTATGAATGTTAAACATGAAAGGCAATATTAAAGAATAG…
>asm|6506898
TTTTCCTATGAGCTGCCTGCCACCCCTCGCTCCTCCCACCCACTTCACTATAAATGCCAGTCTGAGCAGGTGGGCACAGTGAGCCCCACCAGGGAGACCCAGTGACATAGATGGTCTGCTCAGGGTGATGCATGTTCCAAGGAGGGACCTCTCTGCCCCCCACCATTACCATCACTGTGACTTTCCCCAAGCCCTTCCCATTTTAATTCACTGCCTTTGTCTTTTCCAAGCCCCACACAGTCAGACTAACCTCTGCCACCTGCGCTTCCTGC
>asm|24804189
TTTTTATCCAGTTTCTGTGTGGCTTAGCTGGGCCCCCAGCTCAGGCCCTCTGAAGGGCTGTATTTAAGGTGTCCACGGGGGACAGAGTCATTTCAGGGTCTTACTGGAGGAGAATCAGCTTCTGAGCTCACATGGTGGTGTTGGCAGGATTCACTTTCTTGGTGGCTGTTGGCAGAGGGTACTTGCATTTCCTTCCCACGTGGGCCTCTCCATAGGGGCAGCTCATGTAGGGCTGGTTTTGTCACAGCAGGTGAGTGGGAGGCAGAGGGTGCAGCGGAGAGGGGGAGAGGGAAAGAGGGGAGAAGGGGAAAGA
>asm|28953743
AAAAAAAAAAGAAAAAACCTGATGCCTTGAGCAGGTAAGATGTAGCCTGTGTCTAGATAGTTGTCAGTTTCAACCAGCGCTTTGATTCAGCAGTCTAAAAAGGTAGACACCAGTGCTTAGACCCAGGGTATCTGCACCCACTTAAGACATGGATGGGCTCACACTGTTCCTATTTCAGATGGCGGTGCCTGGGTCTGATTGGAGAGTTTATATTTCCTCAGTGATGTGGGTGTCTGTTCCGACAACACTCTTCTCTCAATACTCTCTTCCTCCCTCCCAATCTTAAGTCATTACCAGGGGTGGAGAAAGGTATATATATATTTCTTTTTTTT
>asm|24210712
ACATTTCTGACTATAGTGAAATGGACCTAAAGATCCTGTGGGACGAGGCAGCTCCTTACAGACCAAAAACAGGGAAGAAAGGTGAGGGCAGGGCTTGGGTCTGGCTCTGGGGTCCTGGCAACCCTTTTAAGTGGGACACGCAGGGATGGAGAAGGATGTGGTAGGAACACCCAGCTAGGCTTGCGTTGTAGGAATATCCGTTCTGGTCCAGCACAGTCTAGCAAGCCTGCAAACCACTAGGAAAAGCCTGAATGCAACTTGGGCCATATCTGCTGTGACACTGGGCAGTACAATGGCAGTGGCTGGCAAGGTGTGGGTTGGCCAGGTTGGTATCTAGGTATCTTCAGAGGCCCTGCTCATTCCGGAGAGATCCCTGAAAACTCCCAGTCTTTACTGGGA…
>asm|33042741
CATGAGCCACTATGCCTGGCCTGGCCTTTTTCAATATAGTAAATTGAATGGGTTTTTATTCGTTTGTGGGCCTCTCCTTTCTCCTCACTTCTTCCCCTTGACCTTGGTGGATTCCTTGATTGGGTTGAGGCAAAGGTTCCCACACGGCTTTGGCTTCTTGGTAACTGATCAAGAGACTGACTCCTACATAACCAAGGGACCCCAGGAGTTCCCACCAGGCTTAACAAACTCACCCAGGACCCTGTTTCTCCCATGGNNNNNNNNNNNNNNNNNNNNNNNNNNNNNNNNNNNNNNNNNNNNNNNNNNCCTGCAGTGCTCCTGCCTTCAAATACCGGGGAAGTAACGCAGATCCGAAACATAGCGACTCGTTAACTGCACAGAAAAAGCTGTCTGCTGGAA…
>asm|33037888
GTTAGAAACAGTACATCACCCACTATGTCAGAGGACACAATGGCATAAGTTTGCCTTTGGAGGGTTTGAGGGAAAGCCATTTCCCACCCTGATTCAGGAAAGTCTGTAGGTGATGTCCATCTTCAAGTCCGTGGCTCTTTCTCTCTCTAAATATATTTGAGGGCAGCAGTCATGCTAGAGTCCAGACTAGGTTATTATTCCTGGTTTGGGAAGACTCGTCCTTAAATTAGAAGGTCTCTCAGGTATACATTTTCTGCCAGACGTTACCTGACATTCCACAAGGAGAAGAAGAAAATCTGTGATTCACATCCAATGGTCCTTGGAAGTTCATTAGTTGTCGTTCTTTCAGCCAGTTTGTCACGTGTGGATATCTGTCCTGGATTCCCA
>asm|32737832
AGCCTGGCAATAGAGCAAGACTCAGTCTCCAACAACAAAAACAGAGTCTAAAATAGGCAAATTCTTAAAGACGGAAAATAGATTAATGATTGCCATGGGCTGTGGGAAGGAATAAAAGTGAAATGACATCTAATGATAAAGAATTTCTTTCTGGGGTGATAGAAATATTCTGGAATTCATGGTGACAGTTACAGCTTTGTGAATATACTAAAAACCACTTAATTATATATTTGAAAGGGTGGATGTTATGGTATGCAAATTATATTTCAATTTTAAAGAAAATGTCAACACTCAACATGAAAATATTCAAAATTACAGCTCCAACATCAGAATAAAGACTATATTTTTGGATCTCTAGGATTCTGATATGAGTAAGACCATGAGTCATTATTATTTGGA…
>asm|17090372
TCCTCTTTTGGACTCACTGTAGTGCAAGGTCTATTTGTTTGAATTGTGAACACATCCTCCTTTGAGGGTGCAGCTGATTGTGGGAGAGGCCAGGCGCCCCCAGCTCTGTCTGGTGGGGAGCCTGGCCCATAGAGTTGGCTGGGGTCCAAATGCTGGCTTCACTTCTTATTACACACGTGGTCTTGGACAAGTTATTGAATCCCCATGAGCTTCCGTTTCCCCAACTGTGAAATGGGACCAAGCATCCTTCCTACCCCCTGGGGCAGCTGAGAAAAGGAGAGGACGCAGGTGAAGTCCTCCGCATGCCACCCAGTGACAGGCTGAAGCTCGGGAAGCACCTGCAGCTGCAGCTCTCGCGCTGGCCGTGCTGTCATGGGTGGGGAAGTGGGTGGGGGCATC…
>asm|33042494
AAATGACCTTCAGGAAGAAGAGGCAAGAGCTTTTCCCTTTAGTAATAGAAGTGAGAAGGGAGGCCTGTCCAGGCGGGAGTTCTGCCGGAGCCTGGACCTGCCCGGGACGGTGGCCTGGGGGTCAGCTCAGCAGGCGCCAGGCTGTGAAGCTGGACTGACTGGGCCCCTGCTACCCTAGAGAGGCTTGGGGCCAAGCTCTGAGACTCTTTACCCGATCCCAGGGCAGCCTGACCCCTGCTTGCCAAACGTGCAGTCACTAAAGGTGTATGAGGCCCTGAGAGGAGGTGCCCTCAGCTTGACCTTGGCCCAGAAAACACCCAGAGCCCCAGGCTTGATGTGTTGTCCAGGGACACGTCATGCTGTGGGGGTTCTCACGTGGCACCGTGTGAAGGAAAGTGG…
>asm|12925805
CTGCCCAAACTGCAGATTTGTGAGCAGAATTTATGTTATTGTTTTAAGCCACCAAGTTTTGTGATGGTTTGTTACATAGCATTAGATAACTGGAACAGTAGCGGAGGGTACCAATTCTACTGGTTGTCGAAAACAGCCACAGCACCTTCCTTGTCTCACAAAACAGTATTATTAATGCTCTTTATCCATGGTCTAAAAACACAGCCTCAGTTTACTACAGGGTTGAGAGGATCTCACACTGGGATGTTTGATACAAAGGATCAAATACACTATACTCTAATTCTGTATAGTTTTGTCTGCTAGTCATCATCATCTAAGGTTTGTGGTGCCATTCCAGGCCTCAAACAGGAACA
>asm|33041090
ATTATAGGCATGAGCCACCGCACTCGACCTCTTTTTTTGTTTTCACAGTATAACTTTGGACTAGATTCCTAGAAATGAGATTGTTGAGTCAAAGGGAAAATGTGTAAATACTTTTGCTACAATTGCCAAATACCCCTCATTCAATTTATTTCTTGATCTTTTAATTTTTAAACCTAAAATATGTGATTCAAAAAACCAAAATAAAGTAAAAAATAGTAAACATATAGTGGAAGGCCTCCATCCCACCCTAGTCTCCCACCTGCCTGGTTGTGCTGTGCCCAACTCCAAAACTCTCCTCACTCCAGGTGGCCACCGTTGTTGGTTTCTCACATCTCCTTCCAAGTTGTTTTTTGGGAGTCTGTGCGTGTGCAAAGAGATAGAGGGAGAGAGACAGAGAGA…
>asm|33039550
CTTAGGTTCCCTCGTCTGAAAGCCCCACCCCATGGTTTGAAAGCACAGCAACCTCGAGCTCTAGAGGCCGGCCGCTGACAGGGCTGCCCTGTGCCAGGCGAGAGGAAAGCGTTTCACAGGATTCTGCCTGGGTGAGCCAGAGACTCCCTGGAGAGCGGTCCCGCCGCCCTCCACAGCCAGGGCCGCTCCTCTCTTGTTCTTAGCCCTGTGCACTGTTCCAGCACAGCTGTTCCCAAGCGCACGGCGGCTGCTCCCGCACTTCCACCGAGAAAAAGCTGAGGTCGGCGTAGCCGTGGAGAGGCCAAAAGCTGCTGTGAAGTACCACGAATG
>asm|33038653:asm|6770707
TGTAAAACATATTAATGCACAGAGAATTAAAAGATCTTCAGGTATATGATTCAAATTGTAATGAGGGGCAATGTACTCAACATCAATATTCCTAATGAGGCATTATGGTATCAACTGTACCTAGGCAGGAGACTACACTTATGTTGAGCAGTTATAGAATTCAAAATAACTCTGTTAAAATTTGATAATCCATTCTGTTCACAGATCTGGTCACCACCTAGCATTCGCTTTGAGAGAAGTTCCTTTATTCTCTCCAGTTACATCTGCTCTTATTTCAGTATAAGTTGAACCCAGTTGTCTTACTTCCAGAAGTCCAAAGTTACTTCTTTTCTTGGGAAAAAAATTTACTGTGACTCCTGGAAACAGAAGTTCTCACTTTATCATTTTTCTGATCTATTT…
>asm|33038301
TGAGCCACTGTGCCCGGCCTCAGACTGATTTCTGAGTTGGGGTGAGTCTGTCCCCTCTGTCCCATGGGAGCCCAGCACTCAGTGGTGGAGGCACTGGGGCTTCTAGCCACCCAGCCCGGGTTCCAGAACACTTCTCCAGGCCTGTGCTCCCAGGTGCCATGCAGCCCCTCACGGCCTGGGCACACGTCCAGCTCCCCTGCAGCACCAGGAATGCGGGCGGGGGTTGGGAGGTGGGTCACCACCATGACCAGACCCTGCACAGCTCCTGCCCACAGCAGGTGTGAGACAAACACCTGTGGGCCCTGCGGGCTGCTGAGGGAGGGCGTGTCTACCCCCTGCCTAACAACCCCTGGGCCACAGGTGTGGGCAGCATCTTCAGCCACTCCAGTGGGTTCTGGG…
>asm|33037610:asm|33042400
AAGTGCTGGGATTACAGGCTGAAAGAAGGTTTAGTATCATGTGACTGTTTTATAAAGCCGATAGAACAATTCATCCTTTAAAAAAATCTGTAAGAAATCAAAATACTGATAAACTGTTAATTCTGAGTGGTAGGCATTTGGACAATTGCTTTTTGTATTTTTGTGTGTTGCTTAAAATAAAACACTATAGATCCATGGGCCCCCTTCAATGGGCCAGTGTCTTCTCTCCCCACACCCATCTTCAGGGCCTCGGGCCTCGGGGAGTCTTGGGGCTTCCCTGGACCTACACAGCATCCAGCNNNNNNNNNNNNNNNNNNNNNNNNNNNNNNNNNNNNNNNNNNNNNNNNNNAGGACCCAAGTCTGCAGCTAAAACCTAAACAGGAGAAGTCAGTACCATGC…
>asm|6051434
AGGAATATTGGCCTATAGTTTTCATTTTTTTGTGGAGTCTGTCTGGTTTTGGTAGTAAGGTGATAGCCTCATAAAATGAGATTGCAGTGTTCCCATTTGTATTTTGGAAGTATTTAATAAGGTCTGTTATTAGTTCTTTTTTAAATGTTTGGCAGAATTTATCTGTAAGGCTACCTGGTCTTGGACTTTTCTTTTTTGG
>asm|31007543
AAATTCATATGTTGAAGTCCTGACTCCTAGTGACTCAGAATATGACTGTACTTAGAGATGGGGTCTTTAAAGAGGTGATTACATTAAAACTGAGGCCTTTCGGGTAGGCCCTGATTCAATATGAACAGGGCGTATTGGGACATACAGAGAAAGATACGCAAGGGGAGGGCGCAGCACCTGCACATCAAGGAGCGAGGCCTTGGGAGAAACCAAACCTGCCAACATCGTCTTGGACTTCTAGATTCAAAACTGAGAAAATAAATACCTGTTGCTTAAGCCAAAAAAAA
>asm|23889555
AACCTCGGCCTCCCAAAATGCTGCTGAGATTATAACTGTGAGGCACTGTACCTGGCTATTTTTTCTATGTATAACTTTAATTAATTTTTTTACTTTTTAAACTTTTGTGTTAAAAACTACGACAAAATCACACACATTACTCTTCACCTAAATAGGATCAGGATCATCAAGATGTCAGTAGATAATAGGAAATTTTCAGCTTTATTATAATTTTATGGGGCC
>asm|8444144
GTGTTCTTGAGCCACTGGAATCCTAGAAACTTGGAGCTGGAAAGGTGCAGGGAGCCCTCTTGTCCCTTTCCCTGATCTCACAGGTCTGGGGGCACTTCATGCTTCCCCTACATTGCATACCCAACTGCTTTATTAGAGGGGAGGGAGGTGAGAAGGATGGGATCCTTGAGCCCAAAGCTAAGCCTTTTGCTGAATCCATCCTTGAGCAGAAAGTTAAATGAGGGGCTTCCTGTACCATGGGAAGACCTTTGAAAAGTTCTTGTTGATGCCTCCCTGTCCCTCCCCCAGCCTTGGCCAATGCTCTCCAAGGCCTTCCAGTGATAAGGAGGTGAGTGGGCTATGGCACAACACGAGGATACCAATTCTGGAATCAAAATGCCTGGGTTGAAATCTCCACTC…
>asm|29993340
CCACAAGACAGCCCAGGGAATCCAGAAACAGGCCTGGGTATGAAGCAGATCAACACATGGTCAAGTCCACTCTCCAAAACAAGCCCTAAGGAGGAAGTGCTTTTGAATTGTGTTGGATAATGGAATAGTCATTTAGGATAAAAGACCAGGTTGGATCCACACGACATCATACACTCAATAAACTCAAGGTTGATTAAAGTGTTAAATATGAAAAAC
>asm|21164288
TGGGATTATAGGCGTGAGCCAACTTGCCCAGCCAAAATTATTTTATATAGTACAAAAATCTGGAAATTATTAGTACTCTTAATACATAAGAGGAAGTGATTTTTTAAGTATTATGTTCTGTTTCAGAAATATCAGAAATTTCTGGCATTTTCTTCTGGCATTTGCTTCTTACATTGAGCAATACTTTACAGTCATACATTGCTTAATGACAAGGATACATTTTGAGAAATGCACTTTTTTAGGCAGTTTTGTTGTTGTGTGAACATCATAGACCTTACACAAACCTTGATGATATAGCCTACTACATAACTAGGCTGTATGCCATAGCCTATTGCTCCTAGGCTACA
>asm|33042905
AAAAAAAAAGTTTTAAAAGGAACATAATAATCACTTCATATTATGATCAGTTTGTTCAAAATAAGTCATACTTTTGAACTAAAATGAACCAAACGTTACCTTTCCTTTTTTAGTTTGGACTATTAAGTTGTCAGGGTAGGGGACTATGATAGACTTACTTTTTCTGGAATTTGTTGAAGGCCTCAATAATAATATGTTTTGATAGACTTAAAGCTGTTGAACAATCAATCTTGGGTGTTAAGATTGAGCTTTGGGAACAGTCCATTAATAACAAGTCGCTCTTACCCATCTAAGTTCTGAAGCGATGAATAAGTAAACACAGGTGTCATCCAGATGGGGAAAACAAACCTCACCTCTGTTTTTGGTTAAACTGATAAGAGAATGTGGCTTGTTATGTGT…
>asm|21339900
ACAAAGAAGCCACTGATATACCACTAGTACAATGCAGTTCGAATTACAATAAAAAGTTATAGGGGGTTTTTTTGGGTCAGAAAGAGAAGAAGTAAAAGAGCACACATGATTCCTATCTCCTTTTATCCTCCAAACTAACTCTCACTAACCCACAGAAATGTTTTCATAGGTGGCACAAAGGTAGGCTGCAACAATTGTGGCCAATATTATGGTAGAGAAGGACCCTGCCCTGTAATGCTCAACATATTAATGTTACGTGAGAGTGGGACAGGGTCATCTCTGTGACAGTATAGTCACAGAAGCCTCTTCCTGC
>asm|33043260
ATTGAATTGAAGTCACAAGGTCACAAGGTAAAAGGCATAGCTGAAACTTAACTGCAAGACACTCAGATGTAGAGAAATAAACAAAGAAGACGTTGTGCTCAGAGACCACCACTGAAGCACCACCTTTGTTGCCACACAGAGTTTTTATGAAGCTCAAAAAGAAACCAAAAGAAAACACCAAGGAGAGTTTCTAACATGCACTCTCTGTCTTTCTGCAGCTTTATTCCACCGTTATGTTATAGAATACACATTTCTAAAATGTGTTGGATTCTTAGAATCCTTCATCATAGTGAAGCAGGATATTTCCATGACTCCTTCGCAGGACTCGCAAGGGGGTGCCTCATTTACCCAGCCCACAGCTTTCAGCTTTTTGCCGGAGGGAGTGTGTGAGCAAACGAG…
>asm|33042060
GGCCCAGCGTCCTCTGTCCTGGAAGCGGGAGCATGTCCGGGCACTGCTTGATCTGCACTGGGCCATGCGGGGCCCCCCGGGGCTACTTCTCCGACTATTTGGGACAACGTTCAACAGAAGGCCTTTGTTTGGGAACCGGGACTCTGCTGCTGGGCCAAAGGGTGGACTGACTCACGCCTGTGCGGAGGACAAACTGACCTTGGGACACGGGACTGGCTGCCACGGCCGGCCCGGGANNNNNNNNNNNNNNNNNNNNNNNNNNNNNNNNNNNNNNNNNNNNNNNNNNTGCCACGGCCGGCCCGGGACAGTCAAAGAATCAACTTTTTCCAGGCCCGGGACAGCCAAAGACTCAGATTTTTACACACTCCTTAATGGGGCCTCTCACAGGGTGTCTCGCAA…
>asm|33038228
AGACAACAATTTAAAGCAAAAATTAGAACACTGTAGAGAATGTCCAAAAAGATAAATTTCTTTCTAAACAGTATGTCAGTTATGTTTTCAAATAATATCATTAAATATGGTTTTAGGTAAAATACCTCTAAATTTAAAGTAGTGAGTCCAATTGTTAATCTGAAAAAAGCACAATAAATATATTACAGAAGGTCCAAACACTGAAAACACAGACTGGGAGACAATATTTACAAAATGATTATCTGGCAAAGGACTTGTCCTTGCATATATAAAGAACTCCTAAACATTAATAATAAAAAGAAAAAATATAGGCAATAAAAAGTATATGAGACTCGAACAGACAATTCATGACCAATAAGCACTGAAAAAGATGTTCAACATCATTAGTCAACAGGGAAA…
>asm|13452243
CTCACAGCACATTATTATACCTGAAAAATGCATATAAAGCATTACCTTTATAGCATAAGAAGGAAGCTCAACAGACATTTCCACTAATAGAAAGTAAATCTATAAAAACAGTTACAAATAATTAGCAGGATATGATGGCCACAGCCATCCCTCTGTTAAATGTTGCGAAGCAGATAAACCACGTCTCAACAAAGACAGATTTTCTCCTTGACCTGACCAACATGGAAAGGTAACTGGGAGGAGGAAGTGTTTCCTCAGCTCTGACTCAATATTTAACCATGGATGGTGAATTCGTTAAAGACAATTTAAATAGCAGACAAAACCATTTCAATACAGCCAGGCGCCAGTGTTCCATGCCTTGAAAATAAGAACAAGACATACAGGTGCAATAGAACAAAG…
>asm|8964721
ACCCGGTGAGCAATTCTTGACTCAGTAACATGCTGACAGAGAACAAGTTCCTTTCTGAATAAAGATAAGAGTTTCATCTAAATAGAAAAAGAGTCTATCAGTTAACAGGAGGATCTATATGCTATATAAAATCAGCCCTTTCTTGGTATTGTTAATATATTGTGGTGTGAAATATGAAAAGTGTATGATATTGTGTGAAGAATGTTTCAAGTTTAGACACACATTTTCCTTTTTCCTTAGCAACTAGGCAAGCTGGAAGTAG
>asm|18751351
AGAAAAAAAAGAAAAGAAAAAAGCTGATGTAAGATTTCATTTTACTAAAGAAACACAGAAATAAGCATAGCACCCAAGAGTAGTTAGGTGAATACTAAATTGCTTTCCTTTATAACTCTCTTTAAAGAGAGCCACCTACACCGTTGGCTGTCTCCCATTGCTCAAAACGCAGAAACAGAAAACGTTTCGAATTGGGGAAACTCAGACAGCTACCGTATCCAAAAATGGTAAGTTAAGAAAAATCGGGGGCAGGAGGAGGTAGCAAGGAGGGGAAAAAAATACGGGAAAAAAAGGTACAACACATCATAGCATCCCGTCTGTAAAGATTGATTGAATCGAGGCCGGACGAAGTGACTCTCGCCTG
>asm|19247030
AAACAAAAACAAAAACAAAAGAACCGTGGTTACCTCTTGCCTCTTTTTCTCTTTAGTAGCTCTATCCTTCATGCTTCATTTCTGCTTTCAGTTATGTTATCAACAAGTGGTCCTGCTTCAAATCGTGTGCACTTGGTTTTTGGCTATTCATACTGGGCATGGTAGAAATCCAAGAGGTTGCTGAAAGTGAAAGAAACAATGGCTCATGAAAGCTAAACAGAATCCTCTCTTAGATTTGAGAGAGTAAGAAATTAGATTTGGGGGACATGAACTGTACAGACCCCCCGTTGTGCAAG
>asm|7365771
TCATCTGTTGAATGGGGTGGTCGACTTTCCAGGAGTTTTCCAGCTCCACATTCCCATGTATTTCAGGGAAGCCATTCTGAAGCGGGAGGTGGTACAGCACAGAGTTTATGCAGTCAGGCTCTGGCGGACGGCCTTCCTGTCACTTCCAGGAACCAATGTGTCTTCATCTATCGACTGAGGATATGCGTGGCCCCTGCTCTCCCTGGGCTTCGGGAGGATGCAGAGTCACTGGAAAGTGCTTAATCTTGTGCCTGGTACAGAGTACCTGGCATTATTATTAGCCCAGCCAGCTCAAACTCAATCTCCCCTTCCAGAGGTTACTTAGAAAGGT
>asm|33041181
AGTGATAAGACCCTTGAAGTCAGGATCAATGCCAAGTACTGCTCCGTACTCCTCACTGTGGCATGGACACAGAACAAACATGGATGGAAGCCTCACGTGGACCAGATGCTGAGCCAGAGACTGGGTGATCAAAGGTGAATAGACATGTCTTCGACTTCCTGGAGTTCATACTTGGGTGGAGGAGACAGATGTGTGTTCTTAACATTGGGAGGTCAAGGTCAGGGAGGGCTGGGAGCAACAGAGCTGGTTTGATTCCTGGAGGAGAGACATGTTTTGAGGCTCTTTGCAAGATGAGCCTTGGTGAAATTGTCCTAAGGGCATTCTAAGACGAAGGTCAATGAAGGCAAAGTTTCTGAAGATATAAAAGTAAACTCC
>asm|33041275:asm|32867811
ACCCTATCTCAAAAAAAAAAGATGTTTTCTTTGGGCTTCCCTTCACCTTCTATGGCTTCCGTCTTCTTCCACAGGACACTCGGAGCCTGGAGTCAGCCAGACCCCCAGACACAAGNNNNNNNNNNNNNNNGACAGGAGGTGATTCTGAGGTGCGATCCATCTTCTGGTCACATGTTTGTTCACTGGTACCGACAGAATCTGAGGCAAGAAATGAAGTTGCTGATTTCCTTCCAGTACCAAAACATTGCAGTTGATTCAGGGATGCCCAAGGAACGATTCACAGCTGAAAGACCTAACGGAACGTCTTCCACGCTGAAGATCCATCCCGCAGAGCCGAGGGACTCAGCCGTGTATCTCTACAGTAGCGGTGGCACTGCATGGCTGAGTCAGTTCCCTCCA…
>asm|5721550
GCAAATCCAGGAACAATACTTTGTATTGTTCAATCCAGTCCTTCAGTCCAATCTGGTTGGCACTCAAAATTAACCATCATGGCCTCCAAAAAGAATGAAGTCCTCCCAATACCTTGTTTTTAGACTCTAAGACACATTTCAGAATTCTGATCTTGAAAACTGTAAGATGATACAATTGTGTTTATTAAGCCACTGAATTTATGGTAAGTTGTTATTCCAGCAGCAGAAAAGAC
>asm|10039670
AAATCCCAATCAAAATCCAGGCAAAGACATTGACAAACTTTTCCTAAAATTACAATGAATGAAATAAGGCTGAGGAAGGACAAAGTTAAAAAACTTACACATCTGGGTCAGAATACTTACACTAAGCTAGAGCAATAGAGTGTGGCATTGATGATTTAATAGACAAGTAGATAAGTGGAACTGAATTGGCAACCCCCAAACAGACCCAACTCAACAGATTTTGTCAATGGCACAAAGAGTTTTCAATGGAAAAGATAAATCTGTTCCACAAGTGGCAACAGAACAATTGGAAACTATATGAAAAAAATAAACATAGACACAAACTTCATAGTTTTCCTGAAAAAAATTACTCAAAAGTATTCATACATTGAAATTTTCTAAGGTAAATTTGTAAGAGAA…
>asm|33039727:asm|28156945
ACATGAGAAATATAAATTTTTTGTGGTTGTCAATTTTATCTCTTCTGTCCATCAATTTACTGGTCAATGCTCCCTGAGAACTGTCCAGGTCTGTATCTCAGATTGTTGCTTAATGACACCTGACAGAAACACTGTTTCCAGAAAAAAGTTAAAGACACAAATTGTCACAGCCCAGGCAGGGAGCTCATTACCTGCCACATAAGATCAATTATGGAAGTCAGAGAAAGGGTGGGTGGGGTTACCCAGTTAGTGGAAATCAGCTCACACCTGCTTCAAACTTCAACTAGGAGGAAAGCAAACCTGTTTGTAAGAGAACATTAGTTGTTATTATAGAAGTGAAAACATCGTGTTCTCCACTGCTGTTAGTGCATTGCCAGTTTCTAGATCCCAAACCTGTTT…
>asm|11041520
CAAATATTGCATGTTCTCACTCAGAAGTGGTTACCAAAAAAGGTGTACACATGGACCTGGAGAGTGGAATAATAGACTCTGGAGACTCAGAAAGGTGAGGGGGTGGGAAGGGTGTGCATGGGGAGAAATTACTTAATGGGGTCAACGTACATTATTTGGGCAATGGAAACCCTAAAAGCCCTGACTTGACCACTCTGCATGCAATAAAATTGTACTTGTACCCCACACATTTATATAAATAAGTAAATAAAGGTTTACATGAATTTAGGGAGAACAAGATTCATAGGCAGTAAGAATAATACAAGCATATTGGCTAGCATTCATTGAGCTTGTGTTCTGAGTCATACCTACTGTAAATACTTTTCC
>asm|33034266
TCAAATGATCCACCCACCTTGGCTGCCCAATGAACATATATATTTAAATAACTATGATTAATAAGTCAACATATTAAAAAATCCCAATTGACAATTTACTCAGTAAATGGAGATTTTAAAAATTCAAATTCTAGGGACTTTGGAGTGCCTAGCTAGTACCAGGGAGGGCAGTGGTAACCTTGCCTTCCAAAACTTTGGAGCTGTGCATTTGGATTGGTCTGGTGGTGCCCAAGCGATGGGTGAAGACACTTACCTTAGTTTTAGCCATCTCAGCAGAAGTGGCTTCCCCTGGTAGTATACATCAGAAGATTTAAAAAGGCAAGAAAGACACTCCCTGTTCCCCTTTTTGGAGCCAGACATTAAAAAAAAAATCTTTTCCAGGTCACTGGCTGATCACAG…
>asm|33042524
AAGTGCTGGGATTACAGATATGAACCACTGTGCCTGGCTGAGCAAAAATTTTAGATAGGGAATCAGAGAAGGTGTCTGCACGAGCAGCTCCGCAAAGGGCAGAAGGACCCAGACCAGAGGACCAGCATTCCAGCGGGAGGAAACAACTGCGGAAAAGCCCTGAGAGGGGAATGAGGGTGGCCTGTCCAAAGCTTGGGGGAGGACGCTGCTCTTGGATGGTAGCAAGAGAGGATGTGAGGGTGGTGAGCAGGGGTGTGGTCCTGTAGGGAGGACCTTGTGGGTTGTGGGGCCGTGTGTGATTCTGGATGCTAGGGGAGGTGATACATAATTCAGGATTTCTTGGGAAGATGGTGCCCACTGTTTTTGTTTTTGTTTTTTTNNNNNNNNNNNNNNNNNNNN…
>asm|33041239
CCTGGCACAAGTCCAGGGCTCTCCTTGGAATTTCTGGGATTGGTCCAGAGCTTGGGTATGAAAACCTCAGCCTCTTCCTTGGATAGTGAAGTCCCCAGCAGCAGCGGAGGGGGCTTCCCTTTCTCCTTGGTGGCCCCAAGTCCCAGCTCTGACTCTGAATGCTGTTGGAGCTCCTGGCCCCACAGAGGCTGCCACCAGGAGGTGCTGCATGCAATGGGGTCTGCAGATGGTGGGGCCCTCGTGATGGCTTGTGGATGAGCGCCTTGGTCACTGTTGGCTGGTGTATGGATGGAGCCAAGACCAGGATCCCCACTCCGACTGTCCCAGAACCGGCAGCTCCTCCAGTGGACTGCTCGCCTTCCCGGAACGGAGCAGCTCAGCCATGAACCACAGCTAAGC…
>asm|130072
CTGTTCATGTCCTTTGCCCACTCAAAAAGGCTTTTAGAAAAGACTGGCCCTGAGAAAAACTTCACATGTGATCCCATCCCATTGATGTAATAATTGGTGTGTGCAGATGTATAAAATGACAGTCACCAACATTTTAACTGTGGGCACTGCAGGGTTCTGGGTTTTTAGTGATTTTTCTTTCTTTAAAGGAAGGTTGGAATTTTTTTTTTTTTGAGATGGAG
>asm|5218177
AGTTCTGGGCCTGGAGAGGCTGCTAAAAGGCAAAAGCTGGGCCAGAATGGCCATGTGAGGCATGAACTTGGTATAAAGAGGTCATTGGGAGGCAGGAGCTGGGCCTGTTGAGGCTGCTGAAAGGCAGCAGATTGGCCTGCAGGGCTGCGGTGAGGCACAGGCTGGGCCTCGAGAGTCTGCTGTGAGGCAGAGTTGAACCTGTAGAGGCCGATGGGAGGCAGGAGTTGGGCCTGGAATGGCGGACTTGAGAAAGTTCTTGGTCTGGAGAGGCCGCTGAGATGCAGGAACTGGGCCTGGAGAGGCC
>asm|33042326
ATTCACCATTCAGTTGCATCCATTTGGTGAGACAATGTGTGGTTTAGTTCGCGCGCAGGCTTATTTTTCGTATTATCAAGCTCTTTAGGGGAGAATGCTGCACGGATGCACTTATCTGAAGCTTGATCCTGAAAAGACTGTAGAAGTGATTTATCTCTTGCTTTCCCAGACTGAAAGTCATTTCAGACCCCCCACTCCTCTGTAAGAACCAGCTCAACCTCCTCATTCACGTCCACCTAACCATTTATAAGCAAAGAAATTTGAATAGTGTTGGAGGAGAAAAGCTAGAGGAAAGTCAGACATTTTTCCTCTAGCTTTTCAGCTCTAACACTGTTCAAAGATGGTGGTTGTTGACTACAATGTTAATTCAGAGGGCAGCAGATCATGGTGGTTGGCTCC…
>asm|33037847
TGAACAGGACCTGGGGAGCTGGCTTTTCTGCCACCCCTCCCTCCCAGCCCTGACCCATGAGTTCCTGAAGAACAGAGCTCATAACTGCCTGCCTTTGTTCAGCATCACCGAGACCACAAAGGCCCAGGGCTCAGCCTGGATGATGGAAAAGTGTGACCTCCATGGAGGAAAGATTCCTGGACTGCATGCAAGGAGATCTGATTCTGGCCTGGATTCAGCTACCACTTCTCTGGGTAGGTCACCAGAGTCATCTGNNNNNNNNNNNNNNNNNNNTGGGTGGCAAGGGATATAAAATATGTTTTTGGATTAGAATCAAGACAGAGACATGATGGAGTAGATTGCAAATGTCACATGAACTTTAAAGGCTGGGAAGGAGGATAATCTGTGC
>asm|33042387
TTCACGATAGAGTTCATGTTCCTATGAGAACCCAATGCTGCGGTAGATCTGACAGGGGGCGGAGCTCAGGCAGTGATGTTAGCTTGCCACTCACCTCCTCCTGTGCGGCCCGTTCCCAACGGGGTTGGGTACCTCTGCTCTACACATCACCAGAAAAGAAGAGTGCAGAGTGTAACAAAGGGATGACTCACTGATGGTGGATGTTAGACACTGCGGCACTGGGTACAAACAGGCTAGGAGGTAGTAGGTCAACCTTGGTTTCCTCAATTCAGCCCAGCCGAATCCAGCATGTCCTTGGGGCCAGGATGCTCAGCCCCAGGCTGTCTCCTCTGAGGCACGTGCTGGAAGGAGAACGACCCCAGCCTCGAAGAACCGGTGGTCTCTCAGGAAAGGGAGGAA…
>asm|2477053
CCCAGGGCTGGCCTCTGCCTCAGTTTCCCTGCTTGGCACGGTGCCTGACATCCTATCCAGCTCTTGCCAGCCCTCCCCCCTGGATGGGGCTGAGAGGAGGCCGTGTAGAAAGTTTATTGTTGAATTCTACTCCCTCTATCTCTTATCCCCTGACTTTTCCTGAGCTCACACCAATGTTCTGCTCTCAAGCCTGCAGGAATTATGAGATGGACTCT
>asm|20917789
TTTTTAAGCAGCACTTAGGTATTTTAAGATTTCTCTTTATATTAAACTGTAGTAAGTAGCAAAGGGGAAGATAATTTAAAGCAGTCCATTGGTCTGAGAGCTAAGTTTCAGTATTTTTGGCAAAGTTATGGCAAAGTTATAGAGCTTACATGGAATAAGAATATATGTCATGGTGTTGGGATAACTGAATATCTACATGCAGAAGAATGAAATTGCATCCTTACCTCACACCATATATAAATATCAACTTGAATGGATGAAGCATTTCAACATAAGATCTGAAGCTGTGAAACTACTAAAAGAAAACCTAGAGGAAAAAGCTCCATGACATTAATCTGGGCAACGATTTTTTGGATATGACCCCAAAAGCACAGGAAGCAAATTCAACAAAGACAAACG…
>asm|33038859
CTGGCCCCTATAACTTCTCTGATTTGATCTCCTTCTACTATTCTTTTTCTCATATCTTTGCAGCTGCAGGCATGCTTTCTGTTTCTTCAACATTTCAGGAATGCTCCTGACTTGGGTATTTTATACTAACTGTTCCTTCTGCCTGCAATGCTCCTCCTCCCTGCGGCCGGGTGACTCACTCCCATACCTTCTCCAGGTCTTTGCTCAAGCATCAGAGAAGGCTTCCCCAGCCAATTTCACACCACAACCACATCCTTATCTCCCAGAGTACACATCGTCATTTGATATACTATTTATTTTGGTTATGGATGCTGTCCCTCACAGCCACAAAATGTGGTCTCCATGTGGACAGGAAATACTTAGTTTTCTTCATTGCTATATCCCTAATGCCTAGAAATA…
>asm|33042967
GCAGACTGAAAACATGGTTTTATATTTAATTATATAAACCCTTCATTTCTCCACTGCTCAACAATTTTATATACATTCAAGAATGCAAAACTTCATCACCTTAAATATCATTTTGTTTATGCTTAGTAGCCTTACTTCATGTGAATATGTGGCAAAACATAGACTAACTACAACAGAAGATTATCCTGAAACAACCCTAGAGAAGACGCATTAACGTAGAAGTTAATAAAAATAACCTTATGCACACAAAAAAAGACATCATCGTTTTAACAGTAGAAATTCAAGTGACCACCTGGGAACACTGAAAGAAATACAGAGAATTCAGTACAGTCATAAACATTGATTTTGAAAGGAAAGAAACTGTTTTACTAAATGGCTGTTTAATCAAGTAAAAGCTTA…
>asm|21132064
CAAACAACAATAACAACAACAAATCTCTCAAGATTCAGCCAAGTTTCTTCAGGGCTCTGCCATTTGGAACATAATTCTGTTGAAATGTAACCACTGCTTGCTATCCTAATGTCCACAGGAACAAGACCTTACTCTCAGAGAAACGGTAAATATAGTCCCTTGTTCATAATACCCACTTCAAACCAAGAACCAGAAGGTCAACCCATTACAGTAAGTTTGTTTTAATGTGTTCAGTCCTGGGAGCTGAGCCACTTTTCTTCCCAAGTCCACAGTCCAGAGTTTCAGAGAACAAGGGGAAAACCAAAAAGCTCCTGTCACCTTTTGCAATGAATATCTTTCCCTAGTTCAATAATAAATCTATTGTAGAATGAGAAGTGAGAAAATGAGAACCTAAGGAAG…
>asm|33037709:asm|33041806
TCCCTCCACGATTTGTGTGTTGTTTTTCTGTTGTTGACTCCCTGGGGCACTGTCCACACCCACTGATGGAAAGCCTCCCAGTAAGGGCAGTTGGAGGTGACTTCCACTGGGCCAGAAAGACAAATCCCAGGGCCTTCTTCTGTGCTTACAATAACAGCCAGCATTTACCCACACCTGACTATATGTGAGTCATTCTGTTCAGCTCATTCGGTATCTTGGCAAGTTTGTGAGGCGGGCACGACCGCTGTCCCCATTTTATAGATGAGGAAACNNNNNNNNNNNNNNNNNNNNNNNNNNNNNNNNNNNNNNNNNNNNNNNNNNCATTTTATAGATGAGGAAACTGAGACACAGAGAGGTGAAGTGGCCAGTAGTTGACTTGGATTTGAACTCAAGCATATT…
>asm|25481730
AGCAAGACTCCGCCTCAAAAAAATAGAAATAAAAATAACGTCTTCCCTACTAACTTCCTCCCATCCCACCCTACTCCTTTTCTGAACACTATCTGCTAGTCCCTTTTCCCACCATTTCTAGTTGTTCAACATTTATAAGGAACCTGATATACTAGAAAGCATAGGAGCTGGAGCCAGAACTGATCACCATACTTCTATTTCTTTATATCCCCCCATGCACCTAGTGTTAGTTTTGAACATAAGTTCTCACAAAGACTTGCTCATTATCCAAAAGACTCAGAGACCAAACTGTTTTCCATTCAGTGCCTTCATATACTTAAGATGATTGTTGTCATCTTGTCTAATATGGGAAATCCCAATATTAAATGATTTCTTTCTTAGGGTCTGAAAGATTTTCTC…
>asm|33043013
TGTTAAGAAGAGGAGGGACGCATGAGAACTCAGCCATGTGAGGATGGAGGCAGAAGTGGGTGTTACACGACCACAAGCCAAGGAGTGGAGGCTCTGGGGCAATTTACCACCCAATTTACCAGAAACTAAAGAGAAATGGGCTTCCTTTCTTCCTCTCCTCTATTTCTAAGCGTTATTTTGTACAATCACCCCATAGCCACTGTTGGCGTGAGCCAGGAGGCTTGATCTGTTGGTCTAGACTGGTATTACAGTTAAGTATTTAATCAGGTCACTTTCAGAGGCTTGGCGGGAGGCCTTTAATCTCTTGGGCATTTTCACATGTCTCATTTGACGAGGGCCTCTCTGTCTAGAAAGACTGTAGGCTGGAGGCAGAGCTTCCAGCCGTGTTTAGATCCATCA…
>asm|28856354
ACAACAACAACAACAAAACTAGATGGTGGCTGTGAAAAATATTTTGTGGAATTTAAATTCCATTCAAATGTTGGTCAGCGTGGTTAGTGATCTAGTCGAGGGGAAAGACCAGTGCAGCACCAGTTACCACACACGCAGAGCGGGCCGGGTGCTTCAGATGTGACTGCAGGATCAGGGAAGGCTTCACTGGGCAGGAGATGAGCCCAGAGGAAAGGTCAGGAGGGAAGTGCGCCAGGGAAAGGACCCCTGGTGCAAAGGCGTGGAGGCAAGAAAACAGGACTGTTTGGGAACTGTGAGGCATCCAGCTGAGCCAGGCTGGGGAATGAGTTCTGATCAGCAGGCAGCTCTCCTGGGGTCTACAGATGTCCCGCAAAACTATGAGACACGTGGATGATTTAA…
>asm|2495468
AAGGCCTCGGAAACCCTGTCCCTTACATGCGACATTTCTGGCGGACCCCTCGTTGGGTCCATGAAGAGCTGGGTCCGGAAGTCCCCAACGAAGGGACTACAGTGGATCGGAACAATCGACGACCACGGAAATGTCACTGTGGCTGAGGCCCTGAAGAGTCGAGCGAAGATTTTCGTCGAGACGGCCGCTGACGTCTCGCTGACGGTGACCTCTGTCACCGCCGCGGA
>asm|33042212
CCTCCTATTTTTGAAAATTATCCTGTAATATCTGTAATGTGTGAAATTATATAAAGAGCCTTAATATGTTTGTCCCTGAAACCCAGGATGCATTTCTGTTTTTCCCCAAGAGTAAATGATTATTTAGAAAGCATGCCAAATTATATACAAATCAACATTCTCTCCCATAATCCTGTGCATCTGAAACTATAGAAATGTCACAGTCCCTGCCCCACATCTTCAAATTNNNNNNNNNNNNNNNNNNNNNNNNNNNNNNNNNNNNNNNNNNNNNNNNNNCAGCTTGAGAATAACTCTTTAATAATGAGAATAACTCATTAATGGTAGAAACCCCACTGTCCATTGCATGGGTATCGACAAGGTGGTAGGCTAGTGAGTCACAAAGCCACAAAGAAATGATGT…
>asm|33043051
ACAGAGCGAGACTCTGTCTAAACAAACAAACTCACACCACAGCAGGCCAAATGAACATCATGTTGGCATCTGTTCCCCAAGTCCTCCAAGTCCCATGGGGCAGTGCAAAGGGCCCAGGTGCAAGCTGCTCACACAGTGGGTTTCCAGTGCCCTAAGGTACCCTGAGCTGCGGGAACCTGCCGCTTTTTTTCAGCTGATTTCAGCCTCCTGCCCTTCCCACCTACAGTCTGTTCTCCCCAAAGCAGCCAGCAGAGGGCGTGTGTGAGCACCTGAGTCAAACCCTGTCCCTTCTCTGCCCACCGCCCTCTATGGCTCCCACCTTCCTCTGGATAAAAGCGCCAGTCTTCCCTGAGGCCCACAATGCCGTGCACAACCTGCCCCATCACCTCCCTGCCGTCA…
>asm|489917
TATCAGTGAGTTTGACCGCTTCCCCTTAGCTTCAGTGGCTCAAGATCAAACTGTTCAAAATAACTAGTTTTTAAATTAATGCAAAATGGTATCCCAAGCTCTATCTCTTTAATTATTAGCAATTTGCTCTTCTCTCATGAATGCTTTATACAGCCTCTGCTTTGTTATTTTTGGGAGTCTGCATATTTTTATACATTTGGGTGAGCTCTTTAGACATTATACCTGCTCATTCTTTGCCAGTCATATTTGGCAACGATGTTGTTTTCATTTTCGGTGTAAGTGTTCTCCCAGTGTGTTGGGCCTTC
>asm|33041294
GCAGGACTTGTAGCCAGGGACAGCTTAGCACTCTAAAACTGGGTCCACACCCTGTTGCTTGGTGCCCCAGCCTGCTCGATCTCCTGATATTGTGGTGCATGAAGGCCCTCTCAGCTCTACCCTTAGGCAGAAATCCAGGCATTTGGAGCATCCACTTGCCTGGTTCAGCAGCCTGAGCTCCCAGACCCTTCCTGGGCAAAGACTATGATGCAGGGAGGCCCTCTCTGCTCTACACATAGGCAAATCTAGAGGCATTCAGCGCACCTACTTGCCTGATTCAGCAGTGTGAGTCACCCCACCTCTCCTGTGCAGAGATCTTNNNNNNNNNNNNNNNNNCCAAGATCCATGGGCCCATGCCCATGCCCAGGCAAATCTCCAGGCATCTGTAGCACCAACTCC…
>asm|790869
TTTGGACAACAACCTTTTACAAGTAAATTAGTGTTAAGTAATTTAGAAATGTTTAAATACGAATTAATTTGGGAAAAAACAAGAAGTCCTAGTTTTGCACATGCTAAATTTAAGCCTATGAGTATACATGAAAATATTTTAGTGTTCAGTAAAGCTGCTTCAACATATACAAAAGATATTAATAAAAGAATGCGATACTACCCCCAAATGGAAGAGGGAGATGAGTATACAATTAGTAAAAAGGCTCATGGGAAAGTGGCTGGAAATAGCATTCCATTTAACGTGT
>asm|10619463
TTAGATGGAAAGATCTTCAGATTTGCTAACTGAAAGCAGTTGGCCAACAGGACTACAGTATGTTACCTTTTATGGAAGAAAATGGGAGAAAATAAGAATATATATTGGTATTTACATAAAGAAAATGATGCACAATAAACTAATAAAGTGGTTTCTTGTGGCAGTGAGGGGACTGAAATGGATAGGGACAAGCATGGGAGGGAGACCTCTCAAAATAACACCTTTTTGTTTTGGAATCATATGACTATTACCTGTTAAAAATAAAGAATAATTCTACACATCTACATTAGTGAGGAAAATGGTGAAAATTAAATAGAAAAACTCCCTATGTGCACACAAAACCAAGACCTTCACTGGTAAATTGCAATTAATGATCAGACTAACTGGGATGATTGCTGG…
>asm|27070744
TAAATAATGTGTGTACATGAACATAGAGCATGGGAGGATAGACAAAAGACCTCAAAGGACAGGGGAGTGGGAGAGGAATTGGTGGGGGTAATAAATTAATGGGTACAATATGCATTATTCAGGTTATGAATACACTAAACGCCCTGACTTCACCATTATGTAACTTATTCATGTAACAAAATTATACTTGTATTCCTTAAATTTATACAAATATAAAACAAAGATAATTTTTTTAAAAAAGAATAGGAATTTTCTTTTTCTTTGCTAGAATGATCAGTCAGTTCCTTGGTTATGTTACTTGCCATCTCTCAAACTCTTACTTTTCTAATTTATAAGGTGTGAATAAAAGCAACCTTTCCATACAAATGCAATGAGCAATTGGTCAGCTAATGTAAGAAT…
>asm|12263516
GGAAACTCAGGGTGCCCCTGCTAGTCACCTGCTGGGCTCTGTGTGGCATTATGTCATGTCACCTGTTCACCCCCTGTGCCTCCTTGGTGAAGTTGTCCTGAAGGTCCCCAAGGCAGGGTTTGAGTCTGAATGTCTCTATGTCCTTGTGGGGCTAACAAGAGTTAGTAGGGTTTGTTGACCATTTCAGTGTCTACCAGGAAGGGGCTTTGGGGAAATCAAAATAGCACCTCCCCAGAAAGGCAGGGAGCCTTGCTCATTAACCTCTGGCA
>asm|13620205
AGAGCTAGCATTATAGTTCAATGAAAGAGAGAATAGGCTTTTCAACAAATCATGTTAAAACAATTGGTTCAATTTTTATGGAGAAAAGTTAAGTCGACTGTCCTTCAGAATATGCACAAAACTCAATTCCAGGTATATTACAACCTAATTTTGAAAGGCAAAACTTTGATAATTTTAGAAGAAAATATAAGGAGAATATCATCATAACTTTGGGATAGAAAATGATTACTTAAAATGCAAACTTTATAGACATACAGAAAGAAATTGATATATTAGATTACATATATATATTTTATACTTTAAGTTCTGGGGTACA
>asm|27424425
CCGAAAGTGAGCCACAGTGAGGGCTCTCACCCTCTCCCCTCAATATAAACTACTTTTGAAGCCAGTCATATGAACTGGTCTAGATGATCACAGAAAAATCTAACTATTTTTTCCCCACTTCCCCCATGAAATCTCTTCTCCTCTCACACCCAATGGTCCGTCTATTTGCTCAACTTTTGAAGTCCATCATCTGGTGTCCTGATAGTCACTTCTAGGTCACTTGATTTATTGGACCAGCACATCACACAAC
>asm|13907711
GCCAGCCAGTACCTGACATGTAGGAGGTCTTTATCCGAGCTTTTTTACTCAACATTAAAAAACTCTCTCTTGTTTGAGCCATGGCATATTGCATTGCAAAGAACCTTGGCAGTCATACATCTAATTCAATTTTTAACTAGCACAGAGTATCCCCTAATGCCCTAATGCCATGCCTTCAGCATTTCCATTGTTTTCAAAGGGTATATGTAAGAATTTCCCTTAAAAGCTTTGGGCTTCTGGGA
>asm|33039509
ATTACACTTATCACTTCTGCCCATTTCATGGCCAAAGCAACATGCATGACCAAGCCTGATATCATAGGGTGGGGAAAATATAATCCATCCCACAGAGGAGAAGCACATTGTGAGGAATGATATAATCTCCCAACTTGCCCTTTAAAGTGGGGTCTATAGACAAGAAATCAATATCACCTGGCAGCTTAAATGCACATTCTGAGAACTTGCCCCATGCCTGATAATCAGAGAATGCATTTTATCAAGATATCCAGGTGATTCATATACCATTAGACTTAGAGAAACACTGGTTTAACACACTGTTCAAATGTTACTGTTATATATTCAAAAACATTGGTACTTTTAGTTTTGCTAATTTCTCATTCTACTTCTCTTTCCATCATTTTTCATGAATTTATA…
>asm|21493567
TTCAAAAGGAGTTTAGCATGAAGGATGCTGTTGTGTCAGTGCTTGGAACACAGTGACTAAAGACACAACTGTGCGTGCCTGGTACAACCTCCAACCTGAGACTATTCAATGATGATAACGAGGAAGGTGGTGACTTTGAAGAATTCCATATGTCAAGTGAGAAAAAAAAAAGTGATCCCTGACCTCCTTACATGCAAAC
>asm|33037796
GAGCCACCGCGCCTGGCCTAGATGATTTCTTCTAAAGTACCTTTCTCCTTCCAGACTCTGTGACTGTCTTTAGTCGCAGGCTTTGTGCTTCTCAAGCAGGTAAAATGCTTATCATCCCGACTTTAAACGTCCCTTCTTCATCCCGAGCTATTTTGTCAGAAAAGTGGGGGGACTCCCTGGAGTTGAGTCAGGAGTTGTGCCGTGTTGGACGTCTCATAGTGGCCGGAGCAAACTGTCTCTGGAAAAGGAATAGATTTCATTTTCTAAACCGGACAGGCACAGCAGTTTCAGTGTTTTTGCGTAATAAATGCTAATCATCAACCAGGAAGGAGCGGGTGATTAAATATTCAGTTACAGCGCTGGGTGCTTTGACTCCTCACCGGCCCCATCCCAGGCTGT…
>asm|33040018
TTTGACAGAAAAGGAGACTGAGACTTGAAGAAATGAACTTGTTCAAGGTCACATGATTAGTAAGTGGAAGAGTTGGGATTTGAACCCAGAACCCCAGCAGTCTGGCTCCCAAAGCCTGCCAGCATCCTCATGGCCCAACACTGCCTCACCAGGGAGGAAGTGGTGGCAGTGGGTTGGATGGGGCGAGAGAGGATNGTGCCTGGGTGGTGGGGTCTCTTGCTGAGATGGAAAATGGTGGAGTGGAGTGGGCTTGGGGTACGGGGAGTTGTTAGGGGGCAGAGAATGAGTCAATTTTGGGCATGTTGAGTAGGAGGGGCCTGTGGGATGGAGCTTGGTCACTTGCGGCACCGCTTTGTAAGTGGCCGGGTCCTTGGGGGATTCAAAGCAGAATTTGCACAG…
>asm|33041026:asm|15580234
AGATGGCAAAATCATCCAACCCGGAGTCGGGAGATCAGGCGGTGTGACCCAGGTGAACTTCACTTCTCAGAGCTCCAATTTTCTCATCTGGAAAATGAGAGTGATGAAGCTTTCCTGTGCCGCAGATAGCATGACATGTATGTGTGCAAGTGCTTTGCAGAGAATACAGAGTGTGGTAGGAGAGTCGAGTGGNCGGTAGGAGAGTCGAGTGGCTAGACTGTGGACTCTAGAGCTGGGGTTCCTGTGTTCAAATTCCAACTCCAGCACTTAGAGCTAGGCAACCAGCTAGTTACTAGGGCAACTCACCCACTGCTGGATAAGACGTTTCCCCACGTGTGTGAGAACAAGCAGCTGACAGGCACCATGGGAAAAGGCGACTCTGGCCTTGGCAAAGAGAGG…
>asm|33043277
AAAAAGTGTATAGTGTAACCATAGCCTTTACAGTGTAATCTGCTATAGAACTCTATTATGAGGAATAAATTTCTAACCATTGCCTAATTTACTCTAAACCAAGGGAAAAAATGATGTAACAAATGATGGTTATTCAGAACAGTAATGGCCTCCTAGCAATGCTCTTTATCCTATTCTGAATAAGTTTTCTTTAACTTACAAAGTAGGTTAAAAACAGTGGATCAGTATTCTGTTTCTAATATTATGAGGCAACAAATGTCCCATTAAAATTTCTCACCCACTTTGGCCCTTCATCTTTATATGTAATGTTGGCTGCAAAATCTTCTACATATAAGATTACCCCATGAGTGCACACAAGAGACCCCTCTTTTATTTCTGTTGGTAGGACCATTTTAAAAA…
>asm|27678683
TACAAAAATCAACTCAAAATGTAGTAAAGACCTAAACATAAGACCTGAAAATAAAAACTACTAGGAGAAAACAATACTTCAGGACATTGGTCTATGCAAAGATTTTACGACTAAGATCTCAAAAGCACAGGAAACAAAATCAAAAGTAGACAGACAGGACTATAATACACTAAAATGCTTCCACACAACAAAAGAAATCACAACCAGAGTGACAAGACAACCTGTTGAATGGGAGAAAATATTTG
>asm|33040260
TGTGAGCCACTGCACCTGGCCGGTATCAACTTTTCCTACCTGACTTGCAGAAACCTGCACAGCTTGGCCACTGCTGACCCCTCCAGCTTCATCACAGGCCAGAAGGCCCCTCCTCTTCCTCATGCAACCCCTTGAAGGTCCTGCTTCTGTCAAGGGCTCTACGCTTGCCAGTCCCACTGCCGTGCTGGTGCTCTGCACTGCGCTAGCTCTTCCTCAGCCTCCAGAGGCTGACCCATGCTGCATCCTCCTTAACCTCTGCCTCACAGCATCGTATATTTATTTATGTGATAGTTTGATGAATAGCCATCTCTCTGACCAGACTAGCATAGTGCTTTATATACACTAAGCATCACAATGTTTGTCAAATGGATCAATAGATGACTAAAAAATTAAACTGGG…
>asm|5960716
CCGTCTGCGGATGGCACAGGCAACCCAAGGCCACAGTGGGGCGCGATAACTCAGTGGTGAGGGGCAGCACAGGCCCAGGCATTCACAGGGAGCGACACACACCCAAAACCGGGGGCCAAACCGGGGTCCCTGGAGAAAGTGGTTTCTTAGCACAAACTAAATGATGAGAAGTCAGTGAGAAGGGTCATCCAGACCAAGATGAGGGGCCAGAAAAGGGCATGTGGA
>asm|33035990
GAGGTGAAGGTTGCAGTGAGTCGGGATGGGCCCACACACAGTATGTATATGTGTGTAAATAGATACATAGTTTCTAGTTTAATTTCTATTTTCCAACTGGACCAATGAGCTCAGGGTGGAGTCCATTACCAAACAGAACCAACAAAGCTTTTGCAGTTTCCAGGGCCGGATACTTATTTATGCAAAAAACAGGTGTAGCTGGAGGGCAGAGCATCTAGACCCCCAGAAATGAAGGATTCCATTTTTACACTGAAACTTGGGTCCCCGATAAGAAGGAAATGCTCTAGGACCGGCCTCCACAGAGCTTCCACAAGCAGCACACTGAAAAGGCATCCCCCAAGGCTGATGTGTGGTCCAGTGCCAATCAGCCCCTTCTGTGATCAGCCCATCCACCATGGG…
>asm|33040881
AGGATGAATGAGTGAATGAATGAATGTGTGAGTGACTAAATGAGTGAGTGAATGAGTGCCTGCTGACAGCACTCTCAAAGCTCCATGCCATGGGGCTGGTGGTTTCAGCTTCTTGGGAAGCTCCTTGGGGAAGGGACCCCAGATAGGGTGCGCTGCTGTGCAAAGAGCACTGGAATGAGAGTCCAGAGACACTGGCATCAGCCCAGCATGGTATTTTCCCACCCGTGACTGCTGCCCTCTCTCAGCCATAGTGACCTCTCCTGATGGCCGCAAACAGTAATTCCTGGCTCACTGGATAGCAGGGAGGTGGTAAAAGTCAAGTTCTCTGCCAAGGGAGCCTGGTCTGCGGCATTATCACCTCTCTAACCACCACAATGGCGCTGATTCCTATAAACTCTG…
>asm|11836609
CACAATCGTAAATGTACAATTCAATTATTTTTAGTAAGTGTTTGTTTAAACTTGTGCAAACATCACCACAATCCAGTTTGGGACAAGTTCCCTCCTCCAAGTGTAACCTCCTGCCCATTGCAACCACACTCAGCCCTAGATAACCACTGATGTGCTTTTAGTGTCTACAAATTTGCCTTTTTTGGACATTTTAGATAAATGTAGCTTTTGTGTCTGGCTTCATTTGCTTAGCTTATGTTTTTGAGAATCATCCATGTTGTAG
>asm|33043177
AGAGTCTTTAACTTGGTGGCAAGTCGACAGAAGGACCTGGTGGAAGGATGTTGGCTGGGTCTAAGAGAAGATGATGAGCTCAGAAAACAGACAAAGAGAAATCCCAGGCGAAAGCTTCTGAAACCCTGGAGGAATCACAAGTCAAATTTCTCCCAGAAGATGGTGGCAGTGACTCACCTTCAGGTACAACTGGCTGGTGCTACAGAGCTAAGATGGACTTAGTGTGTTGGCAGTTTGCAAAATCTGGGCCATTTGGTCATTTTCTTCAGTGACTTTTTAAAGTGAAGTTTTACTTCCAACATTGGCCTGATGTGTGGGTCTGTTCTTATGGGGGTTAGGGTTAGAGTTGCTCCATTACTTGAGTACCCATGAAGTATTATTGGTCATAGAATGAGCAGG…
>asm|33041031
CGGGGTTTTACCATGTTAGCCAGAAGAGAACAATTCTAAAAGCTGCAGCAGTAAAGAACAAATAAACGGCAAAAAAAAAAAAAGAGCAGATGGAAACAGCAGTGCCTAGACAACCCAAAACATACAGAGAAAAGAAAACTCAATAATCAACTTGAAAATGACAGCAAGAAAGTCATTAGCCATGTCATGAAATCCAGCAGGCTGACTTGTCTCTGTGGCACAGAGAGCCAGCAACATGGCACCTGGGGACTGGGCAAGGACGCGCACAGCCCATGAGCCCCACCCTCGGGG
>asm|33040481
AGGAGTCAGATTTTTACTTTGTTACACACAAGTATGAGATATTACTTGCATTTAATCCCAAGGAGGCAGAGAGACTGGAAAAGAAAGGTGTTTATTTTGGTGGTGTCCCTATGACAGTAATTACTGCNNNNNNNNNNNNNNNNNNNNNGCATCCTTTCAGACGAGAGGGTCATCCATCCTCAGCAAACCCACTCAAATGGCTAAATAACATCTTCACTTATTTTTTATCTGGGCAGTAAGTATTGAGTGCTTACTGTGCGCTGAGCTCATTGTTGGGCTGAGAGGTGGATGCTGGGGGTGAATAAAAGAGATGAGGTGTCTGTCTCCATGATACCGACAGCCTAGTGAGAGAGGCTGTTAACAGCCATCCTCAAATAAATTGAGGACATTTTCAATGGA…
>asm|23017310
TACCACCTGATACCAAAGCCAGACAAGACAAAACCAGAAAAGGAAACTAAAGACCAATATTTCTGATAAATATAGACGCAAAAATGTTCAACAAAATATTAGCAAACCAAATACAGCAGCACAAGAAAAAAGATAATACACTATAATCAGGCAGGTTTTACACCAGGGAGGCAAGGTTGGTTCAACAGACACAAATCAATAAATGTGATACATCA
>asm|33042943
CTTCACTCTTCTGTTTCTCACGGCAGCCTTAGGAGGTAGGCGGATATTATGATCGCCTTTTCGCTGATGAGGAAATGGGCCCTGAGGGACTGAGTGAGTTGCCCAGTGTTAGAGCGGGAGCCAAGTCGAGCTCCTGGCCCCGGCCCCAGTGCTTTCTACTGTCTTGCAATAGAGCCTAGGAGGAAAGCAGAGCAGCCTTGTGTTTGCTCCAAATCCCAGCTTCTCATCCATGATGTCGTTAACCCCAGAATCCACATGTACCCCCAGTGGTATGCAAGTCTGGATAGATTTTACGATTCAGTTCCAGAAGTTATTAGAGATACAGTGTAGAGTCCCAGAACTTAGTGATGGGCTGCAATATTTGGAGTAGGGAGGAGGATGGCAACGAATAATTTTTCA…
>asm|3723789
CAGGCATGAGCCACAGCACCAGGCCTGTTCTGTCCCCATTAAACACTCACCTCCTACTCCTCCCTCCTCCAGCTCCTGGCACCCACCATCCTACTACTTTCTGCTGCTGGAATTCGACTACTCTAGGGACCTCATGTAAGCAGAAACATACAAATGCTTGTCTTTTTGTGTCTGGCTTCTCTCACTGAGCACAGTGTCTTCAAGGTTCATCCGTGTTGTGACATGCATAAGAATTTCCTTCC
>asm|29644967
CCTCCGCCGAAAGTGAGCGAATGTTGCGCAGCTTCCACGCAGCAATAAACTGCAACATGCCCTGCCTCCTCCCGGCTAATTTTCAGTGTGACACCTGTCCCTGACCCGCTGCCGTTGATCTTATCTGGGGCTTCCCAGACTCCACCCGGCCAGTTTTCAGTGTCCGATGTGTCCCTGACCCGCGGCCCCGGAACCTATCTGGCACTCC
>asm|9608804
CTGGGCAACAAAAGTAAAACTCCGTCTCAAAAAACAGAAAAAAAGAAAGCACACTTGTGGACTACAACTTCCACATATTCCCAAGTTCCAGCCTGCCTTTCCAGGTTGTCCCTGAACCACCTCGGAATGCACTTGAAGGGTCTCAAAGAAATTCAGGGGCATGAAAGCAGATGGAAGTGACAATTTAGATGACCAAAGAGGGCCAAGCATGGTGGCTTGTAATCCCAGCACTTTCGGA
>asm|33038420:asm|33038816:asm|26598849
TTTTTTGAGGAACCAACCATATTGTTTTCCATAGCGGCTGTGACCCTATCTTTTATGCTGAACTTTACCTGACCCTGTCCTACATCCTGACCTTAACAATGACCTTCTACCTGATTTTTAACCTGAACTTCACCCTGAATGTGACTATCATGCTGACCCTAACCATGGCACTGTCTTGACTTTTACCATGTCCTTACACTGTGCTAGAGCCTGACCGTGGCCCATACTATTAACCTCACACTGACCCTGACTCTGTATTTTATACATATACTTACATTCACCCTGAnnnnnNnnnnnCCCTGACTCTCACCTCTCTTTGACCATGACTTAGACCCTGAAATTAACCCCTACCCTGTATCTAAATTTGAACTAGACTTTTACTTTGATCTTTTTCAGACC…
>asm|33041633
TAAGGTGTGTGTGTGTTGGGGGGGTACCTAAGGTGTGGGGGGGAGGGCACATAAGGTGTGGGCATTGGCTTCTGCAAACAGCCTCCAAATAGTGACAGTAGGCCCTGCTCTGCCCCCACTCTCTGGCTGCCAGACCCTGCCCAACAGAAGGGGGCACCTCATGGGAAGGTGGGTGATCTCTGAACCCCCTACCGCCTTCCTCCAGGCATCGGCAGGAGCACTCGGTTCTGTCGCCTTCTCTGCTTTTCCATCCCTGCCCACCCGACAGACCCTCCCTGAGCACGACCCTCGCTCCAGGCTGGGGCTGGGGTGATGTGAGGCAGCGGAGGTCATAACAGACACATGAACGAAGGGCCACAGGAATGGGGATGTCGTCGTGGACTCTGGCCCCTGGGAAGC…
>asm|10397518
AAAATATGAATTTTTATATGTGGTAGGTACCTCAGGAACTGATATACTGATGTTAAACTGAGTTTAGTGGGACTAGCTCACCCTTATTTCTTTTGAGTTTGTTTTTCTAGGGGGTTGGTTGTGAGAAGAACCTAACATGAGCACAAAGTGAGACATCTTGAGAACAGATAAACTATCTTAGAGATAAAACTAGTAGGGC
>asm|33039976
AATGAAGATGAAATAAAGACTTTTTTCAAGGTTGGTTAATAGATACAGAAATATAGTTAAGTAGAAGGCACAAGATCTAGCATTTGATAGTGCAGTAGGGTAACTATAGTTAACAATAGTTTATTGTATAATTCAAAACTGCTAGAAAAGAAGAATTGGAATATTCCTGACATAAATAAAATATAAATGTTTAAAGTGATGAATACCCCATTATCCTGATTTGATCACTGTACATGGAATGAATGTATTAAAATACCACATATATCCTTGAAATATGTACAACTATTACATATTAATTGTTTTAAAAGATTTTTTTTAGGCCAGAAAAAGAAAAAAGCTGAATTCACTGCCAGTAGACCTGTTCACATGAAGTGTTAAAGGACATTTTTCAGGCAGAAG…
>asm|4379042
TACAGGCGTGAACCACCATGCCCTGGCAGGAGTCCTGCGTTTTAAATGGCAAGCCTGCACCTCTGCCCTTCTCCCTTCCCTGCAAGCCTCTCCACTTTCACACCATCCTGCTCAGTGTAATCTGTTGATAATTCATTCAACACACACTTTTACTGAAAAGCCAGGCACTAAGTGAGGAGCTGAAATGCAACAGCGCATGCTCTACAGAAATACAGAAAAATCACTTCCTCGTAAGTATTTAGTCGTTTTACATTTTTTAAAAAAATAATACTATTTTGAACACATAAACATGCTCTAACCTTTTACACCTTAAAATAATTGCTGGCTGGGCGCGGTGGCTCAC
>asm|33038552
CCTGTAACTGGAAAATCAAAACAGTTCTGTTCAGCATTGATTAGGACACGGGACCCCGTGTAAACACACCCCTCCTCTGTCACACATCCTTCAGAAAGTCCCCAAGATAAATGCTCCACGTCCTGGGAAACACAGATGAGAGTCCCATCTGGCATCCGCACTGCCACCAGCAGCAGAGACCCTCAGGTGGTGGGGCCTTCCAGACGCCTGCGGGGGAGAGGGGTGTCCCCTCTGCCAAGGACCCTGTGCCCCTCCTGCTGCCTGATCTGAGGGTCTCAGAATGACGGGTCCTGTCTGAACCTCCAGACCCCAGGGTGTTT
>asm|33039739
TTTTTGTTGTTCTGTTTAGTAATAATTCTTGTTTATAGAAGGTATAATTGAAGAGGAGAGTGGAAAAGTTTGTATCCATTCTCAATCTGCAAATAATGCATGTTTTGGGATTATAGTCATATAATGTATTTTTCTTTATTAATGGTTTTCTGTCCATGATTGGGCTCAGAAATTGCATATAAAAAGTGCAAACATTACTGGCATAAATATGGTATGTCACCAAAAACTGCTGTGGAAATTCAAAGATAGATAAGAAATAATGAGGTTTANNNNNNNNNNNNNNNNNNATTAGCATTTGAATGATGAAACATGTATATGTGTTACTCCTTTGATCAATACTGCCCTGGAGGGAAAGTACTGTATTTAATTGTCTTTTCCAGACCTTCCACTGTGGACATC…
>asm|21414029
GGCCCTCTCTGCTTCCACTGTGGCCCCAAGAAGTTGATACTTGTGAAAGGCAATGGAAGGCACTACCTAGAGATAGACCAGCAGGAAGGGAGACAGGTTGGACACTTCATTTCTTCTATGGTTTGGTGCAACTTCTGTGACCACTCATTTTCAGAGCTCCCTGAACATTTCCAGCTTTCACTGGACTTCCATATCTCAATTTCCTCCATTTCTGTCTTCA
>asm|33042900
AAAAAAACTTGCCCAGAGTATGTGAGGCTGAGCAGGATTTGAACACAGGCCTGGCGGAATTACAGCCCACTGCACTTTGTTGCCTTCCTAAGGCCTAAACTAAGAGCTTCTGCCAACATTGCCTCTTTTGTCAGTCCCTTCAAAGAGAGCTGCACATGAGAGACACCAGCCAGGAATGGCAGGAAGGGAGGACTTTCTTCCCCAGCCCAGCTAAGCAGGCTCACACTCAGGAGGCCTGTTGCTGGGCAGAGACTCGGGTCTCAGCTGACCTTGCTTCCCCAGGGCAGGGTCCTAGGAACAATTAATAAGCTCCTACTATGGGCCAGTTGCTGTGTTAGTCACTTTATCATATATGAACTCATCTCATCCTCTCCATGACCCTGTGAGATAGGCATTATC…
>asm|19257659
TCTCTCTCTTTCTCCCTTCCTTCTCAATGTTAGCATAACTTCACGGAACTTCATCTTTTAAAAGAATGAGGTTTTCAAAAAACGTGTAGTACAACAGTCAACCAAAACACTGACCTTTAATGCAGTGGACATAGGATCTATTACATCCAAGTATCTCAAAATTCTGCTGATAGTCCCATCTCCTGTGTTGTAATGTGTTTAATGGAATACAACCCTGACTCTATAGCAAAAGGCCCACCTGGAAAATAAATGGCCATTTG
>asm|33043019
GTGAGCCACTGCACCTGGCCCAAACCTCTTTTCTTTGTAAATTCCGAGTCTCAGGTAGTTCTTTACAGCAGTGCAAGAATGGACCAATACACTTCCCCATTATCTGCAGGATAAATTCAGTTTCCTGGTTCAGGGTCCAATCTGATATGCTTCAACTTCTATTTCAAATATATCTTCCTGTGATCAGCCAAATGGATCTTGTGATCACTGTGTGCCTCATTGTGACTTCACGTCCAGAAGCTTGAAATATTCTTCCTCCACCTGTCCACCTTCTTGCATTCCGCCTGTCCTTAGAGACACAGTCAAAGGCAATCTTGCATCAAGACCCACTGGTCTATGATGCTCTCTTGCCAGCTCATTGCACGATGAGAAGCAGTCCTGCTATAGGAAGAATCCAGA…
>asm|33038256:asm|30046621
ATAATCTTTGAAATAGGTGGTATTACCCAAATTTTACAAATGAAAAATCTAGAAAGTGACCATCAGCAAGATAATGGGCTAGGAAGCTCTAGACCCTTGTTCTCCCCTGAAGACATGTATTAGCAATATACAGAACACAATTACCTTTGTGAGGACTTTAGAAACTAGTTAAGTGGCTGCAGCACCCAGAAAAGAGCATGAACAAGAGAAGGGACTGTTCCCAAAAGGGTAAGACAGTACCTCAAATTTTTCTCACTCTAGCTCCTCCCCCAGCTGGGCACAGTTTGGGGAGATCTAGAGAATACCATCCAAATCATGGCTCCTTCCTCAGGACAGAAGAAATATAGTTGAACTTGAGCCCAGAATACTGGCTTGTGTGGGGGCTGTTTCACCTGCCTT…
>asm|19902075
CATGAGCTAATTAAATAGTTGTGATGGAACAAAGCCTAACTAATACAGGGAAGAAAAAGGGCCACTGAAGAAAACAATGATGAAAAATTCATCAAAGTGGAAGCAAATCAAAGCATCTTTTTCAAAGCAAGGAGATAGAATGTAAATAAAGAGGTTTTGAGTTAAATGCTAAAGAAAGGTCAAGGTACTGAGGAAGAGGGAAAGACCATTAGGTTTGCTGGATAATTATTTGGTGACACTAAAAGCAGTTTCATAAAGTAATGATGGGTGATAGCCTGTAGAAAAGAGAATTATAAAGGGCAACTGCCTGCTCTGTCTGGAACTCTTCAGTGACACATTTAGGCTGGGTTGAACCATAGGAAAAGAATTGTATGGGAGGGCTTCACATGTGGAACTTAG…
>asm|5266436
ATTTTCCTAGAAAAGGTAGAATTCCAAAGGTCACTCATCTCACATTGAAAGGTCACCAAAAAATATCAAAAGGAATGTATTAATTTCCCATGACTGCTGTAACAGATTACCACTAACTTAGTTACTTAACAACACAAATGTATTCTCTTACAAGTCAGGAGGCCAGAAATCTAAAATCATGGTTTTGGCAGGCTGCACTCCTTCTGGAAGC
>asm|33038006
GCGGGGGACAGTGGGGAACTGAATCTTGCTGACAGCTCAGAGGTGACCGCTGGCCAGAAGGCTATTTTTTGCAAACTGTTTTCCATCCTTTGGACAGAAGTGCCTGGGCTGTGAAGCTATTATAAACATCACTTTTTACCAAGAATCTGCCTCCCTTCCCCCAGCTATCTGGCAGAGCAGGGCAGCCCCTCTGTAATTCCGAGCCCCTGCACCATACCCTCCCTGGACCCACCCCACATGTCCTGCCCTTCAGCCCCCAGGGCGTGTGCGCTGACTGCTGTGGCCCCAGCTTGGACATTCTCCTGGTTCTGTTTCTCTCTGTCTGGGATGGAAGCATCCTGAGCATATTCTCTCACACACAGTCAGCGCCACCACCATGACAGGCCTGCAGCAAGGCAG…
>asm|11435888
GAGCTAAACAATAGGTACACATGGACATAAAGATGGCAACAACAGAAACTGGAGACTACTATAGGGAGGGGACAGGTTGGGGGAGGGTTGAAAACCTAATTACTGGGTACTAGGCTCAGTACTTGCTTGATAGGATCAATCATACCCCAAACTTCAGCATCGTTCAATACATCCACGTAATAAACATGTACATGTACCCCCTAAATCTGAAATAAATGTCAAAGTTATAAAAAAATAAAAATAAAAGCTGGGTGCAGTGGTTTATGCCTGT
>asm|30637638
AACAACCAACTAAAATTAAATAGATCAAATAATTAGCTAGATAAATGGTCTCTCCATTTCAACCAATCAACCTGTTCATTAATCCCCTACAACTGCATCTCTGTAATAACTGGTGTATTTCTCTATGTGCAACTAAAAGTATTAGAATTGCACAGATACTTCTCTGTTTATTCAGTATGTAATCTAAAAAAATTATTTAGCACAACTTTAGTAAGAAAATTTAAAATCTATTGTGGGGTGGGCATGATGGCTCACACCTATA
>asm|6109297:asm|23020287
TCCTTTCTGCAAATACCTGCCAAGTGTCTTCCCCATGTAACTGTGCTAGGTGATAGGTCAAGGTTGGGGGAAGAGAGTGAGGCACAAATAAAGAAGGCCTTGTTTCCCCCTTTAAGGAATTTGAGACTAGTTAGGAGCCAGATGTCACCAGAACTATGATACAAAGGAGGGTGGCAGCTGCATGACCAGCTGTGGTACTGGGCAGGATGTGTTGAGAGCAGGGGCGTGGGCTGCACCTGGAAGAAAGGTGGGAACATGGATGGGCAGCAGTAGGGAGGATAGCCTGCCATTCCAGAAGGGAATTTTCTCCACTGTGGGTGGAGAGATGAAGGGGTCCGGGGACCCAAAGGTGCTCGTGGTGTTGGCACCTTGCTCTCTGCTGGGCTGCAGTGGCTTCTC…
>asm|33042292
GGATGCAACAGCACCGGCAAGCCTCGGTTGGCCTCAGATAGGCGGTCCCCCGCCTTTTCCACCGGCCGGACTCTCTGCCCCGCTGTGCCCCGAGACCTGGCTCTGGTGCAGAGAGCCCCTCGTCCTAAAAAACGGGGTGCGGCCAGAAAGGCGTTTGCTCCTTGACCCATCACATAACGTGTTTATGGGGAATGTGATACTATACTATTTGTAAATGCCGTGCTTCTGGGTCAGGGTTTCCTGTGGAGCAGAGCAACTCCCTCACTNNNNNNNNNNNNNNNNNNNNNNNNNNNNNNNNNNNNNNNNNNNNNNNNNNAACCAGTGTGCGGGAAACCTGGTGTTGTGGCGTGTCCTGTGTAATTCAGCACTCTACATCTAACTTCCTTCTTCCCTCCTTTT…
>asm|33038321:asm|33042470:asm|23603906
GTATTTAGAAGAAACCAGGATATTAACACATCAAAACAATATCGTCAATTCTTTATTTAAAGCATGAAAAAAAAAAGACGGAAGTCCCCCATCCGCATATCAGTGCAAGCGACTTTCTAAAGTTTTCCTTTCTAGCTCAATAGGAAGTCAGACAATCTGAACAGACACTGACAAAAAGGGCTTTGAAAGAAATCCTAGAGGGCTCCGACTTGCTGCTGTAAGGCACCATTTGCTGCTGTAAAATGTTGATGTGTTAAATGATTCCAGGAGGCAGTTGATGGCTTCCACTAATGCGTCCAGCTGCTCCCAAAACAGAGCTATGCATTGGGAAACATTTACCTAATAAATACAAGGCAAGACAACCAGCATTTGTTCCTTTGAATTTGAAGTTCAATTTGA…
>asm|33037700
GCCAGGATTAGAGCAGTGATGGTGGAAATAAAAAGGAAGAAAACCTCAATGCTCAGTTTCACTACCAAAACTGAATTTTCCCCAACAAATACTGAAAAGCCACACTTGACTGAGAGAAAAGGGATTTCCTAAAGTTTTTTTGTTATGCTCATCAGGCTATCAAGAATGCAGTTTGGCCAACTGGATCACCAAGCATCCTCCAAGCCCTTGGTACAAAGAATGGAGAAGATGACCAGAGAGAGTGTGTGCCTGTTAGAAAGAAGATAGACCTAACTCTTCTGGTAAATTGCTGTGAATGAAGCTGAAGGCAAGGAGGGACAAGAGAGAGAGAGCAGTGTATCAGACACAAAATGCCCTGCTTTCTCTCTGCTGCACTGAAATCATGAAAGAAAATGTGTT…
>asm|23558375
AAACAACGAATGGATCAAGGCATATGGCATTTTGCAAGATGTCTACACGAAAGAAAAGGATAAAAATGCATACACAGTAGCTAAAAACATGCTGAAAGGAATTGAGAAAACATTGAATATTAGAGCGTTGGGGAATGTGGATTGCATAACTGGAATGGCAGTGAAAGTAAAAGACAAAGCGACAGGCTTGACAGGACTATTCTATATAGACAGCGATACTCACACATTCGAGAACGGACAGCATATGATGGACTTGACTTTGAATTTCCAAAACATTATGGACGAAAAGAGTGATTAGTA
>asm|26406391
TTTTATTGACTGCATCTTATCATATAAAATGTATAGGCCCAAATTGAGCCCCCCATTTAACATTTTGGTTTTTTATTCATTCTAGGTCTGCAGTAATCTTCAGTTCTGATCCTAGGTTTATCATCACGCTCAGATAATTTTTTGTAAACTGCAGGCCTCAAAGATTAGGCATTTAAAAACAAGAAAAAAGAATAAGAAAAT
>asm|29989650
CAGCAGCTTCCAGCCTGAAGACGTCGCTTCTTATTTCGGTCAGCGGACTTACAAAGCCCCTGCACAGCGATACACATGACGCCTCTGAGGGACAGAGAACAGAAACGTGATGGCCGCTGAGCTGGGAAAACCAGGGGGAGGCCTGATGTACGTGAGAGTTCAGAATAGAATTGACATTCCTTATGATATCTCCTGAGTGAAG
>asm|33042874
ATTACAGACATGAGCCACTGTGCGTGGCCAGAAAAGCATTTCAGAGAGAGAGACCACAGCCAGTGCAAAGGCCATAAGGTAGGAGGGTGCCTGTGTTCCTGAGGCAGGGAAGATGGTATGACCTGAGCTGAACCAGCAAGGGGATTGGTAGGAGACACGAGACACATAGCGTGTGGGGATATTTTCTCCCCCAATCTAAGGATTGTGGCATGTAGTCTTCATCAAATGAGGTGGCAGTGCATGGTTTTGACTAGAGGACTAACATAATCCCACTTTTTTTGGGTAACAGCTTTGTCGAAATATAATTCACATGTCATGGCTGGGTGCAGTGGCTCACNNNNNNNNNNNNNNNNNNNNNNNNNNNNNNNNNNNNNNNNNNNNNNNNNNAAAAAAGAAAAA…
>asm|33040344
CCTGCTAAAAATCCTCCAATGGCTTCCCATTGCTCTTAAGATGAAACCAAACTCCTTCCCAGGCTTAGAAGGTTCTACTCGGCCTGATCTCTGCCCACCTCTCCAGCCCATCCTGTGTCATGTTCCCACGGCCTCAGAACTCCAGTGACTTCTGTAAGTTCCTCAAATGCACTTCACTTTCTCCTATCACAGGACCTTCGCACATGCTGTTTCCTGTACCTCAAACACTCTTCATACTCTGTTCCCACTCCACCAAATTCACTTCACATTTCAGCTCAGATGTCATTTCCTCTAAGAAGGTCTTCCCAGACCTCTTAAGTCCAAGCCTCTGGCAAGCACAGTATGGTCCTTTCCTTCAGAGCACTAAGTCAGCAGACTTTTATTTAGAGTGATTGTTAC…
>asm|8492884
CAAAATAGAAGGAAAACCACCTGGATGAAGCAGATCCAGGGGCACGAGTAGAGGCAGGTTTTCTAGATGGGTGGGGTTACATAAAACTCAAGTCCACAGCTGAACACCAGGGCCTTTCCACCCAGTAGCATGTTAGCCCCTTTCTAAAATCACCAGAATGGGCAAAATCCAGACCCCGGCTCCAGCCCATTCAGCTCATTCTTCTAGACAAATATTATTAGTCAG
>asm|33042415
GATAGAAGGTTGGTGGGGACTGGGAGGAATCAGGAGAAACCAGCCGGCAGGTTAGGAGGCAAAGCAGATTTAGGGGCCAGGAAACCGAGGGAAGAAAGTTTTCCTGGGAGGACAGAGAGAGCAACTGTGCCCAATGTGGCTTCCAAGTCAAATGGGCTGAGGACAAAGAATCTACCTTGGAGGTCACGGGGCCTTGGTGGGGGGGCAGTTTCCTTGGAGTAGGGCAGGCAAAGCCTTCATGGAGGGGTTAAGAGTGGGGGTGCAGTGGATGGAGGGCAAGAGAGCGTTGGAGCCAGGGAGGAGTTTTTTTGCAAAGCAAAACAGTATATGGGGCAGTGGCTGGAGTAGGTAGGNNNNNNNNNNNNNNNNNNNNNNNNNNNNNNNNNNNNNNNNNNNNNN…
>asm|16846674
GGAGCCTGTGGCTGGAACCTTCTTTAGAAAGGGGGTCTTCCCACATGTGGCTAAGTTACTGGGGAGAAGACTGTCAGGATTGTCCAGGTGACCCTTAATCCAATGACAACTGTCCTTAGGAGACATACAGAAGGGAGACACAGGGGGAGGAGGAGAGACGGGGAGAGACATGGGGGAGGAGGAAAGACACGGTGGGGAGAGGAGAGACATGGAGGGGAAGGAG
>asm|27421989
AAAAAGTATAAATAGACAAGAAATCAGAAAAAAAACTGGATACTTTTCTTTGAATGTGACTAAATATCACTATGGCCTGATAACTGCAGAGAAAACTATGCTAAAAACACAGTTATAAATGTTAGAGAAATGGATATCAGAAGTAATATGTTTAAGCAAAGAGCAAATCTTTAAAGAAAGGCTAAGTATAAAAGAATAGAAAACAAAGTTACCCAAAAGAGTTTCCCAGAGTATTTATGTTACTGTGATGCCATTAACCTATTCAAACATGTACCAAAAAAAGAGACAAATTATGGGCTATCCAAGTCTAGACAATCAAAATTGTATGCTGTTACAGCTGTGCACTATACACTAGCTAATTGTCCACCAACACACAGTCACTAGATCCATTTTTGCTGA…
>asm|33032728:asm|552783
ACACACATTAAACACACACCACATACCTCACAGCACACAGCATATACACATTACAAACCACACACACACAGCATACACATATACACACACTCCATGTAGAAAACACACATACACCACACACAGAGGATTGGTTAGTCTGATTTTGCTACTAAAAATCCGAATTATTAAAAACTACTTCAAAAACAAGTGCAGTTGAATCCTTTTGGGAGGTCAGTGTGAACCTGGAAGAACTTTAGTCACATGTAATTCAGTCATGGTCCATCAGGGCCTAATTTAGTGCATTGTTAAGAAAGACCGTCGTTAGCATTGCAATTATTTCTGTAGAAATAAGTGCAGCAATGCTGAAGGAGATGGAAAGTTTTGCTTTCTTTGTGGGGCACTCTCCTTCTTTTAATTAAC…
>asm|17976394
AATCGGGGTGTCTCAGGGCTTGGCCCCCTCAGAGGCTCCAGGGGAGGGTTCTGCCTGCTGCTTCCAGCTTCTAGAGGCTCCAGGGGTTCCCTAGCTTGTGGCCACATGGTTCCCATCTCTACCTCTATCTTCACACAAGCCTCCACTTACCCCATGTCGCTCCACTACTGCCTATGTCTCTCCTCTGCCCGGTGTCTCCTCTCC
>asm|33041927
CATGAGCCACCACACTTGGCCTATTTCTTTTCTTTCTTTGGCTGTGGGAGCCCCTTTAGTTTGCCCCTGTGTCCCTTTGACATGTGTTGGTGGTTCCGAACACCTCTTCCTTCCTGACCTCATGGGACGCTCCAGGCTCACCTGCCTTTTCCCTGCTCCAGCCCCAGAATCAGCAGCCTCTTCTCCAAGGAGGCCAAGAGATGAAAAAAAAAAAAAAAAAANNNNNNNNNNNNNNNNNNNNNNNNNNNNNNNNNNNNNNNNNNNNNNNNNNAAAAAAAAAAAAAAAAAGGAAGTGAAATTGACAACTTTGCCTCTTCTGCCCGTCAGCTTTCAATGCCCTCCTTCCACCCCGTGTCAGCCCGGTCACCTATCCCCTGTCCGCTGTCCCAGTCCTGGTGG…
>asm|19378217
TTCTTTATAACAAAATTAAATATTTCCAAAAGGTACAGCAAACTCACATTATGTCTTAAAGTTTCCATCTCCTTTGCTGTTTCATCTCCTTTGCTGTTACTGGTCTAAATGAAAAAATCATTCATTTTGTCATATGAGTAAATTAATAAGCTATTTTCTTTTGAAAACACCCCATAGCAGATATCACAAGTTAACGTGAAACAGAGTCTAAAAGTGCTTTAAAAGTAGGGATTAAATATTTTCTTCTTCCTCATTCTACTTCTGCCAATCCTTTGACTTTTTCCATATATTCTGAAATGTTCCAT
>asm|33039764
AAAGAAACTATCAACAGAGTAAAAGACAACCTAGAGAATAGAAGAAAATGTTGGCAAACTATACATCTGACAAACGTCTCATATCCAGAATTTATAAGGAAATTAAACGAATTTACAAGCAGAAAACAACTCCATTAAAAAGTTGGCAAAGGACATGAAGAGATACTTTTGAAAAGAAGACATACAAGTGACCAACAAGCATATGAAAAAGTGTTCAATGTCACTAACCAAAATGCAAATAAAAACCACAATGAGATGCCATTCTCACACCAGTCAGAATGGCTATTANNNNNNNNNNNAAAAAATAACAGATGCTGGTAAGATAGCAAAGAAAAGGGAACACTTATACACTG
>asm|24781150
TGACAGATTGGAATTTTTTTTTTAATGACCCTTTACCACAGATAGTTTGAGAAGTGCTGTTTTAGGCTGTATCTGAACTTCCCCTTAAGGAAATGCCAGTGTCACAATGGGTGGAGAAGCCATAGGAAAACAAGGAACTGTTTTCTACACCAAAAATACAGTGACTTACTATCTCAAAAATAGGTCTTCATTATGCAGCCGTTACATTAATTCTCTTGAAAAATAAAAATATACCTCCTATTCTAAGGGGAAAAAAATAGAAAACTAAGTTGCATATAATCAACTGGTTATTTCCATTAGACGTAATTGCCCACTGAC
>asm|33042960
GAATTCTACTACCAGATACATTGGATCTCCATTACATGTCATTTCTTTCTTTTCTCCTGCTGCCTTTAGGATTATGTCTTCATCCTTGCCTTTTTGGAGTTTTATTATTAAATGTCTTGAGGTCTTGAGGGGGGTTATATTGGCTTAGTGCATTCTTTAGTATGTCAATTCACTTTTCAGTTCCAGAATTTCTGCTTGATTCTTTAAATTATATTAATCTCACTGTTAAATTTATCTTTCAGGCTTCTGAATNNNNNNNNNNNNNNNNNNNNNNNNNNNNNNNNNNNNNNNNNNNNNNNNNNTTTTTTTAATTTTTTTTTTTTTTATTGGTGAGAGCATGCTATTCTGGATGGTCTTGATCCTTTTGGATGTTTTTTGGTATCGAGGAATTGAAGAGTT…
>asm|33042297
CTCCCTCCCCAGAGGAAGGGTGACACCTCTTTGCCTCTGGCGAGACAGGGCTTATTAACAGGATCTTGATGAACCCACCCCCTTGGAGAATTGCAAAAGCCACCCCCCCGGCCCCAGACGTTCTGATGCTCACACAGCCCCCCAGCGGAGTGGGGTCTCGAGGGTCCAGGAGGTGCCTTCCGTGTGCAAGAGGAGGTTTTCCTGTAACACCCGAGGAGCAGCATGTCCGAGCGTTTCAAGACAGAGAGCAAACGATTTCCAACTTCCGCTCTGCAGATGGCTTTCCTGGCCCGACTCTCACACTTGATTCCGTCCTGACCTTTATTAAGCCTAATAGACGCGATGGACTCATTTTCCTCTAACTGGCTCTAGGACTTTCCTCATTAGAAGATGAGCAGC…
>asm|33043160
TCACACGTACACACACTTAGACACACACTGCCATGGAGCCCATGATCCCAGCACTGCCACGTGGGCTGCCCTTCCCCTCATGGACACTTCACAACAAGACACCAAACCCCAGGGCCTCAGAGCAGGGAGGCCCTGAGTAACCTTCACATCATATCCTGCCCCTTTAGACAGATGGGGTCTCACAGGCCCAGAGAGGGGCCACAGCTTGCCATGGGCCCCAACTGATTACACTTATGCCAGTGTAGTCAGTTATATTTCCAGCTGTTTGTTTCTGCATTTGGCCCCAGTGGTCTCGTGCCTTATGTGTGACTGTGTCTCTCTGTCTCTGTCGCAGTTATCCACAGCAAGGGAAGGACCAGAACCCAGGGCTCCTGGAGTCCTCAGGCGTCACTCACCTGG…
>asm|4047587
TGTGCTTTCATCTTTCATTGTGGGAAGTTGAAGATGCAATAATTTATCCTTTACTCTCCTTGGTCAAAACAGTCAGATTATCTGTTTCACCACGTATTCATGTTATTAAGAGATATCTTGGATTGTTAATGCTTTTATGGACTTCTTGACTAATTGCCTTCTGAAATTAACATAGTAAAATAGTAAATATGTATTTAAACAAAAATAT
>asm|33043211
TTCCCTTCCTGCTCTTTGCCATGATCATGTTGCTGCTTCCTACTTAGCATGCTTCATGCTTCTCTATCTTTGAGTCTTCTGTTCAATGGTCATTANNNNNNNNNNNNNNNNCTGCACTTATCAGCTCTAATTACACAATAGTGAATAGTGAGCCTAGATTCAAGTAATAAAACAAGCTCTTCTCTTTGATCAAATCATATCATTCTGCATTACTTTCTATGTCTTGTGATTTAGCATTACTTGAAATTTATACTATGGAGTAGAAATAAGATCACTCTAATATGAGCAAGTCCATGACTCAAATTGCCCCAGACCATTTGTGATCCTGGGAGAATTTTGGTGAGAACTGTCTTCAGAACTTGAGATCAGAGATTTCTGTACCTAGTAACAAGCTTCTGT…
>asm|17646965
AGAAAGTGACTTGAAACCACAAATGTGAAAGAACGGGAAGCCACAGCCAGGGGGAGGGAAGGACGGGGCAGCGGTGATGCCCAGCTGGAGTGACTGCAGCCACAGCATGCCAGCCACCGGGCTCTATGCTGGCTGCTTTAGTGCCGCACCTCATTTCATCCCGCAGGGCGGGAGGGGTTGTGATGAGGGGGAACTGAGGCTCTGGCTGGAGCAGGGTCCCTTGGCTATAAGGAGCTGAACCAGGATTGGAGCCACCTCCGCACATGCTGCCTCCGAA
>asm|13166138
CCGCGGGCTCTTGGGGACCGGGCCCATGCTGGCACATTGACCGGGGCCGAGTTCCAGTGGAGCTCAGGGAGGGCGAATGCCCATCCCCAAGTGGCCGGCTGGGCCCATCTGGATATCCACAGTGCCTGGGGCTTCCTCGGCAGCCCTTGGGGTTAACACCCCCCAGGGCCCCGAAACCATAGCTGACAGGTGTCAGAGCTGGAAGCCCAGCCCCTCTAGGCGAGTCCATACCAGCGCCAGTCCCAGCAGCCCACACCCTTGGTTGGCAGCTGTCTCCCAGACCCCATTCCCTTCTCCCTTCTGGGGGCTCCTTGGGTCACCATGACCCCCTTGGGCCCAGAGAAACGCCCCCCGGCCAGCATACGTGTGCGTGGCAGGCGGCGAAG
>asm|2177215
AAAAAAAAAAAATTACATTTTGAAACTGTACTGGTATAAATAAGAAGATATTCATATTATATATTTAAAAATTTCTTTTACCTAGACAGTGGTTTTATTCTTCTGATGACTGTATCTTCTAAACCTAATGAAGAAGGGCCTGACAACAGATCAGGCACACAACAGCCCAAGGGGTTAAGGGACCTACTGTCTTCCACCCTGAGTGGCCTGGCCGCTGGCCTGGGAAGAGCACCACCATGTCCCAGGCACTGAAGCCAAAACAGGTGTTTGTGCATTCTGTTCTCAAAACCACAAAAGCACAAGCAACAAAATAACAAAAACAGATAAACTAGACTGTATTAAAATTAAAAATGTTTTTATTGCAAAGGATAGCATTAGGAAAGTGAAAGGTAATTCACA…
>asm|33036119
AATAAACCACCTAAATGCATTTGTCTGGAACTGGCATCTCCCGCCCGGGGTGGAAGTCCCTTGAACTGCAAAAAGCAAAAGGCGTTCTCAGATTCTCAGAGCCTGGGCAACATTTGTGCGAGACATTTGTGCCGTCACCTGCCTGCTCCGAGAGGGCTGACCAGGAGCAAGGGGCCGGGTCCGGCTGTAAATCACTGGCCCGTCTGGTTGTCAAACAAAAGCAACCCCTTCTTTTAGAATTTCCTGTTTTCAGACTTTCTGTGAGCATTTGCAACAGGCTGGCGGGTGCAGGCAACCAGGCGTTAGGATGCTGTGGCTGTTGCAGAATTTAACTCTGCGTCCTAAGAATGAATGGCGTTCGTTCTGAGTTTCTGCCAGTTCTGCAAAAACAGCCATTCA…
>asm|33041839
TGTAAGTATATCCCATGCAATATGCAAGGATGTCCCATCTGAGACATACTTATATTAAAAATAGTATTTATTGCTTATCTGAAATTTAAATGGGCATCCTGTATCTTTATTGACGAAATTCGGGAACCCTACAATTTGTGAAGACAGAGTTGTACAAGCATCACCACGATCCAGTTGAGCACATTTTCTTCACCCCCAAAAGTTCCCTCTTGCCCAATGGCAGTCGTCCTCCGATCCCTCTCCAAGTCCCAGGCANNNNNNNNNNNNNNNNNNNNNNNNNNNNNNNNNNNNNNNNNNNNNNNNNNTCAGGCCTGGGCAGGGCAGGAAGTCTGGAGGGGATATCAGGTGATCAGAGGGCCATTCGAGAATGCTGCAGGCTACAGTGACAAAATGCTGGTC…
>asm|33038682:asm|25589880:asm|33040880
CTTTTGTGTCTGGCTTCTTTCACTCAGCACATCATTTTTAGGGTTCATCCATGCTGTAGACTGTCAGAGCTTCATTCCCTTCTATGGCTACGCACTATTCCATTGTGTGGATATACTACATTTTGTTTGCCCACTCACCTGTTGACGGACATTTGGGCTGTTTCACTATTGTGTGGTGAATGATGATGCAGTGAACATTGGCATACAAGTATCTGTGTCCTTGTTTTCAATTCCTTTGGGTATATGTCAGTAGATTTCTTTAATCTGCCAACCTGCAGATTAAACCTGCAGATTAAATAAATGCTAACGTGCATTTATTCCATTTGCTGTTACTTAGCGGGGCCTGCTGCAAACATTGTACCAGATGCAAGATATTCTGGTGGCCAAGGTCAACATCTA…
>asm|33041856
AACCTGGAAGAAGAGGACTCCGGGTTTGAGGAGGGGAGGCCGCTGTCGGTCCGTCACTCGTAACCTGGGGCCTAGTCACCAGCGCCGCCCTGTGTCAAAGCAATCAGTCCTTTTTGACGTCGCGGAAGATAGCCGTGCAGACAGACTCTTCGATTGACAAAGCACTCTGTCTTTTTCCAGCCCGGCCACAAGTGTCGACATCTGGGTGGCTCCTTCGCCTGGTCTATTTTCATCTCTCTCCGCTTCGCCTGCACGTTTATAAGGGCCTGTCGGAACTTGTCAGTGGTGACTCTGCGTCGCGCTGCGCGACTCTCGCTCTGCGGGACGGGTGCCCCCCCGGAGTGTTTGGACTTTCGGGGATGACATTGCAGTCGTCTCTTTGAGGTTAGACCTACCCGG…
>asm|16742110
TGGGTAGTTGTCTACGAAATGGCCATGATTCTGTTGGTTAGAGAAACTCCTGAAAGTAACTACTTTAGTCTTCTACAACAGGGACCAGGAGGAGGAGGGCCAGGAGAAGGAGAGGAAACACACAAAAAAAGGACAGAGACTCTAGGGACCACATTACAGGCCTATAAAAATCCAAGATCCCCCAGGTACACCTACTAACTACTACCACTGCGGCAAGCCAGGACACTTTAAAAAGAACTGCCAAAGCAACAAAAAGAAGTCATCTCAACCCTGTCCAACCCGTGGTGACCACTGGAAGGTGGACTGTCCCTAGAGACACAGGTCACTGGGTCCAGGGCCAGTCTCCCAGAGGGTCCAACAAGACTGATGGGTCCCGGGACTCAATTCCCCTACTCCAGT…
>asm|17826276
GAATGAGGTTACACAGACTTGGGACATGGTGAATGCAGAGATTTTATTGAGTGAAGGAAGTGGTTCATAGTGGGATGGGGAGCTGGAAAGGGGGCTGAGTCAGAAGGTGGTCTTCCCCTGGAGTTTGGCTGTCCCAGGCCAAACTGCTCCCTAACCATACTTAGCAAAACTCCTCTCCAACCATAGTTTCTAATATCCAGCTGCTTCTTCTC
>asm|33040241
CCATCTATCCAGACAGCCAGCCAGCAACCCATCCATCTGTCCATGCATCCACTTATCCATCCACTCACGCACATATCCACCATCCATTTATCCAGCTATCCATCCATGTATCCATCTATCCACTCATCCGTCTGTCTATCCATCCTTCCTTCTATTCAACATGCATATATAATGTGTCAGAAACTTCCTTGTCCTTGGGGACACATGGGCATCAAGATACGGTCCAGTTAACAGAACTACAAGCTCCAGGCCAGAGCTGGAGAAAGAAGAAGTTTCTTTCTTCTTGGGAACAGAGAGGAGCGTGAGTTTAGTAATTCAGACACAACAATTCCTCACTTAAGAAGACAAGTAGACCCCAAAAGGCAGAGCTCAACTTAGCATCCATTGATACGTACCAAG…
>asm|27621333
TAAAGATTTATTGGACAGAGTGCGAGCCACTGTGTTAAGCATAAAACAGACATATAAAAATGGGATAAAGCAACTCTTTAATGCCTTGAGATTTTGAGTTTGAATTGGGCAAGTGGTATTCATTTACACTGGGCAAGTAGATATTCATTTACATATAATATACATATTTTGGTATTCAGACTTGCTTTTTTAAGAGAAATAAACTGCAGTAATAAGAGTTAAGTGTTAAATATGAGCCTGTC
>asm|4013991:asm|33040906
AGGCAGAGGCTGTGGGCAGCCTCGTCCTGGGAGAAGTGCCTGCTGTGGTGGGCCAGGCGCTGCTCGGAGGGCCTGTGTGCGCGCTGCTTGGGCCATTGCTGGGGGTGTGCGTGGAGCTCACGACTGTGGGCAGAAGAGAAGGCAGCTGAGCATGAGAGGCCCGCACTTGGGGGCCGCCCCGCCCCTCCCTGCGGCTCTGTCACCGGTCTGGAGCTGCGCCAGCAGGTCTGTCTTCCTGTCCCCACCCGCGGTCCCTGCTCAGAACCCACATGAGCGGCACAGGTTCTGAAGAGCCAGGCGAACCGACTGAGTTTTAGGGAAGTGGCTCCCAGGCCATGCCCTGAGCAGGGTCCACACATCTGTGCCCCAGAACACGTGAGTTCCAGAGCTTTCTACTCT…
>asm|25815884:asm|33041215:asm|25432562
CTGCCTATTAAAAATAGTGATGATATATTTGAGGAATTATGTTATTTATAGAATAATGTATGACAAAAATAGCACAAGGTATGGAAAGTGATAAACAGAAAGTTTCTTACACTGTACGTGAAGTGGTATAAGAATACATGAAGATAGAGTATTATAAAGTAAAGTCTTATATTGTAAACTTTAGAGCAAACACTCAAAAGGGTGTATTAACTAATAAGTTATACAAGATAAACAAGACCATATATTTTATATTAATTTTATAAATATTAATCACCCCAAAAAGCAAGAACAAAGGGAAAAGGAAAAAAAAATACATGGGTTTAAATCAAAGCAACTATTAATATGACAGATTCAAATCAAACCATATAAGTGGACTGATCATCATAGTTTTAATTATCA…
>asm|33032804
ACATACACACACAAATTCCAAAAGCTATTATAATTCCTGCTCCTTTGTATGTGACCTGGTTTTTTTCCTCTCTGCAAACTTATAGAATCTACACTTTGACCTCAGTGTTTTGAAATTTAAAATGAAGTGTGGGTCTTTTTTTACTCCATTAGTTAAATATTCAATGGGTACTTTAAATCCGGAAATACAAGAACTTCTATTCTGGGGAAATTTTCTTGAAATATTTTGTTGATTCTTTTTTCTCTTCTATTTCCTGTGTAGTTCCTTTCTGAAATACCTGTTATTTATATGTGAATCTTTTATACTGGTCTTTTAACTTCTTTCTTTCTTTTCTTGGAGACAG
>asm|20831283
CAGCCTGGGCAACACAGCCAGAGGAAAATCCTGTCTCTCTCTATTAAAAAAAAAAAAGGAGATAAAAAGGTCTAAGGGACGTTGCACATGCTGCCTTTTGGGCCCATTTACTGTTTCTGCTGCTTCTGCTACATCAGGAACTGCCGTGGGAGCTGTGTTGTGTTGCGTTATGTGGTTGTCATTTTCCATCTCATAAGTGCCAGAGGGGATTATCTGGATCAGCGGAGAGCTGCATTTCTTTCTTTCTTTTTCTTTCTT
>asm|31652993
TGGTTTCATGCTAAAGGACTCGTCCTCTTCTGCAGGCGTGCTCACAACTTCCGCCATCTGTGGTTCCTTTGATGTTTTCGAGAGTTTCTCCTCATTCTCCTGTCTATTCTCATTTTTCCTTCCTCACCTGTCTCTGTATCTCTCAGTCATTTGGCCCAATTTTAAAGGCACAGGATCAACATACCCCTGAACAAAAAGAGAGGAGAGCTGCCTTTGCCTCCCCAGCTACCAAACCCCATAGCTCTCGTCTTCCCCCATGGAGTGCTGGTCTTCCAGCTGTCCCCCAGCAGCAAGCTTCCTGGAAGCACAAGCCACTGACACATACGGAGTAAAAGATGCCCAGGGGCTGCCCAGGTGCCCTTGATAGAGTAACAAGATTTTTTTTGTGTGCGGGGTTGA…
>asm|15602489
TTCAAAAAAAAAAAAAAATCTGTCTGCAAATTCTGTTGACCCAATCTTCAAGCTATACCCAGAACATGACTATAGTATAAACACCTTTGCCCTGGAATAAGACATTATTATCTCTTACCCAGTTACTGGACACATTTTCTAATTTTCACTCTTTCTTATGGCTGTGTATAGTTTATTCTCAGTATTAGCAGCTAGCAATGATCCTTCGTAGGCTTTCT
>asm|33038059
GGAGAGCTAGATTATGGAGTGATGCCTAGCCACTGTTACGCTCCTTCTACTTAAAAGAATGGCTATTTTTCCAGTTTATGATTTCTGAATTATACAGCAGATTGCAGTGCCATTGGAAGAATAACCCTGCATGTTCCTCCTCCCCTTCATCTCCCACTTTTAGTGAGAAAGTACTTACTACTTACTCCCTTTGTGCACACATATGCACACCTACCCTCACGGACAGGCACACACACTCAAGAGNNNNNNNNNNNNNNNNNNCAAACCCAGACACTCTGGTGTCTGTTAAATTGGCACCACCGTCCACTAGAGACAAGTCACTGAGAGACCCAAGGCGGCACCCAATTTGGGAACTGTTCAAGCAACTCACCACTTGCACTCATTAATTTCTACAGATTC…
>asm|33038379
CTCCATCTCAAACAAACAAACAACAGTTACATTAACATTTTAACCAGTCATTTACAATAACGGGAATTATGTGGAATAGCACAACAGAGAGAAATGTTTAAAAATCACCCCAGCTTCCACCTCTTAAAAGCACATGGGAGCACCTGACTTTCGACACTGAGGACAGTGGCTGCAGCTGAGGCTGAGGACAGGGGCCGTGGCTGAGGACAGGGGCNNNNNNNNNNNNNNNNNNNNNNNNNNNNNNNNNNNNNNNNNNNNNNNNNNNNNNNNNNNNNNNNNNNNNNNNNNNNNNNGGCTGAGGACAGGGGCAAGGCTGAGGACGGGCGAGGCTGAGGAGAGGGGGCTGTGGCTGAGGACAAGGACTGCGGCTGAGGACAGGGGCCGAGGCTG
>asm|6986553
TCCTCACCCTCCTCAGTCTCTGTACAGGCTCCTGGGCCCAGTATGTCTTGACTCAGGTTCCTCCATCAGTGTCGTTGAGCCCCGGAGAGAGTGTCACCGTCTCTTGCTCCGGAGGCCGGACTAACATCGGTCAGAATTTTGTGCATTGGTACCGGCAGGCACCAAGAACGCCCCCCCAACTCATCATTTTCAATAATGACCGCCGTTTCTTGGGGGTCCCAGACCGATTTTCTGCTGTCAAGTCCGGCACTTCAGCCTCCCT
>asm|33039818
CTCATGTACCTCATAAATATATACATCTTCTGTGTACCCACAAAACTTAAACAAATAAAAAAGAGCCTCAGAGTGGAACTCCTTTGGACACAGTACATTTTATTTCAGTTCTGCGTCATCATGGATAATGATGATCAGCTTGAGCTGATGTGGGTATGGAGGCTCTTCAGATGAAATCCATGGAGGTGGGAGGGGTTCCGCCTGGGGTGCTGATCTGTTCTGAAAGCATCTCCACCGTTTATATACAAAATTGGCAAAATTGCAGAAATCCAAAGTTTTCAGAAACGCCATGGGCTATCAAATTCCAGGGAGGTAACCCATAAAAATCCTCCAGGTCTGGAAAATGCAACAAGAGGAAGAAGAACCAGACCTATTTAACTGACATGGGGAAATGGGGAA…
>asm|1638745
GGACCAAAGTGGATCTCAAACGACATTACATGTGTCTCTTTTGTTCGTGACATTTCCGTGGCGTTGTATTATTTGTGCGAGTTTTGTGATGTTCTGGTTGAGTAAATCTGGTGAACCAGAACTGATTAGGAGGACACCAGAAAATGAACCTAAAAGGTGACAAGATAGACGCATCATTGGATCTGAGAGGAGAATTGGATTCATGGG
>asm|33040351
CTCTCCTGCATCTCTTTTTTATTAATTCACAAGCATTTACAAACACATCTGCATGTGTAGGGAATGTATAATATTATTTAGTGGCCTTAAAAATATGAATCGTGTTATGCTATATGTATTGTTTTGCTATTTGCTACTTTCACCCAACATAATATCTGGCAGCTTTTCATGTTAATACATATAAATCTACCATTTTCTTTGTTGCATAGTATTCTAGTATGAATACTAGGATAAACACTAGGATATTCTACTAGAATAAATAATTTGTGTAGCCATTTCCCCATTGACATGGATATTTCTAAATTTTTGCTAATGTAAAACCTGCTGTAATGAATATCTTATATGCCCCTCTTTCTTTTCTCCACTGACTTTTAAATACAACTTTTAATCAATATTAGA…
>asm|20330953
CCAGGCATGGTGCTAAGGGTTTGGCATATACATTATCTTTTTAAAACCCTTCCTCAGTATCCACAGGGTGTTGGTTTCACGATGCCCCTGCCCCCCACTGAGGATACCAAAATTCACAGATGCTCGAGTTCCTTGTATAAAACCACAGTATTTGCTGAATAACCTACGTAACCATCCTTCCATATACTTTAAATCATCTCTA
>asm|8148969
GCAACGCTTAGCTCCTAATTCCTGAAATGTGTGCTCTAACTCTGGGGTCTCCTATTGGGCCCCAAGTTTGTTTTCTGGCTTCTCAAGGTTGGAAATTCACTGTGTGAGGGCTGCTGAGGATCTCTGAGGCCACTGGTCACTACAATCTAAAGAGTGGTGTCAGTCAAAGTGATTTGTAATGCCATGGCATCAGGTTCTGTCCTCATTTGCACATGCCAGCAGCAGTGGCAGTGGCAGTGTGGTGGGGTGCATGCTCATCACGTAAAACAGGATGCTGGTGGATGCCAAGGTGCCTGCCATTGTGCAAGCACTTACAACACTGGCAGAGGCAGCAGGGTTCCGAGAGACAACGGTTCCGGCTGGTGACTGTTTATGTGGATGTGTTGGTGATAGAGTTAA…
>asm|2464356
AGACTCTGTCTCAAAAAAAACCAGACAAACAAAAACTAGAGGCACACGCTTCTAATGCTTAGTGCTTGGGTCTTACACATGGTGTTATTGACTGAGCATGGTCCTACTCAAGCCCTGTTATGGACATTTTCTCTTCCACCTGCGTCTCTTACTTTGCCATGCTTCCTGGTTATGTCTCTCCCTTGCTAGTATTATTTTCCATGTCTCCTGGGTCATCTAATATGC
>asm|6852034
AACATATTCACATAGTTCAAACATCAAAAAGTACAAAAGGCCATAAAACAAAAAGATTCTCTGCCACCTATCCATCATCATTTAGTTCCTATCCCTAACAAGTAACTACTGTTCTTTCTTTTTTCTTTTTTGTTAACAACTATTTTAGATCCAGTTCTATATTCTTTCTTTCTTGTTTGTCCTTTTAGATTTTTTTATGAATAAGTAATTCATAAAGACATATTTAATTCTCCCTCACTTTTTCTACATATGTGGCTGTCTGCCTTACCCACGTGGATGTT
>asm|24866552
CCTGGTCTATGTGTATGCAGGGCACCTGGAGCCTTTGAGTTTATTGACCCTTATCATTCTCCTTTGTAATTAATTTGTCTGTACACACATGGAATATGTTTCCACAGCCAGGCACATGTCGAGGGCCCCTTGAAGTCGGATGATATCTGGCTCATCAACATATTATCACAGCCAATCAATGAATGGCTGGCATGGGGTATGCCTTCAATGGCATTTGCTGAAGACATGAATGAATTTTAATACTGAGGGCTGATTTAGCAAGCCACCTCTGTTTTTACACACATTAACACTGAAATAAAACAAAACACTTATTACAGATAACATTAAAAATTCAATTACTCCCAAAGGGTATCTAGTGATCTTGAGTTTTCTGATGATTCCACTGGGAGGTGGTAGAGA…
>asm|33041590
CAAAGTGCTGGGATTACAGACATTAGCCGAATTTGTTAAAATTTTTTTGTGACCTAACATGTGATCTATCCTGGAGAATGTTCCAAGTGCACTTGAGAAAAATGTATATTTTTCTGCTATTGAGTAGAAAGTTCTGTATATGTGTTAGGTTCTTTTGGTCTATACTGTTGCTTAGTTTTGCTGTTTCCTTATTGATTTTCTTTCTGAATCATCTGTCCACTATAGAGAGTGAGATATTAAAGTCCCCTACTACTGTTATATTGCTGTCTATCACTCCCTTTAGCTCTTTCAATGTTTGCTTTATATATTTAGGTGATCTGATGTTGAGTGCATATAGACTTATATTTGTTATATCTCTTGTAGAAATGACCCTTTTATCATTATATAGTAACCTTTTTC…
>asm|33035970
GGACACAGCCAAACCATATCACCAAGGAATACCTGGGGCCACTAGAAGCCAGGATATAGCCATGAGACAGATTCCTCTCTTGCAACCCTCATAACGAACCATGCTTCCCAACACCTTGATCTGAGACTTCTGCCTTCCAGAACTATGAGAGAACATATTTATATTGTTGTAAACCACCCAATTTGTATAAATTTGTTACAGCAAGTTCAGGAAAGGAACTCAAGTTCCAACCCAAATTTTTCTCTTTGAAGATCCTCTGAACCCCATATACATCATTCCCCCATCTGAAATACCGCCTTTATTGTACTTTTTTTT
>asm|7565137
TGCCATATATGTGTATATATAGTTTGCCTCTTACTAGATTAATATTTTATGTGTTGCCAGACTTCCCTGCTCCCTCCACCCCTTAACAAGTACCAGAGACTTCCTTGCCTCGGCTGGAGGAGCAGTGGTTCCAGAAGCTTCTGGAGTCTGTATTTCAGTTTTAATGGCACAGCTGGACATGTAGTTTTACCACCTACGGCTTAGAAATGGACAAAATCAGCCTCTGTGGTCTCTTATGTATTTGTGTGCTTGTTTGTCTTTGTCTCTGTGAACATACCTTTTCTCGATACACGGGGCTTGTAAAATGTAATTAAAGACAATGTCTATTAGTTTTGGTGATATAACTTGTAAATCAAGAATCAAAATTACA
>asm|33036079
ACTGGTCCTGTTACAAACTCCATGAGCAAGATCTCCTATCCCGCCAGTATGACACAGACATCATCCACTGCAACCTCTCTTCCCCCCAACTCTCCCTCGGGCTCAACCACAGAAATAGCCAAAAGTCCTACCACAAACTTGGTAACAAATGCCATCAAGGCCACCTCACATACTACCACCACCTACACTTCTTCAACCATCTACTTCACAGCCAGCACATACACAAGTGCCATGACCTCAGTTTCCTTGGGTACTATGGTGACTTCTACATCCATGACCCCATCTACTGTGAGTACGAGTATCCCTACCTCACAACCAAAAACCGTCAATTCCTCATCTGGGGGCATCACTGGTTCATTACCTAT
>asm|29046971
GGCATGAGCCACCACACCCAGCCGGGACATGGAACTGTCAACACTAAAACCAAGATAGTCCCAGGTAAACTGGGACAGCTGGTCACTCTGGCTCTGTCCTCTTCCTGCGCTAGTCAGCTCTGGTCCCTCCTCATCCCTGGCCACCCCCTACACTGACTAGGTGGCCCTCATCTGTGCTCCCACAGTGCCCCGTATCTTCTGTTTTAATACCTACCTGGCTGTGTTGCAATTGCTTTTTTTTTTTTTTTT
>asm|33034954
CCAGTTTACCTACATAACAAACTTGCATGTGTACCCCTGAACATAATAGAAAACTTATAGAGAACACACCTAATTTTCACAAGTGTTTTAAACTTGCTCCTCTCTTCATGGGTAGCAATGAGTACGTTCTTATCCTTTGTTTCTTTCGAAGAAATCAGTGTGTTTCTAAGACAGTATAAGCTGATAGCCTATGTGGACAAGAGGAGGAGGTATTGTGTTATAAGGAATTTTTTTTGTATAAACCAGAGAGAGGAGAGAGAGAATTATTGTGTGAGTACACAAGACTTATCCACGAAGGTGTGTTTAAGACAAATTTGAATTTCTACAGGAAACTGACCCCCTACAAGCCAAATGTATGGATTATGACAAAGCCTGTGATTGGCTCCAGAAATCCATCAG…
>asm|33039396
GCCACTGTGCCCAGCCTAAAAAATTTTATTTCCTATTACAGTGTTATTCACCAAGCATCCCCAAATGTTAGCATTTTACATAACCACAATAGAGTTATAAAACCCAGCAAATTAACATTAAGGTTAATTAACATTAACATAACAAACAGGAGGGAGACTGTCCAAAACAAAATGGTATTTATTCAGAAATAGGCATTGTGATGGGAATATGTATGCCATAGTAAATTATGTGTGTTCTCAGGGAGGTAAAGGAAGACAAAGATTTTTTTTTAAACAAGACTGATTACATAATCAGCTTGAAATATATATTCTTTGTTACAAGGATCAATAGCAAGAGTGGCACCAGTCCAAATTTAGATAGGCATTTTCTTTTTTTTTTTTT
>asm|33039348
TACAGGCATGAGCCATTGCGCCCAGCGCGTCATTTTCCTACATAATGTACAGTTTCAGAATGTCTTATGTTACAGCAGCAGGTGAGAGTTTTGCATTTTAAAATATGTTTTTCAGTGTCTTAATATTTTGTGTTAANNNNNNNNNNNNNNGTATTTATTAATTTTCATCAGCTTTGCTGTTTAATTAGAAAATAGGATTATTTGACCTCTGAAATTGGATTACATTCAGGTTAATTCTTTTCTCCTAAAACTTTTTCAGTAAGTTGCTTTGTATTAAATGTAAAAATGTGTCTAAAAGCATTTTTTTCTCCTCAAGGTAATCACTGACTAGAACGCTTTAATGGACTGTGAGTTGTACTTAAATGTAAATATTTTTCAGTATTGCTTTAAAAAATCTTT…
>asm|33042930
CACAGCCAAACCATATCATAGACCAAAGGCGATTTGAAGCTCTACTCAGAGCTGTTTGTCCTAGGACCTGGAGTTGGTGGCACTGGAACTTCTGCTCTAACCCAGGAATGCTGGGTTGGCATGGTGAGAAATGGGTCTTCTTGATGGTTCACACGTTCATGCAGCAAATGCCTACATGCCTACCGCATGCAAAGCCTTGCACTAGACACTGGGAACAGCACAGAGATGGAGCAAATAGGAACCCACCACACGGAGTCACCAAGGAAGAAAGGACAGTGGCTGAGTGATGACACCAGAGAGAAAGTACACAGCACCGCAGGAGAGGCACAGGGAAAGTGCTTGAGAATTCAGCAGAACTAGGTCCTGAAGAAATGAAGCATGTGGTTGGGGAGGGAATGA…
>asm|33038050
AATGCCCGTGAAGATGGAGGTGGATGCCGGGGCAATGCTTCTGCAAGGCAGGGAATTCTAAGACCTGCCAGCAGCACGGAGACTGGAAGGCACAAGAAGGGTCCTCTCCTGCAGGTCCACGTGGGAGCACAGCCGCGCCAAGCCCCTGGTCTGGGACTTCTGGCCTCCAGAACTACCGAAGACTGCAGAGCACTGCCCAGTCTGTGGTGGTGACAGCAGCCCCAGGAAATGGACACAACAAGGAATTTTAAAAAGATGAAAACACACATGCAGTCAGCCACCAGAGGAAGCAGGAAGCCTGGTGGGCGGGAGTCTCAGTGCAGTGATGCCTGTGACACCGACAGACACCACGGGAATGCCTCCAGGAGGAGGCCAGCCACCTGCCACCCCGCCTCGCCT…
>asm|33039359
TGCCTACAAATTATCTCAGAGCCTACCATCTCACAGGAACAATCACAAGCAAACTTTCAGCAACGTTCTTTTGCAGATACTGTCCATCTGCCAACTCAGCATCCATTCCAACCTTCTCCTAGTGTACATTTCTATGCCACAGAGGCCTGATGCTAGAATATGTATGACTCAGTTTACAGGTATGTTTGAAGTATCACCTATCAGACTTATCTGTAAAATATTTGGAAAGCAGAAATAGAACACTCCAAGGTAGAATCCTGCCTAACATCTGCTGCTTCTGTTGTTTCCTCTGGCAAGTGCAGAAGTGACAGCATTTGTCTCCGTTGCCTCTCCCCTGTCCTGCCCAGCTGCTATTTCAGAGGTCTTAGTGCCTATTCTGTGGTTTTAAGAGCATCAAGG…
>asm|898901
AAAAAAAAAGAAAGAAAGAAATGTGTTCATGAGAGATTCATCTGAGTGAGGATCTTGCACATCTGACTGTCCAGAGTCAAATTAAGGGTGAGGACTGCCAAATAGTGCCCAGTGTGCCAATCTCCAAGGGGCCCGAAAGCACCACTATAAATAAGATGAAGACAATATTTTCTTTAAAATTCTTCTTTCTTGAGAATTCTATATGTGGTGTGAAGGAATGTTTGATACACACTTGGGAAAGTACTTGGATGCAGTAATATCAAACAGTATTGTTTTGTTATTTGTTTTGTTTTGCTGGCTAAATTGCTTGAGACAATAGAGAAGATATTGAGTGGCGTTGCTGCTGGAAGTTCCTCACTCTTCTCTAAACTTCTCAAACTCTCCTCTAAAGAAAGGTAC…
>asm|33039863
TCAAGAAGAAACAATTATAAAATTCTAGAATGTAATATGATCTACTGAATAACTTGGCCAGACTTAAAAAAAGGGCAATGTCATGGGTAAAAAAAGGAAAAGAAGGAGTAGAAGGAAGAGAGGAAGAAGGAGGAAAAGAAAAGGAGTTGACAGTTCTAGGAGAGTAAAGGGACTTGATAACTTAAATGCAAAGTGATATTTGATTGGATCCCATATAAATGTTAAAATGACCAGAAAAACTATTGAGACAATGGGGAAATTTGAATGTGAACTATTTTATACAATATTAATCAATGCTAAATGTCGCGAGTGTGATGGTATTACCCATGTGCTGAAAAATGTTCTTATTCTTAATAGATACGTGTTGAAATATTTAGGGTGATGGATTATGATATCTGC…
>asm|21127826
TGAACTCTGATCATTCTGGAGAAGACCATGAGGGAAGAGAGTAGAAGCAGAAAACGAAGTGAACAGGCTATTGCAGAATTCCAAATAAGCTGATGATAATGCCTTAAGCTAGGATACTGACCCTGATGACAGAGAGGTGGATGACTTTCAGATTTCTTTACTTTTGATAAAGATAAAGTTATAATAATATCCAGGCAAGGTGGGTGGGGGTGACAACAAAGGACA
>asm|29163324
TTTTTTTTCCCGCTCCCCCCTTCTTTCCTGTCCTCCCGGGCGGGGGCCCGGGCTGGCGGGGCGGGGTTGCGGCGCGCGCGGCCGTTCTTTTTGGGTGGGCTTCCCCCCTTTTCCCCTGCCGCGGGGCGCCTTGGTCTTTTGTTCCCTCCTTCCGCCGCCCCCGGGTTTGTTGCCCTTGCCCTCGGGGGGGCTCGCCCTGGGTCTGGCCTCTCCCCCCCTGGCCCCCGCCGCTTCCGTCCCTTTCTCGTCGCTGGTCCGCCCCGCCTTCTGCCCGG
>asm|33041967:asm|33039496
TGCCCGGGGGTTGGGGGAGGTGCATTTGTCCTGAGACTCACACCTGCAGCCCCTCACGTGGACGTAGGTCTGGTTACTGCAACCCACACTCATGTCACGGGCTCCACTGGGCTGCAGGGTTGAGCTCACAGATCGGCAGTCCACGTGCGTCCGGCATTTCAGAAGGCGCCGGATACCCCAGACCGTGGAGGCAGAAGACACCAGCATGCTCAGTGTAAACAGTTTGAAAATGCCGCAGCCTGGGCTCAGTGTAAACAGTTTGAAAATGCCACAGCCTGGGCTCAGTGTAAACAGTTTGAAAATGCCGCAGCCTGGGCTAACGTGATGTGACATTTCTCTCATTTTCAACACACAGGGAACTTCCGAGAAGCAAGTGGCCCGGGGCCCATTCCTGGCATG…
>asm|19812948
ATTAATTGAGTGCATATTGTGTGCCAGGCACTGTGCAGGGCATTCCCCATTATTTCACTTAATCCTCATGACAACCCTGTGATATGAGGACAATTACCCATTTTACAGAAAAAGAAACAGACACATATGATGTTAAGCAATTTTCCAAGGTCACATGGTTAGCAAGTAGCATCTGTTTGTGTCTGTCCCCCCAACAATTAGTGTAAATTTCTTAAGGGCAAGGACTATGTATTTTTCTTTTTTCTTTTTCTT
>asm|32451083
ACGACAGAAGGAGAGACAGAGTTTGGGTCAAGAGCCACATCCCCTGCAGATTCCTGGGCTGGGCACACTCAGATCCCGGGCTCTGCAGGCAGCTCCACCGCACCCAGGGTCTCAGTACCTCTGGAGGCCGTGTCCCCCAGTCTCACTCAGCGCCTTCAGCCCCCCGCCCCAGCCCCAAGGCTCAGGCCCACGGCAGCCCCTCAGGCCAAGGGACTCACCAAGGTTGGCCCAAACTCTCCGTAGTCCATTGGCTCACAGAGACACACACACA
>asm|33042050
GCCACCGCGCCCGGCCCTCTTTTCCCTCTTAATTCTGTGCCACCCTGCACTTGGTTGGCATAAATGGAATATTTCCATTTATCCGGGTCTTTCAGTGGAGCTTTGTTCTTCACTGCCAATCATGAGAAGGCAGTGAAGGTACCAAAGTGAGTTTGCATTTCTGACTGATGAGGTCCTAGGTCCAGTAGCTGCAGCATGTTCAATCAGCTGGTGGCGTCCCAGCCGGACTCTCTGTGTGGACGTGCTGCCCCCTGCTGGCCACTGGGACCTTACGCGCTCACTGTCAGGAAAACAAAAACAACTCGTGCTGAATGTAAAAAGCCCTGCATTTTGGAATCCTTATAAAGCTAATAAACCACGATGATTTTCTTTGACTGTTACTTCCTTTTTCCCCCTGTA…
>asm|33041425:asm|3286196
CTCAAAAAATAAAAATAAAGAATAAGTAAATAAAAATAAAACAAACAAAACTTCCTCATCTGTCTGAAGTCATAGCCTGGGCTCCCAATTCTTTTCCACTGTCTCTGTCTGCCCAGTGCCCACGATCAGAACTTTCTTGACTTGAGGTCTCAGAATCCCTAAATTAACAATGTGGAGTAGCTTGTGGTTGGTTCACTTCTACAGGATCCAGAATTCTCCTGGCTCTCTGAAGTGTACACAAAGTAACGCCACATATTCCAGTCTCATCAGTCTGAAGTGGGAGGTGGGAAATGATGGGAGGGGCTTCCCAAGTGAAAGGAAGCCCTATGATCAGGCAGGGTCACCTGGGTTACTGATTCTTGTCTCCACACAGGGTTAACCCTGTAGGTAGGTCCTGCA…
>asm|33037923
GCCACACACTGGACATGACCTGTGTAAGTCCCTGAGGACTCCCCAATGACAGACCCTCCATCTGCCCCTGCCTGCTAAGGGCGCCTGTCCCCAGGGTGGGCAGTGGTGAGCCTCTGACACATTAGGCCATGGGCTGCCCCACGTCCCAGAGGACCCCTGCCCATGCGCTCCCGGACTCCCTGGTCCTGTGGTCCCTCCACTGTGGTGTGGGTGAGCTGTCCCTGGGAGGACCTGGCAGGCCCCGTGCCCTGCCCCATCACTCAGTGGTGTCTGCTGGCCCTGCAGTACAGCCCCCAATGTGTGCCTGGC
>asm|23616789
ATCACCGTAAGTCCTGCCTGAAATAGCCATTACCCTTCCATTTATAGGACTACACCACACAGTCTTCCCTCTTTATTGCAACACATACATGCATTCAAAGATGCGTGTGTGCATGTATGCACACGCGTGTATATGTTTATATTTACACACATGTACACACATCCACTCATTAAACACATATCCCTGTGATGTGTTGTTATCAACTTCCAAGAAAATTAAGATACCCAAATTACAGTCCCCAAGAAGCGTATCTGTTCACAGAGCAACTCAATCATGAACAGAAAGAGCCAAACGCAAGTCCATGCTTTGAAAGAGCAACATGAACTGCTTACTAAAATGCAGTCAGAGAGTGGCCCTCAATTTCTCACTGGGATAATCAGTAAAGAGTCTGAGAAGGTG…
>asm|33040674
CTGCCGCCGTCCTGGCCATCGACGTAGCCCACCTCGCGGCGTGCCGGGGCGACGCTGCCATAGCTGACCACCGGGCCCCAGCGGTCGTAGCGGGCCTTGGACGTCCCGGCGTTGCTGATGGCCGTGTAGAGCAGGTCCTTGGGCGCGTTGTTGAGCGTGTAGGCCTGGCCCGTGCTGCTGTAGAGCTGGGTGGGCGCGACGTCGGCGTCGGTGTAGGTCACGCGTCCACCGTCGAGCTTCAGGCTGGAGCCGGCCTGGGCCACGACGGAGTCGCCCGCAAGCAGGCGCAGGCTGCCGCCACTGGCCAGCCGCTCGCTGGCGCCGCGCTGAACGCCGGCACGGTAGTTGGCCAGGTCACCGAGGATGGGCGAGGCCTGGCGGATGTCCAGCGTGACCTTG…
>asm|33041162
TCAGAGGGGCCACAGATCACGCACAGCTCTGCACACTTCATAGTTCCAGAGTAGCCACAGATCACACAGAGCACACAGAGCACTGCACACTTCACAGCATCACAGTAACTACAGATTGGAAAAAAAATGGATAACCAGTGAACAAAACTGGAACCACTTTTGTATATTATGTCATTAATTGTGCTCTTAATATTTCCCACCTTTTTGTACCCATATTTATTACAGTCCTTTCCACAAAAAGCAGTTTTGGACTAGAGCTGATTATAAATGTTTTTAGAGAATACTTCAGAACAATGACTACAGATGCAAAACCTTAGAACAGCCACAGTTAAAATTTGATGAAAGCTTCTAACCAACAAGAAAACAGTTATTTCTATTACACATAACATTGTAAGAAAA…
>asm|3777977:asm|15160505
CCTGGAAGCTCTAGTCCTTCCCCACCAGCACCTTAACCCACCTCGTCCCTCAGCCCCACTCCACCCTCGGCCCTCCACGCCCAGCCCAAGCGGACTCTCTCACTTCAAAATCCTCACTTTCCCCAGACTCCTACTCCCTCCATTCCCCTGCCTCACTCTCCACGAACCCTCCCCACGATCCCAGATGCTCCCCTCTCTGCCTCTGTCTCTGGATTTCCGCCCCAGCCCTTTTTCTTGGCCCCACACTGCCAGATCCCCACTCCCAGCCCTGCTCTCCAGGGTCTTCCCGCAGCTCCTGCTCTGGCCGGGGCGCAGCTGACCCTCTGAGCCCTCCTCCTCGCCGAGGAAAAGCTCGGAGTGCGCACGCAGCATGGACGGGGGCGGTCCCCAGCCCTGGAG…
>asm|33043301:asm|33039051
TCCTTCCCCTCTCTTCCCTCTGTCCCTATGCACCAATTATATGCCAAGCTTGGAGGGATGGCCCTGCCTGTTGCTGGCCAGATCCTTGTACCCCAGGGCTGGGTGGCACTAGGGTTCTCTACAAATGTGAGCCAAGTGAGTTGGGGGTTGAGGCTGGAGGCAGCAGCCACACTGGGCTGGTAGGGCATCTGAGCCTTTCCATCGCCTGGACTCTGCCCTGCCATCCTCGGGAGCCAGGGACAGTATCCTGGTCAGCTCAGGTTGCCATGATGAAATACCATAGACCAGGGAGCTTAAACAGTAGACACTCCTCACAGCTCTGGAGGCTGGAAGCCGACCATCAGGCTGCTGGCCTGGCTGGGTTCTGCCAGGGTTCTCTTCCTGGCTGGCAGCCTCTGC…
>asm|33035303
GCGTGAGCCACTGCACCTGGCCGAATTTTGGTCTTAGTAAAACTTATTCATTTGTCCAGTAACTTTTCATTTCAAAGACTGCCATTTCCTAGTCTTGTCCCTGCTCAATAGCAACAGCACTTCACATACATCAACGTCTCCAGCACCTTTCAAAGCTGCGAGGTGGCTCTAGTATTTTAGGGAAGGCCTCTGTCCTTAGGAAAACTGCAACCCAGGAGAGATAAAGTGATGCACGCCTGGAGGCAGGGGACACCAGCAAGAGAAACACAGTTCTGCCCTGGAGCACAGGCTTTTGTTTTGATACAGAAAACACTCAAACGTGGCTTGTGATTTTTTCAAATTACAAATTGTGGGATTCAACTGGACCTCAGTAGGAACAGGCCACAGTCTAGAGAGAGG…
>asm|33041128:asm|33042536
CTGTTGACCTCCCCATCCTCACTATTGACCTCCTATCCTCTCTGTTGACCTCCTCATCCTCACTGTTGATTCCCCATCCTCCCTGTTGGCCTTGTCGTCCTCACTGCTGAACATCTCTTTCTCACTATTGACCTCCCATCTTCACTGCTGACCACCCCATCCTCACTGTTGACCATTTGCTTCTCACTGCTGACTGGCCCAGTCTCCTGGAACCACTCATTATCACTGAGGCCCAGTGAGGATGGGTTCTGCTTCTGAGCCTTTTCATTCCTTTCATCTTCACGTCCTTCACATCCACCCCTTTGCTTTACCCATGCTTGACACTTCCCACCTCAATGGCCACCGCTGCAAAAATGAACTAACCACCTTTCACTCTAAATTTGCTCTCATTCTGATTTC…
>asm|33042367
CATGGAATTGATGGTGAGCTCTTCATTTTCTTCTCTGGTATCTGCCAGCCTGAACTCAACACATCCTGAAATCTGGAAATGTGCACTGTGGTGCAGACAGAGATCCAAGAGGAACCCCCTAGATCTGGCTCAAGGAGCAGAAAAAGAAACTCCTGAAGCTCAGAGAGAGTGGAGAAAATCCCTAGGTTATTTTCCACTCCTTTTTCTCCATTGTCTCACGCACCAGTCCCCAGACAATACTGCAGCACGGGTAGCAACGGCAGAGAGAATGGCCAGCAGCAGGAAACTGTAGGAATGAAAACTCCAAGGGAAGGAGACATTCGTCTCCATTGGGTGAAGCTGCAGCCCCAAAAGGGTGACGGCGAATACTGTTGCTTTTATATTCTCTTTCTCTGTCCT…
>asm|6254899
GGCTGTGAAGCCCCCCAGGCGATTCCAACATGGAGCCTGGGCCCAGAACCCCTGATCTAAGAGGAAAGGCGCTGGTTCAACGCACACCCAGCAATTAGTTATGAATTACAGCATGGATGTCCTGCAGACAAGGACAGGTATGAAACGCTGTGAGGGCATGCAACAGGGAAATGGGGGCTCTTGAGTTAAGGGGCAGGAACGAGTACATGGGATAGGGGGGCAGAGTGAGGGAGACAAAGGGGCCACTTTCCAGGGCCCTGAGGCCAGGGAAGACAAGGTGCTAAGAAC
>asm|30114729
TTAGAACCAAACTCAGATTTACATAAATATAAAACATCTTTTGCACAATTTTAATACAGTAAACATACTAATAGTAAAGAAAATGAAGATCTTTTTATCAGAACTTTACCAACACTTGTTGACCATTTTGAAAAATTACATCACCAACAGTTTCAATGTTTGTGATGCAAGTCATCATCAAGGCAACACACATAGGTCCTTTTGTATCTGTAGCTATCGCATTCATGGTTGCCTGACATATGCATATGTAACCCTTCT
>asm|33041976
GGTAACCATAATTCTACTCTCTACCTGAATGATATCAACTTTTATATCTCTCACATATGAAGTGATAACATGTAACATTTGTCTTTCTCCACCTCATTTATTCTACTTAATACAGTTACCTCTAGTTCCATTCATGTTGTTGAACATAACAGGACTTGGTTGTTTTTATGGCTGAATAGTATTCTATTGTGTATATATATACACACAGACAGACAGACACACAGACAGNNNNNNNNNNNNNNNNNNNNNNNNNNNNNNNNNNNNNNNNNNNNNNNNNNATTGTGAATAGTGCTGCAATAAACTTTGTGTGTTAAGTAAGCCAGAGAGTACCCAGATTATGTACTGTTTCTGGGTATGTCTGTGACAGTAGGTTCTGGATGATATTAGCATTTGAGTTGG…
>asm|9033697
ATATATATATAATATATATAAAATTCATATATATATAAAATACGTATGGGTGTATATGTGTGCATGTGTGTGAATAATAACATTGACCATAAATTATGAAGCCTAGTATATTTCATATATATAAGTATGTGTATTTTATGATAGCTAATTGTATGATATTTCATTTGAAGAATTTATCTCTCTTTGTAATTAAGAAATTACAGCATTTATCAGAAAATCATTGCTGTTTTCCATTGTAATTT
>asm|4442048
CCTCCCCCTGGGTCCCTTCCACAACACGTGATAATTCTGGTAGATACAATTCAAGTTCAGATTCGGGTGGGGACACAGACAAACCATATCACTCCCCAATATAGGATTATTCCTGGGTAGAGTAGCCTGACACCTGATGACAGGTGGATGGCATGAGGCCTCTGTCATCCCAAAATGATGACGATTTCCTCCCTAGAATACAGCCATGTTGTAGCGATGGAATTGCTTTCCCTGCTGGCGCCACCATCTGTGAAGTCACAGAAAGCTGGGTTTGCCCTCGTGGTGTTCTTGATATCG
>asm|33033512
TTGGGTAGGGACACAGCCAAACCGTATCAGCCATTAGGGAGTTTATGTAACTCTTCAATCATGGTGAGCCTGGATTTTAGTCTTAAATCTGGCAGTTTGCAAATATCTAATATAAAGTAGATTGTTGAAATGGGTCTCTGGTTTGCTGATGGGTCTATAGAGATTGCAGTTACACTCCAAGAAAATGTCCTCTTTCCAGTGATGAATATGAGGAGGGTGTGAGTTTCTTTGATTTCATGGTGTGACTGCGTCTGCCCCTTTGGGGTTAGCTGTGCATTCGTGGGCTTGGATTAAACATTATTTTTTGGGGCATTAAATAATATATTTCTTTGGTCCTTTATTTTAAAAAGTCACATAGTTGCTTACATTGCTCAGAAAACAGCTGCTAATACCCGTTGA…
>asm|33042150
ATGGATTAACCTTCAGGAGAAGGACCATCCTGGAAGGGGATCTTTGGTTCTATGAATCCTAATGAATTGCAAAGATCCTCTAGATTATTCCAAGAACAGGGATCAATACCTGATTCATCTGTCTATGGATTAACCTTCAGGAGAGGGATGACCCTGGAAGAGGCTCTTTGGTTCTATGAATCCTCATGAATCCTGAACATCATCGTGATTATTCCAAGGACAGGGATCAATACCTGATTCGTCTGCCTACGAATTAACCTTCAGGGGAGGGAAGACCCTGGAAGATACTCTTTGATTCTGAAGGTGCACATCACCACACACTATCTCAAAACATAAAAACATTTNNNNNNNNNNNNNNNNNNNNNNNNNNNNNNNNNNNNNNNNNNNNNNNNNNTTGCC…
>asm|33041045:asm|21829718
TGCTGATAGTGAAGACGATGGTGATAGTGCTGATGGTGGGGATGACAGTATAATGACAATGGTGGTGATGATGTTGGTTATGATGATAGTGTGATAGTAATGGTGACACTGATGATGGTATGGGAGTAGCTAACATTGACTGAGGATTTATTATGTGCCAGGCACTGCTCTAACCAGTTTACATGTTTTATCCATCTAATCCTCACAACAGTTCCAATTGGATCTATTACCAACATCTTCCCCATTTTGCAGGTGAGGAAACTGAAGCACAGAAGGGTTAAGTATCTTGCTGAGGGTTATACAGCTAGGAATTAGCCAATTTGGATTTACGCCCAGGCAATCTGGCCTCAGAGCCCACATTCTTACCCCACGACCTTGTTCTGnnnnnNnnnnnCTCAG…
>asm|22722758
GGTAAACAGATTCCATCTGGCTCATACTGGTGACTGTGAAAGAATTAACTGAAGCTGGTTCTAGAAGTACCCAGTGATGCAGGGGACTGAGATAAACAACTGCAGGGCTGAAGGGATTTTCTTTACTAGGAAGAACAACAACCGAAAGGACAAAAGAAAGTCTCTTTTCTTTTCAACCATACTTTCTTCTTCATATGTCTCTACAGATAAAA
>asm|33040860
TGGGGCCCCCAAGGGTGCAGGCTACAGGCTGCAGAAACGCCCAGGTCCTGCACCTGGGAGGATGGCTGCAACCACACCTGGGAAGGCAGTTCCTGCCTGTTCCTGGCTCCCCTGAGAGCACAGGGAGGCTTGGCTCCATAGCTGCAGTTTCAGTGGCTGTAGCCCTGCCCAGTAGGGTNCCTGCCTGCTCCATAGAGCAGGAGGCCTGGGTCTGCAGCTATGGTTTGGGTGGTGGTTTGGGCAGCTGTGGCACCCCAGGTGCTCCCACTCCAATTCAGAAGGGGTGGGGCTCTCACTGGCTCCATGGAGTATACAGCCCCAGCCATGCCTCCCTGCCATGCTCCCTGCCACAGCCGGCATGATGGCAGCAGCTACTGCCATCATATAGAAAGAAGGCCC…
>asm|16001477
GGCATGAGCCACCGCACCAGGCCAACATAGCAGTTTTTAAGAGGGCCAGAAATCTGTGCCCCTTAACAGGCAGCCTGGCTTGTTGGAGCCTTGCCTGAGCAGAAACATTCCTCCCACCTCAACCCTGGCACAATACAGACAGCTCTATTTTGCCCAGTCTGACCTCCTAGCTCTGCAGCATAAATTCTGGTCCTTCCCTAGGGGGAAGCGGGAGGGAAGCTAGCTCTAGCTTCCCT
>asm|33039494
ACCAATTCCAGACACAGGAGGACCACATCCTTCATATCCTGATATCCTTTTCTGTTCCCTTTCATGGATATAAAGTTATTTTCAGCCATCTCAAAATAGATGAAAAAGATCACAAGTGATTCTTTTCAGCTGCCTTGCAGACAACCATCCTCCTAACCTAAGAATCTAAGATCTGTTTGTTTTCTAAGAAAGACTTTCTTAGGATGAATTTCTTCTACATGCATCTTTTCCTGACCTCATTGCTTCTACAAGCAATCCTCCAAGCTGAGTATGTATGTGTGTTCCCTAAGTCAGTTTGACACTCATATTATTTGAATACATTTACCATTCTTTCTGCTGGCTTCCCATTCTGCATTGGAAACATGTGAATCTGCTTACTGGTGAGTTAAATTAAATATA…
>asm|33042129
GTGTGAGCCACTACACCCAGCCTCTGGCATTCTCTTCCTCTCTACTTCCCTACCCTTCAGGGTTGGGGTTCTTTCACGTTCTAACTTAGACCTTTGTGTCATCACTCAGTCCATGCTCATGTCTTAATGACCACCTGCATCTAGCAATTCCCGACTCTTTATCTTGATCCCAGCCCTCTTTCTCAAGCACCAGCCATGTATATCCACCTACCTAGTTGACATCCCAACTTAAACATGTGGCATGGAATACAGAATTCACGATCTTCTTCTCCCTCCCCTCCCTCTTCTCTTCCCCACATCACTGAGTGACCCACCATCCAGCCTCCCCAGGGCTGAACCCAGAACCCCATGTGTCCTTTACTTATCTGCCCACGATGCTCAACCTCTCTCAGCCAGCTT…
>asm|33038074
TCTCCTACTGTTTACAGTGGGCAGATATTAATTTTTTAAACTGCTTTTTTTAAATCTCCAAAATATTCTTCAATAGCGCACCCCATCTAAAAGATAACAAAATAATCTACTGAAAATGAGAGGCCTCCTTGTTGGGCTTATATTTTTTTATTGAGAATCTTGGTCCCATTGTTGAAAATCAATGAAAGTCCACAGGAGCCAACAACAAACTTCAGTCACTTAGTTTCTTGAAATAATGCAAATGTTTTTCTCCATTTACTGTAAAAAAATTTTAAAGAGAGACTGTACAATTCTGTTAAGCATGCCGCTCATATGTTCCAGACGGGTGGCGGGTAGGGAGCATCAAAGGGAGGGTGGAGCTGCGGTGGGGAGGTGGCCCTGCCTGGTCCCCGCCCCTCT…
>asm|27562461
CGCTATAATGGCTATAATTCAAAAGACAAATAAGTTTTGGTAAGGATGTGGAGAAACTAGAACCCTGATAACATTGCTTGTAGGAATAGAAAATAGTGCAGTCACTTTGGAAAACAACTTGGCAGTTTCTCAAAAAGTGAAACTTAACATACAATTCAACAATTCTACTCTTAGGAATTTACCCAAGAGAAAGAAAACATATGTCCCCACAAAGACATTTATACAAAAGTTCATGATAGTATTATTCATAATAGCACCAAATTGAAAACACTCAACTGTCTATCAATTGGTGAATTAATAAACAAAATGTAGAACATTCATGTAAAGAAACATTACTAAGCCATAAAAAGAATTACCTTCTAATATATGCCATAGAATGA
>asm|33033172
AAAAAAAAAAGAAAGAAAAGACAAAGAAAGAAAAAAAAAGATTGTCAGTTATCTGAGCCTCCATATCAATAGTGTATTTTTTTTTAAAGAAACTGAAGCCAAAATTAATGTAACTAGAAAGTTTATTTTGGCTAAGGTTGAGGACTACGGCCAGGGAATCCGAGATTAATGTTACCCTGAATATATGCTTTAATTAGCAGCAGTTACAAGTGGGTTTATACAGGAAAAAAGAGAAGTTAGAGTGCAGTCCCTAAAGTGTTTACCAAGAATTAACATTGGTTCTCTAAAATAAGTAAGCTATTGATTGGCTT
>asm|33038617
TTGCAAACAGTAATGTCTACCCCACAATGTAAGATATTGAGTATGATCTTCAAATCCTGTACTCTCCTCAGTGACTACACGGACCTTTCTTACAACTCCATTCTCAGTCTTTGGTTAAATGTGTTTCTCATCATCATCTTATCATGTCTGGTATGTATTAGCATATAATTTAGGTCTATCTGCTTTTTTAAGATTGTAAAAGTACAATAATGATTTCTTTATTCTCCTTTCACTTGATTTTTAATCTAAACATTGTCTTCTGAGATTTGTTCGTGTTTATTGGAGTACTTTATTTTCACTCTTGCATACTTTAATTTTGTATAAGAATCTGCCAATTTTTTATACATTCTATTGAGAATGGGTTATTTGTGTGGTTTCTATTTTTTCCCTATTATAGAT…
>asm|33038983
AAAAAAAAAATAGATTAGATGATTGACAGATAATAGATAACAGATAGGTAGTTAGATGTGCATAGATTAGATAGATAGGCAATAGATGACGGATATAAATAATAGATAAATAGATTTGATGACATAATAAGCATATTAGATGATTAATAACTAGACAATAGATACAGATCCATTGACTGACATTAGATAGATTAGATAGATAATTTAGAGATACAGAGAGACAGATAATAGATGAGATACATAGATGATAAATAGATGATGGATAGATATATAGATAGATGATAGACGGATAGATATACATAGACAGATGATAGATATAGATAGGCAGA
>asm|32759032
GGGTCAAACCCGGAATGTGTCCTCTGGCTGCCAAGGGCGGCCGACCCATCGCAGGAGCACGCGTGTGCTGATTGTCCTTGGGATTTTGACTGCCGGTGCCGTGTTTCCTATTCAAATTAAAGGGGTGGGGAAGAGCTGGGCCTTTGATCTCACACTGACACATACCTACCAACACTCAAGTGGGTGCAGAGTGACCAGCACTGCGTCAGCGGCAGCTCTCTGCACTCTGGTACCTGGTACAAGCATTAATTCAACAACCACATTTAAAAGCAGTTGTTCAAAGGCCCTGTGGATGGTAGAATGAGGCATTCAGCCCCGAAGAGCACTTCAGCCAGTGCAGGGTCACAGCGGAGTGGCCCTGTCAGTGCAGAACCCAGGGAACCGCGTCGGTTCAGATGG…
>asm|4522833
TCCTTGATGTGCTAGATTTTCATGATAATATATCTAGGTAAAAGCATTAAATATTCATTTTCTACACTGACATGCTTTTTTTAAAAAAAATGCATGTAAGACTGTTTACTTATTTAGTTATGGGGGGTGTGGAGAATGTACATATTTCAGTTAAAATCATTCCTAAAGTTTGAGAACGCATTTGTCATCCTGCAGAAATCATCTAAATGTGTAAATATAATCAATACTTTAGGAACACAGAACATGATATAAATTGCTTGAATTAAAA
>asm|33033106
AGCCACCGCGCCCAGCCTAGAATATAGTTTCTTAAACAATATATTTGCTCGTTTCTATTTACTGACACATTACTTTTATTACTACAAATATTTTATTTTCCTTTTTTAAAGTTTATGATTCAGTACTATATGAATTACTCAATTCTTAAAACATATTTCTCAAGCAAAATATGTCTCTGTAAAAAGTATATCCTAAAAATTTCTTATTTTGTGAGACATTTATAGAATTAGAAAAGAACATGAGCATTCTATGACCAAACCTGCTGATAAAGCAAGAAAAGTGGCTGGGCTCAGGGGC
>asm|459689
CTCAGATACTGACTAAATTGACTCAATTTTCTGCTGTAGCTGTCTGAAAGGAGGTATGCCTACTTCCAGGTATACATGCTATTTACATCAGTCTCCTGTTTTACACAAAATGTTTAATATTTAGTAAAAAATCATGAGACACATACACATACAGGGTGAGAACGTTATTAAGAGACAAAGCAATCAGCTTAACCAGAGCCAGAGATGACGTGGATGTGAAACTATCAGAAAGAAATGATAAAATAACTATGACTAATAAGTTTTACTAATATG
>asm|33042384
TGCAGGAAGCAGCTCCTCTGTCTCCAGGCTTTCTGAGGTTTGTCCACGCTTTGCAGAAAAGGCAGGGCCGGGCCCGACTCCAGGGTGGCCACTGACCAGGCGTGTGACTCTCATCACTGGGAGAGGGGTTGACACCTCCGGTAGCATCGTTTGCCTGACAGTCTGAGAGTCGCCTCAGACCCCAGGCTCTCCGCAGAGGCAGAGAACACAAATCAACCTAGAGATAGTTACCTGCAAAGCCACCGAGGGGGAAGTCCACGGGCTGATGAATGCTGAAACGGCTTCCAGACGTGCCCAACGCCAGAGAGGAGGGCTGGGCCTCGGCTTGCCCCCAGCCACCGACACTGGTCGGGTTCTGTGCCTGGGTGCCCAGGCGTGTTTGGACTGACAGCTTTCCTA…
>asm|2466573
GTTGTGGCTGGCAGATCACTTGAAGGGTCTCTTTGGTAGAGTCCATGCAAACTCTCATGGGGTTGCTTTCTGCCATAAAGGAACCACAGAAAGGCCTAGAAACTGGAGCAGGAGGGGGACTTGTGGCAAAACTTTCTGCCCTGCCTTTCCAATTTGCATCTGTCTTAGAACTGCCAGGTCTTTTAGTTTTCTTTGTTTTTTCATCATTTGTATGTCTGCCTTTCTTTCTTTTCCTTCCTTCC
>asm|13340185
AACAAACAAATAAATAAATAAAAGAGTATAAAGCAATTTAGTAAAGTATATCTTTGTAAACAAAAGAGAACATTTACCTTTTCTCTGCACACTTGAGTCTTCCAAAATTTGAAAACTATTCATAAGTCTTCTCATTCTTTATGAAAATATAGCTGTTTATGTAAGTTCAGTAAGATTCAGCTCTTTTTATAACAAGATACAATTGAAAATACTGGTTAAATTACCAATGTTTGACTAAAATATCATATTTATATTGTTTATAGGTACTACAGGTCGAAATCTGCCTTGGTTTGGCTTCCTAGGGACAAAAAGATTTTTTTTTTTGAGACAGAGTC
>asm|33041043
CCCGGCCTAGTGATTCTTATTACTTCTTACTTCAAACGCTCTCTGCAATCGTTAATCCTCCATTCCCCTCTGCAAACAGGGTTACAGTCCTTTCTACTCTTCTTGAACAATGAATTTGTTATAAACATTCTTAGCATCTTAAGTGATCTGTACTGCTGCTCCTTAAATTTCTATTTGGAAGATAAATGGAGAATGCTAAATGTCAGCGTCTAAGTGGTTCTCTCATCTACCATAGAGAGCATGATGGTCCTGGGATTTAAAAAAGAAGAAATTCCTATTTCATGTATCAAGAGTTTCTGCTTTGGTTTTGGGTCTGTTAGTCTGACTCTTTGAAGCTTCGGAGCTGTTCCTATCTCTAAAATGGATCTTGAGAAGACTGGGACTAGTTTTTCATGACAC…
>asm|33040318
GAGTAGCGTATGCAACAGCGTTTCGTTTACAAGAAATCATGAACTTGAAGTGGTCGGATTTACAGAAAATCAAAGGCGTTTGGACACTTAAAACAATCGCCAAAGGCAAGAAAATCGATATCAAGAAAATTAGTGACGATCTTTACAACGACTTGATGAAACTCAAAGAATCTCGCAAAGAAGACAGTGAATATATCTTCACATTCAACAAAAAGACCATCGACAAGATGATGAAATACATTCGCGAAAACATGGATTTCGGCAATCGCACAATCGTTTTCCACTCCTTCAAAAAAGCAAGCATCAACCGAGTAGGTGTTTTAACAAACGGCGATATCAAAGCAATGCAAAGACATGGAAATCATGCATCTGCAAAAACAACAATGGACAACTACGCCA…
>asm|33041349
CAACATCTCAACAGAGAGAATTTATTTCTGTACTTATAATTCACGAATACGCAGAGACTCGAGATAGTGAGAACTGCATAACAAAATACTAACCTTCTTTTTTTAATTTTAGTGGTTCAGCACATATGTCCGCACTTTGCAGATTTTTTACTTTAACTACAAGAAGAAGCAAACTCAAAATCAAAAACGGGTCAGTTTTCTTGCGGGAGTTGTCAGTCATCTACTGCAAAGCCAATCACAAGTTTATCCTTATTCCCGAGTTGTTCTTTGAAAACTCCGAAATTTTCCGCTGCAAAAGGAAAGAGGAAAAAGGTAATACCTTATAGAGGGGGTTGAGGGTCCAATTTTTGCTACTCTTTCACTTCTGCAAGATGTTTCGAGCGAATGCCGAGAAGGCAA…
>asm|33040454
GTTCTTCATTTTTTTAGTTCAACGTTACAATTTTTTTTTGTTTAAGGTTTTTTTTGTTATATTTCCTTCACGAGTATTTAGTTTTATATTGTACAAAAGGAAATCGTGATTCATGTATTCTCTTGGTGTATATTTTTAGAATTCAGATTTCACTTTGAAAAGAGGTAAGATTGAGGTAATTGTTAGTGCTAACGTGATTGTAAGAGAACTTAGCTCCTGTGAAGGTACTAGTGTCTTTTTTTCTCTCTGTGATTCTTATAAGAGAGCACAGAGACACTTACAGATAATATTGTTGGCCTATGCCTATGTTGAGTAGATATGAACAATGGGGGGAAAAAGCCACAAGGAGGGAAACAGATAAATGTACCAACTTTTAAATATTTCACAAAAAATCTCTGG…
>asm|33041138
TAAATACTTGTGCTCAAAGTTCAAAGCAACACCTACATAATTTTAAATAAATTGTTTATAACTTTAGTTCTAGAGAATCGAGACTATTGGAAGAAAGTCTGAGAAAAGAACTGGCCTGGAAATATTAAACCAGCATATCCTTTGGCACCATCCTTCAACTATATGGTGAATTTTCTTTGATGGTTTCTGCATTTGTTGCAATGAGTACATATGAATTTTGAATAAAAAGGAATTTCTTTAAAAATAAACACCCAAATAAATATACAATTAGGACTTCTGGCAAAACCTAAAAAGCAAAGCAGCAAAATTCTTTGAGAAAATATAAAAATATAAACACACACGTATAACCTTACCTTAGCAAGATCTGTCTGTCATCTAACCCTGGTGACTAATCTCAAC…
>asm|33042402
GAGGCTGCGGCCAGGGACCCGGAGCAGGTGGTGCTGGCTCGGACGCTGGCCGGGGCAGGGAAGCCCCGCGTCAGACACTCCCCCCACGAATGCCCCCTGAACTGGCTGCGGGCCTCGGGGACGCCACTGGTGCAGCTCCCTCTTGCCTGCTGCTCCAGACTGAGTGCAGGGACAGTGACTCGGGTGGTCCTTGCCATCCGGGCCCGGCGACCCCACCTGAGCTCTCAGGGCTGCCTGTCCATGGAGCCTCACACACCTGGCTCCCATCCCCAGCACGGGCTGCAGCCTCCTCTGGGGCCATGTCACACAGGTACATCTGAAGCCCCTTCCCGGGGACACTGTGCCTGCCCCGCGCCCCCAGGCCTCTCTCAGCCCAACTCCCTCCCCCTGGGGGAGCAT…
>asm|16958322
TATGTATATATACACATATATGTCTATGTATAGATGTGTATATACATGAAATCAAATCAAGCTAGAGAAATTTAAAAGGCTTGTTGCGTATACAAAAGAACAATTCTTGAATCCGGAGACTTTGAACTAAAATGACAAGAAGCTTGGCTCACAGCAATGACAGCTCAGTTTATAAGGTATATAAATGAAGAAGTACATTGTTTTCTGTTGTAATTGACTAGAGACTTACATACTTTTAAGGTAGCAGTGCTGCATAAGCTTACTTATTTGTATCTGAGTGGTGAAACTGTGAGGTCATGTTGACATGTGCCTTTAAACAATTTGGATATGCCCTGGTTACTAGGTCCAATTACAGGCTATAATAGGCTATAGGTCTACTTTTTCCTCCATGTTTTTGGG…
>asm|30820402
AAGCCAACAAGCACCAGGTCAAACAGGCTATGAAGAAGCTTTGATGTTGACATGACCAACGTCAACACTCTGAGCAGGCCTGATGGAGGGAAGGCAACATATGCTCAACAGGTTCCAAACTATGATGCTTTGGATGTTGCCAATAAAATTGAGATCATCTAAACTGAGCCTAGCTGGCTAATTCTAAATACACATTTTTATC
>asm|33043032
AAAAAAAAAAATCTGTGGAAACTAAGGATAGGGAAGCAGAGAGATGGGCAGCTATAGGAACCTCTAGGGAAGTCAGCACTACCAGACTGTCAGGGGAGGAAAGGCAGACAGCGGCCGCAGAAGGTGAGACCCTCAGTGTCTGTGTTTAACCAAGTACTTGAGTGTGTAAAAACGCAGAGGAGGAGGCTGTAGCTGGAGAAGGGCTGATGACACATTAGGAAGAAAGGATGACCCATGGCTCAGGGTTCCAGGCGTCAGGGCATGTGGGCCGAGGGCCATCTGCGGGGAGGACAGTCTGCCCGCTGACCTCAGCAGGAGTGTGTCCAGGACTAGGGACGTGAGGTGCTACCAGAATTCTGTTTTGGCTCCAAAGCAGGGGGAAGGTCACTCGTCTTTAAA…
>asm|33040514
TGGCTCACTTGTCAGTTTTTAATAAAGCAGTGTGTTCCCTTGAATCTCTGCCGAAATGGAAGCGTGTCATGCATGCTGTCCTCTGGCTGGCCTCTAGCTCTGCACCCCCACAGGTGCTGCTATGCCTCTGGGCTGGGAAACAAGGTCTGGGCTGGCACCTGCCTCTGGTGGAGACACAGCTGGAGGCCACCTTGCCGGAGGCCAGAGTTTGCCACTGTGCTTCCCTCTTGCTGTGTCCTTGAGCTGTGCTTGGGGGTTGGGCACACAGATGAACTTACGACCACGTTGGTCTGATGCACGTGGTGGTGGGACAGGTGTGGGGGGATGGCCTGGCAGAGACAGGTGGTGCTGTCCCCTCCCCGACCTGTGTAACACTGATGGCCGCTTATGGGAGCAGCC…
>asm|33041680
CCCGCGGGGGTGGGGGGCAGCTCATTCTGAACTCCTCTGGAGAAAGAGCCCCACTCTTCTGAACCCCAGAGCAATTACCTAGAGATGTGTGAACCTTAGCAGAACCCTGTTGGACCTGCCCCAGGCCCGGACAGACATGTACCCCTCAAAGCCACAGCGCTGCATCAGGAGATCTAGGAAGAAGCTGTAGACAGAAAAGAAGAGGAAGAGCCCACACCTTGCAGAGCTGCAGCGTGCAGAACCTGGGATGGTGAGAAGTCCAGCAAAGGCACTGAGGACAGGCAGCTGGAGAGCTGGGGAACAAGGACAGCCCTGTCCAGGAAGTGCTCAGAAAGAAGAGTGGTGCAGTGTGCCAGGTGCTCCTCCATGTGACCTTGCCACTCACTCCCTCATCAAGAG…
>asm|33037592
TCAGTTCTCAACCATAATGAAAATACCATCTTCCAAAAGTGATACCAATCTCCCTTATTCTGTCTTTTCAATAACAACATAAATTATTGCAATATGATAGCTGTAATTTTAGCCTGCAGCAATCTCTTTTCTGCCTTATTCATCTATTTACCTCATTTGTCTGCTGTATTTCTTCTTTAGCAACATAATCAAAATTTCAGAATATAAGTTACATATCCGTGTATGTGTTATAATTGTGCAATCCAATATATCATCTGCTCNNNNNNNNNNNTCTGCTTTGCATTTTCCTATTCTAGTTTGTACTTGCCTTCAACCTACACTGGACTTCAGTCTTCATGAAGATTCCCCCGTACATGTGGTTTATTGCCACGTCTCCAGCGTCTATCATAGTTCTTGCCA…
>asm|1697744
TGGTAAGCATCTCAGAGAAAAAGGAAGCAGGCTTTGGGGTACAGGCAAAGAGAGCAGGGGCAGGAAGGACTTCTGGGAGGAGAGGGCATCTGAGCATAGGCCTGAGAAAGGGAGGCACAGCCAGTCTAGATGTGGGGAAAGCTCACCTTCTTTGGGGATGGTAGTACTCAAGCCTAGAGGCAGGAGGGTACAGAGGACTTGGGTGGAGGGCCGAGGGCCTGGTGGACACTGGGAAAGCAGCTAGG
>asm|16952865
CCCCAGAGATCGAAGTACCAAGTGAAACCAGCGTCTGCGGAGAAGGTCGCACAGAAGTAAATGGCAGAATCGTCGGTCTGGAGACTGGTCATCTGCAGAAAAGCCGTGGTGGCAGAGGTGTCCAGGGAGAATGTTAGTCGACCGGCGAACTTCTCGTCATATCTTGGGGCCCCCGTGCTGGTGTCGATCCACCCCAACCACTCCAGGCC
>asm|10983965
TTGCCTTTCCAGTTAGACTCCTGATGCTTGCCTGACTTTCATTCTTCAAGTTATTCATGAGTGTACTTCTAAGGACATTAGAAACTTGTACATACTTTTCATGATTCACTAGGCCATGGGACTCTTGGTGAGCTCAAGGGCTCCTCTTGTTTCCTAGTGCCTTATGCCACCAGCAATCTACTCTAATATTTACACTCACAAGAGACCTGAAGTAGCAGTTAAAGCAAAAAAAAAAAAAAAAA
>asm|26758595
AATGTGTATAGGACCCGTAGCAATTTGGGGGCATTCATTGTCCTGAGCTGCTTTAATTGCACTATGATTCTATATCCTCAGAGCTGGTTACTTCTCATTGCTGTTTCCCATATGAGTTCACAGGCCCAGAGAGGGCAGGTAACTTGCCCAAGGCCACGGAGCAAGCAGTTGGCTGAGCTGGATTCACTCCTGGCCTGTCTCTTACCAGAAGCCTGGTTCTCTATGCTGCCTGTAGGGTTCTCACATCCAAACCACTCACAGCACATTTGTGGCAGAAGAAATTACAGGGGCAGGTGGGTTTTCCTGGACCTCACTGGGCTGTGCCTGGCTCTGCCCTCTCGGGAGAAGCACCTCCGAGCTCTCAGGCTGATGGGCTTTGCATTTAAAGTCTGTGTCTCT…
>asm|24017219
AATAAATAAATAAAAAATAAAAAGGGAGGAAGGAAGATCTCTCAAACACAGGCATCCCATGCATGACTACAGAGAATGATACAGATAGGTATGCAGAATAACGGGACCTGAGGTCAGAGGGGGAAGTCTTTTTAGAGTTTGTTCTTTGAATCACTTATATTGAAAATTCAAGTGGAATAAGTGAAGGTGACAAAAGTGAATTACAAATCTTAAAGTTCCCTGAAAATGCTTGAAGCCATCCCTTAGCTGAGGTGTGGGAGTGAAAAAGCAAACTGAGACAATGTGAAATCATTTTCTATCTCGAATTTTCCCTCCAGCAATGTTGGTGTCCACTTCCCTGTCTCTTAATGGGTGCATCTATATATCACCTCTTGTCAATACCTCTACTCAGCAACAGCC…
>asm|24904424
AATATTGTTAAAATGACCATACTGCTGAAGGCAATCTACATATTCAACAAAATTCCTATCAAAATACCAATGTCGTTTTTCACAGAAAGAAAAGAATCCTCAAATTTGTATGGAACCAAAAAAGATCCCGAATAGCAAATGCAATTATGAACAAAAAGAACAAAGCTGGAGGTGTCACACTAACTGACTTCAAAATATGTTACAAGGCTATAGTAACCAAATGAGCATGGTATTGGTATTAAAAACAGACACATAGACCAATG
>asm|15400014
AAAAATAAAATAAAAATAAAAAGAAACTGGTGAAACAAATTTTTATTTAACCCAATATATTCCAAAATATTGTCATCTCAACTTGTCATCGATATAAAAAATTGAGATATTTTATATTCTTCTGCTCACGTAACCTTTGAAATTCAGTGTGTATTTTCTACCTATAGCCCATCTCAATTCAGAGAAGCCACATTTACAGCACAGCCCAGTTCTCATGCTTAAAAAACTAGATCAGACC
>asm|33041787
CGGGCCGAGCCGGGGCCACGGGGCGCGAACTGCCTCTCCCCGCAGCGGGCGCGGGCGGTTCGGCGGCGCTCCCTCGCTAGCTCGCTTGCTCCGCGCTCTGCCGAGCTGCAGTCGACGTCTGTTCGCGTCCAAGGAACTTCTCAGTGGCGGGGAGCGCGGGGCAGCGTGCTCCTGACCTTGCTCTCAGTCAAAGTGCCTCTTCCCCTCCGCATCCATCTCCCCCGGCCTCTCATAGCTGGCTTCGTCCAGCTATCAGATGCAAACGGCACTTTATATACATACCCACTCCCCTTACATTGACATATTGGATATTTAAATACAAGCCACACCTCATTGGCATCCCCTCGGAGATTGGTGTGTGGGTTCTTTTTTTTTTTTTTTTTNNNNNNNNNNNNNNNN…
>asm|33040263
CAAAATTATTTTAAACTTTTGGATGATTCTAAGTGAACAATAGCCCAGCCTTCATTAATAAACACATTACAATTCCCTAGCCTGGTTTTCCTGCGTCTTCTTTAGGGACAGCTCAGGGGCAGCACTAGGAGGACGTGTTCACTCTTTCTTCAGGTGCTTGTGCTTTGATGGTGACTGGTAGGCAGGCAAACTCCCTGGGCTAGTTTGCATGTTAAAGATACTCCTGGCAGGTATCTGGTTGAAGATCTGAAAGCTCCTCTCTTGTGTGAGCAAGGGCAAACTTTCTTTAGTGATATGAATTGACAATAAGAAGCATATTCAACAAACTTCAATGACCCTTTGTACCCCTTTTTTTAAAGCCAGAAAACCTATATTAGAGAAAGTTTGGGCCTAATGTTT…
>asm|33038172
TGGGCCCCACAGCTGCTGGGACCTCTGTGCCTCAGACTGAATTGAACCTAACCCTGACCTGGGGTTAGGCCCCGCCCCCACCAACCAGAAACTTGCCCAACACTGACCCCACAAGCCCAGCCCGGCCCCATTCCCTCCCTGCATGTCATTCTGGGCCTGGGCGGACTGGGTGGGGCACCGCTGAGAGCCCCATCAGGAGCTGAAGGCCAGAGGCTCTGTCGCTGAGTGACAAGGTTATTATGCTGTCACGGGGCCAGCCGGAACTCTCCCCCACCCCACCAAGAGACAGCTCATTAGGAAGGCCCCCAGCTGTGGCCAGCCCAGGGCCGGGCTGCCCACCGTGCCAGCCCAGTTTCAATGACCCACCTGAGGGTTTCCATCGTGGGCCAGGGGACCGGC…
>asm|30484594
TCCCCGCTCCCTGCCCACATGGTCTCCAAGGCCACCGCACGTGGCCCAGCGGAAGAAACACCAACCCAAATGAACCTCTGTGGCCAAGAGAGGCCAAGGCATGAGTCGCAACGAAACCCCAGACAACATCCTCCGTTTTCACAAGAGCAGTGCCTCCCCTGGTCACCACTGCGACCCCTGCTTCCAGCTGGCACGAGCCACA
>asm|33039245
AATGTGAGAATTAAATAGGAGTTCCAAGCAAACTGTCAGCAACTTGAAATCTAAATCACCTGTGATTTAACAAGACGGTACATGTTTATTTTAATAGTGCCACAGAGAAGGTCTGAGGCATGCACTCTCACACCACGCACCATCTACAGTGTTCCCAGGCAGCAGAAATAGTGCTTCCTATTTAAGGCCCTTCCAAAATCTTAGAAATCTTCATTATGATTGTTTTGAAATCCAAGAAAAAAAAATAAAAAAGGGTCTGAAATGAAATTCTACGACTCTTTGTACTCCTTCTATATTGGCTGCAAGTAAATAATGGGAACCTCTCCTGGTAGGTTTTCCCACAAGACGGACAGCACAGAGCTGTGGGACAGTCCACTTTTCTTTTCAACAGTAGAAAAT…
>asm|33042192
TGAGCCACCGCGCCCGGCCGGTTATTTTAAATGTTTAACATGTGCACTTTACTTCCCTCTTCCTACCGCCGTCCAGAGTTCCTCAGTCCTACATGATTCCTTCTGAAAAGACGCGGCAGCTGTGCGGTTTTCCCTCCCTCCTCCTCCCCTCCCACAGCCTATGCTGGGATCATCCAGAGCCTCCTTGCAGACAGTTGTGAGCGTTTCCAACATGAAGCCCCTCGCCGGCCCATGTATCCCTCGTCTCCCTCTTGGCATTGTGTTTTATTTTGCTAGGGTACCTCATCTAGTAATGATTTCAGATAGTACTTGTTGAAAAGAAACTCTGAGCACTTGGCATGACCAAAACAGTGTTTGTTCTTCCTCCCCACGGAATGGCTGTTGGGCCTGGCAGCGAAT…
>asm|33040874
AGTGCTGGGATTATAGGAGTGAGTCACCGCGCCCCGCCCGGATTTGCCTATTCTTGACATTTTATCTAAATGGGATCACCAAGTACGGGTCTGGCTTCTCTCACCGAGGATAACGTTTTCCAGGCTCATTCANNNNNNNNNNNNNNNNNNNNNNNNNNGATAACGTTTTCCAGGCTCATTCAAGATAACGTTTTCCAGGCTCATTCATGTTGCAGCTTGAGTCAGAACTTCATTGAGTCTGTGGCTGAATAATGCCCGGCTGTGGGCAGGTGACCTTTTCTTCACAACCTCGTGGCCAACGGATGCCCGGGCTCCACCTGCCGCTGCCGTGAATGGGTGCTTGCACCTGCTTTGGCCCTTGAGCTGTTTCTCTTGGGTGCACACCTGAGAGTGAATTGC…
>asm|27097955
TTAAATGCATATTGCTAGGTAAAAGAAGCCAATCTGAAAGGCTATATCTACATACTGTATCATTTTAATGATTAATATATAACATTGTGGAAAAGGCCAAATTATGGAGATAATAAAAAGAACAGTGGTTTCTAGGAGTTTGATGGAAGGGAAGAAGGGAAGGATGAATAGTTTGAACATGGGATTTTTAGGGCAGTGACATGATTTGGATCTGTGTCCCCACC
>asm|33040671
CAAGGGGAGTCTGTGGGCTTCCTTGAGCCTTTCCACCCACCTGGGCAGCCCAGGGCCTCCCTGCCTCTCCCTGTGGGTTTCCCTCCAGGGCTTCCCTCCACCTCGTGGTCATCTCATGTCCATGACTCTCGATGTGTTTCCTTCGCCAGTTCTCGACACAGGACTCCAGGACACGTTCAAGGGTCTACAGGTCACAGTGACTCAACGTATCCAAGCAGAACCCTGCGAATTCCATGACACAGATCCTCTCCACGTCCTGCAGGCCCTCTCCTCTCTGGCCTGGATAATTGTGGGAGCTGTCTCCTCTCCCTTCAGGCCTGTCCTAATGACATGCACTTTCTACTCTGTAGCAACAG
>asm|33042649:asm|21437271
GTTTTTTTTTTCTCAACTAAGCAGCAAAACCCATGGAGTTCCTGCTTCTCCAGTGAGAGGGTGCTGACCTGGCAGCTGATCCAACAGATCTGAACTGAGGGAGCCATTTACCCACTGCAGAAGGATGTGTTGGCTTTCTCAGGTCATGTGACCACTCCTAACCAGAGACACCGGAAAAATTCAGTGTTTTAGAAGACATGGAGTTAGGGCTTTAAATTTGCAGAGACTTTAAGGAGATTTTGGAGGGCCATCCTAGCGGACTCAGGGGATGTTCTGAATTTTTTGGAACTTACCTTTGTnnnnnNnnnnnTTGAAACATTGCACCTTAATTACATATTACTGTTCATCTGAACTTAGTGAGAGGAAGATCTGGTGGAAAGAATTCTTATGGGACATCAA…
>asm|33041999
AGATGCTCCTCGCCTACGGCAGCATGTTCAGGCTGCTATGATTCTGAGGCCACGCTGGATTAATAAACCTGGTCTGTGACTTTTGAAGAGCAATTCTGCCATGCAAGAATGAGCACTTACAGACAGAGGAATCTGGAAAGATCCTGAGGGCTCTCCAGTCCACTTTTGGAAGCCCAGGAAATAAGGCCTGGCAAGGTAACACAGCCCAAATACAGGGGCTGAACCAGAATTAACCCACATCTTCCGAATCTACATAGGACAAGGCACTATTCATCAGATCAATTGCCCTTCTCCTGGATGCAGAGCTGGCCACCCTCCCTGCTTCCTCTGCAGGCTGGAATGTGCATGATTGTGATGCTGGCCACCCTGAGGACCAGTCCTTCCAGAGCCTCCACACGA…
>asm|33038663
CCATCAGTACTATAAATATATATATTATCAATATATTATCATCAATATATCGATATATATTTATAGTACTGATGGTGGTTTTGTTTGAAGTTGAAACTTGATCTCAACAAAAATGGTGAAAAAGATAACATTTATTGTGTTCTAGTCATTGTAATTAATGGAGGTCTATAGGAAACATACCTTAAGGAATAGGGCAGAGTATTTATTATAATTTTAATTATAATTTCTCTATAAGTGCTTTTTTAATGTTTAAATTCAGTTTTATTTTTAAGATGGCTTAAGACCATTCTCTCTGCTGATTTATGTTTGTTTGCTTAGCCTGTTCTTTGTTAGTTATCTAAGGCTGCATCTTCATCATTCATCCACTCATTCATTTGTTCCATATTTGCCAGCATCGCG…
>asm|8616809
AGTATAATAATAATAAAAAAGAACATTCCTCTTGTCTCCACCAAGTCCGATGCTGTTCACTCAATGCTCACTCAGAGCTCTGTTTTATATGTTAAGGGAAATACTAGACACATACAACAGCATGGATAAATATTTAACTGAATCTAAAGGGGCTGGAAACAAAAAGGCATAAGCTGTAATGATTGAACTTATATAAAATTCTGGAATAGGTAGAACTAAACTATGGCGACAGAAAACAGATGGGTGGGTGCTTCTTGAAGGTGGGAGATGGATTGGGATGGAGCACAAGGGTACTTTCTGGAATATTTAATAGGCATTTGTCAAAAGTAGTTGAATAGAACACTTATGATCTGAGCATTTCACTGTATATATGTACACCTCAAAAAA
>asm|3163334
TGAGCCACCACGCCTGGCCTCAAATCCAGAATTTTTTAGGGAAAGAGAATTAGGTTTAAAATCCAGGAAGAAAACAACATTTAATCGTATAAAATACAACGTGCCAATTCTATCATTAGCAACTTGCTAGCCATGAAAAGGATACTCTGGAAGCTTTGTCAGTTCTTTCAGGCCATTGATACGTTAGTGTACTAAGAGCCTAAGGATCGATGTGACTAATAAAAGCGCCTTATTTACAACTTGGAGTAAGTTACACAGTGGCTGAGCCTAACTCGATATAGTGTCATTGACTGAATCTCAGAGTTGGACAATTGTTTTCTTGAAGAATTAAGGCAGTAATAGGGGAATGAGCTCCACTCTCTCATCTCTCCATCATTTGTTGATTCCTTTGTGAGACAC…
>asm|11256138:asm|33033483
TGGTGTGCTGCACCCATTAACTCGGATGACGATCTTTTTACAAATCATTTTGGTTGAATGTTAGTTAGCTTTCTTAGATTCATCCTTTATACCACTCACCTTTTCCTTCCTAATTTTTTCGTGCAATTTCTTTCTGTGCTATCTGTTAAAAGATTTCTTCAAATTTATTCCTCAATTCTTCTATTGGATGTTTTATTTTGATTACATTTTTATTTCCAGAAGAAACTTTTATTTCTTGTTTTTGACTCACTTTTTTACATTACCTCTATTTCTGGTTATAAGGATACAATGTCTTCACTTATTTCTTTTCTTTTCTTTTnnnnnNnnnnnGTGAGCCACCGTGCCTGGCCTGTCTTCACTTATTTCACTAAGGGTTATAACTTTAAAAATCTTATATCC…
>asm|15321430
AGTAAATACATGGAATATGTGCCTGGAAAGAAATTTTTAAAGGAGTTCAAATTAATTTTAACTTACAGGACTTTTTGTTTTCATATGTACTCAATATGGTTATACACAGACCTCCTAGGATCTTCAGAGTCTTTTATCATCCTATGTCTTATGAATCAAAATCTTCCATGGTTAGTAAGTTGAAAGGTCAATAATATTATACCTAATAAAAACTTGACTGACAGCTACACATAGCTTATTACTCATCTATTTATTGACAAAGAAAACCACAAACCTATTCATCAACACCCATGATGAGAAAACAGAAAGGTATCAGATCTATGTGGACAAAACCCAAGATCAAAGTTACTATCAGGATTTCTGCTGGTTGTTGAGTTGTTTCTTCCCCCAAGATTGATT…
>asm|25793198
AAAAAAAAAAATTACAAATTATTTTCTTTCAAAAATATGTCCCAGTCCCAGTAGTTTTTCTTTCTAAATATCATTATAGAAGATTTATTTCCTAATTACTACAGGCTAAATGTCAGGTTTTTTTTTTTTTTTATGATAAATGCTTTTTCTGAAATAAGTGACCTTGGAGTCATTTAAAATTTTTCAACCGTGTATATGAAATGGTCCCAAATAAATTATAAGAAAATGTATAGAAGCCAGGCGCAGTGGTTCACGCCT
>asm|17503008
GGGATTACAGGCGTGAACTACCAAGCTCAGCCTTTACCGTTCATTTCTATGTAACTTTCAGGGACTAGGTAAAACTTTTTAGGTGGGTTTCTTCTGTTATTTTCTATCTAGATTTACGTCCTCCCGAATTCCTTCCCTGAATGGGGATATTTAATTGTCAGGTTTGCTTTAGGGCAAGTAGGTGGGACCAGACTTTAGGTAGGCCGGGCAGTTGCCAAATGCCACTTAGGGGCTCCGACCCCTAATTCAGCGGCCCTTCTACTCTTTAGGCAATCACTTCATTTATTTTTGTTCTTCAGTCAATTCCAGGCATTCTATGCAGTTCTTTTGTGGGCACGTTTTCTATTTTTCTTTTTTTTTTTTT
>asm|33040193
AAAAACAAAAAAACATATCCAAAAACAGGACGGATGAAAATTTTATAATTGTTGAAATATCATACATGATTTATATTGTTAATGTGTAAATTTTGCCTATTTTCAGTAGCTTTTTAAAAATGTTCTCATGATTTCACAGTATTTTTTGTGAAAATTGGAAGTCAAAAGTTGGTCAGAATNNNNNNNNNNNNNNNNNATTTCACATTCTCAAATTGACTTTTAATATATTGATATTAATTCACTCTTCTTTGTCACCTAAATCAATATCAAGATCTAAATCATCAATTTAACTTTTTCTGCAGCTTCTTCTGTGGTTAGAACTTAGATTATTTTCAGTAATTTTTGTTTTTTCTAGTTCTTTATTAAACAGAATAATAGGGACTTCTTCGTTTCTACATT…
>asm|2049766
GGACCCCCCCACTCCTGGTCCCACCCGGGTGGCAGCTCCTCCCGGCTCCACCTCCCGGATCTCCCCAGAGGTGCCCCCAGCCCCGCCGCGCTCCTGCTGTCTGGCTGCGCCTGTCAAGACCCGCAACCCCTCACCCTGACCTCCATTCGCTGTTCTCCACCAAGACGCCAGTCTGGTCAGCGAGTCTGGTCAGCCTCGCCTCTTCCCTGCGGTGCCTGCAAGGCCTCCGAGCCCTCTGGTCAAGCCCACCCTGCCCGGCTGCTCCTCCACCTCCTCTTTTGGACCGGGAAGGCTCCTCCTCAGGTGGCCACGCCGGGATCCCCGTCAGGCTCTCGCTGTCACCTGGGCGAGGAGGCCTCTCCTGACCTCTGGATTAAACTCTTGGCCCCCTCCCCCCAA…
>asm|8526253
TATGTTGCCCAGGCTGGTCCTAACACCTGGGCTCACGCAATCATGGGGAGCTAGAAAATCCTGTCCTTGGAAGAGTGTCCCTGAGTTTTGCACGGACTCAAAAGGAACAGAGCCGCTGTATCCAAATTTCTGCAAATGCTGGAAGCACAGGGTGGCAGCAGAGTTTTAGGGCATATTAAGTTTGTTCCAACTTAATTTGCTTTTTAATGCAATTATTAAGGCTGTTAGAAACTGTTCTTGTTTATACGGAAAAGCCACTGTTTTGTAACAATACCTGCTTACTCTCCTACTGTGTCTTAACACTTTTCCTGTTAATTTCCTTGAGTTTTCCAGGTATGCAATCCCATCATCTGCTAATAATAATACTCTCATTC
>asm|33041811:asm|33042698
GGGGATTAGCTTTGACCCTTCTTCCACAGCTGTTCCAGTTCTGCTCCCAACTTTTTGAAAAATTATCTTCTGCAAATATGCCTCTTGTCATTACCATTTTAGCTTCTCTCCTCCTGATTCTCTTCTGAGAAAGTACAAAGAAGAACATCTGTTGAGGCAGGAACACTCAGGAATGTTAGAAACATTGGAAACTTGGCAAGACATGCAGGAATGTTGAGTTAGGGGTAGGAGGAAGACTGGAAACACTCATATAGTGAAAAAAAANNNNNNNNNNNNNNNNNNNNNNNNNNNNNNNNNNNNNNNNNNNNNNNNNNATATATATATATATATGATCTATGTATAGATGGATGCAATTGCACCGTTATAAGGAGATGGTTAAGTGGTTTCACCTGTAGGAGT…
>asm|33039328
GTCGGTAATTCCGTGGCTTGATTTCGATGTGGTCATGATCAGCCCTACATGGCTGTGTCATCGGGCCGCGTGCCGAAAACCTGCAAATGCTCAATCCTCAAACTGCGAGCCGAGAACTGAGTGAGAGGGGAGGCCTGAAAAGCCAAATTGAGAAGTGAGTTGCTTGGCTGAAAAGGGGGAACCAACTGGCCATCGCAGGGGGCTGTCGGCGCTCGAATGGTTTGTCGCTAGGCACGGGGCTTCGCATTTGCTGCGCTAAAAAGGCGGCCCAAGATCCTCCGTCCCATCGAGAGGAGAATCATGGCCACGGCGGTTATCGCCATGTCCGCCACCAGTCGGGCATGAAGGGTAATCAAACCGGCTTGCATCATGAGCACAATAGGGTGTGGAGCTTCCAGG…
>asm|33042944
AAAAAAGGACGGGGCACCCCTGCAGGCGGCAGCCCCTCCTGTCCCCTCGCCCCATCCCAGGCTGGTGGCAGGCCCCTTTCACCAGGCACATTTCCGGGTGTTCTAGGCTCCCCCACTTAGAGCCCCATCCCCACAAACAGGCAGCTGCAGCCGTCAGCTGACAAGAGGCTCCTCCAGGAGTCTCCAGAGCTGCTGACAACATCACCTGTCTCTGGATGCTTGTAGCTCCCGCNNNNNNNNNNNNNNNNNNNNNNNNNNNNNNNNNNNNNNNNNNNNNNNNNNCAGAAATCCAGCTGGCGGTTGGACCTCCCGCCCCAGAAAACTGACTGTGGCTAAGGCAGAAAGGGTCATTCCTGTGGAGCCACGGTGGCCATGGAACCAGCTCGCTGTCCTCCCTGG…
>asm|20209003
CTGGCCCGACAGCCCAGGTTCCCCTTAGCCGCTCTATCCTGCATGGTCCCCTTTCCCGCTGGGAAGCAGATACCCAAATGAGCAGCAGAACCCTGTCTCTCCCAGCAGGCCCCTCTGCTCTTTATGAGTGGTTTTCTGGGTCCCCTCCCTTGGTTTGGGATGAGAAACACCCTTTTCAATTCCACAGGGATTGTTTCTGTGGACTGTACCCTGAGTGTTTCCCTGGTGGGGTAATGGGCAGGTGGGAGTGGTGGTACCGACTCTTTAGAACCAGCAATGCCAAACAGATCCCACTCGGGGAAAGTTCATGCTAAGTGTCATGTGTCCTCTGGAATTTTCTGAAGCTTTCCAGCTTTTTT
>asm|4420698
AAGGAATGTGGGAAAAGGCCAGGGAGTGTATCTTCCCTTGGAGCTTCTAGTAGTAACACTGGCCAGCAAACACCTTGATTTTAGCCTGATGAGAGAAATCTAGGACTTCTGACCTCCAGAGCTACAGGATAGTAAGTTCATGTTGTCTGAAGCCAATACATCTGTGCTAATTTGTTACCACAACTATAGGAGCTTAGATGTCCGCACATTAAACCTGCAATGATCTAATCACATAGGATGAACATGGAAC
>asm|13320994:asm|33042877
AAGTTGAAGTAATTTTACTGGTGGAGTATTTTGAGTTTAAATTTTAATTGCAAGACTTAATCTTTTTATTGAAGGTTTAGCCCAAGTGTTTTTCAGTCTTTAAAGCAAACAGCAGAGACCAAACCTAGTATGGTTGTAAATTTGTTTAAATTTCAGTTTTGCAGAACACTCTCGTTAGTATTTTTGGTTCAATTTTTAATTGCAAGACTTAATACTTTTATTTAAGGTTTAGCCCAAGCATTTTTCGGTCTTTAAAGTAAACCACAGAGTAGTAAGATTCTAAATTTGTCTAAATTTCACTTTTGCGTGGCAGTCTCATTAAAACAAAGTAAGTTTCAGGGAAGCAAAGTGACAATGAAATCTGCAGTAGGTTTGTTGACTGAATAGTGACTGAATTGG…
>asm|33040448
CCGGAGAGTGGGGGCCAGCAGGCACAGCGGGCTGCCTGGGCGGTTGGCCTTGCCCACGTTTCCTCCTAGTGGCCCAGGATGGGCAGGAGGCAGGTGCCTGGCCAAGCCAGCTTGCCACCCCCTCCCCAGCCCAGGGCTTTCGTTGAGGGTAGGTAGGCCAGGGTGGGGCAGGCCACCAGGAACCCAGGTTGGGGTAGCCCCAGGAACCCCCCATGCCAAGCGGGGCCTCCTCTCTCCCCATCTGCAGGGCAGCCCCTCGAGCGGGCCAGGGCTTCCTGCTTCCCCGGGGGAGCAGCTGGGGGTGCAGCAGAGGCAGCCCGGAGCTGGAGGAGCCGCCCGGAACATCTGGCCTGGGCAGAGCCTGTCTGTTCAGCTCCTCCCGGCCCGCAGCTTACCCGA…
>asm|33043158
CCATCACTGTGAGCCTCGTGGACAGGGTCTCCNNNNNNNNNNNNNNNNNNNNNNNNNNNNNNNNNNNNGTGAGCCTCGTGGACAGGGTCTCCCTCACTGTGAGCCCCACAGAGAGGGTCTCTTTCACCATGAGCTCCTTTGTGAGGGTGTGCAATTCTTTTGGTATAATCTTGCATATTTTACTCCTAGTTAGCAGTTTCTTTAATTAGGAACTTTCCTGAGCTCCTGCCTGTGGCCTGGGTTGCTTGCAGCTTCCACTCTCTTTTAGTGCCTTTGTTTTTTGGGGAATCAGTGGCTCAGTGTCCTTCTGAGGGACTTGGCTTCTTTGTTTACGTTGCTTGTGTGGCCTGGGATGCACACTCTCAGCTCCCTACGGCTCATTTCCTCTTTCTTCAGGGA…
>asm|33043199
TGAAGCCTGGGTCCCATGCCCAAAGATTCTGATTTAATTAGTCTGAGATATGGCTGGGCATTGAAAGTATAAAGGTTCTTAAGGGAATTCTACTGTGCAGCCACAGCTGAATTGAGAAACACTGCTTTATAGTTTTCTTCCCGAATTCTGAAACTCCTAGTGGGAGTCTGGAGCTCCTGCCCTGAGTAGCATCTGAACACTCTCTTTACATGTTTATATACAATATGTGTAGCATGGTGTGAATTTGTCTTACCTTACTGGTTCCAAAATTTTTTCTCTTCCTTTAATATTATTATTTTTAAAAATCATGCTAAATCTGACTTTGAGTTCTTCTTGAGGAATGAGAAACCTAGTATCAATTATCAGGAGACTATTCTTCCTCTACCCACTTTAGGTTTG…
>asm|10443279:asm|12032223
AGGGATCACCCTTCTGGGGAATTCTCTCCCTACCTTACCCGTTACCACTTTTGTCCCTGGGAGTGATCCATCAGGGTGAACATTCTAGAATCCTTGAAGGGCCAATGGCACTGGGAAGCTCTTGTCTCTGATGAAAAACTCAGGGTGGGGTGGAGGTTGAGGAGGCAAGGGAGAGGAATCTTGGCTAAAGATTCTGTTTAnnnnnNnnnnnCTGTTGCATAGCAGTCATTCCAGGTTTCTTCTTGATTTGTCAGAATCTTTATGTATTAAGGATGATAACTTCTTATTAGTTAGGGCCACAACATTTTCTAGTCCCTGTCTCTTCCTGATGAAGATGAGACAGAAGTAGCCCTGGAACCCAGGCTTTGTAATATATCCCTACCCCCTGGGGGAGGTCTT…
>asm|29911421
CATGATTAAACAGGCAAACAGCATATTGTTTATCTATATCACAAAATTAACCTTTTATTTTATATGGCAGTTCTCTGAGAATTACCTGAGTGTGAATAATATTCTTTCCATGTAGCTCCTCTTGCCCAACAAAATTAAATATTTTAAATTAACATTTGTAATCAGCTTTTCCTATTCTTGGGTCTAATGGTTTATATTCATTTAAACAAATTGAATTTTAAAGAGAAATTAAACATCACATTTATAAAGCCAAATTTAGATAGATTTTTTTCTTTTTTCTCCAACCTCACATGCTTCATTAATGACAGCAACTTATATTCCCATAAGTTATTTATTCATGCACCAATTTAACAAATCAAATATGTAGTGAAAGCTAGTGAATGTCATCTCTAGATGGGT…
>asm|17537782
AACTCCTGACCTCAAGTGACCAGGAGCATGGACTCACATCCCAGTTCTGCTGCTAGACCAAGATGTTTGGCCAAGACCAAGTAGAGTACCTCAACCACTAGCTCTTTCTCCAGAAAAACTCTCTTGTGGCTGTGAACTGCCTCCATCAACCCAATCACCAATCTCAGACCCTGGATGTCCACCACAAGACCCGCTGCCTACTCTGCCCTCTGAACACCTCTCTACCTGCTTCCTTCACTTTCAGTTCTTTCTTATTTATTTATTTA
>asm|11790120
CAGAGATTGACAGAGTGGATTTTAAAAAAATCCATGTTTTATATGCTGTATTCAAGAAATTCGCTTCAAACACAATGTCATATGCAGGATGAAACTTAAAGGAAAAAGATAAACCATGTTAACATTAAAAAAATAAATTGAGTGACTATATTAATATCAGATAAAACAGGTTTCAAAGCAAAGAAAATTATCAGTTATAAAATGATATGTTATAATGATAAAATAATCCATTAAAATGTTTC
>asm|33041635
CACTTGGAGATGGAATCTGGACTAAGAAATAAAATGGACTCAGGGTTAGAATGCCAGGCACACAAACCTGTGTCCTCAAACACAGCCGGTAATTCATTCCCAGCTAAAGTAGTTAGAGGGACTTTAACTTCGTTACTCTTTACGGGGGAATCTACTAATGAAAGAAACCACTGTCTAAAGATCATTCCTTCTCTCACCTTCCCCAGAGTCAGGTTGAGTCACGAAGGACTAAGAGTTTGCAGAGAGAGCAGAGGAAACAGGGCAGTAGAGAAGAGAGGAGGGAGGGTCTATGGAAGTGAAAATGCCTTTAATTCTTACGTTTCTTCTTCTGTTTTTCTGAGTCTTTTCGTTATCTAAATTGTTTTAAATTTTTTTTCTTAAGATGTTTTTCATTCTAGT…
>asm|33041902
TCTCAGAGTGTGGCATTTCTCTATAACTCACTCGGTTACAACACTACCATGACATTACGTCTCTTCCTTTATGATTATTTGGTTGTCACCTAGATGTGCTGATTTGTGCTATATCTGTTTCTTCCAGACTCTAAGAGTTGGAGTCTTGAAATGCTTATGACTTCATACCAGTGCTTTTCTGTTTAGTAATGTTTTTATTACTTGAATTATGTTTTTATTACTTGATGATGGTTTAAACCTATAATATCGCTGACTCCTCAGCTGATTTTATCTTACCCTAGAGAGAAATTTCTTTGGTAAGATGCCTGGGGGAGTCAGTAGTCTCAGAACTACTAATATTTAATACAATTTTAAGTTATTAATACCTCAATACCATTTTTTTAAATAGGAAATGTGTCA…
>asm|33039834
ACACAGCGGCCCTGGGCAGGCGGAGGGGTGGCCACACAGCGGCCCTGGGCAGGNNNNNNNNNNNGCCACACAGCGGCCCTGGGCAGGCGGGAGCGGCGGCCACACAGCAGCACAGACCCTGAGCCGGCGCAGTTCCTCCAGCCACGCCAGCTACACCTTGGCTGTGTCCCTGCCGGGCTCCAAACACCTGTGTCCGTGCCACTGGCCACCTCTTCCCTGCCGTGTCACCCCCACCCCTGCCAAGTGTTCTGTGTGTTTTCACTGCAGGTGATGTGGGAAAGGGCGAGTCTCAGTTCAACGTTCTGG
>asm|33042575:asm|15729396
CGAGGATTAGGCCAGGCCAGCTGGAAGGGGGTGAATCCCATGCTGCTGCTGCTGAGGTCATGAATAAGCGTCCCCTGTCCCGCAGAGCACTTGAAATATGCTAAGCACACTGCAGGGGGCCTAACATGCATTCTCCTTGATCCTCCCATCGGCTCTGCAAGGTAGTCAGGGGATCCACATTCATAGAGGAGGAGACAGCCTTAGGGGGATCACTTGCCCATGGGCCAACATATGGTAAGAGACAGAGATGACCGATCCAAAGTTGGCATTTTTTTCTTACGCCAGGGGTGAAACATTCCAAGGGGTTCTTAGCAGAAGGGGATTCAGCAATGTTGAGGGAGGTTAGAGCCGAAGCCCAAGGGTGGGAAGGGGGAGAACTCAGGATGGGAGTATTTTGCT…
>asm|29036592
TTTTAAAGTCTCTAAGTTCGAAGATACTATGAAAACCTATTCAGAAGAAACAGGAAATAAGATTATAAAAGCCCTTGAAGAACACAAAAAGGGTGAAACTGTAAAAATAACTCCTGAAACCCTATGGACAATATAGAAACAGAAGAGATATACAAACTTGAGATTTCTAAAAGTGCTAAAAAAGAGCTCGAACTTATTAAAAAATCAGC
>asm|33042489
CCTCACGCAGAGCCCCATAGGAAACCAGCACCTGCGTCTTCTGTCTGGGTGGCACAGGGAAAGTGCTTCCCCTGGGAATACTCGGCTGGCATCCACCCCGCCAGTGTGTGCTGCAGGCTGGCTCATCTGGGGGTGGGGGGCTTGGCGGCAGCACCGCAGGGTCTAGGGGAGCCCACCTGGCTCTGGCCTCCTGCTCTTCGCTTCCGGGGAAACGGCCCAGGCCCCTGCTGCACACTCTTCCTTCCCCTCTTCAGTAGTAAGAGGAGCCAAATGCGGCTGACGGTGCATCTGAGGCCGAGGCGCAGCCCCCGCCCCTGGGGTGGACTTTGGCCGCATGGGCAGGGCCAGGCAGGCAGGTAGCCTCTTGGGGCCCCTGAGGTGGCCCGAATGCCTCCCCTG…
>asm|3276308:asm|25486807
AGAGTCGTACTGTTCTCATCACATACATCTCTTTGGTTTATAAATTCCAGGAGTTTAAAACAAGTCTCTCTGGTTTGTTTATTACCTTATTTCCAGAACCGGAAACAAGGTCTGTTATACAGGAGTTCCTAAATACATATTTGCTGAACAAATGGCACAAGAATGAACATCAGTAGGCAGTCTAAGTCCTGAGTCTTGTTTACAGCATTGTAAGTTTCATCACTCACATCTGAGTGTCACCTCTGTTTCTGTCTCTGTGATTAGGATATCCnnnnnNnnnnnAGAGTGTAGGAGCAGGGGCTAGAGAGGAAAATGGGGGTGAATATTGGACTACCAGAGGAAGGTGTGGAAACAGACTACAGTGTGAGTGCCCAAGGCAGACAGACTATCTACGCCCAG…
>asm|33042345
CAGACGGGCAGGTGCAGAGGCCATGGGGAGTGCTTTTGGGCTCCCAAGGGATGGCAGCGTCTAGGACTTACAGTGCACTCTTTCAGCTATGCCGTCTGCCGTCTGCTTGCATTAGTCAACTCAATAGACCCTCTGCTTATTGCAAGGACAGGGGGCCAATGTGACAGCCTGAGCTCTTGACCAGTGTACTGGAAGAATCAGATCATATGTGGGCTGAAAGGTTGAGTGCAAGCTTTTATTAAGTGGTGTAAGTGGCTCTCAGTGAGATAGATGGGGAGCCAGAAGTCGAGGGATGGAGTGGAACGGTGGTTTTCCCCTGCAGTTGGCTGCCCAGTGGCAGGACTCTCGCAGACTTCCCCTGGCTGAACTCCCCTCGCATTCGTGTCCTTCCGCCATCGC…
>asm|33041757
GTTTTACAGATGAAGAAACTGAGTTATATAGTAACTATACGTGACTACCTATAAACATAAAGTTGAGAGGTCAGAGAAGTGAAAGATATTAGGGGCCAAGGCTTGGAATCGTGACAGTTGTGCTTTGCTTATTGTCCTGGTGTTTGATTAAACAGGTCTTTCACTGAGAAGCAGACCACATAGGAACCCTAATCATGCTTCTGGTGCTCCTGTTACCTTTCTTCTGGTGAAAGGGATGCTGAGGATCTTTTAAGCAGTGCCCTTCCAGTTTCATTGCTGTACAACAAAGGTCTAGACTGGATGGTGTTGAATGTGATATAGAGGAGGTTTTGTTTTCAAGCACATCAGTTGTTACTTCCCTTACTGCTTCATCGTTATTCTAAATGTGATGGAGAAAAT…
>asm|33037617
AGTACTTGAGGTGTTTCTATAGATAAGTTGATAGGTTGGAGGGACTGGAAGTTGGGACATCCCCACGGAGGGGGCTCCACTTCCCCCATGGAGCAGGAGGCAAGGTCCCCCACTGAGAGGAAGCAGGGGTGTCTCTGTGGGGTTACAGGAGCCAGGCAAAGGTTTGGAATAGGGAGGAGGCACTGAGCGACAGAGCCCAGCTTGCNGAGCGACAGAGCCCAGTTTGCCCATTTATAAAGTCTGCTAGGTGGAGCTGACCGCTCAGCTGTGGCCCAGCCAGCCTGCACAATGTGGAGTCATCTCCAGCTGCTTGGGCCCCAGGCAAGAATCACAGGAGGAGGAGCCTGTGCCGCTTACTTGTCCTGGTTTTAGATAAGTCACTTCCCCACTCCCAGCCAC…
>asm|4670828
TTTTTTAAAAATTCAAGGTAATACTTAGTTCAACTGTCTCTCTGCTTTCATTCCTTTAGTATCAATCATACTCATTTATTGAATACTCACTGAGTCTACAAATTCTGCATCCCTAAGTGGGATACTGCTAGATAAAACTGTTAAGAAGTGAACCCAAAGAAAAGCCCTGTCCTCAGTGTGTTCATAGCTCGGTGTTATCAGGGGGACAAAGGAGTAAACAAGCAATCATAATCTGAGGCAGCAAATTCTAGGAGAAAGGCTGGGGTGAGAGTGGAAAGAATTGAAATCCAAACAGTGTTTGTAAAATGAGGTTGTCAGCAATAATTTCTTAGAGGAGGAAGGAGTCCCTGGGAGTGGAATTGCCAAGTGAACATGACCATCAGGGAATTAGCCTAAGAG…
>asm|19295713
TTGGCAAGAAAGCTGGTGCAGTCATCGCTCAGATCCCCATGGCGTAGAGAACAAACGCGGCGAAGAACGTCGAGCAGGCTATGACGATGGCGACCGTTGCTCTGACCGATAGAAAGTTGGAGATGACGACGCCTGAAAACAGGACGGCGGCAGGCAGCATGAGCAGCTGGGTGGCATGCGTGGTGCCGAACAACCCGATCAGAAAGATGCCTGCAGAA
>asm|12276194
TTTAAGGCTCCGAAGTCAATTCCCAAATGAAATGTTATCCCAGGAACATGCACATGTGTGGAATGATAGAATGGAATTTGCCCAATATCTTACCTGGTCTGAATACTTTCTAGAGAATTGCTGTTAGTACACAAAAGTCTAGACCTTTGCCCCCAAACACTTTCTGGGTCTCTCTGACTTGTCACTTCACCGAATGCTTTTGGGCCCCTTTCCCCTGATTTCTGACAGTGTCCCTCATCATGCGCTC
>asm|11540527
TTTTTAAGTGTTAATTTTTAAATATCAATTAAAACCTTCAAAATGGCTAAAATAAATATTGACAACTCAATTCTCCATGATGGACCCTAAAGACAATGAAAGGAACTCAAGTAATTTAAACACACAGTCATCTCTTAGTATCCTGAGGGGATTGGTTCCAGGAAACCCTGCTGATATCCTAATCCAAGGGTGCCCACCTTCCTTACCGTCAGCCTTTGGTATCCTTGGGTTCCAAATCAGCTGATATAGAGGGTCAACTATATTGCTAATTTGTTTCAAAATGTTGCTTGTCAGAATATATCTCAGAAAGGGTTTTCTGATATAATTATTGTATTAGTCTGTTTTCACA
>asm|3078332
CACACACACATATATATATATCTATGTAATTTATGGTAATATCCTACTACGATTAATAACTCATCATTTAAAACTTTCAATGCCCCCAATTGAAAAATGAAGGATTTCCTGGCTCCATTCCTGCTTTAATTCTCGTGGGCTACATAAGTGATCTCAGGTTAGTCTTTTCGTGTTCTTTTATTCTGGCCTGCTCTCAAAAACACTTGAACATGGTACCTCATCATCGTGGCTATTGAGA
>asm|31435066
CTAAAAACACATTGTTAATAAATAGCAGAGCCAAGATTAAAACCCATTTGTCTGCTTCCAAATATTTTGCAGTATTTATTTGTATAGTATCTAAATGAATGCATATGGATGCAAAGAAATAACAGATAACCTAAACTATGACCACAGGAACATGAAAGATACCAAGAAGTTTGGGGTAAGTGTATGGATTAGGAGAAGTGAGTGGCTAATAACCAGGATTGTGGGATTGATTGTTTATTACATTCTTTCTTTCATATCTCCCCAACCAGTAGCTCTCCAACTTCATTTCTATAAATAGATAGTAGGTGTATTAGTCCATGATCATGCTGCTAATAAAG
>asm|9292030
CAAATAAAAATTGTATATATTTATCATGTTTATCATATTGTTTTGAAATATCCCATGGAATAGCTAAATCGAGCTAATTAACATATACAATGCCTCAAAGATATCTTTGCTTATTACCACAAATAAATCATGAGTAAAGAATTAATTTCTCCTCAACAAATCTACAAAAGTAACTACAACTGTACATATCTGATTTTGCTACTACCCTGGTCTCCATGTGAAGT
>asm|33040223
AAAATCATAACTTGAAAAAGCATGTTCATACTAATATTTCTTGGAGTTTTTCATTTGCTAAAATATGATTACCTAAAAAAATTCTCCTGTATTTAAATTACATAAAATTCTGTCACATAACATTTATCAAAAAATTACTCTCCTCTCTATTGATTGGAAGCCTAGGATATTTCAGGACAAATTAAGATGACAAAAACATTTTGGATGTTCTAAAATTAGAAAAGTTTTGGCTTTGCATTTTGCTTATGAAACAATGTTCAGATGTGACATTTGCCCAATGTATCTGTCCTAAAGAATAGATGGTATCAAGTTTTGATCTTTATTTTTGGATCTAGAAATAACAAAGTAGGTAAACCTGCAAATAAGTCATAATTTCTAGTTAAGGGTGACTAGATGATT…
>asm|6553518
CTTGCAATAGTTTGCTGAGAATGTACCATCTTCTGTTTTCTATTTAGATCTTAAGGGATCCTAGGATCCTATTTAGATCCTAGGGCATGAGCATTTTCCCATATTATTGTAATATTCTCAAAAACTCCATTTAATGACTGCTTAATAATTCATTGTGTGCTATGATTTAACCACTGCTTTAGTGTTGGATGTTTATAAACAGTACAGTGAAGAACATTCTTGGACAAGAGTCTTTACCCACATTTCGGATAATTTCTTTAGGACAAATTCCTAGAAGTGGAGGGCAGGAACATTTTTAAGGCTCTCAACACTTGCTGCCAATAGCTTTCCAGAAACATGTATGAATTACACCCCCGCCAGCTGCATTAGAGAGGAGCCTTTTGATTCTGCAGTTGCAGC…
>asm|17388874
AGGATTGAGCTACCTCATCTGGCCCCAATCACCTCTTGAGGAATTATCACAGCATCCTCCTTTTCTTACCTTTTAAATTCCCTACAACATCACTAAACATTATTACTCTATATTGTGTGCACTGGTTTTTTTCTTTTGCTCTATGGGGTGTAACAATACATGTATTAAAGGAAAGATGGGGCTAAGAAGAAGTTTAAATTGCATTTACTTTGATTTGACATAACAGCATTT
>asm|14828677
AGATGTGACGCGGTAGACACATACTGTGAAGCAAAGGAGGGAGAATCATTTGAGCAATAACATAAATATTCCTACGCCAATACCTTTACTGATTGCAGTTATCTCAAAGGTGAGTTTGTCGAATGAACAAAAGAAACTCTTTATGGAGGCGATAAGTAATCGTGCTGATATTGATTGTGGAGAAGGTTTATTTTTCAAATGGGATAACGAAAGAAAAACATATATAACGAAGGCACATCCGAAATTTATGAGACATTTAAACTAGATTTATTACACATTCCGAAGATAACACGCAACAAAAAAG
>asm|33038797
CCAAACACAACGAGGAGGAGGGTCGCAGCACCACGTGCCAGTGTCTGTGAATGGTGAGGCTCTGATATTTAAAACAGCTTGTCGTGTTTGCAAAACATAGCTTCTTCGCTTTAGGCCTGGCTTATCCTGACCTTTAGAAAGTTCTCCCTTCCTCATTTCTGAAGTCATGGAATAGCTATCAGGCGTCTGCACTTATTAATATCAACACTCCTCCTCTTTAATCTCCCCCTCCCCAGGCATATATTGAAGTAAACTGTTCCCCCCATAAACCTCCACATGAGCTCAGAGGGGACAGGATGTGGTTTGTTTTATAGTTTAGTTTTTTTTTTTATTTTATTTTCTGAAAGACTAAATGCAGTAGACTTTTTTTTTTTACTTAAAATTATGACTCTGGAAATT…
>asm|33038017
CCTCCTCAGACGATGACAACTTCACCCTTCCAGACACTTAAGCCAAAACCCGTGATATTCTCCATGACATCTGCCTTCATTCCAACATCAAATTCATCAGGAAATCCTGTAGGCCCTACCTTGCAAATATATCCAGAATCTGACCACTTCTCACCACCACCAGGGCTCCTCCCCATGTGAGCCTCCATGGTCTTGGGTAATAGTAATATTAGGCCTCCCAACCNCCCCCTGCATCCACCTTTGCCTTCCTACTATTCTCAATACAGCAGCCAGAATGATCTTTCTAAAAGTAAGTTAGCACATTTTCCTCGTAAGCTCAAAACACTGCAATAGTGTTCCTTTCTCTTAAGATAAAAGCCAACATCCTTTTAACAGCCTAGCAGGATATGTCTTTCCCCA…
>asm|33043059
CACCGTGCCTGGACAGTTTTGGCAATTTCTATCTTGGTATGAATCTGTCCATTCTATCTAAGTGGTCTAACTTATTGGCTCCAGATTTTTCAGAGTATTCACTTATAATGCTTTTTAAATTCTAAAGGGTCATTAGTGATAATCTGTCTTTTGTTCACAATTTTGATTATTTATCTCATTTCTCATAATCCCTGTTTTGACTGTTGGCCAAGAAAATAGACAGAGGCAGCAGACAGCTATGTGACAGATTCCCTAGTGGGAAGGCTTTGATCATACAGAGCTAGCAAGCCAGACTGACGCCAGCAACCCCAAAGGAGCTGCCAGTGGATCTTGACAGGAAAGTCACTGACTCTGGGTTGGGCTAGGCTCTACCAGGGGCAGATGTCAGTGCTTCAAGGT…
>asm|33041876
AATAAATAAATAAATAAAAAGGAAACTGTAACTATAAAGGTAGTCTGTCTCTTTGTAGGAAGGCTGAAAATACTTGTTTGTACATAGTGCTAGAAGAGCCTTACTGTTGGAATTTACAGAGGGAGAAGCTGAGATATTTGCTCAAAGTTGCTTGCTACTCAATGGGAATGGTGTTTGGGCTGAAACGCAAGTTTTTTGGGGGCAAAAAACTTGCGGTGAGCACTGTAGCCTCGACCTCCATGGCTCAGGTGATCCTCCTGCCTCANNNNNNNNNNNNNNNNNNNNNNNNNNNNNNNNNNNNNNNNNNNNNNNNNNGCATGAGACACCATGCCTGGCCTACTTTATATATTTTCAATGTACTATTTCTGCATTACATATTTTATGTACTTTTTAATATCA…
>asm|18806871
AAAAAAGAAAAAAGAAAAAAAACGGTTAGCAGAGGGCACTCAAAAATGAAGAGAAGCTGTTCAGGCTAACCTTTGTAAGCTAAACTCTGTTCAGCCTCTTCCACTTTCCTTTGGTGTTTTCTCTGCACCCTGGGCATGGTAGGCCACCGAGTCGTTCTGGGAGCGCGAATTTCACGGCATGGGTGTGGCTGGAGGGGTGCTCAGGTGTGCAGGGTTTGGAACGGAAGGTGCCGCAAAGGTACCACCTGGCGCACACCACGAAGCCATGATGATATCGTTCCTGCTGAGTCCAGAGCAGCCTCAGAACCCTTCACGAGCTGCAGACCCTGCCTCCAGCCCATGTCCCATGAAATTAGCATGTCCAATA
>asm|9870924
CCCGCTGCCAAGGCCCTTTCTTATGTGGCCAAGCTGGGGTTGAAAACTGCCTTTCCAACAGCTGAATAAGCAGTCCCTGGAGTTTCCATGCCTTCTCTCTTCTTCCTAACCACTGTGGCCATAACTCTACTGAACACTATTTCCCAACCTTGTGTCCTGGACACACTCCATCAACCCACGCCTCAGGAGGGGCGTCCTGAGAGAGCAGAAGCTGAGATTGAGACCTTTGCCCCACCTGGAAGGTGAGTCACCCTCAGGGTGGGCCATCCTGGGTTTGCCTTACCCAGTTTCACTGCTCTCCTTTTCCTCATCCACCAATCCATTTTCTGTTTCCTGATCAGCTTTTATCTCCTTTCATCCTTCACCCTTG
>asm|14443502
ACCCCTAGAGGCTGGGATCCCCAGGACCAGCCCGAAAACCACCCCCAAAAGCAGCAGGCCCAGGGTCCCTGGGCAAAAGGATCTTCTGTCTCCAGAGGGGTTGAGGGCCAGAAGCAGCTGTGAGGCTCACTGGGGTGGAGAACTGGGGTCCTCAGGATTTCCATATTATCACTGGGAACTTACAGGTGGTCAGGGATGCCACAGAGGCAGTGACCAAACTCTCCATGCCCAGGGTACTGAGGGTGCCATGCAGGAGGCCACAAGTGAATCCAGGCCCCAGATCATCGGGATGAGGAGTGGAAGCTGTTGTCCTGCAAAAAGTAGGTCCCTTGGTGATTGGTGCACAAGCTGTCCATCTATTGGAACACAGCCACCCACAGATTTTTGCATATGAACTTG…
>asm|817416
TTTCACGATATGAAGAATTTTGCATCCCCACAACCTCATGATTGCAGGGTTTCAGATATTTAATACACTGATAAGAAGGAACCATGTCTATTACTGCTAATCCTTACAACAACCCAGCAAGGTAGAAATTATTGTTCTCACTTTACACATGAGGGAACTGACATGTATAGCGATTAGGGACTTATTCAAGATCCTAAGTAGTAAGTGGCCATGGTGAGATGTAAATTGAGCTGTCAGACTTCAGAGCTCATGCCTGTGTTTTCTTCTGCACCAGCCTGCTCTCGGGAAGTCCAAGGCCTATCTTGCTATTTGTCATTACTATTTCTATTTTATATTGGCTCTTCTTTATTAACATACCTTTGGTAGTACACTGTGAGCTTTTTATGTTCTAGTTTAACT…
>asm|10170848
CTGCCAGCTTTTCATCTGAGGCAGTGGCTGAAAAGCAGGATGTATCTGGAAATCCTGTCTGTGCACAGCAGCACACATGAGGTTGGAGGCCGCTCACTCCGCTGCCTGGGGCTTGTGCCGTCTTGAGTTCTAATGCCCGTGCTCATTAGGATGGACCAGCACAGCGTGGGCAGACACCGTGGAATGACAGGCATCCCTCCTGCAGCGTTCTGCCTGTCTTTAACAGGTGCTTCCAAAGCTCGTTCCCTAAGGCCATTAAGCAGCCCTCAGGTAACAGAGACACTTTGACTAAATTGGCCCAAGAAACGTACCCTTCATTCATTGTTGGAGCTCGATGCCAACTTAATTTTGCTTGTAGACCAGCACACAGCTCTGCAGAGCTGTCAAACACAGACACAG…
>asm|31490509
TTTTCCCTGCTTTATTCATTGATGACCACATTAATTGTGCCAGGTATCGTGCTAGGTACTTGTGTAGATGGCTGGAGAGAGATGATAAAAGAGACATGATTCTTAACCTCGTGGAGCTTATGGTCTAAGAGAGAAAGCCAAATTTCATGAGAACACAACATTAATCATCTATTTTACTTCTCACATACCCCCTCCTACATGACTGCTCTCTTGGATGTGTTCTGCCCTTCCTCTTAAAACACATTCTTATACCCTTCCTCCCTCACTGGGATCAAATTTC
>asm|33032702
TGGGATTACAGTCGTGAGCCACCTCATCCAGCCAATAACTTTATTTTCAAGGATTACAGATCTCCTCAAATTATTTTGAAGTTGAAAGGGGGATTTATTATAAGGTTTCATAGTGATCCAAGATCTGGAATTACTGTATACCTAGTTGGGTCTCTGGAGAGCAGGACCTAGAATGTGTCAGGGACAGAGGCAGCTCTTTTGTCTGTCTCACACTCTGTGATGGACCACTGGCTTCTTGTCTCCGCTTCTCTGTGCCTGTTCTTCTCACTGCTGCTTACTAAGTATGGCCAGGATTTTGATGGCCATCTGACATGATTCCACATGGCTTTCATGTTAACTTTGCATAGCCAACTGGCCCAGTGTCTTGTTTCCAAAATCCCAACAGAAGAATCTAAAACG…
>asm|33040207
AGGATTAGCTTTAGAGTTAGAGTTAGGATCAGGGTTAAGGATTAGAGTTAGGTGTTAGAATCAGTGTTAGAAGTTAGGTTTGGGATTGGGTTATGCTTAGGGTTAAGGTAAAAAGGTAGGCATACAGAAGGGTGTTAGGCATTAGGGTCATGGCCTGGATTAGGGTTAGTGTTAAGCTTTATGTTGAGGGTAAGTGTTAAAGGGATTGTGTTAGGGTTAGTGTTTGGTTAAGGTTTAGGGTTAGAATTTACCATTAGGATTACTGTTTAGGGTTACATTTAGGTTCAGGTTCGGAGCTGAGGATTGGGGTTTAAGCTTAGTGTTAGGGTTAGCATTTAGCATTTATGTTTATGGTTATGGTTAGTTGTAAGTTTTACTGTTAGGAATATGGTTAAGGTT…
>asm|33039970
GGTGTCGGCTCAGGCCCAGTTCAGCGGCTCACAAGCGGAGGCCTTGGTCCCAAGACAGGAGGAAGGCCCAGTTCCCAGCCCCCAGCCTTCCCCCACTTCATGTGTGGCTTCAGACCCTGCAACCCTGAGCCACTCACGGGGCAGCCAGATGGGCCAGAGGGGCACATGCCAGTCCCGCAGCGGGCACAGCAGTGCAGGGAGGACAATGCCAGGTGTTGGGACCACTTCACCATGAGGACAGGGCCAGGGAAGGGCAGAGCGGGGGCTGTGCTCAGGTTGGCCTGGGCCTTATGGGGAGCATGGGGTGGAGGCGACCAGGCACCCTGGGAGCTGAGTGGGTGCTACTCCAGGTGGTCTCAGGAAGCCCCGAGTCTGCCTTGCTGGGCCTCCGAGGCCCAT…
>asm|19097865
TGAAATTGTATGACAATTTGAAACAATTCTGGCAATTCTGAATCGTTCCTTGACAATTGAATATTCTGGCAATTGCTGAATTGTATGACAATTCGTGCAATTCAGAAAAGTGCCACAATCGCGGAATATTCAGACAATTCACGCGTTTAAAAGCAATTACCAAAAAATTACAAAGTGAAAGGGGAAAGTGGCTATGTTGAAAAACATTGCTGAATTGGCTGAAAAGTTCACAAATGCTGATGAAGTCCGCAAAGAA
>asm|33042592
TGCCATTACTTCAAGAACAGAATTAAAGTAGGCTTCCTCTCCTGCACAGTGGTGGGATTCTTCGGTCTGTCTCCCTGGCACCGGGGCGTGATGCTGGACAAGGTCGAGGGGTTGCGGCTGCTGAGGCTGCTCCGGGAGCTCCTGAGGTCCTATGCTGGGCCCTCCCAAGTGCCCCTGCTCATGGCAGACAGAGGGAACTTCCTGCCCCAAGAGAGGGGCGTCAGGCTGGACCGTGGCCCCTGCTCCTGCAGCTCCTAGGCCCAAGCCAGTGGGCCGCCCCACCTGTGTTCGCCTGTGGTCTGGCGGAAGCTGGCCACGTTTCCTTCCCTCCCTGTCACCGGTCACCAAGGGCCACGGGACAGAATTGGTGGTTTGGCTGCGGTTGGTGAGCTGGGTCCG…
>asm|33042982
GGGGGCGGCCGTCCTCTGTCCGCTGTCCCGGCCCGCGGGGCACGGGCGGAGGCGTCGGGCCCGCGGCGGGACTTATGTAAGTCACCAAGGTCACGGGCGGCCGGGTCCTCCGAACCCAGCGCCTGGGGCTGCCTCCTGCCCGGGGCGGAACCGAAGCCCGGGGCTGCCTCCTGCCTGGGGCGGAACTGAGGAGACCGCGGCGGAGCCGGGGACGGGAACGGAGTCCATATCGTGCGCTCGGGCAGCGCGGCACAATGGCCCAGAGGCTGGGAACGCGCCTAGGGCTGGGTCGGGGCCTCGGCCCCCACCCGGCTCTGCGTTTCATCGGCGGTGCGCTCTTGAGCGAGCTGGTTGCCTCGGCTCCCTGATTCTTAAGNNNNNNNNNNNNNNNNNNNNNNN…
>asm|17105480
AAGAAAAGAAAAGAAAAAAAAACAATACGTATGTACAGAACTGGCAAGGCAAAGAAAGGGATTTTGAGCTTCTAGAATGACAAATTGTGGGACACTAATATGTGGGGGAAACTAATGGATGATAAGGGATAGTTAGTAAGTTGAGTTATATAGCTTCTTCTGATCCCTTACCAACTTCTCTGGGCTGATAAGGGTCTACAGTTGCCTCTAGTGATTAACCTTTGTCCTTCCTAGGAGAGAAGAAAGGGAGACTATCTTTATGAATTTATGTTCTGCTTTTAGGTGAACTGGGGGAGCAAAGAGTTTTCCATATATTTGTTTCCTCTTAATTGCCTTCAGC
>asm|1639449
GGGCCGTCCCCGTGCTCCAGCCCGGCCAGAGGGCGCCGGCAGAGGGGATCTCCCCACCTGCCCCGGCATGAGAGGATTTTGCCTACGCCGCCCTGGCTCCTCAGGATGGGACGCTTTCCCAGCCTCAGGCTCCTCGTTGGCCTCCGCACCCGGGCAAAGGCGGGAGGACTGGGACCCGCACCGCGATGGCCTGCTGGGCCTTTGCGCGGTGGGACAGCCTGGGCC
>asm|30286476
TGGAAATTTGTAAATGTCCTCCCTATCTATTATATGCCCTAGTATAATATCATGAGTCATAATTCTAGTTACTATTTTAAATTTTGTATGCCACAGAAGCAGACAAATTCCTGTTTAACTGTGATATAATGAGTTTCCATTACAGTTTTAACCATGGCCATTGTACACCTTTTGTAATGTACAGGTAGGTAGTATTTCAATCTCATGTTTTCCCAAGAGGTTCTGCATCTGCGTTGGCTACAGGTCAGAATGTTTGTCTTCAACAAAGAACTT
>asm|33042759:asm|32511719
TTTTAAAAGTCTGTCAATCAAAACATGACCACAAGAAAATGACAAGAGAAGTCCAAGCTGGAAAAGGACATATATCACACAAATTATTGACAACAATCTTATATCCAGAATGTAAAACAAGTTTACATAAATTAATATTAGGCAAAAACAGAGAAATGGGAAAAGACATAAACAGCTATTTCACAGAAAAAGAAACATGAGTGGTTCATAAACAGAAAGCGNNNNNNNNNNNNNNNNNNNNNNNNNNNNNNNNNNNNNNNNNNNNNNNNNNAGTTCAGATAGGGCATTGACATTGGGTATGTAAATATGCACATCCTCTTTCACTCAGCAATTCCAGGAAGCATACCAGGGAATATCGTGTACATGTTCACCGGAGGTCATACTAAGAATGTTTCTATA…
>asm|10811686
TGGGTCCGAAGGCCTGAGAACTAAGAGAGCAGATGTTGTAAGTTCCAGTCTGAGTGCAAGTCTGAAGGCAAAAGAGGATCAATGTCCCAGCTTAAAGATCATCAGGTAGAGAGAATGAACTCTCCCTTACTGTGCCTTTTGTTCTATTTAGGCTTTCAACAGGTTGGATGAGGCCCACCCATGTTGATAAGGGCAATTCGTTTTATTCATTTTACTAATTCAAATGTGGATGCCATCCAGAAACACCCTCACAGACAC
>asm|14833124
GGAACTCAAGGCCTGATTGGTTCTTCCTAAGCAGGACACATCAGGTTGTCAGGGCAACCGGCCTTCAGTTAGAGCCTTCGGTAGGTGCCTTAAGATGTTGACATTTGGCTGAATTTCCCAGGGAGAGGTGGCAGGTGCTCAGCTCTGCAGGCGTGATGGCAAGCAAAGGCCCGAGCTGTCCGAGAAGAGCAAATGTACCCC
>asm|26111091
CTTGCATGAACTATTATGATAAATATGATACTAACCCAGTTATCAAGTTGGTAATTTTGTAATAGTGGGAGCTGTTTCCTATATCGATAATAAAGACTATTTTTAAGTGTAAGACAATATCTGAATGTATAAAAATATTACTTATATCAATTCCCACTGTTTAAGTAACTAAATCTCAGTACATGTATATGTGTATCTGTGTGTGCATGCAATTCCATGTATATAGATCTACATAAAATTTTACCCAAGATTTCTTACACAATGTAAAACTTTTAGTTTTTAGTATAACTAAAATAAAAATAAATTTGCCAAAAATTATTATAATATATGAACCATTTTGCTGAAATATTGAAATAAAAGAAGATACATTATAAAATTTAATTAAGGAAACTTATTAAA…
>asm|33033957
TTACCAATCACATCGTGTTCCAGGTAAGATAATGCCCTTGGCTGCTGTAGAGATTTAGTATAAACTGGTATGCTTTGAGACAAATATCCTTTACCTATAATTCTAGTTTCTATTATAGAGAATTAATTTGGCAGAATTTCTGGTTTTCTTGCTTAACACCAGAGCTATAGAGATCCCTTCATGTGATGGGTAACTTTTGATGGTTAAAATCTAAAGGACATAAAACTGAAATGTGTGATGAAGTTGGACAACATAAAGTATAACCAATTTTCTAAAATCAGCATTTAACATCAGGGTAGATTAAGTGGGCTATTCTGAGAACTTAGATTTGACAGCCATCAGACTTCTGCCATCTTGTTTGAGACAGCAGTCTCAGGAAAGAGAAAAAACTGATGAATA…
>asm|2747160
GTACAGAGCCTTCATGGGTACAGGACTATCCTGGATACAGCGCCATTCGGGGTACAGAGCCATCCTGGGTGGGTCTCCGTGCTTTCAGTTGTCATCGGGCAGCAGCATCAGGTCTGGAACGCATCTCTGGCCCTTCATCTAGCCAGCCATTGTGTGTCAGAAGCATCCTCTTGTGTCAAATGCCATTTTTGAGATTATAAACATTGTGTCAGGTTTGATGCCTTCAGAGAAAATTACTCAGACTTTATATAAATATGTGTTCAAATATGGTTTTGAGAAGTTCGCTGACTCAGACCCCGCGAACTGTTAGGAGGTCCCTAAGACCCTGCAGCTGTGTCCCAGGGTACAAGGGTGGCCCCACACAGTGTCTGTGGGGCGGAGCTGGACGGATCCCATCTC…
>asm|1795236
CTGAGTTGCACAGACCCCACATAGTCTGATTCGGAGCTCTGAGTTCTGACTGTGCCCCGGCTGTGTGCCCATGAGCATATCTCTTATGGCTCTCTTTCTGTGCTTTGGTTTTCTCATCTATAAATGGGCTAATCATGGTGACTGTTAGCAGGTTGTTAGGTGCTTGTCATTAGCAGGTCATGGAATTGACTTAGAAGGCCACAGACAATGCTGGAAGATATCTTACTCCTGTTTACATTTTGCCAAAGGCAGGCCTTGACCAAAGTTGTTCCCAATTCCTAGAGGTCTCAGAGAGGGCACGAGCTGCACAGATGCCAAAGGGTTGGGCAGCCTGTAGCTCTATTGGGCAGGGCA
>asm|7759335
AGACTATGTCTCAGAAAAAAAAAATGTTAAAATTTAATTATTATATATTTTGTTGTAACAAATTCTTTTTGGAGTAATAAATGTTATGGAAATAATCAGAAGTATATGCATTTCTATGTAAGAATGTTTATCACAGCATTATTGATTAAAACACAAAGTTGGAAACAATCTAAGTGTTTAACAGTATGGATACCACCTGGTATTCTCTTCTCAAATATCAAATAGAGGCCAGGCACAGTGGCTC
>asm|22709939
GTCTCTCCACTGAGCTGGGTGTGAACGTGGTGCTCTGTGGCAGTGGCACGTGATGACTCCTGCATGGAGTTCTCGTCTCAGCAGGGGCAGTGCCTTGCACCCCGATTTTCAAGCAGCAACCTGAGAGTCCTGGGAGGCCCGTCTTTTCCCCTCGGTCTTTCTGTTGGCCCCACCACTCACATATTTCAGGCCTCACCAAGTCCTGTTAATCCCATTTCCAAAAA
>asm|27058400
AGAAATGTCAGTGTGGGGACTTGGGAGAAGAAAACAGATCACAAAATTAGGGCATTTACTCTCCTGTATGATTGCTACTCCGATAAGCCACCCTGCCCGAGGCAGCCACCTTGTTTATCCTAAATGCTCATTAACTGTTGGGTCATGGACAACAGATGCTCAGGGTGCTTACGGGACATTGGTGTGGAGCTCATCTGAAATCTCTTGGGAGACCCTGTTGGGGCAGGAACGGGGAATCACACTTGGTTGGGCTTATATCACAGCTCTGTCATTTCCCGCCTGGATGATCTTGAGGTGGTCTCTCCTCGGCAAGTGTAACATGGCGGTTTGAGGGGGTCTTTTTTGTAAGGGTTAGGTCCATGTCAGGGAGAGCGGAGGAGCTGGGTTCCCATTTCAGGT…
>asm|33043270
AAAAAAAAAAAGAGATTTTATCTAACAACTGTTTGACTTCTTTGGAGATGAACAAGCACTATTTTTTTTTCTTTTACCTACAGACAGTGAGTTTTATTTAAAAGATTTCCCAGTGTTAAGAAGGTGCTGGCCAATGGAAAAAAAGAGAGTTCCAAATTTGTAGCATTTGCCAATTCCAGTGGTGTAAATACTTCCACTGTGGGTGATTCAAGCTACCCAAGATGATGGCACTAAGGGTAGGTTGGGAAGAGATGCTGCCCATTGGCCAGTGTGACCCATTCTGAGCCAGTTCCAACACATTGCTGCCTACATTGATTCATACATGTGTTCCTGGTATAGACCTCTAGGGTCTTAAATAAAGTCTATTCAAGAAACAGAAAAAGAAAAATTCAATTATCT…
>asm|33041411
GGACAAGTAAGAGTCAACGTTCAAAGGAGGCTGAAAGTCAGTGTCAGGGCCAGGATAAGGGTTAGGATCATAGTCAACATGAGAGTGACAGTGAGGTTTAGGATAAGAGTCATTGTTCAGGGAAGGGTAGGGGTGAGAGTCCAAGTCAGGATGAGGGTCAGAGTCAGTTTCAGTGTCAACATGAGGTAAGAGTCCATGTGTGATTTAGATCACAGTCAAGGTCATGGTCAGGGTAAAGGTAGGGTGAGAGTCAGGTTCAGGGTAGGGGTAGTGTCAGGGTCAGAGTCAGCATCAGGATCAAAGTCAGGGTGATGGTCAGAGGTAGGGCAGGGTCAAGTAAGGTACAAGGGTTGGGGGATGAGAGACAGTGTCAGGGTGACATCAGGTTTGAGTCAGATT…
>asm|33042431
CATAAGCTTCGTTTCTCGGCAGGAGTGAATTCACAGGGCTGTGTGCTTCCCAGCGTGTCCTTCAAGGAGCTCTTGGTGTCGACGCCAGCACTCGGTCCTGGACTGTCCACAGCGAATCTTACCACACTCCTCTCGCATCCGTTAGCCGGGTTTTCCATGAGAACTTTCTGGTTGGTCACAATGCGTCCGGGAAAGGCAGGAGGAGCACTTGTTGCCTTCGCTGACGCATTTTCAGGAGAATGAGTTGGTTCCNNNNNNNNNNNNNNNNNNNNNNNNNNNNNNNNNNNNNNNNNNNNNNNNNNCCCCTTTGGTGTGTGTCCTTTTGACGGACTAGAGTATTGGTGAGTCAGATGTCCAGGCTCTGGGCCGGCCATCTCTGAGGAGGAACCAAGATGTTTG…
>asm|3460346
TTTTTTTTTCTGATTTGATTTTACTCTGTTGATTGTTTTCTAACTAATTATGTTGTCATCTTAGCTCATTTAAAACATGTATTTACTGACAACTACAGTTAAATTTAGTGCATAAGTTGGGTCTTACAAATTTTCAAATTTATTTATTACCATTCAGTTCTAATTTTTCATGATATGCTTTATGAACATAGGGTTATTTACTAGTTTACCAGCATGATATTTTGTTTGCAGACACATGGAATTTTTAATGCTATCTGTTGTTATTAATTTCTGTTTTTGAGGGGGTCATAGGAAATAGTATGCATGGGGTTGCTTTCTTTTTTAAAATTTTGTTATATCT
>asm|4425017
ATTCTTCTAATGCCCCTGGTATCTATATCTCCTCCTTCTTGAGTATGTGGCCAGATCACACTTCCCTGACACTCACTGAAGCCTCATAACTAGTTCTCCCCAGTGGAATGTAAGCAGAGATGATGAGTGACACCTCTTGGCTGGAGCAGTTAGGTCAGGCCTGCCTTCTTCACACTCTCTCTGTGCCATCCATTGTCTGATCATAGAAGGATGAGTCCTGAGAACATGACTAGACCCACAAAATGAAAAAAAAA
>asm|16445092
GAAGAGAGAAATCCGCTAACTTGTCAAATGTCTTCCCTCACATAACAGAAACGCAATGGATTCCTGAATAACATGTCACGTCCTGGTTGTCTGAGAGTCCATGTTCTTGTTTCCCTTTGTGTTCCATTTCATGGATCCCTAACTACTCACAATATATGGGCAATATTAACAACATTTGCACACGAACACTAAGGAATATTTTG
>asm|33042116
ACTTATCCTTCAGAGTAGGCAGTGACTTCTTAAATATGAAACTCAAAACACAGGCAACCAAAGAAAAAGATAAATTTGACTTAATAACATTTTTTAAAGTCTGTGCTTCAAAGGACACTTTCAAGAAAGACAACCCCAAAATGGATATATACTTGCAAATCATATATCTCACAGGGAATTGTATCAAGGATATATAAAGAACTCTTACAACTCAATAATATAAAGACAAATAACCTAATTTAAAAATGAGAAAGGATCTAAACATGTCTCCAGAGAAGATCTGCAAATGGCCAAAAAATACATGAAAGATGCTCAGCATCATTAGTCGTTAGTGAAATGCAAATCAAAATCACAATGNNNNNNNNNNNNNNNNNNNNNNNNNNNNNNNNNNNNNNNNNN…
>asm|33041521
AAAAAAAAAAAAAGAGAGAGAGGAAGTGAACAAGAGAAGGAATGAGGAAAGAAGGGATGGAATAAAGGAAGGAAAGAAAAAAGAGAAAGGAAGGAAAGGAGGAAGGAGAGAAGGAAGGAGACGGAGAGAAGGAAGGAGACAGAGAGAGACAGGCACAGCCTGACACCAGGCATTAAAGCATCATGGGGAAGATGAGGTCACACCAATCAGACCTTACCTCATCATGTGACCTTGGGTAAGTCACCTAGATGTTCCCAGCCTCAGTTTCTTGCTCTGTGAAATGGGATCGGTTATTCCTACTGCATCAGAAGAATCAAAGCTGGTTCAACAAACCAGGCAAACACGCCCCTCCAGGTAGTTTAATCTTGAGAATTTAACGTGAGAGTTTGTTGGAGAGGA…
>asm|33032836
AAAGGGGAGGAGAGGATTAGCGAATTACCATTGGCTTTAAAACCTCATTTTCAAATTTTAAGTCACCAGTTAAATTCCAATATACATCATATTTTTTACCACGAAGATTTTCTGATTTAATAAAAATGTCAATTTCTAAATCATCAGTTTTAAAATAAGCATTAGTTATACCACTTCGAACAAATTTATTATTTACACCTAACATTATTTCAATAGTCTCAAATACTTCTTTTAAATGAGAAGTATCATTCACCACTATAATTAATCTTTTTGGTTTTTCTAATTTCTTTTTAGGAGTTAAATTTATATTTCTTTGAATTAAATACATTGCATCAAGTAAATCTTTTTTAGATTTGATATGATCATGAGGCAAACAATTAAAGTCATACTGCAACCCTA…
>asm|13486595
GGCATGAGCCACTGTGCCTGACCCGTAGTCCACTTTCCAATCTTTTCCTTTATGGTATGTAGGTAGAGTCACCAACCACCCCAGTTTGCCAGGAATTAAGGGGTTTCCCAGGACGTGCAATGTCAATGCTGAAACAAGGATAGTCCCAGGTAAATTGAAGTCGTTGGCTACCCTAGGCTTGGCAGTTCTTGTTGTTTTGGGGGAGGATTCCTGTCATGTTACAAATACATTTCCCGATGTTATCTTCTAGAAGCTTTATTGTTTTAACCTTCACATTTACATCAAATGTCCATCTGGAATTGACTTTTTGTGTGTGGTGTAGGTAGAGGTCAACAGTCGTTTTCTCTCCATATGGAGGGATATCAACCGACCCAGCACTACCTATCGAAAAGACCACCC…
>asm|19273271:asm|11303151
TTTTTTTAGATATTCTTTTGGTTACATAATTTGCAACCATTTATTAGTTTTTCTTGATCTGAGCATATCTTGATACTCCCTTCATTTTAAGGGATATTTTGCTGGGTGTAAGATTCTGGGTTCACAGTCTTTTCTTTCGGTCATTGAAAATGACTGCCTCTCCTTTTTAGATCCCATGGTTTCTGATAAGAAATGCAATCATTCTAATTATTTnnnnnNnnnnnATCATTCTAATTATTTCCCTCTTATATGTAAGGTATCCTTACTCTCTCACTGCTCTCGAAAATTTCCTTTAGAGTTCAGTTTTGAGAACTTTGACTATAATTTATCTTAGTGCAAGTTTTGTTGAGATTTACTAGACATCTGGAAACTATTGATATATGTCTTTTGTCAAAAGTG…
>asm|7152561
TCCATGAGCATGGAATGTCTTTCTGTCTGTTTGTGCTGGCTGGATGCTTTCTCTGGTGGTCAGGCCAGGACCTCCCTGCCATGTCTGCGTGTCCCTGCATGCCCCAAGCCCTGCCATTCCTCAGGATTGCTAGGCTGTCCTCTCGGTGACATTGCCCAGAGTCTCCACTGGAGGAAAGTCCCAAGGCTGTCTGCAGGCCATGACTGAAACGTGCTGTCCCCTCAAAGGCACGGTGGCTGAGCCCAGGAGCCGGGTCCCTCACGGCCAGAGAGACGAACTTCCCCGACATTCTAGACGGACAGGGCCCTCCCGGAAAAAAGCTCTCTCAGTGTTCAACGGTGTTTGTGCGTCAGCCGCGTCGGCCCCGGGCTAGGAGCTGTGGTTCTGCTGGCCCCTGCG…
>asm|7154579:asm|22561991
ACATTTTCACTGGAATTGTGCCCCTACAACTTTTCCAAAGGGAAAATCCCGGGTGTGCATGGATGTGGGGATGGCTTTTATGTGTAGAAACAAGGGGAAGGGATGGCCCGGCAGGCCCGGAGGAGGAAATTTCCTGGGCAAGAGGATTCTGTAGACATGAGGCTGGGCTCCTTTTAATTTTGGGTGGCTCTAGGCCCAGGGACTATACCTGCTTAGCTTATTCCATAGAAGGTTCTCACAAGGCAAAGTTCAGGTGCTTGGCTTTGCATCTTGCACAGGCTTGGAGGGTGGGCATGACTTCAGGGAGAGACCCAACCACACGTGCAGGTGGCAGnnnnnNnnnnnCACATTCCAAAGAGTGGCAGATGGAGGTCCAGGCAGGGTTTGTGAGGCAGATGT…
>asm|33043063:asm|33042992
GAGCCACCACACCTGGCCTATTAACTTTCTTTTTAAAATTGTAAATTACTGTTTCCATTTCCAGCTTATAGAATAGTTGCAAGAATAGTACAAGGAACTCCCATATGCCCTCCACGCGGAGAGCACATTTGAGTGGTGACGGTGTCCCAGTAACATCCCTGATAGAAGAGGATCCAGCCTGGGACCTGCCTGGAGCCTTTCCATCTGGGAGACTCCCTCGGGCTTCCCTTAATTCCTATGGCTGTGACTGTTTTGAAGATTTTGGGGCGGTCATTTTGTTGGGTTTGCTCAGTGTTTGCTCGTGATGGGATCCAGCATATGCATTTGGCAGGAATGCCTTAGAAAGGATGCTGTGCTGTCAGCATCACACCTTCACGGGGATACATGGGGACCATTCGC…
>asm|33038713
TTGTATAAAGATCAGGCAATGTAAAAATGCTTTAGGCGAAGTAGAAATGTTACTATAGTAAACAATGGACTAACAACATTCCTGAAGCTCTGTAAGTTAACCTCTGTGCGGCTCTGACTTTGAAACAGGTCGATTGCCGATGCGTATAAATATTCCTTTCTCTTTTTCAAAGGTCAATCAGCTTTTGTCTTAAAAAGAAACAGATAAAAATCAATCAAGCTATGGANNNNNNNNNNNNNGAATCTTAATACCGTTTTGGCAGATCAAGCTGACCAACTTATTTATGAATTCTCAAACATCACACTATTCCATGCTTTTATATCAGCTATTATCTTTACTGACAATGTCCTCCACAGTTCCCAA
>asm|3150124
ACGTGAGCCACCGCGCCCAACCAATCAGCTCTCTTTCAAATCTGCTGATCTGCCAGGTCCCACCGCCTGTGCAGTGTCCACTCAGCTTGGCATTTTGCTGTTCCCAGGGATGGGGTTCCCCCGGGGCCCGGGCTGGGGTCTCTGACCTGTCGTGGGTGGGAAGCCCTGGTCATTTAATCCACTTACCCCTTTATTCGGTGTATATTTGTGCAGTGTTGAGTCCAGGTGGTCACACCTGTTGTCTGTACACTAGACTGTAGGTAAGGATGGAATTCCCAGGATCTGCCCAGTACAGGCTTCGGCTGTGACCTGCGCTGAGGCCCGGAGTCCTGTAGGAGAAGGTGCCCCCAGCCCGGTGTCAGGCCCCTGCTGCCGAGGCACAAGCACCAGCCCAGCCCC…
>asm|33042989
GAGCCACCACACCTGGCCACAAGTTGCAAAACTTTTCTAATCCTTGTCATTGAAATAAATTGGATTAACAAGAAAGGAAAACCTGCCATTGGAATCCTAGGCAAAGAATGAACCCTAGCTCCTTACTGGGGTGATCGTTAGGTACATGAGAAGCAAAGGAAAACTTTTTGCTGGAAGTTGGAAGTTGGTTCTGCCAAGAGCACCTGAGCCAAGGGCCTCTCCAGGAAGGGTCTTTAGGGTGGTGGCCAGACACATCTCGCTCCATTCCCACTCACTGTTTTTCAGAACTATTTTCCAAGCCCGAACNNNNNNNNNNNNNNNNNNNNNNNNNNNNNNNNNNNNNNNNNNNNNNNNNNACACAGTCCAGATAGTCGTATGTGGTGAGTATATTGTTGCTGA…
>asm|32832851
GGCGGCTGAGCGGGGGGCGCGTGCAGGTCGGAGCCGGCAGGTGAGGAGCCAGGGTCTAAGCTAGGGCCCGGGGTCCAAAGGAAAGGCTTTCAGATCTGAGCTCCGCGGCTCTGGCGGCGGTGGAGCTGGGAGCCCGCGGTGGCCGGCTGGGGACGGGGGCAGGAGCAGAGGGGTCGCGCCGCGGCCACTGGAACCCGCGGCTGCTGGTCCTGGGCTCGGCGATGCGGGTGCACCTGGGCGGGCTGGC
>asm|33039606:asm|5227305
GAACTCTGGCCTCCATAGGAGGCCCTCCGAGGCCGGAGGGGCCCACACCCTGTATTCCTGCACTTAGTGTCATCCCCGGGCTGGTTAGAGGCTGTCGAAGGTTGGTGAAGCCCTTTGAGCCATCAGGCTGAATCAAGCCTGCAGTGACTTTGTCATCTGTGAAGGATCCTTTCACGGTGAACAAAACTTCAGCTCATCCCCAAACAGACAGACAACATGCTCCTGAGCAGATACGGCATCCTCTGTNNNNNNNNNNNNNNNNTGTGGCTCTCCACGCACATCGGAAACATTTTCCTTCAAGCGAGATGAAAATGTGGCAGCTACGCCAACAGCCAGTGCTGAATTCTGTCTCCAGCGAAACGAGGATGGGTGGCTGAAATGGACAGATAATCTAAAAAG…
>asm|33037696
GCTGTCAACAAGAAAACCCCCTTCAAATACAATGATATAAGCAGGTGGAAATTAAAAAGTGGGAAAAGATATATCATGCATACATTAATTTTAAACAAACAAAAGTGGCTATATTAATATCAGTTAAAGTAATATCAGAGCAAAGTAAATTAACAGGGTCAGAGAGAAACATTACATAATAATAAAAGAGTCAATCGACCAAGAAGATACAGAAATCTCAAACGTGTATGTACCAACCATCAGATCTGCAAAATACACGAAGCAAAGACTGACAGAATTGAAAGGAAAAATAGACAAATCCACATTTACAGTTGGAGACTTCAACATCCCTCTCTCAATAATTGATTTTTAAAAATCAGCTAGATAAAAAATCAGCAAGGGTATAGAGGAATTCAACAA…
>asm|13728500
ACGCTTGATGGATCTTTTATTAACAGCATAGGGGGCTTTTCAGAAACACTGTTTTTCTTTGTGTTTTGTATTCATGTAGACCTTTTCCTGGGAATTTGTTTATATGATGAACCTATAACTTAGGGTTATGGGTTAAGGAGATATCCTAGTTAAAAACGTGGATATGTGGATTTGCTGTGTTTTGTGAATTGATTGGAATTTGGAGGTTTGGAAACAAAAGGAGCTTTGGCTATTTTTTTCTAAGTTTGAAAGATTGTGAGATCCTTATTACTGTTTTTTTAAATTTTTAATTGTGGTACAATACACATAACGTGAGG
>asm|10854005
TGCAGCTGTAGCAGTACTTCTCTGGAGCCCCTAGAGAATTTGCTTGGTATGTATAAGGAAGGGCACTTTGATATTCACAGAAACTATTAAGAAATTGGTCCTAAAGATCTAGAAAACAGAATTCATCAAGGCAGCTGCCCTCCAAGGAAGCTAACCACAGATGATAGCTTCCTCTGCCTTCCATATTTCCTCACCTGGCTGACCAGAACACTGTATGCTGAATA
>asm|30757988
GGACTTTAAAGATAGTGGCTTCAAGATGATCTGGGAAAGCTCAAAGACAGGAAAGCAAGTTAGGACAAAAAAGAAGCAAAAAAATTTTGTAGAAGCTCAGGCCTTGGCTGGGTAGTACTATTGGAGCAAATAATGTACGTAGCCTAGTAAAGAGAAATGATTCTAGAGAGGTAAGCAAAAGCTAGACCTTGAAACACTTTACTAAGGAGCACATTGAGAAAAATCCACTGGAGGAGAGTGACATATCAATTTGGAAATTGGATTTGAGAAAAATGACTCAGTCTGCAGTATAGAAGATGTATTGGAGGGTGGAAAATACTGATGGCAGAAAGAATGTTAACCTGGGTTACTTTATGGTAACTACATATAGTAACCCAGGCAAGAAGCAATGAAGGACTA…
>asm|16704405:asm|33040271
CTTCAAAAATCGTTTTTGTTTGTTGTGCAATACGTTTTTGTTCTTGTTGAGCTTCCTTTAATTTTCTCGTAAGACTTTCATAATGACGCTCTAAATCACGTAAACTAGTTTTGCTTCTATCGGCCATTTGTTGCATATTTCTAGTAAATTCATTTTGTGTTATTTTGCCGATGTCAACTAATCGTTTCATTGTATCTTCAATTTTCTTTAGCATGCCGTTAAATTTAAGGTTAACGTCTGTTTGCCATTTATCGAATTTAATTTTATTGAGTCGATTATACGCTTCTTCAATTTGTTTTAATGATTTAATGCTATTTACATATTGTCTTGTATCACCAATATATTGCTTTAATTCTGCTTTCCCTTGCATCGGAATTTGTTGCTCTAATTTTCTCAATT…
>asm|30194662
GGTGTGAGCCACCGTGCCTGACCACTCTCTTTGATTCCAGATAATTACAAAAAGTAAAGGCGAAATCAATCCCTGCGTTTGTAACTCGAAGCTGGCCTAAGATCAACGCCAGGGTGTGCTCTATCTTCCTTGATGGGTGGCAGCTTTCCTGACAAAAACCAGGGCCCCTCCTCACCCCATCTTCCCCTCCCATCCTGGGCAGCAGCACCAGAGGCTCCAAAAGAACCTACCTTATCCCACAAAAAAATTTTTGC
>asm|4024209
TGGGATTACAGGCGTTAGCCGCCGCATCCAGCTAAGGGACACATTTTCTGGGGGGCAGGTGATGAGTGTCAGGGACCTCACCCTCTCCACAGGCAGCACAGCCCTGCGGGCAACCCCACCAGGATGGGGAGAGGGTGCCACCTGCTGGCACCCCCATGGCCATGTAGGTCCCCTGGGAGAACCCTGGATTTTCAGGGGTCAGACAGGCTGCCTGTCCCTAAGGGGACCTCTGGGCCCCAAGGCGCCCGCTTTGGGAGTGGGGCAGGGAGTGGGGGCAGCACGTCCTGTCCTGCAAACTAATTAGCACCCTTAGTTGAAAAACTGGCCTAATGGCCTACGGGGAAGCTCGGCATACAAGGACCCAGCGACCCAACACCCTGAGTAGGGGCCGTGGGGCCC…
>asm|33043284:asm|33039964
GGGAGGAGAGAGAGAGAGAGAAATTTAGAAAAGAATAGTTAATAATATTGTGCTTTTTCATCTGGAAGTTAACTTGTATAGACACTATTGGAATGATATTAATGCTATTAATAGTCAAATATATAATGGGTCCAACTTTGTCCTATAGGTAGATGTTTATTTGTAAATAAAAGATGGAGCCTGNNNNNNNNNNNNNNNCCATGCTCGAGGGAAGAACAGTAGAGGAAGGCAGGCAGGCAGTCCGGGGGGCCGCACCCTACCTCAGCACGCGGGAGGGAAGAGAGCGTTGGCAAAGCCCCCAGTTCCCCCAGCCGGATGGCAGCCACAAGCTGCAGGTACCACGCACACGGGCAATTTAGGTCATAGGACTGCGGGTCTTGTAGGCTCAGGAATGAAGGA…
>asm|33040605
CGCTCTAAAGCCTTGTTAGGTATGCAAAGTCAGAGGCAGACATCTGTCCTACATACTCACAGTGGTCTCCTGTTTGGCAGCTGGCAGCTGGACCAAATGTCCGCTCTAAAGCCTTGTTAGGTATAGGAATTGACCCAGCTCTTCCACATCCTGGCTTTGTGACCTTGGTGAAGCTATTTTACCTCTGAGATTCAGTCTTCCACCAACTAAGTAGGATGATACCGGTAGCATCTGCCTCTTGGGTTGTTGTAAGGAGAAATGGAATGATGTCTTCTGAGCATCCCACTCAGTGCCTGGTGCACAGGGTGCTTCCTCAGACCTTGTTGTCTGCCCATATGAACACAAACTGAGAACACAGTCTCTGAAGGAAGGCAAAAGGATCCAGGGCTTCTAAACCTG…
>asm|33040408
GAAGCAGTAGAGGGAAAGTTGACATGATTTCATAAGTTGAAGTGAAGCTTTAGAAAGGGAAAATAGAATATGGCTTTGGGGTTGATATCCTGAGCGGTAGAAGATTGTTTTCTCTGTGCTGGATTTCTTTCCTCATCCCTCCAGAAANNNNNNNNNNNNNNNGCCTCACTCTTGCCCCAGGAGCCTGGCCTGTGCGAGTTGCAAAGACGAGCTCCTGTGTCTCCTGGCTGCTGGTAGAGTACGGCCAATGGGGAGAAATCAGAATACATACCTCTAGTTCTCTTACTTTGAGGCCATGTAAGATTGGCTGTGTCTGTGAATGAAGGTTATTGCTCTTCCCAAGGTAGTCTGATCTTTGTGATCCTGCCATTTGGGTTCTTTAGTTTATCTCCTCCACTT…
>asm|6679941
CAGAGCCCACCTGGGGGTGCAGTAGGAGACACAGAGCCTCCTGGGGGTCCAGCAGGGGACACGGAGCCCATCTCAGGGTGCAGTGGTGGATGCAGAGCTGGTCTGGGGGTGCAGTAGTGGGCACTGCTAGTCCCTCCGAAGCAACAGTTCTCAGAGTTGGGAGCATCAGGCATGGTCAGACAGTGTGAGACGAACTGGATGGGCCTATGAATGTGGTCAGGGACACTCAAGATGAGCTCTGCTCATGGCCAGCATGGGACTGGCAAGAGTACCTGCAGGACAGGGAGCGGTGCAGATGACGTGGGTAATGGAGACCTAGAGCTTAGCTTAGGCTGCACAGTCAGGACCTAACTCACGGGCACGTCCTCCCCAGAGGCAGGTCACCCAAGAACTGGGCCG…
>asm|33036134
TCAAGGTACAAAATTTTCAGCATTAAAGAAAGGACACATTGAGTAGCTAAGACCCATCACTAAGTTCTGCAAAATATCAGAAAACCAAGAACAAAGAGTAGACCCTAGCAGCTTCCAGAAAAGCAGGTTAGGTTACCAGCAAAAGAAGATGAACCAGATTAGCATTAGATGCTTCTTCAGTGATGTCGGTTATGAAGACAATGGTGTGCTTGCCACCAAAGAAGTAACAACAGAGGGTTGAAATATTTAACTCTGAGGAATAGGGAGGGCAGGAGCTGAGGAGTAGGTTTTGCCTTTCATTCTGTACCTTTCCATACTGTCTGAATGTTTATTTCCATGAACATATATTGCTGTCATCATCATCATCATCATCA
>asm|33042356
CCTTCACCTCTAGACCAATCTCAAAGACACTGATGGAATTCCAGGTGCTTCCCCCATACTGTCTCCGTGGGGGTCTCTCTAGGGAAGTGGGGTGTACAGTGCAACCTGCCACTCTCCCAGCCCCCTCAAGCCCTCCCTGTCACTGGCACCTGGTGGCAGGACCTGATTCTCCTGTGTAGGAAGCTTTCAGGCCCCGGGGAACTGGCACTGCCACACCTGGGCACGCCGTGGTACTGTCAGACCCCCGGCTTCACTGTGGGCCTCTGGCCGGATGCGGTCCTGGGAGGAAGACAGGCCCGTCTCTGGGTCCCTGCCGCTTTCCTCTCTTGCCCCCAGCTCTGGGTCCCTGCTCACCATAGACCACCAGCTTGGCTCTCCNNNNNNNNNNNNNNNNNNNNN…
>asm|33042742
GTTAGTATATAGAAATGCTACCTATGTTTGTATATTGATTTTGTATCCACAACTTTACAGTATTTATTACTTCTAACAGTTTTTTAGTGGAATCATTAGGGTTTTCTGTATGATAAGATCATGTCATCAGCAAACAGTGACAATTTCACTTCTTTTTCTATTTAGATACCTTTTATTTCTTTATCTTGGCTAATTACTGTGTCAGGGACTTCTAGTATTATGTTGAATAGAAGTTGTGAGAGTGTGCTTCCCTGTCTTGTTCCAGATATTCAAGGAAAAGCTTTAATTTTTCACCACGCAGTGTAACATTAGCTGTTGGTCTCTCATATATATGGCTTTCTTGTGTTGAGGTGCATTCCTTCTGTACCTGAGTTAGTGAGAACTTTTTCACCATGAAAG…
>asm|15772203
ATAAATAGAGTATATTAGAAAATTAATACATTAGGGCTTTGAGATAAACCTCCTGAGGAATTCCAACTCTGGTGGTGGCTCCCTTACTGCTAAAGCACACTTAGGCCTTGGATTCCAGGAAATGTACTTGTGACTCCTGTCTCCTGCCCTTGTTGCGGTCTTCCCTTCTTCACTTCCTTTGACTAGCCTCATGGGTTGGTGTGCCCCAGGCTTCCACGCCATACCCGCTTGCTGGAAAGCCTCCATCACTTTGTGTTTTCCGTTTTCACCTCC
>asm|22434097
GGCCACCGCGCCCGGCCAAGACCAGAGAGTCGTTTGGCTGCAAACCTCCTATTGATTTCAGCAAACCTGGCTACTTCACCAAGATCACTGCGGTAGCTTCCTTGCTCCTTCCAAGAGATCCCTTTCCAATTGCTGGACCACACAGAGCTGAACGCACTGCTGCTCCACCATGTGAGTTTTCCCTTTGTGAATGAAATAAAGACATGCTTGAGGAGTGAATAGCAGAAAAACCCATCAAAATGGAAATACTGTGCTAGGGAACGGAATTCCGGAAGATAAAGGAACTCGGTATTTTTTGGTGTATTAAAGAGCAATTTCTCCTCCTTTATATTTGTATACCCCATGAGGATTATTTTTTCTGAAGCCAAGTATTTGGATAGATGCGATAATAGATGTGAA…
>asm|427420
GTTGTGGACACTCTGATTGATAGCCAGTCAGTCAGAAGCACAAGTAACACAACCTGAGGCTTGCCGTTGGCTCTCGAAGTGGGGGGCAGTCTTGTGGGACAGAGCACTCAACCTATGGGATTTGATGCTTTCTCCCAGCATCAAGATTTAATGGAATCAGGACCCCAGCCAGTGTCCGGCTGCAGAACTGACTGCTTCCTTGCTGCTGGGGAGAGGTCCCCACACCTCTGGTGTCCTAAGTGTGCTGTGAGGATGTGATGGGAGAAACTGAATTTTGTTTTTTGTTTTTCAACCCCAACAACTGTACCGTGTGCTTTTTCTTGAGACAGTTGTACTTGGGGATGCAGCAAA
>asm|33039894:asm|3545620
CTAAGGTCCAAAGAAAATCAATAACTAGTAGCAGAGGCAAGCCTTAAACCCAGTTACTTTTTAAACCTTGGTCTTAAATTAGTGCTTAACCAAAACACTAGACTGCCTCAATCAACTTACTTCAAAAAGAACTTGTATCGCTCCATTGTCTTTTGTTCCTGCCTCCTCTCTCCTTCTGTTTTCTTTGCTTTATGTGGAAnnnnnNnnnnnTGGAAAGCAGTATAGTGTAGTGGTTGAACACTCCATCTCTGGTGTTAGACTGCCTGGGTTCATAACCCCAGCTTTAAGCCATTCTAGGTGTTGGAGCCTCAGTTTTCTCTTAGGTATGATGCAGGTGATGATGGTAGTTATCAATTCATAGGGTTGCTGTGAGGTTTGAATAAAATACACAGAAAGTAC…
>asm|9558157
TCAATAACATTCTTTGAAAGTTTTGGCTGTTTCTTTGTTTCACACAAGACTTCAAAGCACATTGATTTTAAAACGCCTTTAGGGGACTTTGATTGTAATTGTATTTATAATCCATACATGAACTTGAGGGAGGATAGACAACTATTCAATATTTTATCTTGCTGACCAAGAACGTAGTCTAATAAACTCCACAGTCTAATAAACTCCCTTTTAAAATTAGCTTGAATAATTCAGTTTGAGGGGCTGTGTTCT
>asm|12730180
TTTTTTTCTCTGTTTATCTTTGATTTTCAGCATTTTGACTCTGACTATAATGTCTGTAGTTTGTGGTCCTTGTTTTATTTTGGGGAAATTCTTAGTGATTATTGTCTTCAAATATTTCTCCTGCCCCGCTCTCTCTCTCTTCTCCTTCTGAGACTCCAATGAGACATATGTTAGGACACTCCATATAGAACTATAGCTCTTGGGTGCTCTGCTCTGCACAAATCCCCACCACTCCTTTCTGGGTTTCAGTTTGAGTAATTTTTATTGATGTATCTTCAGTCAATTGAGTGAAGATAAAAACTGACTTATCTTCATAATTCTTTCCTCTACTGTGTCTTATTTACTGAACATCCTGTTGAAAAGAAGTCTTTGCC
>asm|17500407
AGGTCACTGTCCTTCATTCTCTGAAGAATTTAGCACCTGACTCACTGTCTCTCCATCACTACATGGTGATTCCGTATTGACATAAGTGATCAATCTAACAATCTGGACTCTTGGTTCCTCTACTGCTCCTCAGCTACCCACATCCATGCTCATAACTGAGATATGATCATTGTCAAAAACTGCTCCCCTTTCCTGACCTCATTTTTAAGCAACCCCCGTTTTAACGGGGTTTTAACCCCTTTTAAGGTAGTCCCCTCTCCCTCCCCTCCCCCTCCC
>asm|1247243
TTTCTATCTGTAGGGAGACTGCCTTTCTCTGGCACTGGCTGCAAGCAATTATTTTAGAGAGGCAGTTAGCAACCACCTGACCATCCCCTGATGGCTGCCTGAAGTTCCTGGTTGGGAGTCCCTCTCCTGCCCTGCTCATGCCTGACTACGTACTCTAACAGATGTCAGTGAGGGACAGATGAACCAGGAAGCAATTTGATTGTGATGTGCTCTGTTATGGTTTGGGTTTTTTTACTGTTTGGGTATTTTGAACTTCTTGGACTTGAGGGTTTCTAGTACTGATTAATTTGGAAATTTTGAGGTCATTCAAAAATTATTCTGCCCTGTCTCTGGGACTCCAATTTCATAAACAGTATGTAATTATTTATATTAGCCTGATATTTTTCCTTAGGTCACTGA…
>asm|33038601
AAAAAAAAACAGATTAGGAAAAAGCTGAAAGCTTTTTCTGTATGAATTAGAACAGAAAGGATGATCACTTTTATCATTCTTATTTAAGATAGTACTGGACGTCCCAACCTAGAACTTCCATAGCAATTACGCAAGAAAAATAAATAAAGGACACCCATTTGCATATGACATGACCTGATATATGGAAAAAGAGTAAAGATTCAATCAAAAAAACTCATAGAAGTGATAAACAAATTCAGCTAAGTTGTAGGATGTAAAATCAAAATGCAAAAATCAGTAGTGTTTCTATATTTCAACAGAAAACTAGCTGAAAAGGAAATAAAGCAATTCCATTTATAACAACTCCAAAAAATAAGATACCTAGGAATAAATTTACCCAGGAAATATCTCTACAAATAA…
>asm|12514704
CCTTGGTCCCTCCGCCGACAGTGCCCGACACTGTAGACTTTGCACGCATTAATAAACGTCAGCATCTTTCGCCTCCACCCGGCGAATCTCAGTGTGAAGTATGTCCCCGACCCGCTGTCACTGAACCTTTCTGGCACTCCTAAGAACCGACTGGAAAGTGTTCTGCAGGCACCAACACCAGTGGGTCTTTCCATCACTTTGCAGGAG
>asm|13987493
GAGAGAGAGAGAAAGACAGGAGAGTTACTCACTGAAATATCAGCCATCAAAATCATCTTCTAATGGTTTAAACAGACATATATCTCATATACATCTTTATATGCACAAATACCTCTACACCTGTATAAATGCGTATATACATACAAGCTGTGTGTGTGTGGACAGAGGGAGAGAGGAGAAATATTTACTGAAATGTCAGCCATGAAAATCATCTTTTAATGGTTTAAATATACCTATTTATCATATATATCTCTGTATGCACAAATACC
>asm|12363934
TAGCAAGGAGTGATTTTAAAATTTCCACCTGAGGGGGCTAGATACTGTAACAAGAGCAACTGACATTTTGCAGATTCGATATGGAGTCATGTGTGGAAACCTAAGTGGCACCACCTTCCCATGTGATTCTAGAACATTTTGAAACCTACAGGGCCCAGTGCCCCAGTCAATGGCTTGGCCCCCATCCCTTGATCAGGCCTCAGCATTTTTCACCCGATAATTATTATATAATCACTCCTCACTTTCTTCAGGATTCTCTCTAGGGGAGACTTGCCCGGGC
>asm|33042306:asm|33041505
GAGAAATGGACTCTGATTCCTGTAGGCCAGTACTTCCCAACCTGCAACTGGCATCGTAACTGAGTTCTTTAATAGACCATTCCACCATCATATAAAGCCATTGCTTTACAGTTTAGTAATCATATGAGTTTACAAATTATTTAAAACTGGTGAGCACATGGTTGTTAGCCTTTTGCCTTTGTTCATTTACAGTAAAATGAGTTAGTTCTTTGGTAAGATGTAATGTTTTGTGCCTGCTGCTAAATAAGGCATTCCATCAATTTATAATTATATTGCTACAGGAAGTATGGCAGGAAAGAAAGAAAAATATAGCTCCACAATAATAATCCATTCTANNNNNNNNNNNNNNNNNNNNNNNNNNNNNNNNNNNNNNNNNNNNNNNNNNCTGGACTTTCAGCT…
>asm|33043103
TGCTCAGCCTCCCTCACCACCCCTCCACCTCACCACGTTTAGGATGCAGTGAAGCAGAGGTCAAGAGGAAGAAGAGGTTGATTCTAGGTCTAACTGAGAGCTCCAAGACTGGGGAGTAAGGACAACTAACAGCAGCTTCACAAATTGGCTTGATAGGGACTCAGGTGACCCAAAGCTGGAGAATTGATGTCCTGTAGCTATAACAATACTACCAAGTGACTTTATATCCTTCATCCAACACCCACTAGTGCTAACATCACACAAACTAAGAATTTGACATTGGCACAACTAAGCTAGACTGTACTCAGATTTCCCCAGTTTTTCTAATAATGACCTTTTCCTGCCCTAGCACCTAATCCAGGATCCCATACTGCATTTAAGTGTCATATCTTCTTAGTG…
>asm|23279349
ACTGGGATAATGCCACCACCAACTTTACCTGAAATCTCATAATCCCATTGTTGTATTCCCATCTCTCTACGACTGGCTCCAGTATCTGTTTTCATCAACCCCCACCCTAATAAACTTGTTTTTAATGCAATTGGTATCTAACTTTCCCTTCTTTTGGAGGACAGGAACTAACTCATTTCTTGCACTCCTTATGCATCAGCCATTTTAGAGTCTGACTATAATAGGTGCTCAGCAAATGTTTGCTACATGA
>asm|29080191
AAAGAACCACATGAAGGCTCTACTCAGATCAATCCTAGTCCTGACTCCCACAGCTGGCCTGGCAGCTCCCACAGACACTGAGGGATGTATGGCAGCTCCAGGGCTCTGGTACTGGAGACAGAGAGCTGAATACAAAAGAGGCCGCCTCAAAGAATTCAAAATAACACAGCACGAAGCCAAGTATGGCAAGAATAAAGTCATGCTGCAGAGAGCTCAGAGGCAAACGAGATGATGGGGGCTGGATTATGTCGGAAATGTTCAGAGAAATGGTCTTGAGGGAAAAGGAGGTGGAAGGACAGGCTGTGTGGGAGAAAAAAAAAGGGGATTTCTGGTCAGGCATGGTGGCTCACGCC
>asm|33038847
AGCCAGTAGGTAATGTGCCCAGGGTAACACAGGGTAAATAAGTGGCAAGGATGGGATTCTTTTTTTCTTCTTTTTCTTATTCTTCATCATTCAACTTGAACAAAGATCGGATTCTATCCCAGGCAATCAGGCTCTGGGGGGTTCTTTCTCTTAAACACAGATTCATACTATATAGTAATCCTTTATCAGCCACAGTACCTAGCTCAGAGCTTTGCACACAGTGCCATGCAATGCTTTATCAAATGAATAACTAAAAAAACTCATTGATCTAATTAGCACCTCTTGAACCTTCACTGACCTATGGGCCACTGGGAATCAGAAACTCAGTCTCATTAATCTGAGTGAGACTGCCTGGCTGTGGATCTAATTATGAGCAATTTCAGAATCATAATTACTGTT…
>asm|33039224
ACTCAATGTTATTCTAAAAACACCTTCCATTTGAGATTTCATTTCAGTGTGAAGACATGGCTGTGGGGGCTCCAGGGGACAGCCTGGGCCAGGCCTTCAGGAGGAGGAGGAGGCCGCAGTGGGAGGCTGTTTCCAGGTGCCGTGGGCTAACAGCAGCCCGGCTGAGGCCTCTCTTCAGATAACAGACTTGGCTCTGAGCCACGCTTGATCAAATCAGCACCCTTTTGTCAGGAGGCTTTGGAGCTCCAGGTTCTGGGGTTGAGAGCCGAGGGACCTTGGAGGAAGAACCACTTTCTTCTCACCCGGTGTGGCAGGAAAGGGAGCTGCCAGGGAGGGCAGCGCTTCAGCTAACCAGCGTGGTCTGCTCCCCTCATAGGCCAGTGCTCTGCCGGCCTCAGC…
>asm|33043234
CTCATGCTCCGTGCTCGGCACCTGTTGGGAAAACCCGAGAATAGCCTTTCTCCAGAAGCAGAGTTGGGAGGGCACAGGAGGGGCCATGGGGGCCACAGAGCTGCAGAGTCACCCTCCCTTCTAGGCCTGGGGATGGGGGCTCCCTGACCTGGAGCTGAAGCCCCCATTTGTGTCCAGCCCTGCTGCCACTCTGAGTGACGGGACAGGGGCCTCCGCCCTGGGCCTGGGCCTCCCCACCTGGAAAAGGAGGGTGTTTGCGCGCACCCTTCTGTGGCCTGGGGCGGTGGGGCTGGCCCAGCAGTGACAGTCCAGGTGACAAGGCATGCAGAAGTCACATGTGAAGGGCATGCGACTAGTGAGTCAGGAGCCCCCTGACCCCCACCCCCTCAACTGCAATTC…
>asm|33039385
AAGGCATCGTTTGTGGAAATATTATGTGAGCAAATTGTTACTTTTTAGAAAGTGTTTCTATGTTGGGCAAATACCAATAAGGCCCAGGGTTAAGCTGTGAAATGTGGCAGCGTGTACCATTTTGAGGGCTGAAATCCTTGTTGATCACTCCTTTCATCACAGCACTTTGGGAGGTTTGGGCGGGCGGATACCTGGAGTTCATGAGTTCAAGAGCAATCNNNNNNNNNNNNNNNATAGCAAAATTCTGACTCTACTAAAAAGGCAAACGTTAGCTGGGTATGATGTCACACAGAATTATGTTCCAAGAGGAAGCATCCCAAATACCCATGGTCCCCAG
>asm|16323386
TAGAGATAAGGATGAAATATAAGGAACATGGTCCTTAGAGGCTGGGAAAGACAGTCCTAGGGTGGAAGGTATCAGAAGATTCCAGAAAGAGGACATGAAATTTATTAGAAATAAAACTACCCTAGGGAAAGCTTAAATTGAAGCAGTCCAAAACAACAATCTGTTCTTAATTGTCCATCTCTAACTGTGATGTTGCCCTGAATTTTTATAAGAAAAGTTATTCAGTGACTCTCAGCAGCTTCATCTACAGCGACTCTAACGAGAGTCACAAGGTTGTCAGACATTGCACCCCGGTGCTACCACATAAAATATCATTTTTAACTGTTAAATTGGTCGCTGCATAAAACAGCATCTTGCCCCCAGTCATTGTTGCCCGGTATTTCTAGGAAGCCCGTTTTC…
>asm|20203321
GGTCATCTCCATGCTGGTGAGCTGGAAGGGGAGAGAGTGTGGAACATACTATGTGGAAATGTGTCCATGGGCCAGGCCCAAAGTAGTGCACACCACCCCCACTTCTATCCCAGTCACCAGCCATTCCTACTGCACGGCTAGCTGCGGAGGGGGGTTGTCCACAGGAAGCAGGGAAATGGGTTAGGGTCACGGCTGTCAGTCTCTGCCACCAAACTAACATGAATAATTTTTTTCTTTTTGAGATGGAGTT
>asm|33042578
CTTCCGATCTTTTCAATGCACAGCTGTCTTTGGGAAAAATTAATTTGTCATGTCTACAGTGATGGGGAGGTTATCATTTCACTGCACAAGGAAAACTGTCACTGGTATTTGACTGAAAATAGTTCTTTTCTTGCATGTAAAATGAAGATGGCTTAGATTTAGTGTGCAGGGTCCCATGGTGACAGGTTGAAATTCCGTACACAGTGTCACACTGTGTATCTCCTCTGTAACTCTGGAGACAATAACAACAGTTGATATTGTATACGCAGGAGGCTTTGCATGGGCGACCCCTCTTAATTCCCACAATCATAGTATGAAGCAGGTGTCACCATCATCTACATTATTTACTTGGATTGTACATGGCACAGCCANNNNNNNNNNNNNNNNNNNNNNNNNNNN…
>asm|33039075
TCCAGTGGAGAAGCCCAGGACCCATGGCAGGAATACCACCCCATACAGGAATGAAGCATCTGTCTGTCTCAGGCTCTGATTCCTGGGTTGAGAGGTGGGAGTTTAGAGAGTCTCCAGTCCCTGATAGGCAGATTGGCCTGTGATGACTGTTGCTGTTGACTTTACCAGGGCCGGGGTCATTCCTTGTTGCAATGTGATACACAGCTTCCTACTTGGCAGGTACATGGGCTTGTCTGGAACAGGGATGGAACAGATATTTATTTTCTATATCATTTGCTGCTTCCTTGAGACAGGTGTCCCCATATTTGCCCCTGTCCCTGTCTCTGTCCCGTGTTCATCCAGTTCTCCTCACTTTACCTCACTTTTCTCACATCCTAAAAAGCAGCCCAGAGGTTTCTC…
>asm|17397096
TGTTGCTGCTGGTGTTGGTGCCTTTGCCGCTGGTCTCTCCCCGCCTGGGCCGCCCCGCGCGCCTGCCCTTCTGGCTTCCCCCCTGGGTGTGCCCCCCCTCCTTGTCGGTGTTCCCCCCCTGGCTTCCCCTGCGCCCCCCTCCCGCCCGCCGCGCTCTGCGGCCCTTGTTCCGGCCGTCCGCCCTTCCCTTCCGCCCCTTGGCTCCAACCCCGACACAGTAGCATTT
>asm|22200972
CATCAAGAGAAAGGCTTAAGGTGAAAAGGAATTCATAACAGATCCTGGGTAGCTCACGGCATTGCCGAGAAAGCTCGAGAACTTCTAAGACCATGCATCTGGGAACGCCTCCAGTCGCAGTGGCCTCCGTTCTTAGTCCCTTCTCTCTGGCTTTGCCCCACAGTTGAGACCAGCAGGCGAAACCTTTCAACCCCAGACCCCCCCGCCCCACCTCCCCGCAGCAGCAGGAGGCTGCGTGAC
>asm|23359874
AAAGAAATTGGAGGCAGCAAGTATAGTTTGGTGAGTTTACCTGTAAAGGGGAGCAAAGAAAGGGAGATGTAGCTGGGAGGAAAAGAACAGTTAAGAGAAGATTTTAGCTTGTTTTTAAGATGGGAAAAATAAGAACATGTTTGTAGGCTGATAGGAGTGATCCAGCAGGAAGAAAAATTGGTGTAGGAGAGAAGGCAGAATTGCTGAAGCAATGTCCTTGAGTGGACGTGAGAGGGTGGGAGCCAG
>asm|31783301
TGCTGAGTTCATCATATCCAGTTATCAAGAAAAATTTGAAAGCATACCAAATGACAAAAAAGACAGTTTCAAGAGACAGAGCAAACATCAGAACCAGACGCGACCGGGATGTTGGAATTGTCATACCAGGAACTTAAAACAGCTATGAATAATTTGCTAAGTACTCTAATGGATAGAGACAATGCACATACACAAAAAAATGAGCAATGTAAGCAGATAAGTGAAAATCTTAACAACAAACCAAAAAGAAATGCTAGAGACTAAAAATCACTATAACAAGATAGAAGAATGCCTTTGATGTGTTTTTAGTAGACTGGATTCAGCTAAGAAAAGAATCTTCAAGCTTAAGATATCTCAATAAAAACATCCAGAACTTAAAAGCAAAGACAACAAAGAACA…
>asm|33043117
AACGGTGTTTTTAAGAGCTCCACAGGTGACTCCTTTCTGTAATTCAAGTTGTAAATACTGGATGTCCAATGCCAGCAGCACCAACAGGACCTGAGAGATGGTTAAACATACAGATTCTGATGTCCAACCTGGATCTACTGAATGAGAAACTCTGGAGCTGAGCCCCCAATCTGCATTGTAACAAGCTCTCCTGATAATGCCAATGAAGATCGCTGCCATAGCACCTGTTTATTCTGATGATATAATCAGTGTTGTGCTTCAGTGAATACCAGTCTGTCTTGAGAGATGGAGCCCTGCAGTCCTGTGTCAGAGCCTGTAAGGTTAAAGGCCAAACTCAGCCACACACAAAATCTGCAGGGTAAAGAGGCTACACTGTGGAGCTCTTTGGAGTCAGTCATC…
>asm|33043227
CATCATTAGTCATTAGGGAAATGAAAATCAAAGCCACAATGAGACACCACTATACAATTATCAGAATGGCTGCAATCAAAACACATGACAATGCTATTGAGACTGCTCTCGAGAGTACAGATAAACTGGAACTCTACTGGGAATGCAAAATAATACAGCCAAAAGAGTTGGCAATTTTCCATAAAATTAAAGAGCACATACCATACAACCCAGCAATGCAACGATTAAGTGTTTAAAGTGAAATGAAAACTTATGTTCACAGAAAAACATGCTCACAAATGTTTTTAGGGTCTTCATTCAAAATTGCTGAAAACTGGAAACAATCCAAATATTCTTCACTGATGAGTGAATCAAGAGACTGTATAAAATGGAATAAAAACAAACTCAGAAAGGAAAATG…
>asm|33038463:asm|33042824
TCAACAGTGAGGATGATGAAGCCCACAGGGAGGGTGGGGAGTCAACAGTGAGGGTGGGAGGTCAACAGTGAGGATGTGGAGGTCAACAGTGAGGATGGAGTTGTCAACTGTGGCTAATATAGCAGACAAGCAAAAAAAGCTAAGGACTTAAAAGTCTGTATCAATTCTTTGAATATGGAGTTACTTTTTCCAGCATGTTTTGGTGAAATGGGGGTTGGAGGATTGTTCTGGAGGTGGAGTCTAGACTAATATGGGTGAGAAATCACGGCTGATAGGGAAGCAGTAACACATGGAAGCCACCTCCTTTCCAGGTCTGTGGCCCCCTCTGTCCTGGTCCTCATTAACATTAACTATGATGGATTCTCCTCTCTCTTCTGATCCCCTCTTCACTTTTCTCAC…
>asm|33040355
TGGGATTATAAGCGTGAGCCACCTGCCCAGCTGAAGACAACCTTTTTAATGACACCAGACCCACTTGTCATGACGTCATGGCTGCCAATGGGTACCTGAGACATCTTCTTTTGTGAGATTTCCTTGTTCCTTAGACAGGGTTCTTGGCAGAATAACGGGAGGTAGAGGGGAGGGCATGTGTGAGGGTGTCAGTTACTGCATCTTGAAGAAATCAGGCTTGGGGGTGGGAGCAGAAAAACATATTGCCTTTTGTAGTCGTTACACAAGGCTGTGCACAGCAAAGCTTATTACCACTATACCTATCTCTCCCTTNGTGTTATTGGCTTAGGGGACTGCCACATTCAGAGCAAATCCAAGCTACATTGGGGGGAAGCACCTGTTTTCCTAAGGACCTC
>asm|25734349
GTGATGGAGATGATGATGGAGAGGTTGATGGAGAGGGTGTTGGTGAATATGATGCAGAGGGTGATGGAGAGGGTGATGATGATAACAATGGTGAGATAAACATCTCAAAATTTATTATGATGATGGTGAGGATAAAATCTGCTTGTGGATCTGTTCCTGGAAGTTGCTTTGACATAAGCTAACCGGATGAAATGTATGTGCAGAAACGTAACATGAGTTACTTCGTAGAAAATTTCTCTTGCCTCCTGGCAGCAGAGCTAATGGCTCAGAAGCTGTTCAACCTAATGAATTTGATAATAGCTGAGAAGTATGTGATAGTAACTAAGATTTGGAGGTCAATACAGAGCTAAGAGTTGAAACAAGATGACCTGTCCAATGGATGCAGAAGAAAAGAAAGGA…
>asm|33034617
TTTATCAGTAGATTTCCTTGAATTTTTTTACATATAGAATCTGTTGCTTGCCTTTTATATGTCACACACAGTCACTACTCTTATTTTGCTTACAGCACAGTGGAAGATATACATATTAAATAAGACTTACAATAATGAATATATAATGTTTGTGGTATTTAACTTAAACAGAGAAGAATTCCCTGAAGAAGTTATGATTGAGGTGAAAACTGAATAAGTATTAAGAACGAAGCAGACAATTAGAGGTTATTCTAAGCATTCCCACAGGGGGCATTACTGTATGTGAAGGCTCTTTTCCTCAGATATTGACCCTTCAGAACAAAGTCTACCATTTCATGGTCAGTAGGTATTTCATGTTTTCTTCAAAATAAAGCAGAATAAAGTATAGGATAGTATCAA…
>asm|9390147
TTGATTCTTGTGTTCACTGGTGTTGCTACATTAATGTAAGTGGAGATTTTAGAGCAGAATATAGAAAATGGTCTGACTGGACTGGCGATGATGGTAAAGGAGGTTGAGAAAGCTAGAGTGGTTGGAAAGCACAAGTTTGATTCAGATAGAAAAAAAATGGAGACATTTACACAATAGAGAATGGAGAAAACTCACAAATTGGGAAAAAACATAAGCACAGGTAGCATGTCTACAATAGTGACAGGTCAAAG
>asm|24363208
CAGAGTGAGACCCTGTCTTAAAAGAAAAAATGCTGAGATAGTCCAAAAGCTAAACCTCTTGGGTCAGTTAGCCAAGTAGTGAATGCAAAGGAAGAGTTAAGGAAACTAAAAATGCTACTCCAGTAAATACACAAATGTTAAGAAAGTGAAACGGTCTTATTGTTGATATGGAGAATGTTTTAGTGCTGTGGGTAAAAGACCAAGCCAGAAACAACATTCCCTTAAGTCAAAGCCTAATCCAGAGCAAGGCTCAAATTCTCTTCAATTCT
>asm|33041882
CGGGGTGGGATGGGGTGATGAGTGCTCCACGGTCGGGGCTCTGGCAGGCATTCTGGTCCCTTAGGAGCAAGGAGCATGTCTCAGGCTGCAAGCCCAAGAAAAGAGCCCAGGGAGGGGATTCTCCAGGATGTGCCTCAGTGAGGGGCAGCTCCTGAGGGCGGCAGGAGAGGCCTCAAAGGAAGGGAACAAGGATGTCTCAGCTGCGCCCAACCTCAGCCTGACGCCATGGCGTGTCAGGCACCAAGGGACCCACAGCTCTGCCTTCCTCCTGCTGCAGCTTTCTCTGCTGTGGCCGTCACGCCAGAAGCACTGCAAGTGCAGGTGCGCATGTAAGCACATGAGTGGTATGAACAGGTGCATGCGGGTGTGTATGAGTGTGAGTGTATGTATGTGTGNNNN…
>asm|33041160
CTCACTCACTCTGCAGTGTCAGTCGTCCGGGCAGGTCTGACACAGCCTTCGTCGCTATCTAAGGACGTGGGACACACCGCCAGACTCGCCTGCATTGGGAGCACTCAGGATGTGGCCTCTCAGGGTGCAGCCTGGCTACAACTGCGCCCGGGCCATCCTCCGAAATTAATTTCATATAGGAATAATAGTCGACCGTCGGGAATCTCACAGAGATTCTCTGCGACCAAGTCCGGACAAAGAAGTTTCTTGACCATTTCTGGACTCCAG
>asm|1275533
CCTAAGACACTCACCTCTCAGAGCTGTTGGGAAGAATCAATGATCTTACCTGGGTGGAAGCACCTGGCTAAGAGTGGTAACTTCCCTTCTGATTTGGGTGTCATGCTCAGAGTAGATCACAACTACACATCTGCACACATACATTTTTTGTTTGGTTTTTACTTTTATTTTTCCTTTTTGAGGAAATTATTGCTTTTAAAGTCAATTTAGAACAGCCTGATACAAACGAGCTATGAAAGCAGTGTAGTAGAACAGTTAACAACACTGGCTCCGGAGTCAGGCAGGCTTGGATTTCATTCCTAGCATCAGTTGTGGGACTTCTGCACCTCAGTTTGTTCAT
>asm|28867618
CATGGTGGAGGGAATGTAAGGGAAGATAAAAAGAGATAAAAGGCAAGACAGATCTTGCTTAAACAGGTTTTACTACAAACTGCCTTTACATTCCTTTGTGTGCCAGGTGACTCTCTCTTCAGAGTCCTTCAGAGATTCCTTTGCTGGGGATTTCCATCTGATAGTTCCTTTGACTTTGGTGATTGAATCCCTTTTAGGTAGTCACTTTCAACTACTCCTTTAGCTTCTAGAAGTCTAATGTTCGCCTGTGGGTTGTTGCAATCAGAGTTCCTCACTCCTCCAGGTAACCTTATTCAGCAAAACCATGAATCATTCTTGTCCTCCTTATGCACACCCCAAACGTTGTCTACAGGAAAGATCCACACATCATTTGCCCTGAGAAAGATTGAATCTGGGGTT…
>asm|22357159:asm|33040442
ATCAATTTCCCTTTTTGTTTTTTGTCTTTCATAAATACTAACATACCTTTTTGCAATTTGTTTGCCATATGTATATCTCTCCTTTTTTATCTTTTATCTAAAGTGGGATTGAAATAATCAATCCCACTTTTTATTGAATTTAAGAATTTAACATTTCAATGAGTCTATCGATTTCATCAGGGTTATATTTAAATGCTTGATCTACAnnnnnNnnnnnAATATTAAATTTATTTGCTAATTCTGCATTTTTTTCATCGTGAACATTAATTTCTTCATATTCAACTCCTTTGCTTTTTAGGTAATTAGAAACCATCTGACAAGGAGCGCATGAAGGTTGAGAAAATTTAAGTAGCTTCATATGTTTAATCTCCTCCTATTTTTATATTTTTTATATTTAAT…
>asm|8606005
TCTGAGGTATATGATTAGGGGTCGATTAGCTATACATGTAGCTTCATCTTCACTAGAAAATGTCAAGTGGTTTTCTAAAGTGGTTGTAACAATTTATACTCTCACTAGCAATTCATAAAACTTCCAATTTGCTCCACATCCTTTCCTAAAGTTAATATTTTCACATTTTGAATGTTTTTTAATCCAATGGTATGTCAAGGCATTTACCAGGTTACTGGTGACTTTGTGTACGTTGTCA
>asm|8136952
CTTACCTCAGCTAACTCATCTATAAAACACGAATAATAATGTGCTCCCTATACAATTTTGGGAATTAGTTGCTTGGTAAGCTGTTATGCAGGGTGCCTAAAGCCTGAAGGAAGGCAGCTATGATCCTGGTAACTGCAGCACACGGCCGGCCCCTGAGGGTGCCCACCTCCACCTGCATCCTTCTCAATCCCGCTGAGGCACCGAGTCCTGCCTGGCTGCTC
>asm|33043162
GGACTGGGTGGAGAAAAATCAAGGTCAGATTTCTATTTGTTTTAGCAAGATTTAGGAATGTCAGCCTTGAATATGTGACCTTCTTTGGGTATTTATTGTGATTACTGATTTTACAATGGCTGGTTGAGAATGTGGGACATTCTGGAAGACACCTGGCCAGGCTTCTCCAAACAAGGATATCAGTCTTGAGGATGGTGTTTACAAATTGCTTTCACATGGTCTTTTAAAAGAGGCAAACAAGGCAAATGGTAACAATTTTTTAAATCCAAGTGGTAAGTATGTAGTTGTTTGTTGTACAGTTCTTTCCAATTTTATGTATGTTCAAAATTTTTTGTAATGTTTGGAGGGATCAGTGAATGCATGGTTCATTGGTTAAATTTTATGTTAAGGAAGATATAA…
>asm|17797024
CAGCAGGAGTCAGCCAGGTCAATCTCTGGGAGGCCCAGATAAAGCCGTTTGCCTGGCGCATGGAGGGCTGGAGACAAACAGCCCTCGGAAAGATAATGGGTTTGCCTGACACTGGGCCTGTGAATCATAACAAGATCCAAGGACTGGAGCAAGTCCAGGAATTGGCAACATCACTCGTTCATCACCACACTTCAAAGCTCAGAGTGCAGACTACCTGAAGTTAAATTAATCAACTCTTAACTCACCAAAAATCACCTCCTTTTACTTACTCTTCAAAATAGAGGAAAGAAAAATTTTATAAAAACAAATGATAAGCACAAAACTCAGGTTTTAAACTACCTCTTCTGAGACAGAAACAGCAAAGGAAGAAGTGAAAGGTGCCCACCCTCCATGGGTAGC…
>asm|33041737
ACAGGAAGCATGGTGCTGACATCCGCCTGGCTTCTGGGAGGCCTTAGGGAGCCTTTACTCATGCGGAAGGCAAGGTGGGAGCAGGCACAGCACATGACAAGAGCAGACACGGGTGGGAGAAGGTGCCGCATGAGATGTCACTCACTATCGCAAGGACAGCACCAAGGAGATGGCGCTAAACCATTTATGAGAAATCCACCCCATGATCCAGTCACCTCCCATNNNNNNNNNNNNNNNNNNNNNNNNNNNNNNNNNNNNNNNNNNNNNNNNNNCCCTCTTGTCTTGTTTTATGTCCTCGAGAGCTTGACTTGTGACAAGGGGGAGCACTCTCTCTTAGTCTTCACCATCTGGGGGGCATGATTTTGGGATCACATCCAGTGTCCAATCTGAAAAGATTGG…
>asm|4172296
GACAGTCGGCTCTGATTCTACTTCTCCCTATTCCACATATCATGTCCCAGCTTTCCATGTGTGGTCTTTTGCATGTTTGTAAAAATTAGGAAATTGCCCAAGTTTTTAACCTGTATGCTTCAATTTTTTGAAAAATACAAATATAAATGTAATAACTTCCTTACGGAGTTGTTGTAAAGTTTAGAGGAAGTCATATAATTCATTAGGATTCATGGAAGAGCCACACTTTATGCTAAGCAGGACAGGATGTAGTGGAGAGGTACAATTGAACAAGCAAATACAAGACCCCAA
>asm|33040457
TCCTCTCTCTCCTCTTCCTCCCTTTTCTCTTCCTCATCCCCCTCCCCCTCCTCCTTTCTCTTCCTCCCCCTTACCTTCCTCCTCCTCTCCCTTCTCTTCCTTGTCCTCCCCCTCCTCTTCCCCCTCTCCCCTCCTCCTCATTCCTCCCCCACCTTGTCTTCTTCCCCTTTCTCCTCCTCATCGCCCCTCCTTCCTCCTCCCCCTTCCTCTTCCTCCTTCCTTCCCCCTCTCCTCTTCCTCCCCCCTCCTCCTCCCCTCTTCATCCTCCTCTTCCTC
>asm|18465905
GGTGCTCCAGTGTTGGGTGAATATATTTAGCATTGTTATACACTCATGCTAAATTGATAGCTTTAGCATTATATAATGACTTTTGTCTTTTTTAAAACTGTTTTTGACTTAAAGTCAGATTTATCTAAGAATTGCTACTCTTGCTCACTTTTTCTGCAGGTTATTTCATAATAATAATATGGGTTGTTTCATATTAATTAACATTATTGGTTATTTCATAATAATAATTGTTAATAAATCAAAGGTATTTGAATACTTACTGGTCTGAAAATTTTGAAAGAGT
>asm|11952309
TTCATTATATTTTGGGATCTGCTCAGCAAAAGCTACTTCTTAGAGGAGGCAGATTCAGAACAGACCAAAGCCATGAGCAGCGGAGTGTGAAGTATCAGAAAAAAAAAAAAAAAGAATGGAAGCTAAGCTATGAAAATGCAAAGGAGTAAGAGTGATAGAATGTACTTTGAGAACTGGGAGAAAAGGGTAGGAGGGGTGAGGGATAAAAGACTACAC
>asm|33038961
CTGAGCATCAAAGAGCAATTATTGTCATTTAAAAAATAATAATAATTTTGGTGAAGTGAAACAATTTAAAAAATAAAAGTCTGTGAGTACACATTGCTCAATAAATATTTTATTGTATTTATTTTAATAGATATTTTATAGAGAGAATATGTACATACAGGGGTGATTCCACAAAAGGAATTTCACTTAGCATAATGTCTTCTAGGTTCATTCNNNNNNNNNNNNNNNNNNNNGGTGACAGAATTACATTTCTTGTAAGACTGAATAGTATTCCATTGTGCATTATATGCCACTTTTTTTCTTTGATTCATTTACCTGTTGATGGGCATTTAGGTTTTTTCTAAGTCTTAGCTATTGTGAATAATACTGCAATGAACAAGAGAGCACAGGTATCTCCTC…
>asm|33043021
AAAAAAAAAGAAAAATATAGCAGAAAGGAAAATGTCTTCAAAACACCAGTGATGCAATCACTAAGATCCAAAATGTGGGAAACTATAGTTCAAAAATCCTGGTTTCTTCAATTTGTAAGAGGAAAAGAGAAAAAAAAAACAGAGATGGAGAAGAAACTTATTGATTAAAAGAGACTTAAGAAACTTAAGAGCCTGAGTCTAGTGAACATACTGAAAAACAAATACAACAAAACAAAGCCAAAAAACACTTGAGACAGTGGAGAAAATGTGAATGCTACCTGAATATGTGATGATATTAATAAGTCACTTTTTTGGATGAGATAATATCATTAACTTTAGAGACACATACTGAAATATTTATGGAAGATATGAAATGATGCCTAGGATCAGCTTCAAAAT…
>asm|33040027
GGCATGAGCCACCGCGCCCAGACCAGCCATGTCTTATTCACCATTTAGTTTAGATGAGGGACGTTGACTAAGTTTGTAAGCAAAATAATAAGCCGAGGGAATCCTTTGGAAAATAGATTCAGAATGAAATAAAATGCTTCTGTTTTCCAACAGAAGTGATGGATCCAGCCTACCACCCGATTGATAGTGTCCTATCAATCCCACAACTGATTAAAAAAAAAAAAAACCATAAGTTGTTGACTCTGAGCTAGGAAATGCNNNNNNNNNNAAAAAAAAAAAAACCATAAGTGTACACTTAAAAGATAGAGAAGTGGCCTAAATGAAAAAGATTCTCTTCTGACAGCACTGAATGAGTCTACAGTGCCCTGCAGCTGCCCACAACCAGTGGGCTCAGGCTTC…
>asm|33039103
GCCTGGCTTATTTCATTTAACATGACGTCCTCCAGATTCATCCATGTTGCCATAAATGACAGGTTTCCCTGATTTGATCATTACACACTGTATATATGCATCAAAATATTGCTTTGTATCCCATAAATATGTACAGCTATTATGTGTCAACTAAAAATAAAGGGAATAAGTAAATAAATAAACTAGGTGACTCCTTGTCCGTACCTCTTAGGGCTGTCGTAAGGATTTGCTGAGATGCTACGTGCCAAGTTCCTGGCAGGGAAGAGCGATCTTTAACAGAGTCCTTGCTGGGACTCCATCTCCAGGCTCTCCAAGCCAGGGCTAGCCAAGTCAAATCAATAAAGAAAACCCTCTTTTCTTCCAATTCAACACATTCAGAATTTGAAAATCAATTTGAAA…
>asm|33041837
GAAACAATAAGTGAAAAGTAGAACTCAAAATTGTCTGCCCCACTATGTTAAAACAATAGAGAAAGATGAGCTGGGAACAAAGAGCGCATAAAGCCCGAGGATTGGAGTTGTCAATGGATGTGACAATGGGAAAATCCGTCTGAGCCTGCATTTGGGCTGCTAGGAGGGGATTTGCATCAGAATCCACAGATCACCAGCACTGGGCAGCCCTAATATTTAAAATGCAGATTCTAGACTCAATCAGGCGGGAGCCCAGAAATTTGCATTGTTAACACCTGTGTGTGTGTGTGTGTGTGNNNNNNNNNNNNNNNNNNNNNNNNNNNNNNNNNNNNNNNNNNNNNNNNNNTGTGTGTGTGTGTGTGTGTTTTATAAACACAGAAGGTTGGGAACCATGGATAA…
>asm|33038542
TGGTAAAATACACATAACATGAACTTTACCGTTTTAACTAGTTAATGCACAGCTTGGCGGCATTAAGCACATCCACATCGCTGTGCAACTGTCACCACCATCGGTCCCCAGAACATTTTAATCTTCCCAAATGGAAACCCTGTCCCCATCAAATACTCACCCCCCATTTTCCCCTCCAACCCCAGCCCCCGGCAGCCACCGTTTCACTTTCTGTGTCTGTGAGTTTGACGCCTCCGGGGACCGCACGGAAGAGGAATCGTGTGTTGTTTGTCCCCGTGTGTCTGCTTTATTTCACTCGGGGTAATGTCCTCAAGGCTCTTCCGTGTTGCAGCGTGTGTCAGAATTTTCTGCCTTCTGATTCATTTCTTCAAAGCAAAGCACATCTTCCTGTTTCTATAG…
>asm|33040073
GGAGACCATTTTAGGAGACCATTGCAATTGTTCAGTTGAGGGATGGTGGAAACTTGAACCAGAGTGTTGACAGTAAAGACTTCTAAAAAATAATAAAGTGGATGGGTTTAAAAGATATTTGGAAAGTAAACAGGATTTGGTGATGGGTTAAATAAATGGATTGAAGCAGTGTCAGAAGTGTCTAGGAGGTTTCTGTTTCTTACCTGGATAAGAAGACAATGTATGTTCTCACTCACTGAAGGAAAGAACTTGAGAAGAGAAGCAGGACTTACAGAGCTAATGATCATACTCTTTGAAAATACAATCTTTAAAAGAAAAGAGAATTCATTTTTTAGAGTAAGGACAGTTCTAAAACATAGCTGATTACATACACAAAGCCAAATTTTCTGGGTGGGATAT…
>asm|33042176:asm|31132629
AAACTATCTCCTTGGACCCTCACACAAGGGAAGGAGGAACCTCTGTGTCCCCACTGGGCTCTGACTGACAAGTGATTTGTTCAAGGTCACATGGCAAATGCATGACAGACCCGGTCTGTCTGGGGGCAAAGCCCATGTCCTGGGCCTCCGCCCTCCCCACAGACTCCTGCCATCCATCCTGGAGTTGGTCCTGGCCGGGGTCAGGCAGAGCCAGCCTTAGCAGGGACGAGGAGATGCAGTGGGTCTCCGTGTCCTTCCGTGGGGCTGCAGCCCTCCCAGCCCTTCCTCGACATGCAGGGCAGGGGCTCTTGTTGATGGAGTTGATGCCAGCTGGGCTCAGGACTCAGGCCACCTGCACTCCTGGCCTCTGTGCCTCAGTTTCCCTGCAGGTGGAGAGGC…
>asm|29412286
GTTTTCTCTGCTTTTTTGTTCTATCCTATCCTTCAAAGAATTGAATGGTGCCTGCCCACATTGTTGAGGCCATCTTCCTTACTCAGTCTGCTGATTCAAAAGCTAATCTCTTCTAGAAAAATCCTCACAGACACACCCCAAAATAATGTTTCGCCAGCTATCTGGGCATTCCTTAACCCAAGTCAAGTTGACACATACAATTAAGAATCATAGGTTTCTAAAAGCAATTAGGATA
>asm|33041017
CCTATTCTAATTTTTGAATGCAACAACTGCCTCTTACAAAACAGTCTCGTTAAACTATTTTGGTGATAATGAATTCTTAAATAAAATAAAAGAGCCTGAAAAAAGGCTGTATTCTGTAAAATTGAATTACTTTCTATCCAGNNNNNNNNNNNNNNNTTTATCTTTATATTAAAATAAATATAAATGATTGGTTGATGAAATTTTTGCCTTTAGACACTGCTGCTGAATCCATGGAGAAAAAAAATTTCCAGAAGTAGGCTCCCTCCGCTCCAGTTCACCCAGGGAAGGCGCGGCGAGACAGACTGAGGAGCGCGGCTGGGGCGATGCGGCGCTAGCCGCGCGTGGTGGCGCTGTGTCTGACCTGCAGCTTCTGCTCCCTCCTTTATGCCTTCAGCCAGC…
>asm|7964999
ACTCTGTCTCAAAACAAAAACAATAACAATAACAAAAAATAGTATTTATTGGTGGAAGGGAAGAAAAGCCTGAACTACAACTGATGGACTACTGGAGGGTCGGTGTGGACAAGTCTGAGAGTTAAAAATTTCAGGGAGACCGGTCATAGCGGGGGCCTCTATACTTTTGTGAGTTTTACTTCTAGGATCAAATATCAGAGAAAAATCTCCTCATGCTTCTGGCAGGGGGAAAGGAAAAGGAACCATTTTGAAACAGGCCAGAGCATTCTGTTTTTTGTTTGTTTGTT
>asm|23377180:asm|21945679
CCAAGAATAAAATGAGCTTCAAGCACATTCCTGTGATTTCCTTTGTGAGTAACTTTACGAGGGTGCCCAGAAGGGTTTTCTTTCTCCATATACCCAGAAGCTTCCATGCTTTCAGCAAGGAATGACCCACATTTAATCTTGGGTTGGGTTCATACACATTTCCTCTTTGTTTCCTCCCTGGATATGTTTTGCACGCCAGTGTTGCTCGCATGATTCGCAAGTCCCTAATAACAGGCTCATATTTATGCAGTCGnnnnnNnnnnnGCAAATGCATGGGACATAATACCTGTATTTTATGATGACAACACCGATTATAGAACCTGGATCTGCTGTCCTGGAGTATTCCTGGCAAGTTCTCTGTTTTATAACTGCCCTATGGAGGCAGGGATCTAATGTTGA…
>asm|25469124
ATAGATGGCACCATCATCTACCCAGTAATGAAAACCAGAAACCTGAGCATCGTCCCTGACTTATCCATTTCTTTCACCCAATATCAGGTCCAATAATTCTTCCTCCAAAATAATCTTCATTCCAGGCTTTTCCTCTCCATCTTCAATATCACCTCATCTCTTTCCTGAGTTAATGGAGTATACTATTAACTGGTCACCTGGCTTTCACTTGAAATCTCTGCTAGTCCAATCTCCTCAACAAAAGGGATCTAAAAACATAAGTCAGATC
>asm|33037770
AGAGAAAAAAACACTAAATAAAGTAAAAAAAAAAAGAATACACTGATTTTCTTTAATACTAACTTTAATGGAAAAGACTAAATAGGATTAATAATAATGGCAACACCTGCTGAGTACACAATAGGTAGCCAGCAAAAAGATAAAGATTTTACAGGATTGCCCATGTGTACATCACTACAGGCCTATGAATAAAATATTTTGGCTTATTTTTCAAATGGCTACACGGAGGTCTAAGACAGTCAAATGTTTATCCAAAGGTTTTGCAGCTTGTACAGCACAGCTGTATTTAAACTCGTATCTAACCATAATAGCGAAGTCAGTAATTCTCAAGTTTCATTTCATGAAAGATACTAGAAATATTGCTAAAATGCAGATTCCTAGAACTACACCAGACCTCCT…
>asm|33033726
TGAGCCAAGATCGTGCCATTACATTTCAGCCTGCATTTTCTAGTATTTCATATAAATAGAATCAAGGTGCATGTGCTAATTTTTGTCTGAGCATACAGTATGCTCACTCAACATAGTGATTTTGAGATTTATCCATGCTGTTGTTGGTGTCCATAGTTTGTTCTCTTTTTTTAATTTATATATACATATTTTTTGAAGCAGGGTCTCACTGTGTTGCCCGGG
>asm|33038661
TGCACTTGCGTTTGATCTCCACCGAGCCACAGTCAGGGATCTCACGCTTGATCCTCAACAAGATGTCTCTTGAGGCCAATCACCTAAGACAGGCTGCTTGTAAGGAGAAAAGTCTAGCGATTTCTTCCCCAATTCCCCCCATGAATCTTATTCACCTCGCAAACCCACTGATTCGTCTAGTTGTTCAGCTCTTCAAGTTCANNNNNNNNNNNNNNNNNCCCATTACCCTCTGGGTCACCAGGTCTAGTCAACCAAATCATCATAAAGTGTCCACACTTGATACAATGGCACTGAAATCACACGAAGAATTGAGACAGACGAAGTTACGTGTGAAAGTCACTGCGGTCCCAGGGCCGGAATAAACATTAGAGTGTTGGCACTGAGAAGTTGCAAAATCTT…
>asm|21901311
CTTTTAAGCTCCCTTGGCCAAAAGTCCTCCCACTGATCTTGCTTAAACTTAGATCCACTCCATTTGGAAAACATTGTTTATCACCTTATGCAATAATAACAGGAAGACATATGAGGCTGGACAAGGGCTTACATGAGCCAGTTTTACCCAAGGGAAAAAATACTGCATTATAGCCAAGGATTTCTTAAAACTTAAAAAAACACAAAGTTGGTAACAGAACCTTTCCACTATGAGCTCCTGGGAGCCAAGGACTCCAAGGATCTCAGATCACACCCAGTTGACTTTGTGTACTGGAAAG
>asm|14255569
CCAATCTGCCCATTGTCTTTAGAACACATGTATTATATGCAAGAGGCAGAGTCTTGCTCAATTCATGTTAGTATCTGAATGAATATGAATTAATGGAAAATATATGCCTATATTATGTATAGATTTATATGACAAATATCTTATTTACTTCCTGTTTAATGTCTGCTCACTGACCACAATAGCTCTGACATCCCTTTGCTACATTCTGACTGACCTAGATCCAAGACTCTTGGTGGCAATAAAGAGATTATGCTGACAAGAGTGGTAAGGAATAAAATTTACTAGTTTGAAGACATGCATTGCAGATTTTCTGAACCTGTGTTGAAGTATCTATTATCGGTAATACCTGTAGTGAAACCATCTTAATATGTATTAAAATTTTA
>asm|4670335
ACCAATTTATACTCCCACCAACAATGTATGAGATTGAGTTTTTGCAGATAAGTGAAAAATGCTATTTCCTTGTAATTTTAATTTTCATTTTCTTATAATGGGCTTTTAAAAATTTTTAAAGAGCTAGTCATTGTTTCTCTTTAATAAACCCCTTTTTAAATGTCTGTACATTTTTCTATTGGGTTGTTAATATTTCTTATTGATTTGATTTTTGCCAATCTGTCATTTATCTTCTTACTTTGTTC
>asm|33039746
TTGCTCAGGTGAGACCTTAGAATTTCCAGCTTGGCTTACCCAGTTGTCCCCAGGCCCAAGGAATTTGTTCAGCTTCCTTCTTGCCCTACAAAAGGATGGCCGCAGCACAGATAGAATTCAGGAGGCACTGGCTCCAGAACCAATTTGTCTCCTGATTCTACCACCTCCCACATCAACTGACAAATTCTTCGGAGTCCATCAGCAGGATTGAGCCCTTACCCTCATCACCTCTCTAAATTCCCTCCACCTCCCTTTCCTCCAGTTGTTAAACTCTGTTCCCAGAATTTCTCTCCAAACAAACATGCCTCATCTGCTTGCTTTCACCCCTAATTCCTGTTCTTCTCCTATCTCAGGACTGAGCTCTTCTTTCCCCATTGCTGTGAGAATGTAGATTGCACC…
>asm|1788704
TAAGTCGCGCTGGTGGGTCCGTCGTTTATGCTGAGCCGGTGCGGGGGCGATTTACTGTCGCCAGGGACGATGCCTTGAATTCTCTGTACCTGGACATGAGGGCCCTGACAGCCGACGACTCGGGTATCTATTTTTGTGCGACCCTCGCCGACCAATTCAGTGCCTCTCCGCTACCTGGTGCTCTGGACATTTGGGGCCAAGGG
>asm|33032435
GCGCTCGTTGACTACATGAATAGTAAATGTGACCCGAGGTGACTTTTTAAGGGTGGTGGGAGAGAGGAAGCCCACAGCGCTGGTGTAAGAGGTGGCACCCCTTTTTTGGCCTTCTTTGCTTCTTCTTTTCTCTGCCCACTCCCAAGGCCCCATCAGTGATTCTAGGGGGCATCCCCCAGGCTGGGGCACTGGAGACCCTCACTCACCAGGGACAGCTTTCCGGACTT
>asm|16532822
AAAAAGAAAAAAAGAAAAAAATGGAACAAAGAAGACTTGATGAATCTAACAAAAGCAGGAAATGGGGGCTGTCAGGGGGACAGGAACAGCAAAAAAATGCAGCAACTAAAACCCCAGAGCTAAATGCCAGGAGCAGGCCCCATATGGAGTCATCACAACAAATGTGAGCAAATCAAAGTCATGCATGAAACAGCAGATACACACTTTTTAGATACAAATTCACAATCCACACGCCCACTGTCACTGAGGCCAACCCCAACCACTGCCCACCCCACATGCTGGCCCCAGCCCGGTGTCCCTAACCCCACAGAAAGACCTCAGGCGGGAAGTTCATGGGAGAGCCAGAGGGTACGTGGAATTGAATAGGACAACATAATCATTTTTAAAAAATTATTTGGG…
>asm|2786459
TCTTGCCTTTCACAGGTAACAGCCTCCGATAAGAGCTAGTTTAGAAGATAAACAGTTCCTGATGCCAAGGAAAATGAGCTATTAATTGCTGGCTTGCTAAATATGTTGTAAAAGACGGTGAGCGGTGGATGCAACATGGGGAGAATTTAACTGGATTTGGGGGTTGATAAACTTCTTAGGTTATCCACACGCCTGCTATCTGATGTTAATTACAACAGAGGGAAGACAGCTGACGGGCGTTTAGCTGCTGGGTCATTACATCCTTC
>asm|28125617
AAAAAGGTTGGGGACCACTGCTCTAATGAATGGTGCCCATAGATCTGTGATCAACTGTTAATTTCTCAAACTACTAATGTGTGCCCAAGATTAAATTAGATACTGTGGGAAAAACAAAAAGAATATTCAAGATGCAGTAGTCATATCAGAGAGATAAAACTGAACAGTGTAAGTGGTTAAGCAATAAAAGGCCTGTTTTTAGCGATGATCAAAACTTTCACCCAGTCTTTTACATAAACCTCAGTATTAACAAACCTCGGTATTAACAAAGCATTCCTATATGTACTTGCCCATTTCCTCATTATTACTTAACATGCACAAGATGTAACTCGTGGAATGTCAATAATGGGCACCTTGTGGCTTCATATTCTGCCACCCATTACCTCCTGATAGCCCAAA…
>asm|33039561
TGAAATATTGGGGGCTGGTTCCCCTGATAACTAACAGAATAAAATATTTTAGATATATCCAATATATGCTTCTTTATTCCCTTGTAACTTATATACAGGTATGCTTATGAATTATGTTAGAGATAAAACACATTAAGATAGAAAAATATAAAATGATGAGATAGAAATGGACTATACAACATTTAAGACCAAATCATCTTTATTTTATTTATTCACAGCACAACTTTACTGATATTGGATTTCAAATACTTTTCCTGATCAAATCTGACTTTCTTGGGACTGAGTTTTTAGTAGATCTGTTTAGATCATTGTAATACATTTGTTCTATACACTTTGTAATGTGGTTGATAAAAGTTCATTTCTACCAGTAAAAAAAATTGTTACGTCTGTCATTGCTTT…
>asm|8759316
AAAAAGAGAGAGAAACATGAAGAGAGGAAGGAGATGGAAGGAGCCAACAAAGACACGTTTATGTGTAACATGGAGTCACCCACAGTTGCAGTAAATCCCCGGTCAAACCAAAACTAAATAGGTCATGCATCAACACATACATAACATAACTGCAACAGAATTAGCCACAAAAAAATGCATAAACCTAATTATTTATTCAGGCACCCCACACAAATCTTATCATTGCTGAATTTTTATCACATGCCTAAAAAAATGAAATATTCAGTAGTGAAAGGTGAGCAGTAGCAAA
>asm|33040673
AAACCCAAAAAAACAAAAACAAAAACTGCTTTTCACTAGGGGTAACAGAACACTCAGCTGGCATAGGTGTGAAGTTTATTTTAAAACATTCACCTAGCGAGAAATCCAGAGCAGCAGGTCTGGGGTTCTTGCAATGGCCCATCAGGTCTTCCCCACAGGGCTCAGACTCCTTCTGTCTTTTCCCCGTCCACCATTTTTAGCATGTTGGGTCTGTCCTCATGCTGCCTCATGGCCTCAAAATGACTGCTCTACTTCCAGCATCTCATCTATGTTCCAGTTAGAAAGAAGAATAAGCAACTCTGCTCAGGAAGGAGGGGGGACTTCCCTAGGGCCTTTGGCTTACATCTTCTTGGCCAGAATCATGATGGATGATCACCCCAATTTCAACAACATCTGGAC…
>asm|30262681
GAGCCACCACGCCTGGCCTCAATTCTGTTCTTAATGGGGTTTGTCCCCAGGAGAAACTATTTACCAGCGCTTAACCTGCTGGGTTTTATCAAAACCTATCCAATCTGGGGGAAGGGAAATAACCAACTCCAGCCCCCTCTAGCTATCCTGTCCCACCTAAACGGGGAAAACTGAGAGGCAATTGTGAAGTTTACAGTTCGGGGCTGCAGGCTCACCGAAAGCCTGAGACCTAATCATAGGACTATGGAATACTTCTCCTCCCCAACACCTTACCACCATGTTACAAAAGGCCTTTTTACTACAGTTCCTTTTACCTAATACAACATATCTGCTTTTCAGCAAAAAATACAAGGCATATTAAAAGGCAGAAAACACAATTTGAAGAGACTGAACAAACAT…
>asm|33041648
TGCTGGGATTACGGACATGAGCCACTGAGCCCAACTTAATCCCCAAATTCTATCCTATCCTTAATATTTCCCCATCGTGCTTCAGAAAATATTAAATACCTCCTCTATGACTCAAACCTCTGACCCGTAATACCCATGATATTACACCAAACCATATATTTTCTAACCCCAATTGTGTATTGAATTAAATATATGGTATCAGTAGGATAAAAAACTAAATGTTATTAAATTTGATAATTATAGGCATCATAATATTTAATCAAATAATAGTACATGGAATTTGGTACATAGTGAAAAACATTATACACCACAATTATTAAGTTCTTTTTTCAGCCAATCAAGGGTTTCTCACCATTCTAAACCCATCCCTTTCGATATACTATGTAAAGTAACTGACGG…
>asm|33039027
AGAGTTACTATTTCTATGTCGATTAGGTTATACATTGTCGAAGTATAGTTTCGAGTTAGATTTCGTCATTTTATTTTCAGTCTTTCACTGAAATCGAAGAAGACAGAAATGGCGCGGTTGTGGTGGATATCAACAGTAGCAATACTGTTGTTTACTTCGACGATTTTGGTAACATACGTTGAAGCTGGTGCCGCTAAGTCTAACGAAGAAGASATTGTGAACAAAAGTGAATTTGGAGGGTCGAGAAAGGATGCATCGGGGTGCCACAAGCCGGGCTACCCTGTACCCCCTCATTCTGACTGTCCTCCACCTCCCCATGCGCAGCGTCCTCGTCCTATTCTGCATGCTTAGTCTAACACCATCAGGCTCGTTTATGTTTTCTGTTGTTGGTCTCACCGG…
>asm|7625592
GGGGGAGGAGGAGGAGGAGATGGAGATGATAATGATGGTGGGACTGGGGCAGGGACTGGGTGGACTGCAGGTAAGACAAACCCTTAAGCAAAGCCATGGTGGGAGGACGGAGCACAGAAGCCCAAGGGGCACTCAGGAGATGGGACTGGGATGCCAAGTTCTCAGAGATGAGATTGGGAAGGTACCAGGTGCAGTTACCTCGGAGGGACCAGCTGAGTGCAGTCGCTGTGGCACCAGTTCCCATTTTAGAGATGACAACTGAGGGTGAATGGCAGCCAGTGACTCCCCGACCCAGTGACTCCCCAACCCTGTGACTCCCCCACCACAGTGCGAGTGATCCCCCCACCACAGCACCAGTGA
>asm|33042290
TGGCTTTATAGTAATCTACGTAATCTGGTAGTGTGAATTCTCTGAGTTTATTCCTATTTTCCAAGAACGTTTTGTTATTCTGAGTTTTTATTTTCTTGATTTTCCATAGAAGTGTTATGAGTAAGTTGTTGATTTCTACCAAAAAGAAGCTTATTGGATCTTGTTTAGGATTACATTAGATTCATCAATTGCTTTGGGGAAAATTTACATTTTATGAAATTATCCCTTCCAATTCATGAAAATTGTACAAATCCCTCTTTATTTAGGTATACTTTAATTTCTCTGGAATATTTTGTTTTGTCTGCAAAGCTCTTGAACATTTTTGTTCAATCTAACCCTGTAGGTTTAGTATTTTTGATCATATTCAAAATAAAACTTTATAAAATTTATTTTTCCAAT…
>asm|33042531
GAAAATAGATACAGCACACAGTACCACAAATAGGCAATGCTTTAGCATGTTTGAGATGCATAGTGAGAAATGTAGATATGTTATTTCACATTTCATAAAAGCACAAGGCTTTTGTAGGTTTCAAATACAGAGAATATACCAGGAAAATCATCATTCTGCTCTTAACATTCTTTCAGATTTCCAGGTATTTCTCTAAGAGCTTTCTTTCAATATTTCACTCTCACCATCAGGAAATTATTCTTCATATTTAACCTATTACTTCATGCTGAGGTTTAGCCATCTCTTTGGGATTCTTTAGAGATAGAGAACAGCTGGTCCCTATTTTCTACATAATAATCCCTCATAAACTTGAAGCCTTCCATAGTAATTTTGTCTCTGGGATACATAATCTTAATTCCT…
>asm|24890351
TTTCTGGTGAGCAGCCCTAATTCTGAAGCTAACTATGGGCTTCCATCCATCAGTCAACATTAGAAAAGGGCATCACTTTGGATATTCTCGGGATGTTAGGAGTTGTATGCCAGGAAATGGGTTGAAGGCTGTGTACTTCATAATATCACAGGTTTACATTATGTATTTTTGGTGTATCAAATCCGCAATATCATACTGTATCACTTGAAAGTAAGGAACTTACAAAAATATACTTTTGCCAAGCACAGCGGCTCACGCCTGTAATC
>asm|33041500
TGGTTATTTGAAGTCACAAGTGTTTAAAGAAGGAGTCTTTAAATGTTGCTCAGTTAAATAAATCATTTTTTCTGCTCAAAGTTTGCTAAATCATGAGAGCAACTCATTTTTGGGACCTCATGTTAAGAATTTTGGAGAACATTAGGGTTGAGTATCATGTAAATTATTTAAAAAAATAAAAAAAGAATTTTGGAGAACACACTTTTTATAAAACAATACACAGAGATTACTGATGTTAAAACAGAGGCGTGAATAGACTTTGTCCTTTTATTCAAGGAAATATGCTCACAACAGTGTCAGTGATACCTATTAATTATTGGGTGTCGTATTTGTGGTGCCACGCTAGAAGCTCTACATTCCTTACCTGTAATCATCACAGCACCCTGCTTGGTGGGTATC…
>asm|14098191
GACAATCTAGGGCAAAAATGGTAGCTTAAAAAAGGCATCACTGATTATAGAGAGAAGTAACATTTTTAAAATACAAGTAACTTATCATTCCTAAAATAAGATCCACTAATATATCACTCATAAGCAATGTCCTTAAAAGAACATAGAGAACAACTAAAATGAAAATAAGATCCCAGGTTCAGTCAGAGGAAAAAAAAATGAATGCAATGTCAAAAGTGTC
>asm|25535017
CAATACCAAACTCCTAATTACAGGCTTTGCAGTATGTGTTAATGTCTGGTAGTGCTGGCCCCATATGGCTCTTCTTTTTCTAGGTTCTCCTGGCTAGCTTTGTGTTTTTGTTCATTCAAATAAACTTCATAATCAACTTACTGAGGTCCAGAAAAAAATCCTGGTGGTATTTTAAAAATCGCAATTGTATTCAATCTGT
>asm|33038633
TGATACAAACCCCAGGACACCCATGCATCCAAATAACCAAAGAATAGTTCCTGTGATATTCTGCCTTCCTCTGCAATTCACTTTTTTGACCCTAAGAGTTCACAATCCAAGCACAACCAAAATGTCCTCTCCCAAGATACCCAAAAACTCTTCCAATTTTGGTATCAGATTCAGTCTAGTAGTCCAGGATTTCATCATCATAACAGGAACAGGTATAGATAAAAAGTCTTTGGCATATCTTCTCTCATTCTGAAGACCTCATCATCGTGGCTATTGAGAATGAAATCACAACGTCACTGACTATCCCAAGGGTTCTGCCTCCTGATGACGTTGAAAAGAGCAAACTGTTGAAGTGAAAAGAAGCACTATGAGTGAGGAATTTTGGATGTATCAAAGCCT…
>asm|33040137
CCATATTTTAAAAATGGAAACTCATTTCTTTTTGTTTCTAATAAAAGTAATATGTGTTTATTCATTGAAAATATGTATAGAAGTTTAAGACCTCTCATAATCTTACCCTGTAACTTATCTCTTTAACTCCTAAAACAAATTAATTTGGGCATGTAACTTATAAACACAAAGGCACATATACACACACGCTACAGTGCTTATTTAACTTAATACATATGCTTTGAATATTTTAACGGCTGAATTGTTTACTACTGCCTTCATTCACTATATTTTTAAAGCAATTTAGTGTACATTTAAAGCATAGATTATTTGATCAATCTGACAAGCATTTTTTTCTGCCTGCAATTGCTTTTTTACTGTTGCAGAAATTACTTGTAAACATCTTAGGGCATACATATT…
>asm|18055132
CGAGACCTCACATAACTCCCGCCTTGCCAAGGTCCCTCACACCTGCTCTCAGTAGGGTGAGTCTTTCTTGAAAAGTGAATGTGTGCAGGGAGGGGTCAGCTAATCCCACTGAACAGTTCCCGGCAGGTAATTCAGGGTAACGTGAAGGCCTCACAGTCACGGACATCTGGAAACGAAACAGCAAGGAGGCAGGTGTGTGTCCAGCCCTGAGGCAGCAGGCATCAAAGCCTGCTTACAC
>asm|32910615
TCCTCCGCTACAAGTTACCGTGGCCAAAAAGAGGGCCCCTTAGTGGACTCATGGGGCCTGGAAGATGAACGCTGGGCTGATGTTGAGGGATTAAGCATTGATTCCTTAAGGCCTCAGGCAGCTGCAAGCCTGGAGATGGCCTTTCATTACCAGGCAGAGGGCCTAGCATTCAGTTGAATGCATTCACACAAGGTTCTGTTTGTGACTACACCAACCAT
>asm|33042640:asm|1456497
CAGCCCCTTCTCAAAAGATATAGCAGGCATCTCATCCATCCAATCACTGCATCTAGCTCAGTGTCAGTGATTTCTGTGTGATGTCCAGTTCTCTTCATCTGGCTGTGGCTCTTTTAGGTCTGCAGAACCACAAACTAAAACACTATTCTTCGACTATCCTTGATATAAACAGGTGGAGCAGGGGCAGGATAACTGCACAAAATGCCCATACACAAATGGAGGAACATGATTGCATAGCAATAATGAAAAATGGCTAATTAATTACTATAGTATAATGCAGAGGGGCAAAGCATTATAATAGATAATATAGTATAATGnnnnnNnnnnnTTTTTTTATTAGATTTATTCTCTTGGGGAGTAACTTTCTCATCCATTGCACCTGGCCTCCAGTCATATCTG…
>asm|28947591
CTGAGAGATGACTCTAATGTCTGCCACGTGGGACAGCTAAAACTCTGATGCAAAACCTGTGGTCTTGCTGGGTGGAAAAACCAGAAGACAGAGTTTAGGGCAGCTACAGACACTGAAAACTGAGGAGAGGAGATCTTAAATAGGAGAGACCAACATGGGAAAAATCTTGTATTTAAACTTTGCCAGGACATCTGGCTGACTCCCCCAAGCCACACATGCATGGGGTAGACCCCAGGCAGTCTGGCTGGGGCTAAATAATTGGAATCAAGATTTGAGCTG
>asm|8517572
CCACCACGCCCGGCCTCAATAGAAACTTAAAAACAAACTTTACAATAAATCGTATAAAGGGAGAGAAAGTGCAATACACGTGCATAACGATTAAGAGACTCAATATTTTAAGGCGGCTGATGGAGTCTTCAGATTCACTTGTAGGTCTCATGTAATTCAAATCAACATTTCAATAGTTTTTTCTGTGGAACTGGAGGAACTGTTTGTAAAATGTAAATGGGAGTGGCACTAGAAAGAGAAGGGAATGGGGAGGGGAGGAGGGAGAGGAAGAGTAGGGGGAGGGAAAAACAAAGAGGAGAAAGAGGAAGAGGAGGAGGGGAGAAGG
>asm|33038146
CATATTCTACATGGTTTAGAGAGCTTTTCTGTCATAAGAGAGTACTATTCCTGTTTCACCATTTATTTCAGTATTAATATATCTATGTATGCATTTCTTTTTTACATCAGTGTGTTTAATAGTTTCTTATTTCATTCACTAGGTCATAACCTTTTTCTATTATTGGTAGTCCCTTTAAGACGGCTCATTTTCTTTTATACATGTCTCCATTGTTCTTTGAGTACATCTCTGTTGTCTACCANCATTTTGTACATATATTTCCCAGCAATGGAAGCAATTGTTTCTCCAAGGACACTGGTTTCTCTTTGTAAAGAATGATAATTAGGCCTGGCACGGTGGCTATCACCTGTAATCTCAGCACTTTGG
>asm|33032885
GTGAAGTGATGGTCATATATTTTATAGAGTATCTCTCTTTTGGAATTCATCTGGTGTTTTTCTCATAATTAGATTGAGGTTATGGGTTTTTGAGAGGTAAAAGTGGTAAAGTTTCATTTTTATCATATCATAGGAGTATTTATTATCAACATGCATTATGGTTGTTCATGTTGACCTTGATTAATAACTGAGACAGTGTTTGTAAGTTTCTCCACTGTCAGGTTATTCTATTTTTCTCTTTTGTATGTTATACTTTTGGAAGAAAGTCACTATGTACAACCCACTTTTAAGGAGATGGTGGTTATGCTTCATCTTTCTGAGGGTGGAATGTGTGCATATATTAGTTGAAATTCTTACACATGGGAGATTTGTTAGCTATCTGTCTATGCGTCATCTATC…
>asm|33034784
CAGCCTGGGTGACAGAGCAGGGGAAAAAAAAAAAATCCACAGGATATTCTAAACCACAATTTAAAATGTAATAAATAATTATTGGATTCAGTTTAAATATCTTGAAAGGTGAAATAGAGGAATTGCTGGCTGAAATAACTGACCTACTTGTAATTAATGCCAAATATGCTAGACATGGGGAGTGCCCAAAAGAAAAGGGTTGAAAAGTGATCCTGGCTAATAAGAATATCTGAATATATATTTTTAAAATATATACAATAGGAAAGGAAATGTTTCCATGTAGTATGAAATTGGGAAGGAGAAGGGAGAGATACTAGTGATATAGTCTGTTCACCATTCTAAAACCCAGAAATACCTGAAAATCAAACCATCAAATCAAAATAATGAACTAAAATAGAG…
>asm|9450066
AACAACCTAATATATTTTTAGACTAGTCAAGAGTAGTCGTGAGAACAGAGAAAAGAACATGGAGTTTGATCTGTAACTGACTAAACAATTCATCAAGATAACCCACTACTTTCAGACCAGCCAAGGAAACGTGTGCTACTTCTAAAACACACTGACCAGAACTTGGCTTAGATCTAAGCCTTTCTAAAAATGCCCACATGGGATAAACTTTAGTTCTCAATTGGATTCTTTT
>asm|33040464
CAAGCAAGCAAAATCCACAGAGGCCAGGAATAAAGGGACCAAATGCCAGAGAGGGAGTCTGGGCTGCAGCAGCCCCACAGGAGGGGCGGGAACATCTGCAACTTGGTCTCTAAGTATCCACGTGACATTAGGTCCCTAGGGAGTTGGAAATTAAATCTGAAACCCTAACAGAAAGATGGGGCCCTCCTCAGTAGAAGAGCACACTAAGAAAAATCCCTTTGGCAAACACAGATGGCAAGCAAGCTTATCCCACTTTCCGTGGGCTCCAAAATGGGGGAAAAAAGTGTTCCCTTAAAATTCATTATTGCAGACCTGTTCTCATCTGGGATTGGGGTTCAGATTTTTATTATTTGATGTAATAACCAACCACCACACTTNGGAATTAGAAAGTCCACCGTC…
>asm|28667029:asm|32785742
GATGTATGAGAATATGAGTCTGTATGAATGTGACTGGGTGTGTGTTGTGTGTGCACATCTGGTTGCCTGTTGGTCTCTGAGTCCTCTCCCAATGTCCCTCAGAGGGAAGACTGATGGGGCCACTCTATGGACGGCCCGTGTGAGGAGACCCCTCAGCAGCCCTGAGTGAGGGCCTGGCACCCGGGAAGTGCTCGGCAGCTGTGAGCCATTACCGTATCAAGATTTGTGTGTATTTAGTGACAAAGGCCCCTGTTGCGTTTCTATTTCCTGCAGGAAGAGTGATTGCAAAGTGGGGnnnnnNnnnnnTGTGTGTGTGTGTGCCTGTGTGTATCTATGTCTGTGTGTCTTTGAATGTGCCCATATATGGGAGTTTGTGTGTGTGTCTTGGTGACTATGTAA…
>asm|27730399
CTCTGTCCTGCCAGCCACCCTCTGCCCCATGACCTTTGCAAGTGCTGATCCATCTGCCTGACCTGCTTTTCCCCAGATACCCACACAGTTCACTTGCTGGCCTCACTCAGGCCTTTGCACTGCCTGGCCTTAGCAGAGAGGATGGCCCAGTGTACAACTACAGCATCCCCAGCCCAGCAGTGGAGCCAGGGGACAGGGGACAGGCCAACCCCACCTCTCCTC
>asm|33040888
AAAAATCCTGTGCATGAATGTCCACAGCAACGTTATTCATAATAGCACCCAAGTGGAAACAATCTAAGTACCCATCAGCTGGTGAACGGATAAACAGCATGTGGCACAGTCACACAACGGACTATTATTTGGCTATAAGGAATGAAGTGCTGACACATATTGTAGCGTATTGACACATGCTACAATATGAATGAATCTTGAAAACATGATCCTGAGTTTGAGAAGCCAGGTCCAAAAGGCCATATATAGTATGGCCTCATTTANCAGAACAGGCAAATACAGAGACAGAAACCAGGTTAGTAGTTGCCTAGGGTTGAGAGCAGGGAAAGGAGGGTGGTGATTTGGGGGTGATAGCTAAAGTATGTAGGGTTTCTTTTCAGGGTGATGAAAATGTTCTAA…
>asm|33040661
ATCAGGTCCAGAATCCCCTGCATGCTTCCCCACAACATGGAATTGAGGGCTCAGGCACGTGGCTTACAAGGCCCCACCATGCCAGCGCGCCCGCCCCACCTTTCATTCATTGCTGATTGCTATGATTTTTCAGGTTTCTCACTGTGACAAAGCTCCAAGGGATCATCACCTTATAATGAACGATGCCTGAAACCAAATCTGCCTCATGCACTGTCTGGGATTCATAGAACCTGCTTTCCCCCATAACCTCTGAGATTCTTACAAACTAGAAAACAGATTTCTGCAGGTGCTTTCAGAAAAAAAAAAACATTGCCTTGAGCTAAGCCTACTCTATAATGTCAA
>asm|3949676
GACTTCAAAATGTACAAGCAACTCAATATTTGCCTAGGTGTTCAATCAGGAAGGCACGGTCTGCCTTGTACAGGGAAGATGTCAGAATACGTTACAAGCGTACCATAGTGTATTCGCTGCAGAACACATGGCTAAATATGTCTCCATCCTTATCTTCAAGGCCTAACCTTTGATGACACAGAAATTCTGGGAAGAAAGGACAGCAAACTTTCTCCAGTGTTTGGATTGAATCTCTTTGGGTTAAACTATTATTCAAAGAAGCAAAAATATAGTCCATTCTCTGAAAAGGCACACCAATTTGTAACTGATCTGGAAGATTTCCACTGATAAAATATATGCTTCGGTTATATATTTTAGGCACAACCAGAGAATTTTAGGGATAATCCTGA
>asm|33037840:asm|24681020
AAAGAAATAACTTGTGGCACTGTGAAGGGAGTCCTCAAGTAGACACAGAAATTAGCTGCAAAGACTCATGGGATATAGCATACAGTTGCACTTATGGTTAAGATTTATTACAGTGTCATAGTAAATATTCAGCAGCGGATCATATGAAGAAAACACACAGGAGGAATCTAGAGGAGTTCACACATTGGCTTCCTTATGCTCTCTTCCTCCCGGGAGGGGTCACACAGAGCTCACTTCTTCCAGCAACAAAAATGCATTAACACGTGTGCAATGTTTCTGCCTGTGGAGCTCATCAGAGACTCAACACCCCAGAGGCTTTAGTGGAGGCCAGTCATGGAGGCACTCACTGCCTAGTATGAACCCAAAATCCACAGCCCAGAAGGAAATCTGGTATTCAGC…
>asm|33043042
TCACATGGGATTCCAGAACACTCCTGCCATGCTCTGAATGTTTGTCCCCCCCTAAGGAATCCAGAACACTGCTGTTGGGTTCTCAGTGTTTGTCCCTCTAGTACGATTCCAGAACACTGCTACGAGGCTCTGAATGATTGTACCTCACATAGGATTCCAAGACACTCTTGCTCTGTTCTGAATGTTTGCCGCTCAAATAGGATTCCAGAACACCGCTGCTNNNNNNNNNNNNNNNNNNNNNNNNNNNNNNNNNNNNNNNNNNNNNNNNNNAACACTGCTGCTGTGGTCTGAATGCTTGTTCCTCACATAATATTCCAGTACACTACTGCTGTGTTATGAATGATTGTCTCTCATATAGGATTCCAGAACACTACTATTGTAGTCTCAATGGTTGACCCT…
>asm|26023783
AGTTGAGCTTCCCCTTGTCCCCTATCCTATATTCAGTTTGCTCCAAGCCTACCACCCATGTGTGACTGTACCTCTGATGCCTCCAGCCGCTCTCCTCTCATGCACTGCAGGCGGCTCCCACCCTAGCTCAAGTCACTGTTGTCATTGTAGCTGCCTCACCATTGTCCCTGCCTACAGCATCAGCCATCCCCTCTCTTCCAGATCTCCAGCTGGCTGGCTGGGATGGACGCCTCACACCTGGCAGGTTCAGCACGGAACTCTTTTTTTTTTTTTTTTTT
>asm|14849957
CATATTTTAATTGAGTGTCTCTGATTGAGGCCTAGTTTCATTCTTACACTTTAGTTCTGTGAGATGCTCTAATATATAATAAACAAAGTCATCATATCCTTAAGCCACCTCCTATTGTTTTAGTTATACACAAAAGGTCATAAAATCTGCATCATTTTAAGATGGCAGGTATGAGAGGTCATTATTTTGAGTCTATAAGCCACTTTTAAAACCCTGCAAGGGTATTTCTCTGGCTTTGGGGTA
>asm|15833372
AAAAACAAAAACAAAACAAAAGTGGCTGTCCTAAAAAATATGTAAATTGGAAATGTGACGACATGTAGGTCAAAGTAGCTTGCTGAATGGAATTCGTAGAATCATGGATTATAGATTTAAAGGAGCCCCACAGGTTGTTATTTAATGTAATTTCCAAACTTAACAGAAGATTCCTGAAAAATAAATTTAATAATTCAAATATGCCATTTTTTTACTGTATGAGAGATAGCTAATTATAAGCACCTTAAAGTTTAACAAAATGCATTTAATGGATTATGTATGAATATTGGTTTCACTTTCTGGAGATGAAAGACATTATCATTATGCTGTGATAAATGCTGAAACAACTGTGGATTTTTATTGGTTGGTGCTATAATTAATTTTAATAGGATATTTATG…
>asm|33042465
AACTTACACACATATACATATACATTCATATACACATGCAATCACACATACACAAATACACACATACACGCCCTTACACAGGCTTGCAAACTCATGCTCACTGTTTTTCACACACACATTCTCCCCAGTATAGCTAGTATTGCTCCTAGGTACAGCAGCTTGCTTGTGTCATCTTTCTGGTTCTGCTGCACCCGGCACCACCTCTGCAGGTCCCCCCCTGGGCTGCCTTCATGGCTGAGACAAAGTTTGCCAACCACAGCCATGTGGCCCTGAACAGGAGAACTGTCCAGCGTGCCCTGAGTTAGGATGTGGCAACCTCTTCTCAGCACTAAAAACGGGGACACGAGGTCTCACAGCAGGACAGAACATTTGCTATCAGGATGCTTCATGGTATAAGAT…
>asm|33041492
GTGAAGTTGGTCACTCAAACAGGGCCTTGGAGAGTCCAGGCATAAACTGGGACTATCCCAGACAAAACAGGGTGTATGTTCACCCTTCTTATTTTTCCCCATATCTTTTGCTCTTAACTCATAATAAGTGCTTAGTACACTTTGTTGAGAATAAGTTTTAATTTTTGTTCAGGTAGAACTTGATAGTCATTATATGGCCTGTGGAGAACCAGCATTGGCATTTTCTGGGAGCTTGTTAGAAATACAGAACCTCGCACCCCACTCCAGAGGTATTTAATCAGAACCCGCATTTTAATGAGATCCCAAGGAATTTCATTTGAAAGTTGAAGCTTGAATGTAATGAAATATGTTATATTGGAGTCGGTACAGTTTCAGTAGTTCTTGAACTCGGCTACCCGT…
>asm|4236917
TGGGCAAGGTCATCCCTGAGCTGCCCGGGCCGCTCCCTGGCCTGGCCTTCCGTGTCCCCCCTGCCCCCGTGTCCGTGGTGGCCCTGCCCTGCCGTCTCGCCCCCCCTGCCCCCTCTGCTGCCCTCCCGCCGGTGGTGCCGCCGGCGTCGGCGGGCCCCCTCCCGGGCCTCCTGGGCTCCCCTGCGCCCCCGGTGGTCTCCTCTGCCTTCCCCCGCGCCCCCCCCTCCTCCACCTTTGCC
>asm|1350189
GGCGTGAGCCACTGCACGCAGCCCCATCTGACTTCTTAAGTCACCTTGCCTTATTACCCATCAGAGGAAGACATTTCTACTCCCTTCCCTCTCTGAGATGCTCTATTTGCGTTAAAACAATCGTAACAGTCCATGCTTTCATTATGTGCAGTAGCTCAAAACTAGAAGCAACCCAGATTTTTATCAACAGGTGAATGGATAAACCAACAGTGATATAACCATGCCATGGATCACTGCTTCACAATAAAAAGGAAGGAACTATTGATACATCCAACAATAGGGATGTATCTCAAAATAATTCTGCTGACTTAGAAGTCAGGCCATAAAAAAATGCTTGGTACATGATTCCAGAAAATCTTAGAAATTCTGCTGACTTAGAAGAAGCCAGGCCAAAAAAAAA
>asm|11814760
CGTTGGGGCCGATGGGGGCATGGCAGTACTTCCTGGTATTAGGGTCCAAGGACACCCCTCAGAGCCATGGCCAGGTATGGAAGCGGTTACATAACTCCGGCAGGGGCTGGGGCTGCTCTCCAAATGTCCCCACGCCATCAAGGTTTCCCAGCCTCCCTTGCAGGATGCTGGATCCCTGTGGCCAGTGGGTTGCGGGCAGAAATGATACAAGCCGTTTCACACCTGGCCCTTAAAACCCTCTTGCTCCAGCCTCTCCCACCCACACCTATGCCCCACCACAGCCACCTGTGGTGTTACATTCCAGATGC
>asm|6643933
TCCATCTCAAAAAAAAAAAAGTTAGGATGGTAAATTTTATATGTTTTTTACCACAACAAAACAAGAAAAGCCGGAGTAACACCAAATAGAGACGTATTCCCAGAGTCAACCGAGAGAATTTAAGAGGCAATCACGTCCTCGCTGTGTGAAAGGACATCATCACGCCTTTATGCCACCTCGAGTCACTTATCTTACTAACAGTAATCCATGCCCAGCACCTCGGGAAATGCCACAGTTGGTCATGGATGGCTCTGCGCAAGGTTCTTCACCAGGGCACTGGTGAGACATGATCATTCCTAGGAGAGCACTCCTTGGTCCGTGTCCACAGCACTGGAGCAGAGGAGCCAAGGCTGGAAGTCCAAGCCTTGCAGGAAGCCTAATGCGCCAGAAAGATGACAG…
>asm|11508076
GGCTGGGGAGAGGCACCACCCTTCACTCCAGCAAATAACAAAAAAAGGTGAACCAATTCCTCATCAAAATGATGGGCACTTTGACTCTTCTAAAGAAGACCTTGACGATGAAATGTCTTCAAACATGGAGAATAACAGCCTGCTTGGTGTATCTGCAGGATGTCAAGGCAATTGGTCCAAACATTAAACAAAAATCCCAAA
>asm|33039492
TCAGAGTCTGGTCCAGGCGTTGGCCCAGGGCTCCTGTTGGCAAGCAGGTAGGTGCTGAGCAGCACAGGGGATGCCTGCCAGGGCTGTCTGGGACCCCTGATGTCACTGTAACACACAGAGGCACTCCTGAGTTCCCAGCTCATGCACATTGAGAGAGTCCCAGCTCCACAGGACCTTCCAAAACACTTACGAAAGCTCCTACTACACCACAGGATGGGCCCCCACCGGGAGTGAGACTAGTAGGCTCCTNNNNNNNNNNNNNNNNNGGGGAACAGATGCACAAAGCAGGTAATGGCAGAATACCATGGAGGCTGAGGGACCGAGCTTCAGCTCCGGAGTTGCCAGACCACAGGGAGCCACCAGCCAGGTAGCCAGCCCTAGTGTGGGTGTCCAGCCAGC…
>asm|33042093
GGGCTACAGCCTGTGCAAGAACCAGGGCTCTCTCTACCTTCACCCCTGGGCAGGTTAGAGACCTGGCAGGTTCCCTAATGGTCTGCCAGTTTAGAGACAAGGTTGTAGAGCGACAGAGCCCTGATTGACTCCAGGTGGCCCAGGTGGTGCTGTGGGAGGGTCCTGGTCTCGGAGTCAGGGGACTGCTCTAGTAGTACCCTGGGCAAGACACTGAACTCTATAGGGCTCAAGTTCCTCCTGTGTTTTTAAACTGAAATTGATTAAGTGCTCACTCTGTGGCAGGGATAATACAGTGACTGTGGGGATAACCAGCACCATCTCCCATGATTCTATCTCATTTAACCCNNNNNNNNNNNNNNNNNNNNNNNNNNNNNNNNNNNNNNNNNNNNNNNNNNCACA…
>asm|797276
CCACACCCAGGAACTTGGTCCTGCAGAAAGAAAATTCAAAAGAAATGAGGTCACTCCTGATTGCGGGGGAGGGGGCTACAGTGAGAACAATCATCCAGGGCCCTGCCCTTCAGAGTCCTGCTGTCCTTGTGCAGATGCACGTAGATGTCACAGAGACACAGGGGGAGCTAGGAGTGACAATCTACATTTTTAAAATACACCGTAATGGCGTGTGATGTTGTGATCTATGTGAGAAACATATATTTCGTCTCTGCCCTGGTTTCTGGCACACGCTCCTAAAACCTTTGGCATCTCCAGAGTGATAAGAATGTCTTTTGTGTGTTAATGAGAGCACTGGTAGCTGGGGG
>asm|12387701
CCTGGCCATCAGGTGCTATTTTTGCTTCCATCTTACACATGAGAAAACGGAGGCCAGGAGGAGTGAACTCATTTCTGCAAACTTGCAGTCAGGAGTCCATGCAGCTGGGACTGGGACCCAGGAAGTCTGACTCCAGGGCAGAGTACCCTAGGCTGCTGTGCTGTGTGCACTGCCCACCTCAGATGCTGCGCTAGGGAAATGGGCTTTACTCAAGAAATTTTGGCAGGGAAATAATGCAAAAGATACAGATTAGAAGGAAATGGGGGCCAGGTGCAGTGGCTCAC
>asm|33038317
AGACCCCTTCCTTCCGCGTGAGGAGAGAGAAGATTGAAGAGGACTTTGTCTTTCATCTAGGATACTGGCATAGCCACAGTAGGAAAGGACACCTGTCAGAGTCAGGAGGCCAACTTTCAGGCCCTCGCTCCTGGACAATATTTCTAGACACACCCTGGACTGGAAGGGAACCCACTCCCTTGAAAGGAAGGACCCAGTCCTGGCAGGCCTCATACCCTGCTGACTAAAGAACACTTGATCCCTGAATAACCAGCAGTGATACCAAGGTAATATGCCACAGGCCTTGGGTGAGACCCTGAGACTTACTGGCTTCAGGTGAGATTTAGCATATTCCCAGCTCTGGTGGCTATGGGGAGAGACTCCTTCTNNNNNNNNNNNNNNNNNTGAGAAAAGCAGAGG…
>asm|31115393
TCAAATAGAATAATATTTTTAAACCGTCATTGGGGCATACTTTGCATACAATAAACGTACCTATTTTGAAATGTACGGTTGATTGAGTTGTACTGTTTGGCTGTTTTGCACACCCACGTATCTGCTACCATAATGAAGATAAATAACATTTCCATAGTACCCTAAAGAACAGCCATGTAATAAAATTCCATGCAGTCGTTAAAAAGAGGGGGATGAACTTTATTGTTATGAGAAGATCTGTGCCCAGCCTTTTACCCATTTTTAAAAGGACAAGGATATATGGAATTATAATACCAGTAATAACACTTACATAATATATATTTTAAGTGGGAGAAAACCTTGAAGATTACTCACCAAAATTTTGACAGGGATCCCAGGGACTGGGATAGCTTTGTGACT…
>asm|16259300
CATGCTCCTTTACCTGCTGCTGGGGTGGGGTGCGTGGGGGTGTGGCTCCTTCCCTGAAAGATGACACTATCTCCTAGCCCGGCAGGGAACAGGCTGTAGGTCAGATGCACCCAGCCGATCTTGTTTCCAGCGCTTTCCTGGCTGGAATGGCTCTCGCTCTGCAGTGGTGTGCTGCACCGCAGAAGAAACAAGGTGTTCTTCGTGGCAGTCAGACCTGGCTTGCTA
>asm|33035469
CTGCCAGGGGACCCTGGAGGGGTAAAAGTGAGGATCAGGGGTCAGAATCTGGCCACAGAAGCGTGGGCTGTGACCATCATCCACAGCATGGAGCGGATGTCCAGGACATTCATTACCCTGAGCTTTCCCTGCCTTTCCTCAGCCCCTGGCATCACAGCGGAGGAGGCTTTGCCTCCACAGGACCCTGGCATCCCCCAGTTCATGCAAAAATGCTCTCACCCCCACCTCCTCTCCCTCCCCCACCACACCCTCAACCCTGGGCTTCCAGATGCTCAGGGCTAGGGAACGTGCCAGGGTGAGATCACAGCAGAGTTCACAGACATGGAGAAGTCCCAGCTGCCAGCCACCCCCATGGGTCTCGATGGGTCCTGGCCACCCCACAAAGCCACTCCTCTCTTC…
>asm|33033619
CCCGGCCCACAGATGCTGTTTAACTGTGGTTTTGAAGATGTTTTTGTTGTTGGATTGGTTTTACTTTTGTGTTTTAAAAGACTAAAGTTAAAACTAGCACCATGAAATGAAATATTTCATCAGAATTTAGGTAATGCAATCTATCCATAAAACAATCTTTTTAAACTGGTTTTTAGAGGTTTCTTTACACAGTATAGCATCTCCTCTCATAACCACAGGATACATCC
>asm|30419543
TGAGCCACCATGCCTGGCTGAAAAGCAGTTCTTTTAAGTGAAGACTCACACTGCAAAGGTAACTGCAACCTTGTTCCCTTTTGCTTAATAGTGATTTTTTTCATGTATATGAACCATATCTCAATTATTATGCTTTTGAGAGGGCAAAGACTATGTCCTTTTCATCCTTTTGATCCCCATATTATCTAGTACAATGTTTTTTACTAAGTAAACACTCACTAAACATTTGTTGTTTGTGATGACAATTATGATAATAGGGTAGCATGCACAATAAAATAAGGAATCTCCACAAAAAAAGCAGTTTTAGCTAATTCACAGATGACATGATTGACTAGAATGAAAACTCAAAAGAATCAACAGACATTTATTGGAGCTGATAGGAAAATACAGCCAGTTTGC…
>asm|26363132
AGGTCCCTGAGACTCTCCTTTGGCGCCTCTGGAATCAGTGTCGGACAACGGGTCCGTCGGGCTCCAGGTAGGGGGCCGGACTGGGAGCCTTCTCTATGTTCTGGCGGAAGTCACAGAGCATTTCCAGATTCCCTGCAGGGACTTTCGCCGTCTCCAGAATCAGCTCCAAGAATACGGTGTTCCAGCAAATGCATGGCCTGAGAGGCGAGGACACGG
>asm|21966727
AATGCCTCCCCATCTCCCGTGCCCACCCTGTCCTCCAACCGTGGTAGCCATCTTCAACCCCATGGCTTCCTGCCTTGCTTCACTCCTCCTTCACGTCCATCATGTGGGTGGACGACAGGCCATGGCCTGAAGATTTGGATGGGGTGTGTGTCACTGGGGGTGCCAGGGGCCCAGAGCCCAGCTCTCCTGCCACCACACGGTGAGTTAGGAGAGAGGGGAGCGGGAGTCAAATGAGTGGTCTTCAAACGCTAGGGAGCATAAAGCCAGCAGGGAGCACCTTACAAGGCGGACTCCTAGCCCCGCCTGCAGAGTCACGGGTTTGATGGGTTAGGGGTGGGGTGTCCACTGCTCCTGCCGATGCCGATGGTGCGGTGCGTGGGCTACACTCTGAGAAACCCT…
>asm|33041969
CTCAAGCGATCCTCCCGCCTTGTGCTGGGCTACAGGTGTGAGCCGCCGTGCCTAGCGGAAGGGAGATTTTCTAGGTCCTACAAACTCCCAGGGAGTCTAAGGGCTCTTATAACCAGGAAAGGAAGGACAGGTGTGTTGGGGAGGGACCCTAGGCACAGTTCTAGTGTTGGTGGAGCCATAGGACTGTGGCCTTGGAGTCATTTTTTTTAGAGACGGGGTCTCACNNNNNNNNNNNNNNNNNNNNNNNNNNNNNNNNNNNNNNNNNNNNNNNNNNGCCTGGACCTCCTGGGCTCAAGTGCTATACTGAAAGTCAAGGGTAGCTCTTGTCCATTCCACAGCTGACAGAGCAAAGGTCCCGTCCTTCCCAGATCCCCATACGTGGACCTGGCCACAGGTCCC…
>asm|11316071
AAAAAAAAGCAAAAAAACATATACAATGATATGACATACATAAAAAGAATCATTCCCACAAACAACAAACCATGTCTCTCAGAGTATATCAAAACCAAAAGACGTGCAACATTGTAATTGCTTGTGGAGGAGCAGGGAAGTAAATGGGGTTGGGGGTGTTAAAAAAGCAAAAAATCAAGCAAACGTAGGAATGAATGAAATGTTCTATCCTGCTTAAAACTCTCCAGTGACTTCCCATTGAAAACTCATAGGTGAAGCTCAAGCCCTTTAGCTTAAATCTAAAGGCCCAAGATCTAACCCACTGCCACCCTACCCACCCAGGTCTCAAGCACTGCCTCCTGACCAGTCTTGCTGACATTGCTACATGTGGCTATTTCAGTTTAATTAAAATAAAATTTA…
>asm|33032948
ATGATCAGGAGAGGTTGGGCACTGTTTGGATGTGGAGGTGAAAGAAAAGGCACTGTCAAGAGTGACACCCACACTTCTGGCCAGGATGGGGACACGGGGCAGAGTTGATGGACTCAGTTTGGGGCATGCTAATTTGAGAGGCCTGCTTTATAGCTCAGGATCTCAGCATGGGGGTCTCGAGGTCTCGACTAAAAGTGGTGAGGCAGGAATAACCTTCTGCCTGTGGCTTGTGGCTAAGACCCCCGCTCTTGACTCAGTGAAGACCTATCAGGGAACAGAGGAGGGGTCTGAGAGGGACAGATAGGGGAAGAAGAAACAGACTTCCAAGGAGCAGGAGAAGGCACAGCCAGGAGTCTCTGAGTGGTCACTGAGTCCAGCCACTTGGAGACAGACAAGGAA…
>asm|127361
TTTGTTCATCTCTTGAAGGCCACGTTGTTTGCCTCCAATTTTTGACAATTTTGGATAAAGCTGCTACAAACGTTTACGTACAGCTTTTTGTGTGGGCGTAAATTTACAGTTTATTTGAGTAAAATACCAAGGAGCACAATCGCTAGGTTGTACGGTAAGTGTTTAGCTTTGTAAGAAGCAACCAGACTATTTTCCAAAGTTCCATTTTACATTCTCACCAGCAATGTACCAGGGTCTTACTGCCTATTAGAGCAAA
>asm|33038068
TGCTATGTGCAAATCCAGTTCTAAGTGCTGAGTGATTGGTAATAAAGTCAGCTTCTTCTCAAAAGGCAGGAAGCCTCAGAAACATTTCTGACACCTCAGGCAGCAAGCTGGGGTATCGAGGAGACCTCCAGCCACATGATAAATGTGGCCTCATTCTACAGTCACTCTCCATATTCTGCCCCTTTTGCTACATTTGGGAGCCTACTGTTGAGATGAAAATCAGGAGGACCAGTCTCCAGATTGTGCTCCTCCCTCCACTCCACCACTCTTACTAGGAGTAGCTTTTAACTTTGCCACCAGCTCAGAATCTCAGGGCTATGGCCACACCAGTCTACTGAGACCAAAGATGTAATTTGCTGTCCCC
>asm|33041926
GGCCAGTGCTGGGTTTTGGTCTGTCGGCATGTGCTCTCCACCCAGAGAAGACTCACAGCTGGCTGCTCCTCTCACCCCTGAGGCTTCACAGTAAACATCGACTCACAGGAGGGGACCACGTGATTCCCACCGCGTGTCCTGTTCCCTCCACGGAGCATGAGCTTGACCATGGTACAAAGCACCGCACAGCTGCTTTAACCCTGGGAGAGAAGTGTCTTTATGAGATTCTCTGTGTCCCCAGGAAATGCTGCCTTCTCCTGTGAAGCAGTCAGTGGGCCAGGCCCAGTCCTTAAAGATGCAGAGAACCCAACAGGCCCCTCTTCTGCTCACAGCTTCACCTTATGTTATGCAAAATCCCCACACCACTAGAGCATGCTGGCACTGGGTCATGGGNNNNNN…
>asm|33040857
ACAAACACATCCAGGAACAATACTTTGCAATACTTTTCAATCCAATCATGTTGACACTCAATATTAACCCTCACACTCTCCCAGTCTCCTCACACTGTGCCATGGGTGCTCCTGGTTTTGAGTGTGGACTTGAGTTATCTTCCCTCCTCATCTTTCCACTGTGCTGACACTTTATACACACACACGGTGGGGAGTGGGAGGAGCCCACTCAGCCGAGGATGCAGAGGTTGAGGGGCACACATCATACCAGTATCCCCCAGCCTGCATTTAAACCTTGCAGTTCCCTGCTCTTGAAAATACCCCTTGGGGATGGCTACGCTACCTGTGTCTCAGCTCTCTCTTCCTTCCCCAAACTCATGCATTCATTCAACAAACATTTTTTGAGCACCCTCCCTGTCT…
>asm|33038736
CCACTCCAAAGCCAGCACCACGATCTCTAAAGCCTGGGACAGGAGGCCAGCCTCAGCCGCCACCGTGCCACCCGAGAACAGGAGCGAGGACCAACGTTCCCGGCTCTCATTCACACCCAGACAAAGGATGCTGGTGTTGACGGATGGAGCCACGGAGTGGGAGGAAGCTGTCTCAACAGATTTGGCCCTGCTGCAAACCCATCAGGAGGCTCTAAGCCGGTTTCAGGATGAGACAATACTGCGCCCCATTTCCTCCCCAAGGGCCTGGAGTGACTTCAGAGAATCAAATGCATGGT
>asm|30005662
TAAAGATATAGAGAAAAACAAAACTGAAACAAGCAACTAAATAACATGAAAAGTTATAAATTCCATGTCTAGAATTTAATGTACTAAAAATGTATTGTCAGAGATATCATTCTAGATCACATAATCTTCACTGAGCTGTGTGTTTTTAAAATCTTCATGATCATATAGTTATAGACTTGGGTTTCTTTCCAGTGAATGCCATACCATAAGAATGATCCATGCTGCTTTACATGTTCTCCTAGTTTTCGTC
>asm|33035117
AAAAAAAGAACAAAAAAACTAATATATATATAAAATTGAAGTCAATATAAGTGAATAAATCTTTTCAAGGTGACAAATCCAAGAGAGTGGCGGTGCTGATCAAAAAACAGATGTGTCTGACTCATCTGTCAAGTCATGTCATTCAATCACATCAGAGATTTTCCCACCCATCCTGCTCACTTAAGTGCTCAATAACCAACCTTCAGGAGACACTGCACTATGTTCCAGTGAGTACCCCAGGAGCATTTTACTTTTGCAAATTCTTGCAGCGTCTCTCTGGTGTCAGTTTTTGTTTTGTTTTGGATACTATTTTTTTCTTTCATAAATCTTAGAAAATCCAGGGGACACAAATTGTTTGTTTTCCCCTTAATACCAGCATCTGATTGGCTG
>asm|13055056
GCTGTCTCAGCTTAGCAATCGCTCCTTCTTCTCTCATAACCTTCCTTTTGCTTCTAATAATGTAGATGTGATGGCTGGAACATCAGCAGTCATTTTGGACTGTGAGGAGAATTTGTATGTGAAAATCTGTGTTAGGATTAACAAAGTAAAAATATAAAAGCTACCCTGTATCTAAGTTGACCCTGTGAAGCCACCATAAGAATTCTAATTACCTATCCCCAGACTAGTCTTAAGTTAATGAATAAATTCTTGTGTGATCAAACCACTATAGATGAATCTCTATTCCTAGCAATGAAACACATCTCCTAAATAGGTGAAAAGACACAATTCTGCTGGGCACAGTGGCTCACGC
>asm|3205304:asm|24341817
TTTTGCTATCATTATTATTAAATATAGGCATAGGACAAATAAAGCATCCTGAAAGTTTAGGAGTGGAAAGTTGAAATTAAACTGCAAATGAGAGTGACTGACTGTCAGACTTAAAAACTAGCCCAGAGGCACACTCTGATATTTCAGTCAATCCCTGGAAATAATGTAGGGTCCAACCGAGTTCTCCTATAGCGCTTTGTACTTCCCTTAATGCATATCATTACCTGTTCATGTATTTTCCTCAAGGGACTATAGCTGTGGTTAGGGAAGAACCCAGTTGGTTTAATTCTCCCnnnnnNnnnnnTCCCCTCTATCTCCCCAACATGTAGCACTGTATTTAGCACACACACTTCATAATGATAAATAAAAACTGCCTAAATTATCAAATAAACATTTGCA…
>asm|33039856:asm|6766968:asm|32883355
TTAGTACAAATTATCTTAAACTGCTTTTATGTACTTGTTAGTCCCATTACTCATCACAATTTTTCCAATCATGGAACCTCTAATAACATAATTAGGATAGGAAGGATATAAGTGGATTTTCTATATTTTTATCAGGAAAATCTGAATGTTCTATAGGGGTCCATCAGAAATGTGTTTGGTGAAAAGGCCCCAAAACTCTGATTATGTGACAACTTCCTTGTTCTTATGAACCTTTCAGGTTTACCACAGATAGCATAATCACCTCCTTGATTTATTTGATGAAAATTACCTCATAAGCCCAACTCGACCTTAGATAGTTCATCAGAGTGGATCCAGGGATGCTGCAAAGTAAACACTGATTATAAGAGAAGGTGTTGACACCGCAGCTCAGGGCAAGCA…
>asm|13610833
GAGCTCGGCCCAGCTTGGCTCAGGCCGACACAGTCTGCTCAGGCCAGCTCAGTTCGGCGCAGCGCAGCGCAGCCCAGGGTAGTTCAACTCAACTGAGCCCAGGCCACGAAACCTCAGCCCCTGGCCAGGTTACCCCAGCCCAGGTCACCTCTGGCCAGGATAGGTCAGCCCCAGACCAGGCTTCCTCAGCCCACCTCAGGCCTGCCCAGGTCACCTCAGCCCAGTTTAGTTCAACTTGGCTCAGCTCTGTCTACTTTGGCTCCGCCCCGCACAGCACGCCCAACCCGGGTCACCTTGACTCAGCCCAGTCCAGCCCAGAGTAGGTCATCTCAGC
>asm|33039756
AGTGCCGTGAGAGGCCGGCTGTCTCAGTTAAGCTACCTGAAGACTCCAATTCAATCATTTATCAGGTCCCATCATAAATTCAAGGCAGCCCTCCAAGGTTTGAAGAGCTCAAATTTGACTTCCTCGGGAGTTTTACGAGGAGCAGGAGCCATTTGTCAGGGCAGACGGCTCCATCTGTTCAGCGGGCGCCCTTCGGGGAGGGAGGTTCCCGGCAAAAGCAAAGCTGGGACGGAGGTTGGTGCTGTCAGGAGGCCACGTGTCCTCCAGGGACCAGAGTGTGGCCCCTGAGAGTTTGTTTCTTGGGATGATTAGCAATTCAGCCAGGGCAGGGGCACATGGGGGTGCCGGGGGGTAGGGGAAGGTGGGGAGCTGCAGCCAAGTAACTGTGAGCAAAGAAAC…
>asm|33041362
AAGGAAGAGAAAAATAAGGAAAAGAAAAAATGAAAAGTAAGGAAAAGGTGAAAACCCTCAGGTGGTAAGACATCCCAGAGAAAATGAAAATGAAATGTGACCTTCAACAATGACCAGGAGTTTCCCAGGTGAAGAAAGGGGAAGAGGAAGAACGTGTAAAAACATCAGAGAGCAAAGAAAACGAGTCTGTTCATGGGATATTGGGTAACCTAATTTGAATAAAGTATGCTGCACATAGCTCCAACTGGCAGAAAATGTAGCTAGAACAGCCTTTTGGGAGAGTTTGTGGAGAACTTTCAATGTTTTGTTAAAAAAAATACACCTTAAGGGAAATGTGGAGATGGCTTTTCAACAAGAAAACAAAATGATTTTATTTATATTTTTAAAAACTGGAACTCC…
>asm|33042968
CATAGACCAATGGAACAGAATAGGTAGCCCAGAAATAAACCCACATATTTACAGCCAGCTCATTTTCAACAAGGATGCTAAGAACATGCAGTGGGGAAAGGACAGTCTTCAATAAATAGCATTGGGAAGGCTGGATATTCACATGTAGAATGACACTAGACCCCTAACTCACACCATATACAAAAATCAATTCCAAACGCATTAAAGACTTCAGTGTAAGACCCAAAACTATAAAACTACCATAAGAAAACATAGGGAAAAGCTCAATGACATTGGTCTGGGTGATAATTTTTTGGATATATCCTCAAAAGCACAGATAACAAAAGCAAAAATAGACAAATGNNNNNNNNNNNNNNNNNNNNNNNNNNNNNNNNNNNNNNNNNNNNNNNNNNTAAGGGA…
>asm|33040363
GGCCGAGGCTGAGGACAGGGCCGAGGCTGAGGACAGGGNNNNNNNNNNNNNNNNNNNNNNNNNNNNNNNNNNNNNNNNNNNNNNNNNNNNNNNNNNNNNNNNNNNNNNNNNNNNNNNNNNNNNNNNNNNNNNNNAGGCTGAGGACGGGCTGAGGCTGAGGATAGCGGGGAGGCTGAGGACAGGGGCTGCAGCTGTACCTGCCAAGCGGCATCCTTGCCCAGGGCCAGCTTTGAGAGCTGCAGCCCTCGGCCCCCGACTGGTCTGGCTTTGCTGACGGATTGCTGCTGTGATGATGACAGCCCTACCTGCGCTACCTGCTCTCAGATTTTTATGTCTCCAGGGAGAGAGAAAGTCCTCGAGAACATTGCACTCTGCCCCAACTCAGCAGAGTCTCTGCCT…
>asm|33040846
AGGTGTGAGCGAGCCACTGTGCCCGGCCTCAACTATTTTAAAATGTACAATTCCATGGCATTAAGTCCATTCACATTGTTGTGCAATCTTCACCACCATCCATCTTCAGAACTTCTTCATCTTCCCCAAACTGAAACTCTGTCCCTGCGAAACACTAATTCCCCTCCCTGCCCCCAGCCCCCGGCACTCACCAGTCTGCATTCTGTCTCTGTGAATTTGACTCCTCTAGGGTCCTCCTATAAGTAGAATCATGCAGCATTTTTGTAATTAGCTTATTTCATTTAGCATAATGTTATCGTTGTTGTAGCATGTGTCAGAATTTCCTGTCTCTTAAAATAATGTTCCATTGTATGTATATACTACATTTTGTTTATCTACTTCTCCAGTGATGACAATCTG…
>asm|15836080
CCAGAGAAGGAGGGCCATGTAATGATGGAGACAGATCAGAGTGACATAGCTACAAGCCAGGCAATGCCAGGGGTTTTCTGCAACACTAGAAGCTGGAAGAGGCAGGAAGGATTCTCCCCCAGGCCCCTCGGGGGACACATGTCCTGCTGACACCTGATGTCAGACATCTGGTCTCCAGAGCTGTGATAGAATAAACTTCTGTTGTTTCACCCACCCAGTCTTCAGTAACTCGATACAGGAGCCCCAGGAGGCTAATACCAGGTTCTCTTCCACGTCACCCCCAGCACCTTTAAGCAACCCTGTGTCCCTCATTAAACACCATTTATAACCAACCACATCACCGTGGACTAGTAGTCATAACATGACATTCTGTAGATGTTTAATTAAA
>asm|31824769
ATCCGGGTGGGCTGCAACACCTGGTATGCCGGGGGCTCAAAGCCCATGGGGGGTGTCAGGCCCAGGAAACCAGAGGCCCTCCTTAAAGACGGGCGAGCCCCCAGCACAGGGGTCCCGGGAAAACGCAGGGCACAGACTCAGGGCTGGACGCCACCAGCAGCCCCAGCCAGGGAGGCCCAGTGGGCGCGTGTCTATGGTGCCAGGTCCCCCCAGGGGTAGGAAGGCTGCACCCAGTCAGGCAGGCACCCTGTGTGTGCTCTAGCCTGACCCCCAGATGTCCCCCAGCACCTGTGACAGCAGGATGTGGC
>asm|15616908
TTTTCAGAGTGTCACAGGATTAGAGCAGAGTGAAGTGGAGGGAAAAGCCAAAACCTAGGGCTTATTGTCTGTCTTGAAACCTGGTGGTGATTCGAAAGAAGAAAAAAACTCCCTTGATAGCCTTTAACCACAAACTACCCTTCACGTGGATTTGCAGTCAGGATTCAGACAAACTGGGTGGTCCAAAAAAACCACTTCACACCTGGAATTGGTTTGAAGTACTACTAGGATGG
>asm|11142820
GCATCTCTTGGTGTTACCATGCCTGTAATTCTGGTCAATGGGAAATGACCACAACCCAATCCAGGCAGGCTATGAATGTCCCAGGCCTTTCAGGTATGAAGGTTTGGGTCACCCTGCCAGGTACAGCACGGCAACCAGCTGAGGTCTTGCTGCAGGCAAACAGAACACAGCAGGTGGTAGAAGGTCATTAGGAGCACCAGCTACACCCA
>asm|3924081
AGGTAGTGGGACGTCGGTCCCAGGACGCCGTCTTGCTGGCAGACTCACACTGGAGCCTCTCTGTTAGTGTCTGGCCTTGTAATCAGCCACCCTGCAGGGCCCGGGATGCAGGGAGCTGAGGGTGGCCTATGGCCAGCAGGAAGCCAGAGCCCTCAGTCCTGAACCAAGGAGAAAAGGATTCTGTCATCAACCTAGTCAGTTTAGAAGTGGATTCTTCTCCCGTGATGCCTCCGAAGTGAGAACACAGCCACCCCAACACCTTCACTGCAGCCTTTTGAGACCTT
>asm|33033911:asm|33033656
GGGGTTACGGGCGTGAGCCACTGAACGTGGCTTCTTAATGTTTTAATAATTACACATGAGGTAAATATATTTACTTTGTGTAAACTTCCCAGAAGAAAAAAATAAAGATTTCTCTTTTAAGAAGCAGTGTTTGAATAGTTTCTAGTAACTCATAAAATAATTTTGAGTTACTTAAATAAGAACAAAAACAAAAACTAAGCATGTATTTATTTAGAAAATGTTGAGTCATTAGAATGTTAAAACACAACATAGGTGTGGAGAGGTAAAGATATTTGATATTAGATTTTAGGTTTCTTTATCCACAATAAGTAGCTTTGGTTTCTGTCTATATTACTATCTCAAGCATGACCTGGTTATTTCAGTAGTCTAACGGAATTGGATCATTCAGCTAATCAACAT…
>asm|30150066
TCTATTTATTTAGCTCTTAGATTTTTTTCATTAGAGTTTTGTTGTTTTCTTCATATGGGTCTTATACATATTTTGTTGGATTTATACCTAAGTATTTCATTTTCTTGGAGCTTACATAAATGGTGTTGTGTTTTTAATCTCAAATTCCAATTGTCCAATGAATGCTATAGAGGAAAGAAATGGACTTTTGTATATTAACCCTGTGTCCT
>asm|33033645
GGGAGGGGAGGGAAGGGGGGAAAAAGGAAGAGAGGACTGATTTTAATGAAGCTGAACTCCCTCGTACCACCTAACTTCTGGTCCAAGACAGAGCCGCTGTTACCAGTTTGGTGTAGATCCTTCCAAACTTTTCCTTAAACATTTGCATATAAATATAAAACCACAGAAAATATATATTCAGTTTAAGCAAATATTATATCATATTATTTATTCTTACTTAAATGTACTCTTCTCACTCAATGACATATCGTAACTGTATTTGTATGTCTTACACATACAGCGACCACATTCTTTCAAACAGCTAAACAGGATTCCACAGTTCCTTTACATTTCTAAAATCCCCTACTGATGAAACAAAATGAATTTCTTTTCTTTCACACAACCATTCAGTGACTATCT…
>asm|33038715
ACTTAAAGTATAATAATTAAAAAAAAAGAAAACACAATGTGGAAAATGTTCAACGTTGTTAATGTTTACAGAAACAAATTATGTATTTGGTCTATTTGATTTGTGAAATTTTATAAGAATTATAATACCTCTCAACCAAAAGCAATGTAGTGAATTTGATACATATTCTTACTTTACTAATAGCAATGTAAACAATAAAGTAAATTTATCAGGAGATTCCAAAAGACATAAAAGTGTTTACACCCTTTGACTAAATAATATGATATCTAAATGTTTATCCTAAAGATATAAAGCTAAAAAAGAAAATGATAATTGAGCATATTTTAAAAATGAAACATAAGAAATAATAAAAATGTATAATGATGAATGAATGGTTAACTAAATCAGTACATCAGTCAA…
>asm|33042279
TACTTCTATTCCAGACATGAGATGGGTCCCTTATACATAGGTGATTTAAGTATTGTTCATTCATGAATGTCAACCTCTTGAGGAGAATGCAGTTTTAGTTCTTCTCTCCTAACCATGCCTCACTCATGGGAAGGGATAAACAAATGTCCGTGCAGAAAATAAATTGGCAGATGCTCAGAGTGTGATGTGTCCTGTGTAATAATGAACCTTTGCCACTGACAGAAATCTAGCAGTCACAAGCAATTAATGTTTTCTGTGAGTCGTCCAAGGCTAATTTTAACCTCAGTAACAGTCTCCTGCCAGATCTGATAAGTTTTCTCCTCTGCTTCTGACTCTCTGGTTCCTGATGGCAGTTGGCTATGTGGAAGCTGGCATCTTGAGTACATTAACAATTTCCGG…
>asm|27981963
ACAAAGGGATCAAATGATTTTGAAAAATTAAGTAGAAAATAATAGATGTAGGGAGCAAGAGAAGATAGGAGGGAGGAAAGCATGCCAGCAATGATTAACTGTGTAGACTTTTCACTAATTAAAAGACTGTCATGCTTAAGAGGTGCATATTAGACAGCTTTTTTATTTTAACCATGTAATATACACCATGAACAACCTTGTAGAACAAGAGCCCCCTCAGAGAATCCACCTCCCAGGAGCAGGTGCCCCATCTAGTTGCCTTAGGGACTGGGAACCCTCCCACGTTGTTCTCTGGTTCTCACTCCTCAGGACACAGCCAGTGTTTCCTCCCTGGATGAATAGAGAGGCCCCTGGGGAGTGTGTCTCTGGCAGCTTCCTCTGCACCTGTGCTGTGGAGGG…
>asm|1841966
GACACATTTGCTAAATGGTTAAATGTCATAAATTGCCTATTTAATGTGATAATTGTTCAACTTACCTGCTTTGGAGCAAAGGGCTGAGGAAGTGGAGTTAGCTATGCCCCCTAGCTATGCTGAGAAGAGTCAGACCTCATCTGCACTTCTCAGCAGGCGTTCTAGGCGCCACACCTGGTACATAAATAGAACCTCTTACTTGCTAGGTTTTTCACCAAGAATAAAAGTAACTA
>asm|7646589
TGGGATGGATTCTAGGTGGCACTGTTATAAATAAACCAATGTCAAAGCCAAGGCTCATTGCAGCATCATTCACAGTGGCCAAAAGGTAGAAACAGCCCAAATGTCCATCAGCGATGCATGGGCACACAGCATGCGGTGTGTGCACACAACAGAAGAGTATTCATCCTTAAAAAGGAAGGCAATTAATTCCAGCTATATGACATTCTGGAAAAGGCA
>asm|29463213
CGGAAGCTGTAGTGCATGTGGCTGCCAGGCCGTGTGATGGCAGGGGGCGAGCCCACCTGGGCTTCACTTGTGATGTGCCTGGATCTGCTGGCCTCAGAGGTGCCTGGACAGGGACGCCCATCGCCGGCCCTCCCCAGCCCCTGCTCTGCTAGACCTCCAGATGCACCCAGGAAGAGCCGTCTGTGTCCTAAAAACTGTACGAAGGACTGGTACAGCAGGGAGCAAGAAATGGACACACGAGCATGAGTTGTGTCCCCCAAATCTATGTGTGGAAGGTCCTAACCCCCAGGACCCATGGGCGTGACCTCATTTGGAAACAGCCTTTCAGAGGCAAGCAAGTTAAACGAAGCCATTGGAGTGGGCCCCAAGCCGGTGGGGTGGGGTCCTTATGTGAGGAGG…
>asm|20394725
CGGGAGAGCGAATTGCTTAGGAACGAATGACGCAGCCCACACTTATCCCTCATTTTCCTCTGGTCTTCGTTCTTTCCTCCCCTCCCATCCCGATTTCTCCTTGCTGCAGACAGCTGCCAGTTTCCTCCCTAAATTTCTAGCGTAGCTCGTACCGAGCCCAAGCCAGGAGGGTCTGCAGGTTGTCCTGCAGTCCTGGGTAGGACGAAGGGCCCTAAGCTGCAC
>asm|33032199
TCCCCTCTTTCATTTCTGATATTGGTAATTTGTGTCTCTTTTTTTCTTGATCAGTCTGATCAGAGCCTTGTCAATTATATTAATCTTTTCATAGAAGCAACTTTGGTTTCCTTGATTATGTTTTCCTATTGCTTTTCCATTTTCTATTTCATGGACTTCTGCTCTTGTCTTTAGTGTTTCCTTCCACCTGTTTCCTTTAAGGTTGTTTTTTGTTTTTT
>asm|33040494
TGGAAGCCAGACAGCAGAGTGAGAACCGATGCACCTTCTGGAAGCCAGACAGCAGAGTGAGCCTTCAGTCAGTCCTGTCTGCAGCTGCTTTTTATAAACTTGGCATAAATATGTGCTTGGGAACACCAGGACAGTGTGTCTGGAATATATTTCTACCATTAGAAAACACACACATACATCACACATAACACACATGCACATAACACACATACATACAACACACACATACACGCACACA
>asm|771006
AGGATAAATGCTTGAGGGAATGGTTACTCCATTTTCCATAATGTGATGATCATACATTGCATGCCTTTATCAAAGCATCACACATACTCTGTAAATATCTACACCTACTAAATATGGATAAATATTAGAAATAAAAAGAATGTTCAAATAACAATTTTTCAAAACGATTAAAATGTTAGACATTTAATACATATATGCACTTATGAACGGATATAAATTTACAATAAAACCAGATATCTTGTGGTGCTAACCTGTCCTTAATGTCCAATAATAGCGATGGCTGGAAAACTCTCACAAAACAAATCAAGATCACTAAACATTTATGTACACATACGATAACCACAGAATTATTTATAACAAGCAAATTCTTGTGAAATAAACTATGTTTAACAGAAGGCA…
>asm|31114111
ATAAAAGAACAGTCTAGTCAACTTTGGGATATAGCTAAAGCAGCACCCAGAGGAAAATGTGTAGCCTTAGTTATAAATAAGTTAAGGGTTCAACTGAAGTCCCTAGAAACAACCTTGAAGTAAAACTAAAAGAAAAAGACAGGCAAGAAAATGATAAATACAAGAGCAGAAATTAACAAAATAGATAATCAATTGTTATACTTGAGATACTTGAGAAATAGATAAACATGGTTCTGGACTTTCTTGTTTTCTTGGCATAAATAATTTCTTTAATAATCACACCACAAGCATGGTTATTTGTTTAATAGCTGTATTCCCTGTAAGACCATATTCTTTGCTTGTTTTGTTCACCATTTTATCTCCACAGCCTGAACCTTGATAGACAGAT
>asm|24921480:asm|31459078
AATAAATAAATAAATAAAAAAGTATTAAAATTAATCTCATTTGTTTATTTTCCCTTTTGTCAGTATGGCTGCCAGCACAGGTAAACTTACATGCGTGGCTTTGCTACATTTTTACTGGACTCTGCTCTTCTAGATGCTCAGAACTCTTCGAAGCCTGCAGGTTTGAACACACCACCTAGCAGAAGCTCGGAAAGGGCGGCTTGCAGCCACACAGCTCCGCAGCTCCATTATCTGGTGCCCAGCAGGGGAGGGGGTGTGGCGTGTGAGTGGGCATGAGCGTGCACAGGTTTGTCGGCGTGTGTGTCTCTGTTTGGGGGGACTGTGTGTGGGTGTCCATGTCACTCTTCTGAGGCAGGGACAGTCTGGGCCGTGGTTCCTAGGATGGGACCAGAGGCCTCT…
>asm|33042044
ATATAACAGCTTTCCTTCAACAGGCCCTGTGAAATCTCTAATCCTTACCACCCACCCCGCCACCATCAAGTACAGGGAATATGTTAATCACCAGCACAGACACCCAGAAAGGTTCCAGTCTAGCTCCTTGACCAGGACTAACACCCAGGACACAGCTATAGAACAAAAGTTCCAAACCTCAAAAGTTCCATCAAATGCAAGGAGGCATATATTATACCACAGATTTTACATGCAGCAAGAAGTTACAGCAGAGAAGAGCAGAGTGCCCAAAGAAAGATGAATAGAGAAATGAAACCTGAGTAGGACCTTGAAGGACGGGTATAATAAATAATAAAAACGACGACCCACGCAGAGCACACAGCACCACAGCTGCCACGATCCGAACAACCTGCTTGACTG…
>asm|178660
TTTTGGAATATAGCATTTTGGCCATCCAAACTCAGGCTAATGCCGAAAGGAATATAAACAAATGTAGTTCAATTAGTACATTTGTTACTCAGAGTGTGTTATCTAATAATTTTGAAACTATTTGTATATTCTAGGATTGAATGAATAATTAAATATACCAGGGCTAAGTAAATAATAAATATGTTGGAGGTATCATTATGCAATCTTGTTAAGACAAGCAAAATAGATTTAAATGTATAAACGTGTATTAAGAGGATATCAGAATTAAGC
>asm|33041575
TCCCTTGGGGCCATCTCAGAGGTCTGGTGACCACATTTGCTTATCTAGTTAAAGTATCCAGTTGAGTTCCCTCAGTTTACAAATAAGACTGAGCCCCAGAAAACTTAAAATGCATGTGCTACAGAATCAAAAGAAGAGCCCAGGTCTCCCGACATCTCACTCTGTGCCCTTTTCACTGAAGCACGCTGCCTCCTCAGTGCTCACCTGGGAGGTAGTAAGAGCCAGAGAGCCTGCAGCTTTCCCTATTCTTCAGGGTCATTGAGTTTGCAGCTGAGAAATGCCTCTAGGCCCTGGTCATGATTGACAAAGTGAAGAGGTTGAGTCTTTTGGTGTCAGGACAGGCTGATGTACTCATGGCCCTCTGCACATTCCCAAATCAGGGAAGTTTTTTTTCTCGAT…
>asm|33040083
AAGTCTGGTGTCCTCTGCCATGATGTTAGAAATCAAACTTTTATGAGTGTGACAGGCAGATGGTCAAAACCACGCCGATGTGCCAGGTGTTTTAATGAGCCCGGTCTCCAAGTCAGCACGGCACCCCGGAGCGCAGCATTCCTGGAGTTACCTAGGTTACTCCACCGAGGCAGCCCTGGGCAGCGAGGCCTCAGGTGAAAACCTTGAAAAGCGGCTCAGGCATTAGCATGACAAAGAGCCGCCACCTGGGGCGGCTCTGGGCCCGGCCTCCTGGCTGCCAGGACAGACGCTGTTGTTGTTTGTCTTTTTGTTTTGTTCGTCTTAAAGAACATCCTGAAGATGTTTGCTGGGGCTGGTAACCAAGCAGCAAGAGTTTATGCTCAAAATAGACATTGTTTG…
>asm|18304874
GGTGTGAGCCACCACGCTTGGCCTGATTTTCATTTTTCTGACTTTTTCATTTTAGATGTTTCAGTTTGTCCTTCTATGGCCCCTGTTATTACAGTAATTGAGTACAATTTCCCACAAGAACAAAGCTAGTGGTTTGCTGACTGGCATACTACCTGCTACCTTTTCATGGGCAGAGAGACAAGAGAACCACAGCTAATGAGTGTGCTTTATTAAGGCAGACTTGCCAACTCACACACTGCTGGTGGGCGAG
>asm|17526123
CTTAACTACTTAACTACAAGGTGTACCTTACAGACTTTAATCTAGAAATAGATGGGTATTTCACAACTCTGAGGTTAGATCTCCAGGTTTCTGACCACCTCCTGTGGTGAGTCTTCTCTTACCTTCATAATATGTTCTTTATATTTATATCTTAGTGTTTCCTTCTTCCAACGTTTCCATACCCACTTATGCTTTTCCCCCCATTGTTGTTCATGGGTCTCCTGAAAACTCTGTTCCATTAAAACCAGAAGTTATACCAAACATTTCATTTATTGAATCGCTACAATAATTACTTACAATAGTAATAGTAAAGCAATTATATAATTTTACTGTG
>asm|27358445
ACATCTGATTCGTTAGATGATAGTAAATTTGATGAAGAATTAGTAGCGTATCTAAAAGCTAAGTTATATTTGAAAAAGAAAAAAGATGTGTATGAAGTAATTAATTTACCTTTGGTTATTCGAGCTACAGAACAAAACAAAGATAGTGTTCGCAAAATGATGGATAAATTCTTTAAAGTTGATGATGATAAAGTAAGACGTATTCGTGTAGAAGGTAGATATGTAAGAGGTTATACCGAGAAAAAAATTACAGAAGAAGACTTACCAGAAGAAGCATTGGAATTAATTGAGTTAGGACTTTATGACAAAGAAGAAGTTATGAATATGTACGCAAAAGATAAACCAATTGATGAGCTTCAAATTATTAGACCTGTTATTAATAAGGATAAAGATGGAAAA…
>asm|19344942
TGAGCCACTGCGCCCGGCCTGCTCTATGCTTTCTAGCCCCCATCCCTGACTGACTTTTCTCCTTGGTGTTTACAGCTGTTGATATGCTATATAATCTGTGTATTTGTTTATTAACTGTCTTATCCCACTAGAATAGAAGTTCCAGAGGACTGGGATACAGGGGCTTCTGTCTGTTCATTCACTGCCACATCCAAGTTGCCTACAACTGTGCCTGCCACACAGTAGGTGCTCAATAAATATTTGGTGAAAGAATGGATGAAGAGGCC
>asm|6381845
GATTATAGGCATGAGCCATTGTACCCGGCCTAGGTTGAACATGTTTTGGAGGGGTTCTGAACAGTGAAACTTATGAGCATCCCCTCAGATTCTTAAACCCATCAGGGGCCAGGGCTAAGGGGCGTGAGAAATCTTCTTGGCTCCATCCGGTTGAAGAAACTAGAACTCTGTCCCCTTTTCCCATGTGAGTGGACTTTCCTTTGGTTATCAAAATGTAATAACCCCAACTCCTTGTCACTAAAACAAGAGGGAATTTATTAGCCCTAACAAAAAGGGCACTGTGGCTGTCAGAATGGCTGTCCTTGGCAGCGATCCTGATGCCTGGAAGGAGCTCACAGCCAGCCAGCCAGCCAACCAGCCTGCAGCTTATCGGCTCCCTCCAGGCACAGTGGGAAGGAG…
>asm|15079071
TTCTGTGGAGATGAATAACATGCCTCATCCAGACAGCACACTATGTCAACACGTTCATCCCTGATTGAAGACTTCAAGTCTTTGAGTCTTAGTGTTCAGTTAAGAAAATTTCAAATATTGGTAGGCTGGTTAGCAAACAAACAAATAAAAACAAGAAAAACTAAACAGGAAATAAAAAGTGGGGAGGCAGAACAACTGGGGAGCACCTGCTATGGTTCATTGATTTTTATACAGCCCTGTGAAATATTGCACTGGTAAGGCTTAGGGAGGATGAGGAGGTGGTTCCCAGGACTTTCAGACAAAGATGCTTCCAACCCTGGCTATGGTATGGCCTAACCAACTCTCCATAGAGACTGCATAACTGTTTCCTTAGCTAGGATAGTCATCTTATTTTCCTAA…
>asm|21893770
TGTCTCAAAAAAAAAAAATCATTTTACTGTCCTAAAAATAGCCTGTGCTCCACCCATTCGTCCCTCCCTGCCCCCAACAACCCCTGGCAACCATTGCTCTTTGTATTGTCTTTATAGTTTTGCCTGGAATGTCATGTAGTTGGCTTCATATAGCCTGTGGCCATTCCAGATTGGCTTCTTTTAATTAGTAATAGACGTTGAAGACTCCTCCAGGTCTTTTCACAGCTTGATGACTCATTGTTTCTATTGTTGAATA
>asm|33038279
CTGGGTCTGTGCATTGGTGAAAAGGGAACACGTCTTTCAAGGGCGTCATTCTGAGACCTCATTCTCCCTGCCTGGGCNNNNNNNNNNNNNNNNNNCCCTTCCCCAGATGGTCAAATTCAAGATCAATGCACCAGTGAACAGTTTGGATGGGAAGAATGCCTTTGTCTGAATCGATGCAAGTCTACCATTTTTTAAATATCTTTTGGTAATTAGTTTGTAACTCAATGTATATTTTTTATTCCCATGATGATACAAATTACTTGGCTGTGCATAGTGGCCCATGCCTGTAATCCTAGC
>asm|33040347
TGTTTAATGAGAAATACAGCACAGTATAATAGGGTTTATAATTTATATGTAAAACAGTAAAACATATGACAGCAACAGCATGAAAACTGGGAGGGAAGAAATGGAAATATACTATTGTAAGGTTTATAAATTATACAGGAAGTGGTAGAATAACAGGAAAGCAGGCTGTGATATGATGTGTACAATTAACCCTAAAGCAATCACTAGAATTGGAAAAAAATAGTTATAGCTAATAATTCAACAAAAAATTAAATAAAATGAAAAGTACACAATTTATTTAAAACAAGGCAAAAAATAGGAAAAGGCAACAATAAACAAACGAGATAACATGAAACAAATAGTAAAATGATAGAACTAAAGCTAACAATATTAATAATCACATCAGGCTGGGTGCAGTGG…
>asm|20244913
TCAAAAAAAAAAAAAAGAATTTCTACAAAGCTGGAAGTAATGGAGCGATTCAGTGAAAGGATGAGAAGTTACCAAGGCTTAGTCCCTTGAGAGAGCAGCTAAGAGTGGGGGAAGCAACGTATGCCAGAGGCAGGAGTACTGGGTCCCGCCCCAACTCCACCACTCACTGGCTGTATGACCTTGGGTAAATCATGCTCCCTTCTACTCAGGAGGCTGAGGC
>asm|15222770
GTGAGCCACCACGTCCGGCCTCTTCTTCTTTTCTTCACAACAACCTAAACAACCCACAGGCCACATAAGTGGAAGTTAACCTCTTTTCCTATTTCCTCTCTTTATTATATATTTAGAGTAATTTCACTCTACACTTCCCAGACTCAACTCTGGTCCACCTTTCCATATCCAAAAATGCATTCGGGTGCCCTGGTAAAGTAAAAGACATTCATGCTGGGTTCTACATTTTAGCAACAAAGACTAATGAGGATTTAAATTTTCTGTTTTTCCTTTCTTCTCATTGTTCCTATTCCCTACTAGTCCCTATAAGTAGAAGATACTAATTAGAGATATATATTTCCCCATTTATATAAATTATTGTAGAATTATTCCTACTTTCAGAGTAGAAGCCTTTATACA…
>asm|33041587:asm|33042813
CAAATTACTAACTAGCTCCTAATGGGTTAAGTGGCACAGAGGTTTGTTTTCCCCTAAAACAACTGCTGTGAACAGAGTTCTTGTGGAGCCAGGAAACCAAGATGAGGGGGAAATTAGTAGGAACATTTAACCGGTCTTTTTGCATTGCTGATTTTGTATTTCAAGTTATGATCAATGGTGTTAACATTAGTTAAACCATAATTTTTAGCTTCTAAAGTAATTTCTTTGAGGTGTTTTTCTTCCCTTTTAAAACAACTGAGCTCTGTAAAAAGCATAAGCTTCAGTTTCAACTTAACAGAAAAACCTTTAGGTAGAGATAAAATAGAAACCAGCACCTCCATTTGATCTTTCCCTGCCTGGTCTGTTTGAAGAGCGGCTGTGTTTGGACAATGGTGCGTA…
>asm|17647465
CCCTGAGGGAGTGGTATGGGAATCCAAGTCAATGGCAATTTCGTTCACTGGAATTACTACATAGCACTAGAGCAAGACCTGTCGAAGGTATCGAGATTTATAGAGTTTTCGGAGGACAACTTTGAAACATACTCAATTGAGCTGGCACACCTTCTTCTTGCAGCCTCATCCGAGGTCGATGTTGTTTTAAAATCACTGTGCAACATGAAGAACAA
>asm|17727020
TCCATCATAAGCATGACCTCTGGGGTTTTGCCTTTAGTAACTAGTTAGTTGTGCCATTTATTAAAATGTGACATATTCATGCAGAAACACATATGAGGGTGTCAGAAATACATAATTCTATCTTGGGTATGTAAAGTTTGAAATGCCTTTAATACACACAAGTTCATAGGATCAGTCAATAATGGCATGTTTAAGTCTGGTTTATTCCTGAATTCAAGAATTAATGTCCATCATATGCCAGATACTATTCTCATGGCCCAGTAATAAAGACACATTTGATTTAAA
>asm|3473712
TCAATACTAAGCACACACAATGCTCCGATAGATAAACAATTAGGAGAATCCAGGATGGGAGATGCTAATTTATCCTAAAACCCATGCACAGCCATATACATGAGCAATCAAGTTCTCACATTTACATAGGACGTGACAATTGACAAAGGGTGTGGCATATGTCCCCAGTTCAGTCCTCATAGTAACGGCCTGATAACAGGCCAGGCAG
>asm|33043043
TGGCCCGGGCCAAGCACTCCTTAGGGAAGAGCCACATTCTGCCTCAGGCTCCAGGAAAGCCCCACAGAGGGGCTGAGACAGACCATGGCAGGGCTGGCAGGGGGCACATGTGAAGGCAGCGGGCGGAGGGCTGCGGGCTTGAGTCTGGCTTCCTGAGCACGTCCTCCCTGAGCAGGGGGTGGGGCTGAGGTAGAGGAGGGGCAGGTGCTGGAGAGCTGACTCATATTCTAGAGGGAACTGGTGAGGTTTCTGCACTGATTGGAGAGCCCCAAGTGGGGCCGGGGCTTACGGGCTGGGGTGAGCTTCAGGGGTGAATTGTCCTAAAGGGGTGGTTTGTTGGAAGCTGCTTTCTTCCTTGCCCCTGGGGCTGCTCCCTCCCTGCTTCCTCCTGCTGGGGTC…
>asm|17490626
TCTTAGGCTGGACATTCGCATGTCTGAATTGAGACAGTGTTGTGATTTAAAGCTATGGTAGGACCATCTATTACCTAGGAGGGAATAGAGAATTCATGAGCCTGTCTGAGTTTTCATCAGGAGCAGGAGACGATGATCTCTACTGCATAGTGTTTAAAGGAACAGCAGGATACCAAAGCCAAAGTTTTAATTGTTTCACAAATTCTTGTTAAACGTATTGTTGACGCATCTACTATATGCTAGACT
>asm|33038790
TCTCCTGACCTCATGATCTGCCTATTTCTTTTTATTGATACATAATTTTGAACATATTATGGGGTACATGTGATATTTGGTTATATGCATAGACTGTGCAATGATCAAGTCATGGTATTTAGGGCATCCATTACTTTCAGTGTTTATTATTTCTATGTGTTGTGAACATTTCAAGTCCTCTTTTCCAGCACTTTCAAAGTGTCATTCCTCTCTCCTGGCTACAAGATTTCTGTTGAGAAATCTACTGATAGTCATATGGAGTTCCCTTGTATGTGATGAGTCACTTTTGCTGCTTTCAAAATTATTGCTTTGTCTTTGACTTTTAACAGCTTAATTATAATGTGGTTAAATATCATGTGTCTTAGTGTAGACCTCTTTATGTTTAACTTCTTTGGGGTC…
>asm|33037822
TGCACTACTATGCTCCTCACCCAAGGAGAAGGCAGATATATTATCCGTCCTCAAACATATTCAGACATGGCTGCAGTCACACCTTAACACACAGATGCGCTTCCCTTCCACTGTCTTTGTCTCCCGTATGAGAAGCAGTCTGAGAGCTCACTACAGTACATTTTCCCTTCTTTCATTTTCAAGTTAAGAAAAATCCCCAAAAATAACAAACATACTTTGTAAGGACAGTCATATGTTGGAACTGGGTGAGTAAAAGTATACTTTCGTTTTCCNNNNNNNNNNNNNNNNAATATACAATATGACAGTTTCGTTCCATTTCTAAAGGTGTTTCACCCATCTCTCCACTACATTCCTGAAAGGCTTTGCTGTGACAGCAAGATGACCAAGGAGTG
>asm|11042886
CATCCATCCATCCATCCATCTTTCCATCTATCTAATTCCTCTGCACACTGTAGTCATCTCTCCATTTCTACAGCCATGACATAGCTTTGTAGGTGGTTATGTGTCTTCCCTAGGCGGTAAATTCCTTGAGGGCAGGCACCAGGTCTCTTCACCTTGGAATCATGACTGCCTAGTATAGTGCCTGCTTCTCAATCCATTTGCATACAATTTGTTGTCTTTCAAAGTAAGCATCTGGAAATTGAGAAATAAGAAGGAATTGGGTTCTTTGGTGACTGAAATTTGATCCCAGAGAACAACTTCATGTACTACTTTGGAAAGAGCTCAGAAAATCTGGGGATAGATTCTATAATTTCAGAGTATTAGAACTAGAAAGGCTTTTAATATAAACTTCTCATTTTC…
>asm|10574193
GAATTAATGAAAAGATAGAGAACAGGACAGCTACTAGGGAAAATATACCAACCTCAAGAGCTGAGGGAATGTCAGATCAGCCAATAAAGGCTCCTGGCCATAGTCAAAGCCAAAACAAATAACCAAGAAAAAGCAAACAAACAAAACCACTTTACGAATTAAGTCCAACACCAAATTTATCAAGGAAAGTCAAAACTATTTCATAACAGAGGAGACAGAAGGCATATGGGGGCTCTCGCATCTCAGGGTAATTTGAAACTACCTGCTACAATGCTCTACAACCCTATTTTTGAGAAAAAAAAAAGGAAAA
>asm|33041847
TTATAAATTACACAGTCTCAAGTATTTATTTATAGCAATGCAAGAAGAGCTTAACACACATGGTGTCTGATATGGTTTGTTTCTTTGTCCCCACCCAAATCTTATCTCGAATTGTAATCCCCATGTGTCAAGAGAGGGACTTGGTGGGAGGTGGTTGGTTCATGGGGCAGGTTTCACCCATGCTGTTCTTGTGATAGTGANNNNNNNNNNNNNNNNNNNNNNNNNNNNNNNNNNNNNNNNNNNNNNNNNNGTCAATTAAACCTCTTTCCTTTATTAATTATGTAGTCTCAGCTATTTCTTCATAGCTGTGTGAAAATGGACTAATACTGTGTCTGAGAAAAAAAGGGATGTCATTTTTATCTTTGCTCCTCTATAGGTAAAGTTTTTGTTCCCTCTGGC…
>asm|30679865
ATGAGGAGAGCAGAGGTTCCCTGCAGTAGGGCAATAAATCATCTCATGAAGGGCCTCAAAGGACCCAGGAGTTAGTCCTTGGTGAAGATGGACTATTCACAGTGATTTGAGCAGTGAAATCACATTGCAAAATGGTGTTCTTGGAAGGAAAAGACACTACTATGTGATTATACGGAGAAGATTAGTGGCAGTGCCTTGTTAGAG
>asm|19063434
GGGACTGGAAGGACACATCCATTTGGCATCATAGATGCCTTGCCCCATGGAATGTGGTGCAGTAGTAAGAAGCCCAGAATGGATCTGAAGAATGGGGCCAAGGCAGAGTCCCTTTTGTTTGGATCAAAAGGTGGTACTGCTTGTGAGTTAGTGATAAGAAACGTGGCTGGAAATGCATATCTGGGCTAGATAACAGAGGGCCTAGTATCCTTCTATAAGGAGTTCAGTCTGTATCCTGCAGAGAGTCGGCAGCCTTCAAAGTGAACTGAGCTGGCCATTAGAAGATGGAAAGAACCTCAAAATGTGAAGAGTGGATTAAAGGAGAGTCTTGGGTACAGAGAACAATCGAGCAAGGGGTTCAGCCAGAACAGCCCAGAGCATGCACTGGCGACTGTGGGC…
>asm|33040603
GGGGACTTCACATTTACAAATAATTAGGTTGGGATTCGATCTTCCCTGCAGTGAAAGGACACTNNNNNNNNNNNNNNNNNNNCAGCAGAGAGGAAGCCCTTAGCACAATTTCTTCTTTTGAATGGAACCAAGGCCACCTTGTTAGCTGGCACCTGAGCATCAAAACAAGTCTTTAAGATGTCCCAAAGAAACACCGATTCCCTACAGCCCCGGCCCATGTTTTCTCAAACATTTACTGACTTAAATTAGAAATACGGGCTCTGGCCTGGTGTGTGGCTCACACCTGTAATC
>asm|33039891:asm|33040619
ACGGGGCCTCTCTGTGGTTCTGATAACTGAGGGTCTCAGCCATGAAGGGTGGGTCCCCATGGGTGGGAGCAAAACTCAGGGAGGGCCTTAGCCCAGGATGGGGGCCACCGAGAGACTCAGGCTTGCTCCAGGACATGTGGCTGTCATTTGGCTGGTGAGGGCCTGGGCTGGCCTGGAGGAGGGACAGGGCCGCCGAGCCCAAGGAGGGGTCTATCTGTGAGAACGCAGCCTGCTGCCCTCCAGCAGGGCTGTCCCTGGGCCTCCCCTGGGTCTGGGAGCAGCAGGAGGTGACCCCACTGGAGAGCGGCTCCTTCCTCTCCTCATGGCCTAGGTCTCTGCTCTTCCAACCTCTCCAGGATGCTGCGCCCAGCCCCTCTCCCAGAGTCCTTCTGCAGGCCT…
>asm|33042021
GGGCTCAGCTCCTGCCCAGCTCCTGCCAGCCTTTGTGGGCCCTCCATGCCCACCTTTTGCCTCGTAGGCCCAAATCTTCCTCAAGTCTCCAGTCTCGGCTCCAGCCTTTTGTGGGTCTCTTGTCACAAAACTTCCTCATGTCGGCCTCTCTACGTTTAGCTTTTGCCTCCCGTTGACCTTTTTAGGACCAAAGCTTCCTCAAGCCGGCCTCTCCAAGCCCAGCTCCTGCCTCCCGTCTGCCTCTACAGGTGAAAAACTTTCTCCATCAGCNNNNNNNNNNNNNNNNNNNNNNNNNNNNNNNNNNNNNNNNNNNNNNNNNNTCTCCAGGCCCAGCTCCTGTCTTTGAGTGTTTTTTTTTTAGACCCAAGCCACCTCATGCTTTTACCTTTCAAATGCCTG…
>asm|14070246
TACTGTGGTTATGAGACTTGATTTATCATTCAATACACTGTTTATAGTTCATGAAAGTGCAATTATTTGAACTAATGATTTCACTTACATGAAATACCTAGAGGAGTACTCATAAAACTCAGAGACAGAAAGTAGAATGGCAGTTGCCAGGGGCTGTCGGTGGGGCATGAGGAATGGGGAGGGATTGTTTAACGACTATAGAGTTTCAGTTTTGCAAGAT
>asm|598207
CAAATTTAAACATGCATTTTCTTCCTTCAGTTTCTCTACATACACTATTCTGAATAGCAAACTTAGATTCCAGATACTTTAGCCCCAAATTTCTAAAAACCAATATCTAGAATTGTGACTAACACAGCTGTAGACATGATTTAGATGTAGTTTACAGTATTGAACAGCATGTTCCATAGGTTACATCCCCCAAGATACACCATCTAATCTCAAAACTCACCAAATGCCATCAATAAAGTAGGAAGGGAAGTTAATTACAGGCTCCTATTTAGTGTCCTCTGCCACTGGTGGCCCA
>asm|33043057
GAGCCACTGTGTCCAGCCAATATGTTGCGTTTTAATTTTCATTCAATTCCAATATGTTGTAATTTCCGTTGCCGTTAACCATTCCCCTGTGGCCCTGGGCAGACAAGACAAGCAGGGGCTGGGGGACACATAGGCGGGGACTCTGGGATTCTGCACTGCCCCAGGCCAATCCCCAGAGAGCGCCTCGAAGGAGAGAGGCTGTATCAGAGTTCCCAGGCCTTCCTGAATGCCTTCCCAGCACAGACTCTCTCAGGCCATCCCGCCTGGGGTGGCATTAGGGCTGCAGTCTTCCTGATGCTGGGCCCCTCTTAGCACCCAGGGCCCACTTCACCCATGCTCCAAGGGGGACGGGTCCTTCCCTGGGTAGCTCTGTGTCTACTGGCCTCACTGCTGGCCAGG…
>asm|16103745
TTTCACTTTTACCTACAAAGCCCCTATGAGAGAGACCTGGGAATTTGATTGTAGAGAACTCCTAAGATTTACTAAGACAAGCAGAAAAGTTCCATTGACGGTTACCTCAAATAAAATTCACAGTTTAAGAGCTGTAATCTTCCTGTTGTTTACCAAATATGCAGAAACCCCTGTGCTGATATAAGAAGACCCGTAAAAATATTGCATTGTTTAGTTAGGATCTCTGAAAAATATTGATTTGGACAA
>asm|33041537
CAAACTGAGAAATAAACAAATATCCCAATTCATAGGTCGTTTTGCCTTATCCATTGGATATGGCTTTTGAAATCAACAATGATGACATAAAAATGCTGAAAATTAGAAATAAATGAACCTGTTCTACAATTAAATAATGGGGCTAGGTGTTTTGATATTTTTAGTGTTTTTTTAAATAACAATATTTTGATTTTGTACGTGCCCATAGCATTGCTGGAGTTATGCAAATAATTACATTATAAGTATGTGTATCACTTAGCAAAAAAATTGTTTTTTTTAACTGACCCTAACTTAATAAACGTTTTATCAATGTCTATAATCCCAGAATTTTGGGAGTTCAAGGTTGGCAGATGAATTGAGCTCAGGCATTTAAATGAGCCCAGCCAACAGGGTACATCT…
>asm|5313826
CAAAATGAAATTCTGTTGGGTTTTGGGTTCTGTTGTATAGAGAGATACATAAAGCAATGTTATTCAGAAAGATTAAAAGAAAGTAATGATACATGTATACATGGCAATTTCAAACAATAAAAAGACAGGATTGCAATCTTGATATCAGCAGAAACCACAGAAATGGAAAGGAAAAATAGTAATGCACTTTATTAGTTTACACAGCTTTGTTAGAAAGAGATCTAAATTTTCCAGAATTCCCTTTCCCGTGTAGTTCCTGCTAGAGGTTGACCCTCCAAAATTTGCATATTTAGAGACAGAAATGAAGCAGCAGCCATTACTCT
>asm|33032670
GGTGTGAGCCACCACGCCTGACCTAAAACATAATTTTTTTTTTTTAAAAAATCAATAATCCCTTATTAGACAGTGCAACCTTTTATCATCTGGCCCATTGTGGATGGCTCCCAGTGCCCCCTCCGCTGGGCACCAGGCCATCTTCGCTTTGGCATCTTACTCCCTTGTCCCTCTAGCAATACTGAATGGGCTCTTCATTCCCAGGGAACACATGCCCATTTTTCTTGCCTCAATAACTCCTCCTGTGCTGTGTCCTCTGCCTGGAGCATCTTCCTCAGTTTTCCATCTGCAAACTCCTTTTCCTGAGGACTTGGTTTGGGCATCCCCTCTTCCAGGAAGCCCTCCCTGACCTCCCCCTCTATGTTGTCCCAATTGCCGTCTTTTAAAAAAAGTTTATTA…
>asm|5322538
TAGGGGGCAGCGAGGGTGGACGATATTTACAGGGCACCCATGTGGGGAGTACGCTGTCTCAAGTCCTCTCGGGATGAGAGAGACCAAGGTAAGGCACCACCCTTCTGAGATACAGCGATGGGAGGTGACACAACTCTTGACATGACCAGAGCAGTGATGTCCACAGGGCAGACGGCACAGAGGCCTCTGTGGCAAGGGGCTGCAGGGGGCCCAAAGGAAAGAAC
>asm|33034793
TTACTTTAGATATGGGCCTGCTAGCAAGACTTAAGTGCAGTTCATTTTTAAATAAATACATTTTTATTACTCTTCAGTATGGAGCTTAAAGTCTAAGGAAAACCTATGAGCTTGTCAAGCCTCCCCTTCTGCTCCACACAACCTCAGTGAAATCTGAAATCAGCGCAATTTCGGGGCAAAGTCCACTCCCCAGGTGCGGCCTCCTTGCAACCTCTTTGCCCTTCCCAACTAGTCTGAGACACTCAGGACCTGCACTTCATCTTCTTTCAGTGCTCAGAAAGATTCTAATCAATGCCACTCCAAAAGTAAACATGTTTCCTCATCAGAAACTTTAAGTGACCTTAAGACTATCTTTACTTAATTTTACTGTTTGAAAATAAAGTTTCTAGGTTAGAATGA…
>asm|17132843
GAGCCACCATGCCTGGCCATGATTTCATTAATTTTAAAGTTATCCTTCTAGTGTTTCTGTTTACAAAAATCAGCAGATGTACTTTTCTTTTTTCTCATACAAAAAATTGCCCCACAGTAAATACTTTTTTATACCTTTTTTTCACTCAACAATGTATCCTGAAAGTCACTCCATATCAGTTCCTAGAGATCGTCATTTTTTTTTTCTTATTAACTGCACAGTATCTTTTGTGTGGATGCACCACCATTTACTCAACTTCCCTCCTGCCGGCGGTGGGGGGAGTGAATTTATCACAGATAACACTGCGATAGCTTAGCACGTGCGTAAATCTACTCAGTATTGTGGGAAATTTATCTTCAGAGTGGATCCCTGACATGAGATTGCTG
>asm|33039596
TGTCTGTGCATTAGAGAAAACAACTACCTCTCCCGTCTTCATGCACTGGCCTTATGAAGGAGGAGACTCATTAATCAGTCTAGTTGAAGATTTGGGGGCCCTTCAAGCCTTTGTGCTAGTCCAACTCTCTTTGTTCTGAGACCTGGGAACTTTTCTTCTGATCATATGGTGCCGTGTTAGGGGTAAGGATAATGATGAGAGACTGTCTCANNNNNNNNNNNNGGTTTTTTTACCTTCTTCAATGCGGCTGCTTTTGCATTTGCTTAGAGGAGAGGAGCTTCTCAACTATTTTTTGAATTTCTTACAAGAGAATTTGTCTGTGTTTTGTAATGTTGACTCAGTGTGTTTGTGGAGGGTAGGATAGTTGAAGGCTTTCTATTCTGTCATCTTGATGAAATT…
>asm|33038954
GAGTGCAATGGCGCAACATCAGCTCTCCGCAACCTCTGCCTCAACTGGCTTTTTTCTTTGTTCGTTTCTTTGTTCAGCCATCAGAGACCAAGCCCTCCAGGTCTCTCACCTCCAGCACTTGTCCCAGCAGCAAGTCTGCCATGCTGCCCATGCATAGTGGTGACNNNNNNNNNNNCTCAACAGGGCAGGGAAATAAGCTACCACTTCACCTACTTACTATGGGTCACCACTCAGGCACTTTTCCCATTTAGTTGTCACCTTGGCTAAGTCATAAAGGCTCAGAGGGAAGTGCCTCACTCAGGGTTCACAGCTAATAAGTGAGTGGGGAGTGGGGAGAGGAGGTGGGGAAACCCACATCTGTCTGGACCTTCCAGATTCCTATG
>asm|7743245
TGTGGGCTCCTGGAGGGACCAGGTGCGTGCCGCGGACGGTTTTGTCTGAGCTGAGAGCGCATTTCAGGTTTCTAGGGAGGCCAGGAAGCCCTCAGGAGGGGCTGTCCAGATGTCCCACACTGGGAAGAGGTGGCATGGATGGGCATGGCTTCTAGAAGGAGGAGTCTGGGGGCGAGCATGTGAACAGGTTAGGAAACTGCAGAGCTCAGGAAGCAGCCTAGCAGGTGTCAGCCAGGAGTTCTGGGAAGTCTTTTTCAAAGAGG
>asm|33040544
GCCTTCCTGGTCCTTGCACCTGGCCCAGACCTAGGCTCTGCTCAAACCATCAACCCAGCCCCACCGCACACACCATGCCCATCCTTCATCCACACACACACAAAACACTCATACTTCATCCACACACACAATGCCCATCCTTCACCCACACAAATAACACCCAGCCTTCATCCACACACACAACACCTATCCTTTGTTCACACACACAACACCTATCCTTAATTCACATACACAACACTCATCCTTCATCCACACGCACAACACCCATCCTTCACTGACACACATGCACAACACCCATCCTTCATTCACACACACAACATCCATCCTTCATTGACACACATGCACACACTCAGCCTTCACTGACACACATGCACGACATCCTTCATCCACACACACATC…
>asm|13230004:asm|33042278
GGAGCTCTCCCCGAGCTCTCCTGTGGGAGGCAGCCATTTGCAGAAATGGAGCCGAGCCTCAGTGGGACTGTCAGGGCCCAGGGACCCGAGGGGCCAGCGCTCCCTGAGGGCAGGGCTCAGCATCCACCAAGCGGGCCTTAGAGAGCCATGGCCGCCGGCCATCTGCAGTGCTCGTGAGGGGCACTGACTGCTCCCACCTGGCTCCCACCTCACCTCCGGCGGGCACTGGGGCGCTGTGCCTTTCTCAGAGGCATCAGGGAGTCCAAGGAGACGCCAGNNNNNNNNNNNNNNNNNNNNNNNNNNNNNNNNNNNNNNNNNNNNNNNNNNTGGCCCAGGGGTTCCTACCGCGCCCTGCCGTCTCCCTCATCCTCCCTCACTGCATCCAGACACCCAGTCCCC…
>asm|8502278
TGGCCCCAGAGGTCAAAGTAGACCGTTCGAAGTTTGTCGTAGCCACTAAGTACAGCGCGGGCGCAAAAATATGTGCCGGTGTCCGCCGGGTCCATGTGGGTCACTGTCAGAGTCGCGCGGTCATCGGAGATGTCCTTGGTGACGAGGTGTCTACCGGTCAGAGATTGACTGGAGCGCTCATCACCGTCCCAATAAATGAGCGC
>asm|11294483
AAAAAAAAAAAAAGACAGATGGAAGAGTAGATAGATAATGGAGACTTGCCACGAATTGATGGCCTGTTAGAAATCAGCCACCTCTCCCATCAGTTTCCAGCTTTTCTCTCAAGGGACTAGCCTAAAAGAGCCACACATTCTAGAACTGTCCCTTTGTTTAATGCCATGTGCTTGTCATCCTTGGGGCAGTGTACCATATTGGAATGGATGCATTAGTACTTTCTTTTATAAAATAGGAGGAAGCCAACCATGAAGGGGAAGTCCGGGAAGGAAAATCAGCATATGAAAGAGGGACATCATCCAGTAGGTCAATTTTAGGACAGAATATATATGTTACCTCCAGGACTATGCTAAGCACTCCAAGGTGACATAAGCTCTTTATTCTATGACTTTCTTCTT…
>asm|22257858
CAAGCATGAATCACCGCACCCGGCCAATATCATTTTATTTTAGAGAGTCTTTCTATGTATGTTATTTAGGTTGACATCCCCATTATCAACATTCCCCACCAGAGTAGCACATTTATTACAATTGATGAACCTACTCAAAGAACTTTTTAATTGGCACATTTTTTTAACAAGTAATTGGCCAACTGAATTATCCATGTTATTCAAGAGGAATAACTCTTACTACAAATTTCTATCTTAGGAAGGCTTAGTAATGGCACCCTGAGTAAATATAAAACAATAACTCTGGCCGGGTGTGGTGGCTCAC
>asm|31087044
TACCTCTTGGCATGCTCCTATTACAGCGTTTATCATGGTGTCTTGTATTTATTTACTGCTCTGCCTTCCTTACAAGAATAGACACTGAGGGCTGTTTTGAGAAAAAGGACTCATTGTCCTTAGACCTAGTATTTAAGTGGCAGATCTTTTGTTTCTCAACCTCTCCACATGGTAACTTCTATTCATCCTTCAAAATCCAGTTCAAAGATGATTTTTTTTTTTTT
>asm|33042475:asm|33041326
TGTTCCCTCTTTTTCTATTTTTTGGAAGACTTTAAGAAGAACTAGTATTAGTTCTTTGATTGTTCCATATAATTCAACTGTGAAGCCATTTGATTCAGGGCTTTTCTTTGTTGAGTGGTTTTTGATTACTGATTCAGTCTCCTTCTTTGATATTTTTCTGTATTTTAGTCCATTTTGTCTTGCTATAAAATAGCTGAGCATGGGTAATTTATAAAGAAAAGANNNNNNNNNNNNNNNNNNNNNNNNNNNNNNNNNNNNNNNNNNNNNNNNNNATTTATTTGGCTCACAGACTACAAAAAGTGTGATGCCAGCATCTGCTTCTCATGAGGGCCTCAGGTTGCTGCCACTCATGTAGAAGGTGAAGGGGAGCTGGCTTGTGCAGAGATCACATGGCAGGAG…
>asm|3647664
TCACGGGCTCCGTGACCCTCCTAGGTCCTGAGGCCCCATGGACCGGTGGTTTCCCGCAGCACAGTGGAGGTCCAGGTGTCAGAGACAGGGAGGGGCTGGACAGGCCTGAGGTGGACTCTGCACATCTGGGGTACCCAGGAAAGGCCAGAGCCTCAGACGCCCCTGGCGATGGACAACCTGTGTTGGGGGTTGAGGGGGTGAAGGTGGAGGATGCCTGCACCCCACTGCTATGGAGGCGGGGGCCCCTGATCAGAGCAACCGCTTGGGTCTGGGGCTGGTACGAGTGGCCTGAGTTTGGGGCCAGCTTAAGTCCCCAGGACAGAACACGGCCCAGACTGGAGGGCATAAATTGAGGACGAGGGCCTTCCAGGGAGCCCTGAGGTCCTGGA
>asm|33037941
TAAAATGTATCCTTGTTAACAAGGAGTTCATAGTCCCTGGGGGTGTCAGACAAATAAAGAGGTAGTTTCCAGCAAGTGTGATGTATCACAAAGAAGGTTATGCACAAGGCACTGTGATAGCAAAATAAAGGTGTNNNNNNNNNNNNNNGTATTTAATCCAGCCTCAAGGGAGGAAGAGGTAAGGAAGAGGCAAGAAAGGGCCAGAGAAAGCTTTTTGGAGGGGAAGACATTGGAGCTAAATCTTTAAGTCTAAGCAGGAGTTATCATGGGGAGAAGAGTACTTTGTCACCCCAGGAGGAAGAGCATGTGCAAAGCGGCCTGAAAGAAGCAGCTCAGGGGCTTCAGGGATGAGAGAAGTGAGGAGAGTGTGGAAGGAGACAAGGATAATCATCCGGTCTT…
>asm|10028191
CAAAGGTGGTCAGTTGGGGAGGAAGGAGCTCGTCTAGGGCAGGTTCAAAGGGAAGGGGTAACTAACTTCCTGCTTGCAGGTGAGGCTGCTGACCCCCTGCAGGAGGCGCTCTCAGAGCTGCTGAGGGTGAGAGCACAGACCCAGCTGGTCAGGCCACGCTCCCCTCCCAGGGATTTTCCAAGGGAAAGGCCCTGGTGAAGTCAGATGACAGAGGTGGTGACTCCCCTGCGCCTGCTGCTCCCCCAGCGAAAGGGACACTGGCCTGAAGGCCCCCACTCTGCCTCTGCCTCACTGGGCATGCAGGAATGAGTCCCATCCTCACTCTGGGCCTCAGTTTATCCATCTGGAAGGCGGTAACTCTATTTTCACCTTGGTCCTGGTACCTTACAGCTCTAGGAC…
>asm|33039255
CAGCAAAGAATTTATTTAGCAATATGAAAAATATATAGTGATCCTTCTCTTTTTGTCTTACTGTCTCCCTCTTCCTCTCTCCTTTACACAACTTTTTACCATTTCACGTAGAGACACCTACAAAAATCTGACGAAAGCCCTGATTCTACTCATAAATATACGAAATATTTCATTGTTTTAGGAAATCAAAAATTGTTCAGTACCCATTGATTGATTCCTAGAGTTCTCATGGCCAAAACTTAGAACCTGGAGTTATATATTGAGGGTTAGCCAGTTAACAAATTATAATCAATTAATTAACAGGATATCAATGAATAATAAGGAGAATAAAGAATATATTTTTAGAAAACAAGCACAGTGTAGAATAATATTCATCTGTTCAGAATTTAGAAGTATGTT…
>asm|33042886
AAAAAAAAGAAAAAAGAAAATATAACTGAAGAGAAATGCCTTGCTCACACCGACATAGTGCATGGCTATTTTTGTCGCACTTGTCATTGTTACTGTCATTTCACCACTGCCCCAACATCCTGGCTACTGATTTCCCTTCTCTGGGTTCCCCACCGTGTGCAGGTTTGTAGCGACTGTCACTCAAAGCATCCTCCAGGCAAGGAGTAGATGAGCTACCCAAAGGAGGACCATTGAATTCTTTTNNNNNNNNNNNNNNNNNNNNNNNNNNNNNNNNNNNNNNNNNNNNNNNNNNGCTACTTGGTAGGCTGAGGCAGGGATTGCTGGAACCTGAAAGCTGGAAAGCTGGAGGAGCTAAGAATGTAAGTGGAGTTGAGTTCAGCTGCTTTGAGTCCAACACCT…
>asm|10604709
TCACTTATGGATGAAGTTACTGAGCCTAAGAGAGATTACATAAATTTTTCAATATCATATCACTGTGCTCATGAACCAGATTTAGAAGCCAGGTCATCTGAGGCCATATTCCATGTACATAGTAAGTCCCAAACTGCTTCTCTACTGCTGTAATGCTGCTCCAAATACTGCAGCACCTCACCTAGATTTTTGTCAATGTGCCCAACTAGTATATTTGC
>asm|33041331
TTGCCAGCTGCCCCTTCCACGGTTCTGAACTTCTTCCGTGGTCACCCGCTTCCTGGTGCTTCTTGGCCCCCACCTCTTGTCACCNNNNNNNNNNNNNNNNNNNNCACCTCTAGCCTCCCTCCCTCCCTCCTGCGCTGCCCCACCCAAAGTGCCTCTGACTTCCGCTGACAGAGAGGGACCCCGGCTCAGGGCAGTGACTACTCCAGGACTTATAAGGAAGAATGGTGGACAGGCTGCCCTTCGTTTAACTCCCCGTGGTCACCACGCGCTACCTGCTCAATGCCATCACCTCACCTCTACCCTGGGACAGGCACTGC
>asm|33041910:asm|33041551
GCCTGGGGGGAATCTGTTCCCTTGCTCCTCCGGCTTCCTGAGGCCCCTGCACTCCTTGGCTCATGGCCCAGCCTCCCTCCAGCCTCTGCATAAGTTTGCCTCCTTCTGTGGCTCCAACCCAACTGCCTCCCTCTCTCCATTATAAGGACCCTTATGCTGCTCAAGGCTGTGATGCTGGGCCTCCCTGAGCTGACCGGGGAGGGAGCTCTGGTGGGTTCTTGCAGAAGCTCTTTGGGTCCTGCTGTGAAAGTCCATGTGTCCTCCTGGTCACCGTGGCCACATGCTTCCAGTGGGGCTGGGAGAATGGCAGTGGGTTCTCCAGGATTGGGACTGATGTCTGGCACCACGTCAAGGTCCAACTTCAGGCTCACCCCAAGTTTATTCTGGCAACATGGATAA…
>asm|31335354
ACATTTTCACAATGATATTTAAATTACGAATACATTTTTTAAAAGCCAATTAAACATATATAATGTTGTTACCATTTGATTGCGATAATTCTACATTAACAATTGACCATAGAAAATTATTAGAGAAATGGATGAAGGATTTGTGTGGGATACAAGAGTGAACAATAAATGACCGTGAATTTTTTGTCATCAAATTATAGTACGTTTCTAATCATTATAACAGTGTTACTTATAAAGTTTGAAGAAATGTGTGTAAGAGTAAGACACTGATTAAGGCTATGCACAGCAGCTTACGCTTGTAACTCCAGCCCTTTGGGAGGC
>asm|27435662
AAAAAATTAACGAGCCACTTCGTTGGAAAGGGCTTGGGAACTAGCCTTCACACGTGTCTGGTGAGAGTAGAAACTGCTATCACCCTTTGAAGGACCATTTAGTAGTATCTTTGCAATATGAACAATGCATATAGAGCCCTTACTATGCAAGGGCTCAAGCAAACAGAGTTAATTCACATGGGTAGCACACACAGTAGCGACCTTAGGGGGTTAGTAACCATGTGGGAGCAGAAAGGGACTTCTGGAGGCTGGAACAATCCATTTTTAGATCTGCTGGTCAAGGAGTGTGTTCTGTGTGTGACAATTCATGATGCTATAGATTGATGTAAGCAAAAAACGTATACCAATGACATTTCGATGAAAAATGTAAAAGAGGCCAAGCGCAGTGTCTCACGCCTG…
>asm|33042909
GTCTCCCAGCACCAGGTTCCTGGTGAGCGGCTCTGCGGCGGCTGCCCTGGTGCTCCGGGTTGGATGCTCAGGCCATGATGGGGGCAGCACATGCTGGGCCACCCTCACAGACAAAGACACTGAGGGTCAGGGAGGACCCCAACTGGAAAGAGGCCAAGGGGGGATTTGGAGCCAGACTGCCATTCTCTGGAGCCTGTGTTCTAACCCTCTGCCTCTCCAGTGGGGCAGGACCCAGGCAGGCCCTGCAGGGCAGGGGAGCTGAGCAGGGGCATTTTTTNNNNNNNNNNNNNNNNNNNNNNNNNNNNNNNNNNNNNNNNNNNNNNNNNNGTTGTTGTTGTTTGTTTGTTTTTGCTGAGAGATCTCCTGCACAGAACAGGCAAGGAGTTTTCTGTGTGGCTG…
>asm|33042394:asm|33042938
TGCTGAGCGCCCCGCCGTGAGGATCCGCTCCAGCCTCTCCTTCCTCTGAGGAAGGCGGTGATGCTGTCTGTGCATGGGTCTGACCCTCTCCTGAGCAGGCCCGGGAGTCCGGCTATCTGTTAGGCCTGGCCCCCAGCCCGGGGCTCACCTGCTGGAGGCACCTTCTGGAAGCTGAAGTTTCCTGCTGCACATCGCTCTGCTGAGGCCCTGTGGGGAGGGCAGCGCCGGTTTTTCAGGCAGCGATAGAAGGGCTAACAATGGGGGGAAGTGCCTCATTGACCTGCTTTCTTTCCTAGTTATCACTAAGAAAACAGGCTCCGTGGAAGCTGGGGTTATCTCAAAGGCTGCTCCATGAGTGGGGGATGAGGGCGTCCGCTCTCCTGGAAATGCTCAGGTCCG…
>asm|29830257
ATAAATAAATAAATAAACAAATACCAAATGTGGAGTTCTTCTTGGCACAGGGCCCTGTGTGACAGCACAGGCTGTACGTCTGTGAAGCCAGCTCTGCTTGCCCTCAAACAGAAAAGGCTTTCCCTGGAGAAAGAATTACCCTCTGCATGAACCGTTCAGGAAGTCTATTCCATTCCCGCCCCCCTTTCTCATGTTTTCCTCCTATTTTCATTTTCTCCCTATTCTATTTCCAATCCCCTTTTCTCTTTCTCCTCACCCTCTGTCCTGCTGTCTGTATCCCAAGCCCACGGGAAAACGGGTGGTAAAGCGACTAAAAGAACTTACTTGTTTTGTATTTGGGCAGTACC
>asm|31335381
CATCCTCCTCAAAGCTGCAGGTCCAAGTGTTTTTATAGGCAAACTCCACTGAATTTCTATGAAGGAGTTAATTCCTATTCTATGCAAATTGTTACAAAAATAGAAAGTCTTTAAATTAAGCTACAAATAAAAATGGTTTCTATTAAAATTTCTGGGTTGAATTTTGGAGAAACTTGTCAAACTCATTTTAAAAATGTTTGTGCCAGAATTTAGGCCCATGAACAGCTATTACAATTTTATCAAATAAAAATAAAAAGAGAATGCTAACTCCATCAGTTATGAAGACTTATTATAAGGCCGTAGTAATTTAAAAGGCTGATATTGGCACAGCAACAAAGGAACCAATGTATGAAAATAGCTCAGAAATAGCATGCTTAATTGACAAATAATGAAACTGAA…
>asm|29062733
TCGCTACGTCCTTGGGGTGCAAGGTAGGACCAGCTGGCAGCCCCAGTCCCTCCCTGTCCCCCATCACCCTGCCTGTCTCTCAGGTCTCTCAGTGCCCCTCCTGCAGCCCACGCCCAGGTCTGTCAGGCTCTGTCACCTCTCCCTCCGTGCGCCTCTGCCACCTCCTTTTGCCACCCCCACTTCCTGTCTCTCTCAGGCCTGTCTCTCCTCCTCCACCCTTTCTCTCCACCTCTCCCCATACCCCTTGAGGGGTCCTGGAGACGCTGTTCAGAGGCCCCCAACAACACAGGGCAGAGCACAG
>asm|17199589
TCTACAGTGACAGAAAGCAGATCATTCGTTGCCTGAGGGAGGTGATATCGTGGTGGAGTGAAGGATTCCAAATGGGCACAGGTGATCTTTAGAGCATGATAAATATGCTCATTTTTCTTTATGTTCATGATGGCTTCACAGGTGTATATGCATGCCAAAACTTTTCAAACTGTACACTTTAAATATGCTCACTTTATTG
>asm|14417455
GATCTTTCAGACTGACCCCACCTGGACCCATGACTCATGAGTCAGCTGATCCTGTGGCTCCATGCAGAGGTGGACTCAACTGATGAAGACTGTTTTCCACACCCCTATGATTTCATCCTCAACCAATCAGTAACACCCATTCCCAAGCCCCCTGCTCACCAAATTTTCCACAAAACCCTTAACATCATAGCCTTTAGGGACAACTGCTTTCACAGGCTGGCATTGAG
>asm|33041382
TTAATTTAGCACACGTATTCTTAATTAAGAAATCTTTTGGATCAAAGATATTTTGTGCAATCTTTGCTAATTTGAATGCTAATGAATAACATGTAGCTCTGTCATATGATGGGAATGATTTACATCTTCTTTGAATATTTCTTAATGCTTCATCATTATTATATCCCATTATTAATCCATGCTTAGCTTCTTTTGCAAGTTCAATACATTTCTTTAATTCATTATTTGTTGATCTAAATGTTACTAATTTCATCTTGAAATCATGTAATCTATTAGTAAATTTAATTCTTAATTTCTNNTCTTTATTCATATTATTTAAGAAGAATAATACATCTCTTACTTTATTCACTTTATTCATTTCTAATCTTTTCATTTGTTCATTCAATTTTCTTACTAATT…
>asm|13551948
TTGGGGGAGAGTTGATCTGGGATGTGGGGAGAAGGCCTGGTTGCTAGGCAGAATCAGCAGAGATGAATCATGTTCTGGCGTGAGCTGGTTATTGGCTAAAATGAGAAGTTATCCAAGTCTGTGGAATCTTTTCGTTTGAGCTGGAAGGAAATATGGTTCATCACATGCAATCACTTCGGTTTGCAGAGAAAACTGCGAATACAGAGAGGGAGAGAGATTTGCCCAGGGAATTAGAAATGGATCTCTTGCCTCTGAGCTTTCTCCAGGCCCCTGACTATGACTGAGGGCCTGGGGCAAACAAGAGACTTTCAGGAGCATCATCACCCTTCTCTACTCTGCTCCCTGTGCTGCCATTGTATAAGGAGCACCCTCTGTGCTGTTATTGTATTAGGAGCACTC…
>asm|33038666
TCATCCTCAGAATTTATTCATCATAAATAGAAAGTTTGTACCTTTTGACCAAAATCTCTACTTCTCCCCCAACCTCCTAGCCCCTGGCAACCACTGTTATACTCTCTGTTTCTATAGGTTCAACTTTATTTTTTTAAAAAAATATTCCACACAAAAGTATTATACTATATTCATGGGCCACATAATGATATTTCAGTCAATGATGGACTGCATATGTAACAGTGGTCCCATAACATTATAAGGGAGCATATACAGAAACCTGATATATGGGAGTTAATATTGGCATTGCAGATCATGCAGGGCTTAAAATCACAATTCCCAAGANNNNNNNNNNNNNAAGTTGAGTGAGGACTTACTGTACACTCTGTGATGCTCACACAATGACAAAATCCCTAACAA…
>asm|29372345
TATATATATATATAAAATCAAATTAAATAAAGCACACACCAAGAGAGGGTGGCTAAAGTTAGGCATCAGAGGTTATTGGAGAATAGACCCTAAGTAACCTGGCGTGCAGTGCTGAGGAGCCAGGAAATTGTCCTGAAGCCAGTGGAACTTATTAAGGGTATTAAGTGGGTGGGTGATTCAGTCCTCCAAGCATTTGAGAAAGTCCACTGTGGAGGAGAGATTGAGGGGAATGGGGCAGAGGAGAGGGTGTTCTGGAAGCAGAAAAGCCAGTGAGACACAGGAGAAAGGTCTGGACCAAAAAGTGAGGGGGCCCCAAGGAGTGCAGTGGCAATGGGGTGAGAGAAGCTGCCCAGATACTTAGTACCCAATGCCTGTTTCAACAGAATCCTAGTGCTGTGG…
>asm|13649971
CATTATGCTAAGTGAAGGAAGCCAATTGCAAAAGAACACAAATTGTACGATTCCATTTATATGAAATGTCATTAAGCAAATCCATAATGTCAGATTAGTGGTTGCCTAGGATTGGGGAAAATGCTCAGTGGCTGAAAATGGGTGTGGGGTTTCCTTTTGGGGCGATAAAAATGTTCTAACATTTATTGTGGTGATAGTTGCACAACTCTATGAACATATGAAAAAAACATTGATTCGCACACTTTAGGGGAATTAGGATGTATGTGAATTATATCTCAAAGCTGTTTTTAAAAGCTGTTAAAAAATATAAATAAATAAAACATCTGATAAAAGACTTGTATCAAGAATATATAAAGAACTCTCAAAACACAATAAGAAAATTTAAAAAAAATTTTTTTT…
>asm|19680296
TTGAACTAGATAAGTCTATATTTTATGTTTCTTTGTTTGAAATTCAAATGAGTTTTAAGTCCTTAAGATATATCTGTATATATTTGTATATACAAACACATGTTCATTTGTTTTTATGTAGAAATTGAAAAGTAATTTTTCGGGTACAGCTAACAGCACCACCTCTAACATGAAAGTTGATAACTAATTCACTGATCTCATAACTCTGCAATTTCCTAAACACAGGATAACTTCATCAGAATAATATTTTCCTACCTTCCTTATTATCTATATCATAGACAACATCATCTACAAAAACCGGTCCAATAAAGATGATTTTCACTTTAGAGTGTATGATCTTTCCAACTCCAAAGACTTGGAACCAACACAAAT
>asm|22505441
AGGAGGTAAGAGGACAATCTGGAGAAAAGTGTGCAGTGGTAGTCAGACAGACAAGAATTTCGAGGAGGTGGGGGTGATCAGCATCTTCAGATATTACAGATGCGAAGAAAGTTGAGAGCTAAAAAGTCCATTAGGTTTGATCATTAGCATACAAGACCATTGGAGTCCTCATAAGAGCAGTTTCAGCAAAGTGACAGGAGCAGAAGGCAGTGAGTAGACTATGCTTTTTTTTTTTTTTTT
>asm|33037597
AGAGCTTAGACAACTTACAGTCTTTTTGAACGAGTGTGCGTGTATGTATGTGTGAGTGTATGTGTGTGTAGATTAATTCCCACTTTTCAAGATTGTTGCGAAGATAAGTGATAATGCAAATAAGGCACTTAGCCGTGTCCCTTGCCTGTAGGTAGACATTCAATAAGTTGTTACTACTCTTGTTAGTATCATCACCATCCTAACCATCATAGTACTACCATTTGCTAAGCACTAACCATGTTCCAGTCTTGCTGTAAAGGGCTCCGTATGCATTAACTCCGTTAAATTACAGATGATGACACTGAGCCTTAGGGAGGTTACATAGTTTATCCAAGACAAATAATAAGTAGTGGAGTTGGATTTAAGCCCCAAATCCTGAATTTAACCCCAGAGCTCAGT…
>asm|27481876
CGGGAAGTAGTTATAATGATAAGACGAAAGGGAAAGTTTAAAACAATTTAGTGTAATTATTTTCCTTTCTTGATAAACGGGACCAATGCTGCTTGTTCTAACTCTTTCCCCTTTCCCCCATTCCTGTCTGGAAAGCAGATTGAACCCAAGTCCCTGAGAGTAACTTTAAGCAACTGCATCAGCTCTGGGTTGCCTAGATTTGAATTTATATTCATATGAGCAAAAGCAAACCTGAATGTTCTGTTTACTATTCCTTGCTGTTGTCATCTCTATTGTATAGTAATTGTCTTGATCCTGTATTTTCAATGTTTGAATATAGCTCTTCTCATTTCCATTGTCTGCTCCCTCTATGACATTTATTTTAATCCTAGATAATGATAACAGGTTATTAACTGACCT…
>asm|9396458
GCCTGGGCAACAGAGTGAAATTCTGTCTTTAAAAAAAAAAAATCAGTTGAGGAAAAAAAAAGACACGTTATCTTTGGAGAAGCAAGCATAATTCTTTCAAGATAAATGATGGAAATCAGCAGACAATGGAAGTCAAGGATGCACATTTTAATCTTTAAAGGGCTGAAGGAAAATAGCTGCCAATCTAGAATTTTCTACACAAAAAAATGTTCTTCAAAAATAAAGGTGGGCAAGCCAGGTGCAGTGGCTCACGCC
>asm|25860411
ACTTTCTTAATAAACTTGCTTTCTCCTAAAAAATCCTAGTTAACGTACATGTTCTTAAAACCAGGGGTGGGGATGGGGGAACAGGGATGGAGGCAATACAAACACAAACCAGGGTTCAACTCCTGGCTGCATTACTTACTAGCTATGTGACTTCAGGCAGCTGAATTTATATCTCAACCTAAATTACCTCATCTATAAAGCCCTCTCAAATGAGGTTATTTATAAAGATTAAATAAGCCATCTACTTTATTGCCTGGCACAAGCACTAACTACCCTTTACGTACAGTTACTGCATCTGATATACTACTACTAAAAATAAACTGGCCAGGTGTGGCAGCTCACTTCAGGAAGCCAAGGCTGGAGGATCCC
>asm|33035956
TCCACACTGGCTTCCAAACACGTCTCTGTGTTCTTGTCAGTGGGTGTGTACGCATGTGTCACGTGTACGCACAGATCACAGGGCGTACATCGGCTTCCAAATGTGTCTCTCTGCTCCTGTATGGGCCTGTGCATGCATGTGTCACGTGTATGCAGAGATCACAGGGCATCCACGCTGGCTTCCAAACACATCTCTGTGTTTCTGTCTGTGAGTG
>asm|33038153
CCTTGCTAGAGATTTAGATATCCAAATACAGGAAGTACAAAGAACTGGGCTGCATGCTCCACAGGGCCAACAGGAGCCAAGAACAGGTAGAAGCCCCACCTTCCTGGGTGCACCTGCAGCTGACCAAGCTGTGGCTGTGGACCCAGGCACCTCTGCACTCTCAGGGTCCTGTCTCCACAGGCTGGGAGGTATCTGCTCCCACTGCCTGACATCTCCCCACTCCCAGTGCCCACTCCAATCTCAAAGCAAGTTTGGCGCCAAGCCCAGGCACTGTAGCAGTCTAGCCAGGTGTATGTACACTTGAGGCAGTACTGACATGCCAGCCCCCTGCTGCTGCAGCCCTCTCAGGACTTTGGGTACTGACAAACACAGGAGAGAGGCCCAGGAGGTGTTGAAGGC…
>asm|33042635
AAGGTGGAGATCAAACGTAAGTGTCCTTTCTTAAAGGTTTTTCTTATAAGATTGTAATTTGGACCATTTTTGTGCTTTAAGAGTGGTAGAATGTTTCAAAAAGTCACATGACTAAGAGATGTAACTGACCTCATCTTAAGAAATTGCCAAACGTTAGCCACCTCATCTCAACTGCAAGATCTTCTCTCCGTGGGTCAGGTTATTGACGTTGACAACGAGGAGAGACTTTTGTTGAGGAAGTAGTGGCAATGCAAACACTGTGGATCACTGTCGACCAAGGGACACGACTGGAGANNNNNNNNNNNNNNNNNNNNNNNNNNNNNNNNNNNNNNNNNNNNNNNNNNAGGGACACGACTGGAGATTAAACAAAAGTCATCTTTCACTAATGACCTCTGGAAT…
>asm|33039436
CGTGCCCGGCCTTGTCCATAAAGTTTCATTGGCACACAGCCTCGCCCATTAATGTGTGCATTGTCAATGGCTGCTTTGGAGACAAGGGTAGAGTGGAGGAGTTGCAGGAGAGACAATGTGACCAGAAATGCAGAACAGATTCACCTCCTGACCTTTGACAGCAAGTTGGCCGGCCCCTGGGTTGAAAAGCTGCCTTCCTTTGGGCTGTTCAAAGAGCAGAGCTGTGACAAGGACGTGGGTTCTGGTGGTTTGCTTGAGAGTGATCTCAGAAGCAAGAGTGCGGGGGAGGCAGTGAGGCAGGGACGGGGAGCCCAGCCTAAAGCTTCCCTCGGGGTCCCTGCAGAAGGCTCTGGGGCCATTCTGGAAGGCCTGCAAGAAGGTAGAGAATGGCATCCAGAG…
>asm|33042767
AGGTCTCTAAGGACTTGCTTTAAAATTCATGTGCACCCATAGATTTTTTAAAACACTTTCTCTCTTCTGCTTTTTTCTTGTGCACACAGGGTGCCCGAGGTTACTATTTAAATGCGTGAATCCCATGTCTACTGAAATTCAGATGTCCAAGAATTCAAGAGCAGATCCAGAGACTTGGCTATTGTAGCTAACTGGAAATACCCCTGTGGCATAGAGAACAGAATTCCATATAGGGTCCACTGTGTACTCCAGTTCTGTTCGGATTCACCCTTTTTGGAGGCCTTATTAGATCTGACCCAGCCCTGGAGTCTTGCCTCACAGAGCTGGTTAGAAGAGATGAGTTTGGCTCATCTCTCGGGAATTCTGATACCTTTCTGGAGCTGGTGCTCACGATTTCCT…
>asm|33040798
AGAGATTGAATCTCAAAGACATTGTAAGGGCTCCTGGGATCAGCCTCAACTGAATTTTACCTACATCTCTCAAGTCGACGGTGAGGACTATTTTAATGATGGTGGAAGTAAAGATAACAGTAGTAGTGTGATGGAGGTGACAGCAAAATTATCAGTGATGATGGTTTTGGAAAAGATCTATCTTCATCAAGATAGTGGTGGCGGGGTGATGAAACAGAATGGTCTGCAGAATCAAGGGAGAGTGTATTCTTGCTGGTGATAGCTCTGCCAGGGTGCTGATGCCCTTGATAATGAAGATGAGGATGACAGTGATGTAGATTAAGGTGGTATTGGGAAGGAAGAATAAAGGGAAAGGATAACTCTCAACCCCAGCCTATCACCGAGCCCTAACAACTCTAC…
>asm|32315299
TGAGCGGGTGTGAGTGGGTGTGAATGGGTGAGAGTGGGTGTGAGCAGGTGTGTGTGGGTGTGAGTGGGTGAGCGTGGGTGTGAGTGGGTGTGACTGCTTTCTAGTAAAGTTTCGTTTCCAGAGACAGGTGGGCCAGATTCGACCAGCAGGCCCCTGCTTTAGACTTTATCTTTTAGATAAGGTAAAAGATGAATTTAAATTCACCTTCACTTCATCTGTTTCTAGCGTTCTTCATTTCTTTTTGCAGATCCAAGTTTTAGTCTGATGATATATTTGTTCTGACTCAAAAATTTTTAACTTT
>asm|33038152:asm|5734450:asm|33043178
TCAATTCCAATTAGAGGGTGGTTGGAAATAAAGATGGAATTCTTTCCCCATTCAAGTTCTCAGACTCTTTGACTTCCATCCACAGACTCCTTGGATAAATTCTTTCGAGTGAATTTGTGACTTTGGTGAATTACTCCAGGGTGGAGTTTGGTGAGCTAATTTTTATAAAATTAAACAGGAAGGTATATATACACTGAGATGGGTTTTGAAAAATTAGTGCTGCCAAAGTCAAGGTGAATAGAAGAGACACTGCCTAAAAAAGTCATCATCTTCATGTGCTCCCCAGAGGACATGGTGAAGGACTCTTCAAACCCCTCTGGAAGGCCAAGGAGGGGAAGAAGGGAGAGGAAATTGCCTTGGAGCTGCCGGGAAGGCTGTAGGAGGGTGCTGGTGTCTCCT…
>asm|7695687
TTTAAAGTATTTTTAAATTTATCAAGGTGAAAGTCACATAACATAAAATCAACCATTTTAAAGTGAACAATTCAAGGTCACTTAGTACATTCACCATGTTGTGCAATCACAAGTTGTATCTAATTCCAAAACATTTTCCACACTCCGAAATAAAACCCCATAAAGCAGCATCTCCCCATTTTCCCCAACACCCAAACCCCAGGCAACCACTAATCTGCTTTCTAT
>asm|33042444:asm|14503499
CCTGGCGGGCCTGCCTTTCCCCCTCCCGGCGCTTCCGGCGGCTCCGCTCCCTGCCGGCTTCCCGGCCCTCCTCCGTCCCCTCCCCCCGCCCGCCCGCCCGCTCCCGCTGCCCCCCGGCCCTGGCCTGTTCCTCCGCGCGGGCCTGCCGCTCGTGGCTCCGTTTTTGGCGGCTGTTCCCCCGTTGTCCCCCTCCGCCGCCTTCCCTGTCCCCTTCGGGGCCCCCGCCGCGGCCCCnnnnnNnnnnnTTGTGGCTTTGGTCCCGGCGCTTGCCCGCGCCCCCGTTTTTGCTCTGGTGCCTTCCCTCTTCTTTCCCGGCCCCTGGGCGCGCCCCTTTGCCGTCCCGGCCCCCGCGGCCGCGGCCTTCCCCGTGGCCCCGGCGCCCCCCGTGCCGGTGCCTCT…
>asm|33042804:asm|33042238
CACATAACACACACATATACACATGCACACATGCTCAGAAACAACAGAAATCATGCATGGTACTGAGTGGCTTCACTTGTGTTTTTTCCTGTTTTGCTGCCAATTTTAGAAGGCCGTAAGTCATAGTTGTTGTTAAACTTTGTCAGTTAAAATGTAACACTAAGAACAAAGTCATCTGAGCTGCTGTAGTCAGATGGCTTTTAGAGAGAATTCATGGTGGAAGGCGCGCTTTCTCGTGCTCCGTGACAGCTGCTAAGTCGCGTGCCGTGGGTCTCGGGCATTTTCTGGTGTGTGTTACACACGGTGCCCACAGGGTAGTCCTGACTCTTCTGGGCCCTGGGCTCAGCATTTATGCCGCAGCTCCAGAGGGCCGCTTACCAGAGGAAAGGAGATGTGATG…
>asm|821683
GAGGAGGAGGAAAAGAAAAGAAGGATGAGGAGAGGAGGAGGGAAAAAAGGGGAGAGGAGGAGAAAAAGGGAGGAGGGAGAGAGAAGGAGAAGCAGGAGAGACAAAGGAGGACAGGAGGAGGAGAGGAGGATGAGGAGAAGGAGGATCAGAGGGAAATGAGAAGGAAGAGAGGAGACAGAGGAGAAGGAGCAGGAGGAGAAG
>asm|27810486
GAGCCACTGTACCAGCCAGATAGCCAGATGCAAAGAACTGAAATGGCTGCAGTAGTTGTTTGTAATAGAAAAACCTGGGAACAACCACCATGTCCATTAATAAGGAACTGGACAGCCGGGGTATACCATTTCATGCTGTGACAAGGGATGAAGTCCACAGAGGTATGCTGATCTCCAAGCTATTGTTAAATAAGAAAATAAAATCTCCTAGATCTAGACATCCTTTGGGCAATATCTTACACTTATACAAAGGAGAGGTTAACCCCATCCTAGATAATAAATGCCAAAGTGTTGAGAAAAGTTCAAAAGCTACCCAATTTGTTTTTATTAGGACATGAAATAAACATTCAGAAAAGCAATAAGACACACACACACACACA
>asm|8581259
CAAGACGGACCCATGATAGGAACATAGCATGAGCAAAAAAAACTTTGCTCTAAAGAGTGTCTGCGACTTGGCAGCTGTTTGTTACTGCAGCGGAACCTCCTCTCTCCTGGCTGATCGAGGTGCCTCACTGAAGTCGTCTCTCAGCCTCTGGCAATGGTTTAATTCACTGAGCACCGCTGAACAGTCGTCTATGCCCAGAGTGATGGAAGCAATAAGAATGGGATTGGGTTTTTGTCTTGGTCTAATGGGGTTGCCTGTCTGGCTGGGGGGCTGTGGTTTAAACCTATGAAAAGATAGGACATGCTGTTGCTCGGGGTGGGATGAGGG
>asm|10399408
GAGCCACTGCACCTGGCCTGTCATATATTTGCTTCCAGTTATGTTGTAAGTTTGTTGTTTCCATTTCCACTGAACTCAGATATGGCTGTGTGACTTGTGGTTCATTATATGTAAGTGTAATAGTCATGTGTTATATGACAACAAAGAACACCAATTGTTACAAAAGCTGCAATAATAGGTAAATAAAAACAACAAAATCTATGTATTTGTAAAGGTTCCCAATATTTAGAACCATACTGTCTTTAAAATATTGATTAAAGTGTTTACATAATAAGTATTCTGGCATTTGCTACATTGAATCATTGATTTTTCCCCACATAATGATTTTATAAATCTCCTCCCTTCAGGGCTAAAGATTTATAATCTTGTATTACAAGGGTTTTGTGTCTCCAGGAAACT…
>asm|33040145
GAAAAGGTATCATTAGCTGATAGAAAAGGTGGGAGTCTGCTTCCTGAGCCTCTTGATTGAAGTCTAGCTAGCTTTCTGCTTCTGAATACCACCTCCCTTTAACTATAGCGATAAGAAACACAGTGATCTGAGGCCAGACCAAATAAAAGATTTATCACCCTTGAAATACATCACGCCTAATAAAACAGGCTCAGCCAAAAGGCATATGGTATACATCCTCAGTTTTTAAATGACTAAAATCAAGGAAGGTAAAAATAAAAATAAGTAAAAAAAAAAAAATTTCTTCTACAGTAAACCAATGTGATGAGATTAAGACACTTAAAATTGATGGAGAAAAATTGCTAAGCTCCATAGGTCAGATGAAAAGAGGTCATTATTTACTGGACAGCTGTTGATGTG…
>asm|8091057
GAGAAATGAGTTTCATTGTTTAGAAATTTTTACTGTGTGAGAAAGAACTTAAAAAGCACTTTATGGGCATTAAAAAGAATACAATGTATGTGCTTACAGTTTCAAAGGGTTCAAGGTTGGTTTTAAATGAAATAAGATTTAAAGGTTATTTGTAGATTTCAAATTTTATTTGCATTTTTCATAGATTATGATTTTTATCTACATCTGACACTGGTGATTTGACAGCATATAATTTATTCTCCATTCAAAGACACACTGACAGCCTAGAGTGGGGAGCAAGACAGCAGAAGAGGTCTCTCTCGTGATGATTCCCTCACAAAAACACCAATTTGAACATGCAAATGAAAGTACCATCACAAGAGCTGAGTCAATCAGATGTGAGACCATACCACTGGGTTA…
>asm|19543436
GGGATGCCTGGGGACACGGTGCACCCCACAACCACCAGCCACCCCCCAGGGCCTGCCCACAGCACAGGGGTCCAGAGACCGACAGTGGTGAATCAGGTACGCGCCGACTGGACCTTGGGTTTCCAGAAACTGCCTCCAACAGAGATCCTTGGGTTTGAACCCAGGCCCAGACAAAGCTGGGACCCCAGCCCCACTCCTGCACTTATTTCATGAAGCTTTGTGGGCACTGAGTCGCTGCCTTCCTGCAGCAGAAATCTGGTGGGAGAGAGGGGCACAGACGGGAGAGGGCAGGCTGCCTGGCGAGGAGGGGGCAACGGTTCAGCTCGGTCGGCATGGGGGCCACTTTGAGGAAGTGACTTGGAGCTGAGGCCGCAGCAAGGGAGCAGTGAGCTCCACACA…
>asm|28752117
CAACATAGCAAGACCCCCATCTCGAGTGAAATAAATAAATAAATAAGGATAAATTTTTAAAAAATAAAATTACCCATAGCCCACTAATCAGAGGCAATCACTAATAACATTTTAAAATATATTCTTTTCACATATATGTAGAGAAAGAGAGTTTGCTTGTTTATTTGTTTTGCTGAAGTAGGAGCAAATGTACGTGAAGTTTTCTTAT
>asm|33039919
AAAAAAAGAAAAGAAAAAGAAGACAAAATTGCAACTACAAAATGAGCCACCGATGTAAGGAAGAAGTTGAAATAAAAGTAGAACCATGACATTGAATAAAACTCAAGTGACAATGGCCCCGCCGCACACCCCGGCTCCACCACCCCTGGGCCCCCTCCTGCACCCTGTGCCACCCTTGCTGGCCTGGCCTCTCTTCTCCGCCCAGGCTGTGCTTGGCTACAGTTGTTTCTTGGTGAAAATAATTTCTCAAAACCCAGGGCAAAATAAAAGTCTGTGCTAACTTGACCCTCTCCATTAAATATGCTACAAGTTTGCCCAGAGAGTCTGGCTCAGCCTGGAGCTCTTTGTAGCATTAGCCCAGAGTCTCTTTATCATCCATAATTAATCCGTGTGCAGCTG…
>asm|1734044
TCTCAAACAAAACAAAACAAAAATTTCCCCTTCTCAATTGTCTTTTTAGATTCTAAATACAAATATGACAAAAAATAACTCCAACTGTATATTAGCTGGATAACTAAGAAGCCAATCTGAAAAGGCTCCCACTGTATGACTGCAACCATACGACATTCTAGAAAAGGTCAAACTATCCATCTAACATTTTTTTTTTTTTTTTTTT
>asm|33040974
TCCAACAATGTGTGTTGATGGGACTGTTGAATAAGAAATATGGATTTGTATTGAAGAAGAGAAGAAGGCAAAGCACTGTGACATATTCATTTCCAACAATAGAAAGTATTATTACCAATGAGAATGGAATCAAAGAAGAAATTAAAATAGATGAAATTATTGAGAAGCAATGTACAAATAAATTAGATAAAACATACTGTAAAGAAGATCAAAAGAAAGAAGAAGATTGTAAAAGAGCGACATATAANTAGAAGAAGGATATTTTTTTAATTCAAAAATGTCAAAGAAATCTGAACGAGGGGAACAATTAGAACGAATTGTTGAAGTGTTTTATTATATGAAATATTTATTCAGCA
>asm|33042134
CCATGCAATAATGCCTAGTATCCTGGTCTGTTTGGAAAATAAATAAATAAATAGAAGTAAAAACAAAAAGCAAAAGCTGCAAATGAAAGTCAGAACCCCAAGCTGAGCCATTTCCTAATTCTCCCAATAAAGGGGCTCTCATTCTGTCTCTCCCTGCTTTGATTGTTCAAACCGACATATTGACGCCCGCTTAAGAAGATTAAAAGAGGACAGAATGTGGGAGTCCCTGGGGGAGGTATCTAGGCACCTACTTCTTCTGCAGGGGCCTCTGTGGACTCTTTGCACTAGGATGCCTGGAGCTGCGGGGCTTTCTGTCTCCAGGACCCGGACGCAGCAAGAACTGCCAACACCTTCCAGCTGCCTCAGGAGTGGGGCTGACTTTTCTTGCCATGCAACTTT…
>asm|22612097
TTCCTAGCTGATTTTCCCCAAATGTATAATGGGGACAATAACCCTCTAGAGAATTACAGGAGATCATGAGGAAAAAGCATTTCACACAAGGCCTAGTCAATACACAACAGCTGCCACTATGACTATGAACCGAAATTCATGATAAACTGCTTCTAACAATGCATGCTATACCCAACAAAGAATGTATGCAGGGGACGGGGTGCTAAAGACATTCCTGGGGGCAGGGACAAGCGGAAATGAATTATATTCATGCCTATTGGATATTTTCTTTGGATTTTGTATGCTGTTTCGATTTTTATAATTTTTTTTCTTAAGGAAAAAAACACATATTTTTTTCTTAAGGAAATAGACACTGGCCAGGCGTGGTGGCTCACG
>asm|33041102:asm|33040721
CCAAGGTTTGCAAAGATGCAGTGAGGCTCAGCATGTCGCCAGGGGTGTGTTAGGGCGGGGGTCCCAAGAAATGACAGCCACCCGGCCGTCCCATCATGGTAGCCAAGGCACTGCTACCCACTGAAAGTTCTTCCCTGAGTGGAAGGAAGAATAATGGCTCCAAAGATGTCTTCATTCTAATCTGCAGAACGAACAGGTGGCCATGTCACCTTACATTGCAGATGGGATGAAGGACATGGGATGGGAGGTGACCCTGGGTGGGCCCAGTGCAGATCATCGCAAGGGGCTCAAGCGGTCAGGGAAGGTAGGAGGCGTGCAATGGAGCAGGGAGCATGGGCCATGCTGCACAGCTGGCCTTCAAGATGGAGGCGGGGCCACGAGCCAAGGGACGCAGGCACT…
>asm|33041637
CTAATGCCTAACCCTAATCCTAACCTTGAAACCCTAACCCCAAACAAAGCCATAATCCTTAAATGAAACTCTAACTATAAAACCCTAAAACACTAAACATAACCCTGACCCCAACACATAAGCCTAACAGTAACCTTAACCGTAATTGCAAAACCATAAAAACTGAACCCTAACACTAAAACTAAACTAAGTCTAAACCTAACCATAAAATAAAACCTAAGGCATGACCCAAATCCTAAAGCCTGAAAACTAACCATAACCCTAACCCTAAAACATAAAGGCTAACCATAACTCTTAACCCTCATCCTAACCACCAAATCCAACCCTAGCCCCTAACACTAATCCTATCACAAATGCTAATCCCTAACACTAATCCTAAACTCTAATGCTCATCATGAA…
>asm|33037645
AAAAAAAAAAAAGAATAAAAGAATATCCAGACACTCATGTGATCATCCCTAATCTAAACCACTGCAATCACTGAATCTTCTGCCTGCAGGCTTTTCCCTCCAGCTCCCAGCTTTTATGTTCCACATTAAATCCAAATGATTTCTCTAGCCCCTAAGTCCAATTATGCACCCCCTGCTGGTATTCTTCAATGGCTTTCTGTCACCTACAAAGTAATAGCTGAGCTCCTTACATGCAAATGTGCCAGGCCACCCGTGATCTCCACCCTCCCCCAGTGCAGGCACCTGATACCCCAGCAATGCTGAACTGCTCATCGTTTCCTAACTTACCTTTTGCACACTCATTTTTCAGCATTTCCATGGATATGCCCTCTCCATGTTGTCCATGTGGCAGACAGATTC…
>asm|33037947
ATAGCTCTTTGCATTTAAGGGCAAAACTAGACAAGACAGAACCTCACTCTCATGAATCCATGCCCTAAGAAAGAGAAGAAACTTCCCTCATAGGAACATTGGTGCAGTCTCGCAGTTTTCTTATCAAGTAGGAAAATTAGAACTGCTAAAACTTTGTGCCAGAATTTAAGACAAATAAATTGCCTGGATCATGCATTATTTACAATTATATTTACAATTATATACAGATATTTTCCCTAATATAAATCTGTTGATGAACCACTTATGTGGCATATAAATAGGACTTATTAAAAGTTAGATGCGGTGCTTTAGAAGATATATTAAAATTATTAGAGTCTGACTTAAATTTTTAATAGTAATACAAAATATAAAGTACCACAGCCTTGTTCAGAAGAAACA…
>asm|8828015
CCCTCCCACCCCATGGTTGGTCCCCCGAGCCATCTGTACAGCTGCCCTGACCCCTACACTCTGGCTCCAGGCCGATCCCCGCTGCACTGGGCACTTCTGCCGTCTCTTGATTCATCCCATTCTGCTTGTCTTCCCTGCTCTCCCCGTCACTGAAGTCCATGCAATGCGATGCCAAGAACGGTTCTAATTCCTCTCCTTGGTTATCCTGACAACAACCCCCCGACCCCGCGCCCCCACGCCGCCCCTTCGACTCCCAAGGGCCTGAGAGACACTGAAACAAAATGTCCATCAAGCCTTTCACTCCACTTTCTGAACTTCGGTGTCTACACAAGTCCTTCCACCGGCCAAAACCAAGAGCAACGGCTCCCCACTCCCACCCCAGGCCCCTGGAATGAGTAA…
>asm|33041557:asm|1482020:asm|12048489
TGCATTGGAATATCACTTCACACCCACTAGGATGGTTATGATTTTAAAACATCAGATGATAACACATATTGGCAAGGATTTGGAGAAATTGGAACCCTCATACGTTTCTGGTGGGAATGTGAAATGGTGCGGCGGCTTTGAAAAACAATCTGGCAGTTCCTTAAACAGTTGAACATAGAGTTACCATATGACCCAGTAATTCTACTCCTAGATATATCCAAGAGAGATGGAAACATGTCTGCACAAAATCTGTACnnnnnNnnnnnCGGCATTATTCATAATAGCCCAAAGGAGGAAATAACCCAAATGGCCACCAACCAATGAATGAATAAACAAAATGTAATATAGCCATACACTGGAATAGTATTCAGCCATAAAAGCGAAACAAAACAAAAAACC…
>asm|33037928
TCCACTCTTCCAATTTCATTATTTCCCAGCAAAGAATCATTCAGGATCTGCCTGCAAATGGCAAATGATGTAGCACTTTTGTGGTCTGAAGACTCTTTTCTAGGAGGTAGAAGTGGGATTTCGCTTCTGCTAGAACTTAATTACCCCAATTAGGCCTGGACTCTGCCTCCTGCACAGGGGTGGAAGGGGGCTCTTAGAAAGGTCCTACTTATGGGATGAGCCCACCCAGCTCAGGCCATTCTCTGAGGCAAACTCTGCCCACCGGAGGCTTTCCTCCCCCATAGCCTTTATAACTTGAGGCTCCGGAAGGAAGAACAAAATGTGGAAACTGATGCGATGCCAAGCGATTTCTCATGATTTTTTCTGCAGCTGGGTTCTTCATTTTTCTTCACTTTTACT…
>asm|22347073
CCACCGCGCCCAGCCTAAATTTTTAATACAAATTTTTTTTAATTTTGAAAAAGAAAAATTTCATCAAAATAATACATGCACATAATTCACAATTTTGAAAGTTAAAATGTGCTAAAGGCAACATTCCCCCACCCCATTCTGAGGCCTGCTCCCTTGAGGCAAACGTGTTGACATCTTTTAGCTGATACTCATGCTTCCAGAAAATGAGCTTATGATGCCATTTGTAATAAAGTTTCATCATTAGTGTTTTCTTCTATCATGGTAGCTAAAGATTTGGCTGTCTGATGTTTCTTGCCCTCTATGTACTCCCATACATAGCTAATACAGTTCTGCAAGAATTTTTTTTTTTTAAATTATTATTATA
>asm|23527557
AAAAACAAATCCCACTGTGCTCTGAGCCCCTTACGCCTCTGTCACGGCTCAGCATCCTTAGCTCTGGCTAAATAACTTCCTAAACTGACTGAGACCTGTCTCAGTTATTCGAGGTTCATGCTGGATACACGCTGGTTGGGTGAGACATCATTGTCCCGTGACAAGCTCATGCTAACTGAGGAAATTATGACGGGGAAAGAGGCCAGACCTAACTGATTCTGTCTTGCTTCAAACGTTGAAGCTGTCCTTCTTCTTTCCTGGGCGTAGGCCGAACTAACTTTGAGAAGAAATTCAGGCTGGGTGTGGTGGATCACGCCTGTTATCCCAGCACTTT
>asm|33043038
ACTGCGCATGGCCAATATTATTGTTTTGGGACTTGCCTTTTTTATTTAGAAGTTCCTGGATATGTTTTTCTCAGTTCATAGTCATCTGCCTTGTTTTGTCCTGAGACTGCCTAGGTGAAGAATGTTCTAGAATATATCCCCACTCTCCCCTATTTTAGAACATGTATGCTAGCTCCAGATTTTCTTTTCTTTTCTTCTTTTCTNNNNNNNNNNNNNNNNNNNNNNNNNNNNNNNNNNNNNNNNNNNNNNNNNNATTTATTGTATATTTTATATACATGTGCAAGACTTTCTATAGGATATAGTCTTAAAAAGTGAAATTGTTTGGCCATAGTTGGCAGCAGGTGAGCCTCACCTGACAGCATACAGGAGCCAGATGAAAGCAACATGCTTTCCCTTTTA…
>asm|13547463:asm|21342902
AAAAGAAAAAAAAGAAAAACAAAGATAATAGATGAGGTTGAAGGCAGGCTGAGTTGGTACCATCAGGGATGTTCAAACCGTGGGCTAGAATAGTGGCTCTAGAACTTGACTACACGTTGGAACCAGCCAGGGAGCTTTAGAAGATACTAAGGCTTAGATGTAACCTATGCTTTCTGATTCCATTGGTTTTGGATGTGGCCTGGGACCGTGGAnnnnnNnnnnnGTGGATATTAAAAACTCTTCAGGTGGTTCTATGAAGATAGGATTGAGGACCCCTGGCTAGGTGCCCTGAACACTAAGAAATGTGTATTGGGGTGGAGGCAGTTCTCTCAATTGAAAGAGGCTTTCTGGACGGCGTTATTATTATTGAGATATAATTCATGTGCCTCATAATTTACC…
>asm|29116802
CTCTGGCAGGGGTGCGGGCCAAGGTAAGGGCTGGCCTGACCAGGGCGCCCAGCGGCTGGACCTGAGCCGGGGTCCCTTTCTCACCCATGCTCCATGTCCAGCCAGGGTCAGCAGGGGCTCTGCTCCAGGCAGTCACTCTGGGACCCAGGCTGTGGTGACTCAGTCTGGACTTGCTATTTATGGCATTATTTCTGTCCTGCCAGAGTTCAGTGTGAGCTTAGAAATTAGGGAGAAAGATTCATAGTAGGCAGCTGTTCAGCTCGGTGAGATTTTTCAGACACCTGCTTCCTCAGCTGTGCATCTAGTACCTTGAATCAGCAAATCAGCAACCAGCCTTCCCTATTAGAATCACATCATTCAACAGTTTGCTTTCAGTGGCGTCCATCCCAACTAAAGTAA…
>asm|364719
AGAGGCATTTAGATGACAAAGCAAGGAAAAAAGTCAGCATGTGAACTATGTCCAAGAAATAGTTTTTGATGAGGTTACTGACAAATGAAAATGGCTACAAGAAACTTGATTAGAAGTTCATTAATCTTTGTAATTGTATTGCTGGATAAACCATGAGTCTGACATGAAAAAGGCTTTGACTGAGATTTTTCCAGAGAAAATAATATATGGGGAAGAGCCACTCGGAAGGCATTAGGTTGAACAATGTATAAAAGAATTCCTCCCAGAAAGCAGAATATCCATGAGGGCACTGGAAAAGTCC
>asm|33040361
GTTGCAGTGTGCTGAGATCATGCTGGACAACAGAGTGGGACTCTGTCTCTAAAAATAAAGAAGAGAAAACAAAATGTTCTAAAGTTAGATAGTGATGAGAGTTGAACAACTACGTGAATATACTAAACCGCAATTGTACATTTTTAAAAGGTGAATTTTATGATATGTGGATAAAGGTGTTTAAAAAATTAACCTTATAATAGCCGATATAGTTTGGATCTGTGTTCCCCCTGAAATCTCATGTTGGATTGCAATCCCTAGCGTTGGAGGTGGGGCCTGATGCAAAGTGATTGGCTCCTGAGGGCGGTTTCTCATGAATGGTTTAGCACCA
>asm|33039780
GGAAACAGGACAGACCCATTGGGTAGGTTTTACCCATTTGTTGACTTTTCACTATTGCCAAATATAGGTCTCAGGAATTGCATTTTGTTGCTGGCTTAGTCTCATGCCTTTTTGAACCGCTCTCTATTAGGCACAGTAAAATAGAAGGAAATAGCCCCTATTACATTGTAATGAGTGGCCCCTATAAAATCAGCAATAATCAGTTTGTGGGGCAAAGCCATGAGGATTCATCTAGAGGGCAAATTGCTGCCTCCTATCCCCTACCCACGTCATTCAAAATAAAAATAGAATAAAACCATAAATAAATGTAGAAGAGTTCAAAAAATCTGATATTTCCTACGACGACTACATCAACACTTTTGTATTTGTATATAAAATAATATATCCCTTCCAAAATCT…
>asm|33041185
CATCTCTGTGATCTCCATCTTCATCTTCTTCATCATCTCCATCTCCATCCCCATATCTCCATCTATCAAGAGATTTATTTTAAGGAATTTGTTCACATGATTACAGGTGTTGGCAAGTCTGAAATTCCTAGGACAGGCAGGATTTGTGCTTCAGTCTTCAGGCAAGAATTTCTTCTTCTCTAGGAAGCCTGAGTTTCTGCTCTTCAGGCCTTCAGCTGATTGGTTGGGACCTACCCATCCACCTTCTGGAGGCTCATCTCCTGTACTGAAGGCAGCTGATTGTAGATGTTCACCACAACGACCAAATATTATCTCAGCAACACCCAGATTCATGTTGGACTTAATCCCTAGAGACTATGGCCTGGCCATGTGGACACAACACTGACCAGCACAGCATCC…
>asm|33037664
TTTTTTCAATCCTAAAAATTAGTTCTGACTTTAGAATAGAGATTCTGAATATTTTTAAGGCATTATTATATAGTTGAAAAATAAGGTCAAGATCAGATTAAGCTTTGATAGTCCAAGTTAGCAAAAATACTAATAATGCCTCTACATGGATTTCCTTGAATCTTGTCCTGTGTTTTACTGATATTGAAAGTGTTTTTTATGTTGCTGTGCTTAATTTTATTTAAAACGTTTTTTCTCTGTTTTTTTAATTTAAGGAAAGCCATGCTATTAAACAAACAAACAAACCTATGAGCTAAGCTCTCGGGTTATATTTGAAAATAAAAAGTGTTTCCTGGACTGAAAGAGCTCATAAGCTAATTGAGGAAATACACATATAAATAACTCGAATGAAGGAATTAG…
[truncated: 3,100 more rows]

## Sheet: B
>asm|22146934
GGCCGCGGGCCTCAGCCCCGCCAATACGCCGCCCGGCCGTAGTGCGCCCGCAGATGCTCCACCCACAGCCGCGTCCGCAGCGGCAGATGGCGTGACTGCGGGAACACCGCGTAAATGCCATTGGGCGCTGCTGCAAACTCGTCCAGCACGCTGACCAGGCGCCCGGCGGCGAGGTCGGCCTCCACCTCCCAGGTGCTGCGCCAGGCCAGCCCCAAGC
>asm|17801694:asm|3054874
GCTCGCCGCTGTTGTTGCGCGGGCCGATCATCGCGAACGCGGGGCCGTTGCCCTGGAAGCTGTGCAGGTCCAGCAGGCCGTCGTGCTGGGCGATCAGCGGGCAGAGCACGCGGGCGACGCGGTCCTCGTGGTCCTGCGCGATGACGGGCGGGCGCAGGTTGCGGTTGAGGTTGCGGTCGCCCTCGCGGCGGTCCAGCTGGTGGGCCAGCGCGTTGACGACCGGCACCAGCGTCAGCGTGCCGCGCCGCAGGGTGAGCTCGCCCGCGTCGAGCTGCCGGATGAGCTCGGCCATGGCCTTCGTGCCATGCACTTCATTGCCATGGACGGCGCCGGTGACGAGCAGGCGGGGGCCGGGCTGCAGGCCGGCAAACTGGTGGATGCGGAGGTGGGCGGTGGGCG…
>asm|19421772
CGATTTATTTTTTTAATAGGAAATTCATATTGCATTATCATTCACCATCCTTTAATTTATCATTAAAATAATTTCACACCTTCAAGTTTCAATTTACCATTTTCAGTTTCAGTGAAATAAGCTACTGCCGTACAATCCTTAGAGTAAATTGACGCATAATCGATTCCAACTATGAACTCTTTATCATCTTTTCTTAGTTCGTTTAGAAACTCATCCACTTCTTTCTCTAATTTTTTCAGTATCAT
>asm|22833383
GCCCCGGAGCGCCCCAGCGCCCGCCGTGGTGCTGCCAAAGTGCCAGGCGGGGACCGGGCGGCCTTGGGCGTCGTGGCCGGGCAGCAGGCCGGTGTCGTCGAAGCCCAGGTGGGCGGTGAGCCCCAGAGGCTGCAGCACGCGGCGCGTCAACAGCGTGGCGTAGTCCGTGCCCTCGCGCAGCGCCAGCGCATGGCCCAGCAGGCCGAAGCCTAGGTTGGAGTACTCGTAGCGGCTGTCGCGCGCCACCGCCGGCTGCCAGCCCTTCAGGAACAGCTGCAGCGACGCCCAGTCGTAGTCGGCATAGGGGTCGTCGGGCCGCGCCGGCGTCATGTTGGTGGCCAGCCGGGGCAGGCCCGACCGGTGGGTGGC
>asm|24603773
CAGCGTCTCGCCGGCATCGCGCTCGAACACGCGCAGCGCGATGCGGTCGCGGGCCAGCACCTGCATGAAGCCGGCATTGACGCGCCGGGCGAAGCGGGCATGCCCTTCGATCTGCGGGCCCTGCGTGGCGACCGGCGCGGCCTGAACATCGTCGACACGCTGCACCGCATGCGGATTGCCCATCGACAGCACCGCCAGCTCCAGCCCGTCGATGGGCCAGAGCTCGAAGCCATTGACGCGCCGCGGCGTCAGCCCGTGGGCGTCGAAAGGCAGGGCCGCGTGCTCGAACACCGGTGCGCCCATGTCCACCGTGACGCGGCCATCGTCCTGCAGCGCGAGCCGCAGGCGCCGGTTCATCGTGTCGACCTGGATCTCGCGCTTGCTCGTCAGACCGGCATC…
>asm|33042617
TGGATGCGGCTGCGCGAGGCCGACAGGTTCTGGCCGGCCGTCTGCAGGTTCTGGATGGTCTGGCTGAATCGGTTCTGCACCGCGCCAAGGGTGGCGCGGTTGCCGTTCACGGTGGCGAGTGCTGCGTCGATGGCCGAGAGCGCATTGTTCGCGCCCGAGACCGTGCTGATGTCGACCGCACTGATCGCCGTGCCGGTGGAGGCGATGGCCACGGGCGCCGTGATGCCCGAGGTCGCGGAGCCCAGACCGCCCGTCTGGGTGAAGGTGACCGTGCCGGTGACGCCGGTCGGCGCGACATAGGTGACATTGACGGTGCCACCCGTGGTGGCGATGGCGCCGGCGGCGATGCCGAAGTCCTGCGCGTTCGACCCCGTGAAGGTGCCCGCCGCATAGGCGATG…
>asm|33038340
ACAAATAAGCTTGTTACTATTTCTAAATTCTTTCCCATATGTCATTCAACCTTTCACGTAATTCACTGATATTACGTTCTAATGCTTCGTAGTTCGGTGCTTCATGTTGATGTTGGTTGCAATATTTCGCAATCTGATTGGCATTTGCGCCCAACATACTCAAATCTTTCGCTACCGATTGTCGTGTTGTTTGATCCAATTTGGGTGCGACCAATCGGGCGCCTTGTGCCTTTTTCTTAACGAAAGCAGGCACACTCATATTTAAAGTTTCAGCTGATTGTTTCAACTTTAAATATTCGGATTCGCTCACACGAAAACTGATTTGTTTTGGCTCCTTACGGTTGGGTTTACGGTTTCGCCCAACAGTTTCGTCGCTAGCCACAAATGTGTTTTGTTCGC…
>asm|15521275
ACCGTGACTGCAACACTGCCGGATGGCACGACGCAAACTTCGTCGGCAACGACGCAGGTGATTGTGACGTCCAGCACTTCGGGTTCTGCCAACTTTGACATGTCCATCAACGCGGGCACGATCCAAGCGGTCCAGGCCAGCCAGATCGTGAATTTGGCAGGCACTGTGAACTCGCAAGGAAGTAGCGTCGGCGTCACCT
>asm|33041899:asm|33042557
GGCAGGCCCAGGGCCTCGCGCTGACCCCCGTCGAGTTCCGCTTGCTGCGCCAGCTGCTGCAGCACCCGAGGCGGGTGTTCGAGCGTGCGCAGTTGCTGGACCTGATCCATGAAGACTTTCGCGATGTGTCGGACCGCGTGGTCGACAGCCACATCAAGAACATCCGTCGCAAGCTGGCGGCTCTGGATCCGCCGCAGGAGTGCATCGCCTCCGTCTACGGGGTCGGCTACCGGATGGACCTTCCCTGAGCGGGCTTGAAGCGGCCGCGCAGCAGGCGTTGGCGCGGTGCTTGAGATCGCTACCAGCCGGTACAAAGGGCGCAGTATGCCGGCAAAATGGCAGCGTTGTCATTTCTGCCCATCCCTAGCTCGATGGCATGTGGCAAATCGCGCGAAACCG…
>asm|27829282
AGTGCCGTCTTGAGAAGCTTCAGTTGGAATACTGTAACCTCACAGCTACCAGCTGCGAGCCCCTGGCCTCAGTGCTCAGGGTGAAACCTGACTTTAAAGAGCTAGTATTGAGCAACAATGACTTCCATGAGGCTGGTATCCACACTCTGTGCCAGGGCCTGAAGGATTCTGCCTGTCAACTGGAGTCACTCAAACTGGAGAACTGTGGTATCACATCAGCCAACTGCAAGGATCTGTGTGATGTTGTGGCCTCCAAAGCCTCACTGCAAGAACTGGACTTGGGCAGCAACAAGCTGGGCAACACAGGCATTGCAGCACTGTGCTCAGGACTGCTGCTTCCCAGCTGCAGGCTGAGGACTCTGTGGC
>asm|33040644
CAAAATCCCAGGGTGGGCCGGCCCACCGTGGGCACCCTGTAGAGATACACACCCGAGCGGCGAACATGCATTTTCAAAACTAATTTAGGAACATTTAGCTGACCAATTAAACAACTCTGTTTTAATAATATCAGATTCGTATTTGAACAACTAAGCTTGTTTAGCTTGATGGGTGGAGCAGTGTTATTATGACACGAAGCACGTATTCTGATCGTATAGTGATCATAAAAGGGGGAAACTCTAAGCATATTTTTTTAGCAAAAGAGGGTTTCCCCTCCGATTTCTATTAAAGAAACCACCACGGAACCAACATGATCAATTAAACCCTAAGCATGATCAATTAAACCGTATTATGGTTGTGCCATGGCAGATTTGAAGCTGCAAACCGGAGAAATGATA…
>asm|29762583
TTCCTTCACCTGCTATAAGTCCTGCAGAGTACAATGTACCATTAGTTTCTGCATCCTTTTTACTTTTATCATCCGCTTTGATCTTATCAACTATTAGTCTAACAACTCCACCAAACATTATCCCCAAGGTAGTATTAAGTGGTAGGTAAAGACCTATTGCAAAAGGTAGAACACTTATTCCTAATAATTCTACCATTATTGCAATCGCAGCCC
>asm|33038440
AAAATCCCACCTGCTGGCAAACTCGCTGCAAAAAATCCCAGTCAGTGTAAACGGGCGGCATTGTAACAAAATACTCGTCACGTAGCGCTTCCAGCGGGACGGTGGAAAATGATGAGAGATGATGCTCTTCAGGCATCGCCACCAGAAACGCCGATTCATGCAACCGTAAGCTGGTAAAACCAGTCGGTGGTTCTGTCGCCATTCGCCAGATCCCGGCATCAAGTTCGCGGCGTTCCAGCAAGGCCATTTGCATCGCGGGCATCTTTTCGCGAAAAAGAACGTCAACGTTAGGATTTTCCCTGAGGAATCGCCGCATAACCGGGCGCATCCGTCCCCACATTGCCGTTCCCACTACGCCGAGTTCAATCCGCCCTGCTTCTCCCCGACCTATTTGTTCAA…
>asm|33041810
ACATCATCCTTTAACGGCGTTTCAAGAAGCACCCACATATCATCCCATCGTGCATACTCTGGAATTAAATGTAAATTCTTCCGCAACGCTTCTGGATGATGATTCGCAAGGTGTTCAATAGCTACTCGGAAGAAACGTCTTTCTCCTTGACCACCACGAATATCACGAAGATAGAATAAAACTCTCAACGCATACAACGGATTTTCAGCATATGCTTTCGAGAATAACGTGCGAATGTCATTTTCGCTTCGTTCACGATAAGCTCCACCCATTGCAAACAAATCTAAAACTGCCGATTGAGTGCTTTTGTAAGCAAAAGCTCCATTTGCAGTTTGACCTTGATTAAATTCATCTTTTAGATATTCCAACATAATCCCATTTCTCCCTTTTATTATTTAA…
>asm|24693424
TCCACCAGCACAAAATCCCTTATCTTGAAGGCTATCAAAAAGTACCACTTTTACCTTATCATCATTTTCCCATTTTTTTAGTATCTCACTAATTTTTTTAATAGTGTCACTATTTAATGCATTTATTTGCTTAGGTCTATCTAAGTAGATGACTCCCACATTTTCAATTATTTTTTCTTTTATCATATCTCACCTCAATTATAGTCTTACTTATTGATATAATCTATTAC
>asm|33035631
GCTTGTCGCGCGGCACGGCCGGGCGGATCAGTTCGGCCTTGCCTGCCTCGTTGACACCATGAACCCCCAAAACCTTCTTGGCAAGGTCGATACCCACGGTCAGAATCGTCATGGACTTCCCCTTCCGGATGAGTTGATGAGAGATCGCACTTCCCATCGTGGCACTTGGTTGCCGTTGGCCGCAACGCGGCTGGTTCGGGACGGGGAAGTCCCTTTCATTCGTTAG
>asm|18068322
GCATCGTCGCTGCCTAAAGCCTTGCCCTGCACGCCGTGGGTGGTGCCCAGCAGATGCTTGAGGAAGTACTCATGTCCCTTGCCGCTCGAACCCAGGATGTTGGAGCGCCAGACAAACATGTTGCGCGGCCAGTTGGCCGGGTCGTCCGGGTCTTCGCAGGCCATCTGCAGCGAGCCGTTCTTCAGCGCATCGACCACATGGTCCTTGGCGTCCAGGCCCTGTGCATTGGCGTCGCGGCACACCTGCAACGGATTGGTCTTGAGTTGGGGCGCGCTGGGCAGCCAGCCCATGCG
>asm|31766757
CTCGCGCTCTTCGCGTGAGGGGCCTTCGCCCGGTTGGGGGCCGGCGTCCGAGCCCATGGACTTGTCGTTGGCCACAGCCTGGGCGATGGCCTGGCCTTTTTCGCCCGCGCCGGTGACCAGCATCTCGTCGTACACGAAATCGGCCCCGTAGGCCTGTTGCAGCAAAAAGTTGGAGCGGTGCACATTGCGGGTGTTGATGGCCGCCATCACAAAGGGGGCCACCCACAGGCCCAGGGCCTCGTCGAGTTC
>asm|22861414
ATTACTCGTTTGTTACTTATGAGTTGGCTAATGAGCATAGGAAATTTTGTTATTGGAAACTTATTTGATAATGGTCATATAGGTCTTATGAATAATGCTTTTAGTGCTTTTCTTGTTGTTGCTATTTTAGATAGTGGATGGGATCGTATGGTAGATTCAATTAAAGAAAAGTCAACCAAAAACTTTTTTATTGGCTTTTTTATTTTTATTTTACCCGTGCTATTATCCATAATAGTATTAGCCTTAGGAACACTTGTTAGCGGTGAAGGAGCAATATCACCAATTTTA
>asm|16279512:asm|7797260
AGGAAGAATTCCTTCTAGGCTTATTGATAATCCATGATCAACTTCCTTTCGTAGTAACCTACCCCCAGGGGAAGTCGAATCCCCGCTGCCTCCTTGAAAGAGAGATGTCCTGATCCACTAGACGATAGGGGCCACCAATCTATTCTTTATAATATGAAAGTTATCGGGAAGTTGTCAATAGTATGACCAGAATTCTTGGTTTCCTCAAGTTTTTTTTCAATAAACTTGCCTATCGATAAAATGGAGTCCCTTCAGAAATTACTTATTGCAACTAAAACAACTCTAAAGCAATTTCCGGAATCTCTATTTGTGATCCATCGGCCCAGTTACGATAAAAAAGACTTTATGGACTCAAATTATACAAAATGTTTCATGCTTGATAATTTTAATCATTTTAAT…
>asm|33039066
GGAAAATTAGAGTACACACATGGTTTAAACAACCATTCAGAAAGATGAGAAGACATGCAACAAGAGTAGCAAAAGCAAAACAAGTATTCCCATCAACAATCGTTGCATTCAAACCATCAGTACATTGTATGACACAAAGATATAACTACAAATTAAGACTTGGTAAGGGATTCACATTAAAAGAATTACAATATGCAAGAATCAACCCAAGATTAGCAAAGACAATAGGTATTGCTGTAGATGCAAGAAGAGTGAACAAATCAAAAGAATGTTTAATGAGAAACGTAAGAAGACTTCAAGCATACATGAGCAAACTTGTAGTCCTTCCAAAATCAGAAAATGAAAAGGCAAAGAGATTAGTCAATGCTAAGGAAAATAAAGACAAGAAAGCAAGACATG…
>asm|33039178
ATGAATGAATATTTGTTAGTAGTTAAAGAAGAAAGGTTTGAGATCGTCGCCGAAGTGATTGAATTAAACAGTGGTGAATATGTAAATGAGATTTCAATTACAGGAAGCAGTTATGAGAAAGCAAATTTTATATGCAATCTTGTAAATCATTATAAGGTGAAAAAGGTGATTTTTGATAAAGAACGAATCAGTGTTGCTTTCATGGATGCGTTTATGTATTTGTCTGTTGAAAAGTATGGTTTTAGACTTGATATTAATAGTAATGTAGAGTGGGGGTGATGAGAATGGAAGCATATATGTTTAATGTGAAAATAGATTGGGATGAAGTGATTGTTGATGTGTTTTTAGATGATGGTGCTTATTTATTTGAGGTTAAGTGTAAAGGTGAAATGTATTACG…
>asm|19915063
TGGGCACGCCCTGGCGCAGCAGCAGGGTGCGCACCCGCCGCACGGCGACGCGGTCCTGCGCCAGCAGCGCCACCGGTGCCCGGCCGGCATTCAGGTGCTGCAGCACGCTCGTGGCGGTCTGCTCGGCCAGGGTTTCGAAATCCGCGCAGGCGGCGAGCTGCAGATCGGTGCCGGTGGCAGGGACCGCGTCGAGGTCGACATCGGCGCGCAGGCACAGCGCGGGGACTTGGGCCGCGGCCAGCGCGCGGGCC
>asm|31373223
ACCGACGTTCCCATGGAGTGGCTTGTCGATATTGGCGCAGGAAACGGCACGTTGTGCACGGTCGCGTTGCACCCGGTAACCACGAGGCCGAAGGCGGGTGAGCCGGTGCCGAAATCACGGGCCGGGCCGCATCGTTTCGGCTGTCGGGGCGGGGGCCAGTGGGGAACGATGGACATGTTCGACAAGAGTCGGAGGGCATGCCATGGACGACGATGAACCAGGTTCCACGGGGGCCGCCGCGATACAGGCGGTGGCCATGCTGCGCGCGGTGATCGACGGCCGCACCTATGAATCGGTGGCCGCGGATTTCGGCATCACGCGCACGGCCGTCGAGCGGCGCGTCAAGGTGGTGGCCATGCGACTGTGCAGGGAAGTCGGCATCGAAGGCATGAACGACGG…
>asm|33033099
TTCAGCTTTTTCGCTTCCTCAATTTTGTTTTCAGCAAGCAACTTCCGGGCTTCTTCCTTCTTGTTGTTAATCTGTTCTAACAGTTCGCGTAGTTCTTTATTCATTCTTATTCCTCCTTTGTATTAATAAAAAAAAGAACTAGATGAGATCTAGTTCTAATAACAGCCTTTCTTTTTCGTCTTGCTCTCTTTGTTTATTAAGCAATTCCACCGCGTGACGGATGGATTGATTCGCACTGTTCACGACAGCTAGGCGATTGAAAGTGAATGTATTCATATTCGCAACATCCAACGGTTGGTCTTGATATAGAATACCGTCG
>asm|33038355
CGAACGTCAGCGCCTGCAGCTTGCCGATGCGCTCGTTGATGTCTGCCACCTTCGCGTTGCATTCCTTGCGCAGGTGATCCTTCTCAGCGTTCAGCGCGCGGATCATCGCGGCGGCCGGATCAACGTCATCGCGTACCTCAGCAACGATGGTGTGCTCCGCGACCTTGGTGTACTTGCCATAGCCGCGCATCCCTTCTTTCGCCCATCGCTCGTAGTCGATGGAACTGAAGTGATACTTCAGACCATCACCTTCCCAAGGCTCTTTGGGCTCAGCGAAGATCCAGCCCTTGATCTCAATCGTTTTCATCTCATCCCCTGCTGGTTGTTCAGTGGCGGCGGTTAGGCGGTCGGGGTCTGATATGCGCACTCGATCCACGTTTCCTCGGGTACATAGAGCAA…
>asm|15702309
AAGAGTACGTGAAACCGTTCAGGAGTAAACGCGAGAAACTCGGAGCTTCGAACTGGAGGATTCAGTTTTTGCGTGGGGGCCTCCGGCCTGTGGGTGTGACGTCGGTCGCTTGCGTCCGTGCGTCGCTACTGCACAGCGTCAGAGAGTCCCCGCGCGAGGACGCAATTCTTCCGTTAGTAACACGCCACGGCGCGTTGGGGGGGGCTCGAGGAGCGGAGGTCCAGTCTGTGGTGCCTTTCGGCGCTCAGGTCCTTCGCCCTTCCGAGTCCGGCTCGACGTTATCGAATACGGTGGAATCGCGCGCCAGGTGCGCGTCCCCTTCCCGAGCAAGGTTCGTGCGTAGGAGCGGAGGCGGCCGAAATCGGCCTGCCCCGTTCCAGCTCGGCCTGTTGGCACGGG…
>asm|33039916
GAGAAGTAGGGGCATATACAAAAACAGAAGTAGACAATGCTTTAAATAGCAAAGTATCTGTCACACAATATACAACTGACATAAATGGCATTGTCACACAATTAGATGACCATGAATCGCGGATTACGCAAACAGAAAATGAAATCGCGACAAAGGTAAGTCAAACGCAATACAATCAAGACAAAACGGCGTTACAAAACGACATTGCGGAACTAGAAACCCGCATGTCTAACGCCGAAACAGCTATCACACAAAACGCGAACGAAATCGCGTTAAAAGCTAACAAAACNGACGATTCGAGAGTAGACGCATTAGAAACACGCATAACTAATGCAGAAACAGCTATCACACAAAATGCAAACGAAATCTCGCTGAAAGCTAACAAATCAGATGTTTATA…
>asm|14256883
CCCGCCGAGAGCAGCGCCGCGAGTACCTTTGCCGTCGTCTCTTCGCGGATCTTGCTGACGCGCTTTACTAGGTGTGCAGGCTGCTTGCTTGTGGTTCGTTGCATATCAGTCTCGGGCGATATGTGGAGGTTGGGGTGGTGGTCAGAGCGTTATCAGGCGCTCTTGCGCTCCAGTTCCGCGACCATCTGCTGCAGTTCGGCTTCGAACTGCAGAAGGGCGCCCAGCATTTCGCTGATGAAATGGTCGTCGCGAAGAATGCGCTGCACGTACAGTCGAAGGCGCTCACACTGGCGCGGGTCGTAGCTGATGAAGTCCCACCAGGCGCGGCCGGTGACCATCATGTTTCCCTGCACCTGCGGCATGTGTTCCTCAGGCATGCCGCAGAGCCACGTGTTGATG…
>asm|33036099
TTATCTGTAAATTTAATGTCCACTACATCATCTGGTAGACTTTCTAATAATTTTTCTACTAGATCTTTACTATCGGAGTTTTCCTCGCTAGAATCATCTTCTTCTGATATTGACTTAAACTTAAGACCTTCATATTCACTAAGCATTTTTATTAAAAACTCATCAATTGGTTGATCAAGTAAGATTACATCACGATCCTTATCTACCATATTAAGTGCTGGAGAGCTTTTAATT
>asm|8842823
GCTCCTCTGAACTCGGCCGAGCTGAAGCGGATCGCCGGCGAGGCGCGTGTCTATGCGAAGCGTGCTTTGTGGGTTCACCTGAACTCGATCGAGGCGATCACTGATGCACCGATCAATTGGGCATCCAAAGAGCTGTAAGAACTGCCAATAGGCGAGGGGGGACGAATGCGGAAAGTAGTAAGCCCGGTGTTCCAGCCGATCGTGGACGCTCGGACAGGTGCTGTCTCGCATTACGAAGCCCTTGCCAGAAC
>asm|33041701
TTTTTTAATTAAAGAGCAATTTTCTTATTGAATGTCTTAAGTTGTGCCTTCTTAATTCCATCATATTTCTTCATGTAAGCTTCTTGTTTTTCTGTTCTCTTAACTACTGGTTTAACTAAGTTATTAGCAACCTTTACTTTTACTAATTTACCATTTTCTCTCTTTGGTTTATTAGCAGCTCTAATCTTAGCAGCTTCCTTCATAGCTTCTACTTTAGCAGCATTCATCTTTTCAATCTTTTCAGCATAAGCAGCTTTAGCTTTAGCCTTTACAGCTTGTATTTGATGCATTCTATTCTTAGCAATAGCAGCATATGGATTTAATTTAATCATAGCAGCCCAATTTCTTAATGGGTTATGTCTTACTGGAGCTTTCTTTACTTCTTTCTTAGCTCTTAAT…
>asm|33039703
CACTGAGGAACATCAGCGACGGCCTCCGAGGTAGGCACCGAAGGCGGTGATGCCGATGACGCCAGCGCCGGCTGCGATCAGCGCCCACGGCAGGCCCGCCAGCATGGCGACACCGGCCACGACAAGGGCCAGGCCGGTCAGCATGCTGAGGTCGTAGATGCGGGCGTTCATGCGGTCATGAGCTCGTAGTCGGCGGTGATGACGTTGGGCTCTGGCGCGATCGACATCAGCGTCACGGCGTTGAACAGCGCCATGACGGGGTCGATCTTTGCGCGCCCGGAGGCTTGCTTGGTGATCAGGATGGCGTTGCCTTTCGGCTCCACCTTGCAGTTGCCGACGCACCAGGCCATGAGAGCCTGGGCGGCGTGGATCAGCTTTCCGACCGCCATCTGACGCTCG…
>asm|11660305
TTTGCCACATAAAAAAGGTCATTATTTTAATTCGACATTTTTTATGTGGCAAATACTTTTAATAAAACTATTATAGTGATAATATGTATATGATATACAAGGACTTATAAAAAAAATGACCTTTTTTGGAGTGATATATATGTCGAACGAAACTGTTATTTATCATAATGAAATGAATTTGGTTCCTTTGAGAAAATTTACTTCTGTTGAAATAGACTTATTTTTTGCAATGTGTAATA
>asm|29894460
GCGCCGCAAAAGGCAGCAACAAGGCCACGGTGGCCAGTTGGTAGGCATTGACCACCCAGATCGAGGCCGCCGGCGGCGCGTTCAGATCGTGGGCAATCGCGGGCAGCGCGGTGTTGGCAATGGCCGTGTCCAGCGTGCCCAGCCCCACGCCCATGAGGATGGCCGCCAGGGCCAGCAGCGCGCTGCGGTCCAGCCCGTGGTCGGGGTCTTCAGGTGGGGTGGGTGGA
>asm|26963073
GATGCCAAGATGTGGCACTGCAGACTTGGTCACATGAGCTATCAGGGAATGGAAGTCATGCACCAGTTGGGGAAGCTGCAAGGACTCAAGAGTGTTGAAATGGATTTCTGTGAGGACTGTGTTCTCGGCAAGCAGAGGAAAGTCTCTTTCAACAAAGACGGAAAACCTCGAAAGCTGGACAAGCTTGATCTCGTGCACACTGATGTGTGGGGACCTGCTCAAGTATCTTCTATTGGTGGATCTCAGTATTATGTGAC
>asm|13721490
CGGCAGCCAGGGCGCGGGTGGCGCGTCGGCGTCCAGACGCCACATCAGGCGCAGGGCATCCCAAGCGGTCATCTGGATCTGGCCGACGCCCGACCCCGAGCCGTTGCCCCAGCCGCCATCGGGCTGGGTGTTGGCAATCTGCAGGCCCGGCAGGCCCTCGGCGCGGAACAGCTCGTGCAGCTCGTTGTGCACCTCCACGCCGCCCACGCGGCGGATGGCACCGCGCGCGTGCAGGTGAGCCACCAGGGCCGAGGTCGCGTCGTTGCTGCTGACGGTGATCATGTCCCACAGCCAGTCGGCGATGGCGCGGGTCTGGCCGCCCCAGGCCCAGGGCAGGGCCCAGGCGCTACGGTCCTGGTCCACCAGCCGGCCGATGCCCACGGCCACCATCACCTTCAG…
>asm|11389420
GGATATGTGCCTTTAAAAGTTAAATCTTGGCTTGTTCCTGCTGTAAACTTTGGATCTAAATTAAGCTTTCCAGTTATACTTGCTGGTATGTTTCTTTCTAGTCAGAATCTTTTAGATATAGGCTTAATTTTATTTGCCATAACCTTAGTATTTCAGATAGTAACTCTTCCAGTAGAATTTAATGCGTCTAGACGTGCCTTAAATGTTTTAGAAGAATCTGGTATGCTTGTTGGTGAGGAAAATAAGTATGCAGCAAATATGTTAAAAGCTGCAGCTTATACATATGTAG
>asm|33042823
GATCTGCGCGCGGGTAAACCTCCGCGTGCATCACTGCCCCGCTGGGGGGCCGGCTGGACCCGCCCGCGTTCAGCGGCGCGAGACCGGACGAGGGGCACCAGCCTATTGCCAGGAGCCAATATCGGCGTCACGGCCTTCACCGCCGGCGCGGCCGTCGGCGCCGAAGCTGTACACGTCCACCTCGCCCTTCACGCCGGGGTTGGCGTACTGGTAGGGGTGGCCCCAGGGGTCGTTGGGCAGCTTGTCCAGATAGGGCTTCCAGTTTGGCGGCGGGGTGCCGGCGGTGGGCTTGTGCACCAGTGCGTCCAGGCCCTGCTCGGCACTCGGGTAGCGCTGGTTGTCGAGCTTGTAGAGCTTGAGCGCCTGCATCAGGTTGTTGACATCGGTGCGGGCCGCCGT…
>asm|148469
ATATCATTGGTAGAAGTTTGATCTACATTATTTTTAAAAATTTTTGCTTGTCCTAAATTATATTCTTTTGCCTTTGGATTTGCTTTTGTAATTAATTCTAATTTTGCTATATATCCTTGTGGTATTTGCAAGCTAATGCTTGGCACATAGTTTATAACTTCTTCTAAATTTTCATCCATGATATAGCCATTATCTTTTGCTTTATAATAAACAATTTTTATCTGGCTATCTTTAAAATCTTGATTGTTATCTATATTTAAATCAATAACTTGCTCTAGTCCAGATTTGCTAGCTATATACTCATTCCATATTATTTGGTCTGTATCTTTTAAAGAGTCTGTACTTGCTTTTTTCTTATACT
>asm|33034150
CCGTTAAAACAGTCATTTTATTTATTTTTTACTTTTATCGAAATTTAACAACGCTTCAGCTCCATTATATTTAACTGCATTAGCTATACGTCTCATTCTTGAGCCTGTTCTCATTTTTGATAATTTCTCTAATGCTTTCATAATTTCGTATCTTTCACTTTCCCGAGCAGAAACCCATTCTTCTAGATCAATATCTAAATTAATTCCGCATTTT
>asm|33042056
CAGGCGCACCGGACTGACGTCAAGGTAGAGATTGGCCACCGTGAACTGCTCGGCGTCAAACTCGTCGGTGCTCCAGCCCAGCGAGTCCAGGCCCTTGTAGAGCCGGAACAGAAAACCCAGCTCGGCCAGCGGATCGTTGGCCCGCGGCAGCACGTCGAAGGCCAGGCCCTTGACCTCGCGCCGCGTGCTGTCGATCAGCCGGATCATCGCGTTGGAGATCGTCGAGTCGCCCAGCATGTCGAGATGGAAGACGTCATCGGTGTAGTAGGGCTTGAAGTTGGGGGACTCGGCATCGTGCAGCTCGCCACGCAGCTTGGGCGGCGACGGCGAGGTCGAGCGCGCGCGCAGGTGGTAGCGGTCGCCATGCTCCAGATAGGACAGCCGGGCCCCCCGCACATT…
>asm|18732513
GCAGGTCCAGCCGGGCAGCGACGGCCGGCGCGCCATTGGCGCCGTCGTAGGCAGCCACCGGTGCGCCGCCGAGTCGCTCGAAACACAGCAGCGATTCATACAGATCGATCTGGCGCGGATGCACCGCGATGACCAGATGCCGCGTGTCGAACATCTTGACGCAGTACTCGCGCGTGAACTTCATCAGCGGAAACAGCAGGCGACCGCCGGCAGCGCGAAACTCGGGATGCACGGCCAGCGCCGAGATTTGCGCGATCTGCCCCGGCTCGCGGCGCACCGGATCGAGATCGAAGGCGCTCTGCATCGGGAAGCCGAACACGCCCTCGCGGATGATGGAGACGGTACCGACGAGCCGGCCCTCCCAGCTGGCGCACAACGTCGTTGTCGTCGGCAGTGCAT…
>asm|21872508
ATCAACACGGCCACTGTCGATAAGCGCTTCGATATCAGCTTTGTCCTGCTCTGTAAACCGGCTCAACTTGGAAATAGCGAGATCCACGCCAGCGGCCACGTAAACATGCAGAGGCTGGTTTCCGTCGAACCCATCCAAGGGTATTGCTCGATCTCGATAGTCCTCATGCAGAGGCCCAAGCGACGTGTTGTAGTTCGGATCGAACTCCACCGTGAGATCTTCGTCCCCTTGCTCATAGAACTCCGGATCTGCCAGCACCGCCACCAACTCGTCACGGCGCAGGATCCTTGCTGCCTCGACCTCAGCATCGATGTCGGCGCTCCCGCGGGCGTGCGTCAGCAGGTGCACCCCACATCCACCGAAGATGAAGACCTTCATGGCACCGGGCGCCTGACCCTC…
>asm|33038687
GGCTGGGCCGGCAAGCCTGCGCGCTGCGCGCGCCGTCCTGCCGGCGTCCTTCCTTGTGTCGCTGCTGCTGGCTGGGTCGATCTTCTCCTTCCCCGTGTTCCTCTCTCTCCCTGGCTTCCTCTAACCCCTGAAATCCTGCCGGGCGAATCGTCCCGCGTTGCGGGCCGACCGGGCTGCTCCAGGTTCGCGCATTCGCGCTCATCCCCTTCGGGGACTGCTGCGCAGCCTTGCACATCCCTTTCGCTTGCGCCCTCCGGGCGCTGGCCTGTCGGCCTGAAGTGAGCTTTCGCGCGCGAAAGCTAGACAACTGCACAAAGGCGTCCGTGGTGTGCAGAGGGTGGGGTTGCCTGTCACTTCCAAGGGTATCAGTTCGTTCTCGCCGTCAAGGGCTGCGCGCCC…
>asm|33038079
GAAAATGTTCCAGCTCCAGGTGGTATGACCGATGTGCCATTCCCAGTTAGGGGTGATACGTACCGCACCTTCAAGCCAGCCCATGTACCAGTCGGGTTGGGACCCGGCCGTTACCTCGCCTGGGTTATAGGGACCGAATTTCCAGACCGGGTTGATCTGAAGGAAGGTGCCCATGAGAGTCAACACGCCAAAGACCACGAAAAAGAAACCGCCAGCCTTGGCCGCGTACACCGGAAACAGCGGGTAACCCACGACATTCTTCTCGGTGCGTCCGGGGCCCGGGTACTGAGTGTGCTTGTGGTAGACGACCAGCGCGAGGTGGGCGGCCACTAGTCCCAGGAGCAGGGCTGGGATGAGCAGGATGTGCACCATGTACAGNNNNNNNNNNNNNNNNNNNGG…
>asm|33040637
CAGCACCTTCTTTATTACCTCCTCTAATAAGACCTGTTCTTCTAGCAGCAACTAAACCACATTTTTGTCCTGGTGGTGATGATCTTTTCATTGTTGATGGTTTACCTAAATGTTGATGATTACATCCTCCATGTGGATGATCAACTGGATTCATAGCAACACATCTTACTCTTGGCCAAGCATTTCTCTTTGCTTTATATTTCCAATAAGCTGTTCCAGCTCTTAACAATGGTTTTTCTGTTCTTCCTCCACCAGCAATAAGTCCAACCATAGCTCTACATGTTGATTTTAATGTTTTCTTTGCACCTGATGGTAATCTTACTCTTGTTGTTTGTGCTTCTACATTATGTGAAATGATTGTAGCATAATTACCTGAAGCTCTAGCAATTGTTCCTCTAT…
>asm|19271466
GAGATCTGTTAACTTTGTTATTATATGGTAAACATACCATGATATTGGGATCACCTAATAATGGAAACTGCAACCTTAGTCACCATCTCCATATCTTGTTTACTTGTAAGCTTTACTGGTTATGCCCTATACACCGCCTTTGGGCAACCCTCTAAACAACTTAGGGATCCTTTTGAGGATCACGAGGACTAATTGAAAGAATGACCTTCCCTATAGGG
>asm|33039511
CATTACTTATGATAGTATGTATATGCAATGTAAGAGGTATAGCAAATTTAGATAATGAATTAGTTGAACAAAGAGCACTTTTATATGAAAACAGAATAGAGCGTATAGAAAATTTAATTAGACAAATGAAAGATAGTATTGCATCCAATTATGAAGAAATGAGACAACATCCAAATTCATTAATTAATTTACGTTATAGGTCTAGAAATAAAGTTACAAGAAAAGAAATAAAGAATGCTAAATTACAAAAAGAGAAATCTCTTCGTGCATTAAGATCAATAATAAATGGACTTGATGAATATAACAGAAACAAAGTTATAAGACATTTAAAACTTGAACATCGCTTCATTGATCCTTTGTTTTAAAAATTTGATTTAATTCATTTTCTTTAGTACA
>asm|17019561
CGGTGCGCCCTGGCCCGGCACCACCTCGGCCCGCCAGACCTTGACGGCCTCGCCGGCCAGCGTCGCGACACCGCCGGGGAATGGGTCGAAGGCACGCAGCCGGCGCTCGATCACGGCCGCCGGCTGCGTCCAGGCTATCGTGCTCTCGGCCTTTTCGATCTTGTGGGCATAGGTCACGCCCTCGGCCGGCTGGGGCGTCTGCGTCAGGCCACCGCAGGCCGCCAGCTCCAGCGCCTCGACGATGAGCCGCCCGCCCAGCGCGGC
>asm|29586615
AAATATGAAATTCTTGTTAGCAGTGGGCGGGGCGGGAAATAAAAATTTTATCAAAGAGGAGGAAAATTAGCAATGGCTAAAAAGATGATTATAAAAGGTGTAGGAACATTTTTTGCAAAGATGACAGACGCTTCTGGTACAAAATCTGAAGTTGTTACACTTGGAACGCTTCAGGATTTGAGGATAACATTTAATACAG
>asm|12790958
CACCAGCGAGCTTCTTCAGATGGTTATCGACCAGGCTGGGATCCTGCGTCAAGAAGAACAAATCGAAGCCGCGGTGACGATGCGTCTCCAGCTCGGACACGAGCTGAGGCGGCTTCGAGCTCGACGGCCGCGGCGGCATCACCTTCTGCACCTCATCGATCACGATGATCGACTTCTCAGGGCAGTCGTACCACTTCGCCGGGT
>asm|33032917
AGAAGTATAAGGCAGGAACAATCAAAAAAGGTAGCAAGCGTAAGATTGCTGAACCATTCTCAAGAAAGGAATGGTACAGCGTCAAAGTACCAAAGAACTTCAAAGTAAGAGAAGCAGGAGAAATAGTTGTCAACAAAACAACTGGAACAAAGATTGCCTCAGAAAACTTGAAGGGAAGAGTAATTGAAAGAAACTTGGCTGATTTAATGGGTAACGAGAAATTTGGTATCTACAACTACAAATTCAAAGTAGAAGATGTTAACGGAAAAGATTGTTTGACAGTCTTCCATTCATTGAAATTGACAACAGATAAATACAGATCAATTGTAAAGAAGTGGTGTACATTAATAGAAGCTTCAGTTGATGTTAAGACAGCAGATGGAAACACAATTAGAATTT…
>asm|33042380
GGTGCCTTCTGACAGAGCCCTTGTGTTTGTGGACAACCATGATAATCAGCGAGGACATGGTGCTGGAGGATCATCCATCCTGACATTCTGGGATGCTAGAATGTATAAAATGGCTGTCGGATTTATGTTGGCTCATCCTTATGGATTCACAAGAGTAATGTCAAGTTACCGTTGGAATAGAAATTTCCAGAATGGAAAAGATCAGAATGACTGGATTGGACCACCCAATAACAATGGAGTAACAAAAGAAGTGACCATTAATGCAGACACTACTTGTGGCAATGACTNNNNNNNNNNNNNNNNNNNNNNNNNNNNNNNNNNNNNNNNNNNNNNNNNNTGGCAATGACTGGGTCTGTGAACACAGATGGCGTCAAATCAGGAACATGGTTGCCTTCAGGA…
>asm|5400929
ACAATCCGGCCGCCATGTCCGCCGCCGCCCTTCCCCGCCGCTCAGTGCCCGAGCCGCGCCAGCTGGAGCGCTGCCTGCTGCTGGCCGTGCTGCTGCACATCTGGCTGGTGCTGGTGTTCGGCAATGCCACCGGCAGCGCCGCGGCCGGCCAGGGTGTCTGGGGCAGCCTGACCGTCAAACTGCTGGGCCGCAGCGGTGATCAAGCCGACCTG
>asm|32176073
AAGAACTTTTGCAAAGCAGTAACCGATCCTCACTCTCTTTTTTGTTTCATTGTCATTGCGATTGTGTTTTCCTTTCAGTGGTCTCCTAGTATTCGTCAGTTTCATGATGGACCAAGGAGAACCAGGCAAAGATCTGCTGATATTGGAGCAGACGCGGGAGGCTGATCCCCACGAGACAGAGAGCTCCAAGAAGATGGAGGCAGCCACCAAGCC
>asm|26430753
GCGATGCCGAAGGCCTTCTTGAACTGCCGCAGCAGGGTGTAAGGGTTGGTCTGGCACACCTGGGCCAGGTCGCTCAGGCTGATCTTGTCCTGAAAATGCGCTCTGAGGTACTCGATCGCCCGCATGGGGCGAAGGCTGCACGAGGCGGTCGACGCCTTCAGGCCCTGCCCGCTGCTGCGCTGGGCGATACCCGACAAAAGCCAGGTGAGGTAGGTGGTGGCCAGCAGGTTGCACTCGTGGCGATGCTCGAACAGCCAGTGCGTGTCCCAGAACAGCTGGACCAGCTCCGGG
>asm|25891598
CTGCTACTGCGTCATACTCACTTAAGTTTATCCTTTTTAACGCCCACATTAAGGCGTATTGTTTTCCTTTTATTTCGCTTTTTCTTTCAAAAACCTTTACACCTAAATTTTCGGCAATTTCTTTTGTTCTATCGTTGCAGTTGTCAGCAACGACAATAATATCTAACTTTCCGCAATAATCTTGATTCCGTAAGCTCTTTATAGAATTTCT
>asm|20087923
AGATATTAGACATTTAAGTTTATAAAGGAGTAATAATATGTTTTGTTATCAATGTCAAGAGACAGCTAAAAACGAAGGATGTACAGTACAAGGTGTTTGTGGAAAGACAGAAGACACTGCAAATGCACAGGATTTATTAGTATATGTAACAAAAGGACTTGCAGAAGTTGCCAACAGAATTGCTGATGACAATGAAGAAGTATATGATAGAATTTCAAACAATTTATTTGTAACTATTACAAATGCAAACTTTGATAAAGACGCTATCATGAAAGTTGTTAAAGAAACTATAAAAATGAAAGATGAGCTAATTGAAAAATTAGATAATAAAGATAACTTATCTGAAATAGCTCTTTATTCATCAATGGATGATAAGGAACTTGAAAGAAAGGCCATTGA…
>asm|33034440
CTGCAATTAAAGCAAAGTCTGTATCTTTGTTATCTATAAATATTTGTTCAAAGGACTTCCAAGTATTTTCTCTAATTATATGTCCTAATGATCTATCAAAAGTTGAATTATCCGCCAAATGCACATCTGCAAGGTGGATAAATCTCATAGTACGTTGATACTTTCTATAAGCTTCTTGCCATCTTTAATATCAAATACTGTTACAGCTCCATTTTCAATCCAAAAGTTATCAAAGTTTTTTGTATCTTCAAGTATCCAAAATAAAGCTGCTCTTATTGTAAGGTTATGACTAACACAAAGTGCATCTTCTCCTTTTTCTACTAACTCGTCTAAAAATTCGCTAGTTCTTTTTATAAGATCTTCTCTACTTTCTTCTCCAGGGAATTTTATACTTGCAGC…
>asm|23479230
CGCCAGGACGACGAAGCCGGCCGCCACTGCCAGCGGGGCGAACCAGTCGCGCCGGCGTGGATGCGAGGTCACCACCGCAGGCATGCGGGCATGCAGCGCCGCGAGCAAGGCCTCAGGGTCGCGATGCAGCGGCGGCAGTTCGGCTGCGCGCAGGCCATCGCCAGCGGCGTGCCAGACCGCCCAGCGCTCGCGCAACGACGCGTCACTCGCCCAGGCGGCACTGACCCGCTGCCACTCCTCGCGCGTTGCACGGCCATCGGCCACGGCGGACAACGCTTCGTGCAGCGGCGCGTCGTCTGAGCACTGCGGGTTCACCATCGCCCTCTCCCCAGGCCGCCCAGCAGCGGACGCACCCGCGCGGCCACGGCCTCGCGGGCGCGGAAGATGCGCGAACGCACC…
>asm|33038814
TGGGATGTATTTGCTGTCCCAAGGCCTCTTGCCCCCTCTGGAAACCGGGGGGGTGGGGGGATCTTCATCATCATCCCCTTCCCGGCGACCTTTCGCCGGGCCAATACGCCTATTTTTGGCAAAACTTCCCTCAACCAAAATATTATGTTGAGGACTGAATTATTGGCGTAGTTGGTTAGGGCATGATTTAGCGATAGCCGGAGAGTTCAGTGAGGTAGGTATTGATGAAAGGAACGCCGAAAGAGGGAAGAATCAACGAAGAGAAACCAAATCCGAAGAGAAAGACTAGGAAAAGAACTGACAAGACAGAAATCTCCTTTTCAATATGCTGGAAGGTGCGAAATTAATAGGTGCTGGA
>asm|22713269
ACGCCGTCGCTGCCGCGGTACAGGCCCCAGGTGGCCCGGGCGCCGGGGTCGTTGGTCGGCGCGCTGCCGCACCAGGCGCCTTGCAAAGCGGCCAGGTTGGCACCGGCGCTCGCGGCCAGGGCCGGTGTCCAGCCACCGGGGTTCTTCAGGCAGGACGCATCGGTGGCTGTCGAGCCCAGCGCGATGGCGACGTCCAGGCTGCCGATGCGCCCGTTGCCCGGTGCGGCCAGCGTGATGGCGTTCGGCTTCGTTGGGTCGACCGTCAGACTGGACGGGTTCATCACGGCATCGGCCAGGGTCAGCGTCTTGCGGAAGTTGCCGAAGCTCAAGTTGGCGGCGGTGATGCGAGTGCA
>asm|20171558
AAAAAATGAAAATAGGTACAAAGGTTATATTTTCTGAAGAATTGTCAGGAGAAGTTAAAGATATAAAAGAAGATGGAAATAGGATTATAGAGTTTTGTTATGAAGGTATATTTAATGAAATTTTAGATAGATTAGGCAACGTTCCTCTACCTCCATATATTAAAGAAGAACTTAAAGAGCCAGAAGAATATCAAACTGTATATTCAAAAAATCTTGGCTCAGTTGCTGCGCCAACAGCAGGACTTCACTTTACTAAAGAACTTTTAGATCGGAAGAGC
>asm|33042032
CACCACGCCCATGGGCCAGCGCCGCGACGCCGCGGCCGGCGTGGCGGAGCTGATCCTGTTCTGCGAACAGCGCGCCGCGGCCGTGCCCGACGTGGTGGCCACGGTCGGCATGCTGGAAGTGCCCTCGGGCTCCATCAACGTCATCCCCGGCCGCTGCCGCTTCAGCCTGGACCTGCGCGCCACGACCGACGTGGCCCGTGATGCGCTGGATGCCGATGTGCGGGGCACGCTGGCCGAGATCTGTGAGCGCCGCGGGCTGAGCTACACGCTGCAGCCCACGATGGCGGCGAATGCGGCGCCCAGCGATCCGGCCTGGCAGTCCCGCTGGGAGGCGGCCGTTGCCGAGCTCGGCCTGCCCATCCACCGCCTGCCCTCAGGCGCTGGACATGACGCAATGAA…
>asm|33042919
TGATCCACATCTTGCTGCCGTTGAGGACGTAGTAGCCGCCCTTGTCCTCGGCGCGCAGCTTCATGCTGATGACGTCCGAGCCGGCGCCGGGTTCGCTCATCGCCAGCGCGCCGACATGCTCGCCGCTGATCAGCTTGGGCAGGTATTTGGCGCGCTGCGCGTCATTGCCGTTGCGCTTGATCTGGTTCACGCACAGGTTGCTGTGCGCGCCATACGACAGGCCGACCGAGGCGCTGGCCCGGGAGATTTCCTCCATGGCCACCATGTGGGCCAGGTAGCCCATGTTGGCGCCGCCGTATTGCTCGGGGACGGTGATGCCCAGCACGCCCAGCTCGCCCATCTTGCGCCACAGATCCATCGGGAACTGGTCGCTGCGGTCGATCTCGGCGGCGCGTGGCG…
>asm|1567748
ATCGTACGATAGCGTTCATCGATCAGTTCAGCCGGAATAAGTTTCGGTACCTTCATGTATTAAGCCCCCTTTAATCGAAAATCCTCGCCCTCGACTTCGAGGAGATATGAACCACATTGTCCAAGCAACCGACTGGCAGCTGCATACCCGATTTTCTCGCTTAATGTTCCGCGATCTTCATTGCTATTAAAGACGATTGGCTTTTGCTTCCGATAACGTTCGTTGATAATCTGGTAGTACAATGCCTCTTTTGCCTCGCTCCATTTGG
>asm|7528973
GCATCGTCAGCTTCAAGAACGCGCAGGACCTGCGCGATCTGGCCCGGCTGCTGCCGCTGGATCGCCTGCTGATCGAGACCGACAGCCCCTATCTGGCACCGGTGCCCCATCGCGGCAAAACCAACACGCCGGCCTATGTGCCCCACGTGGCCCAGGCGGTGGCAGACGCGGTCGGCTTGCCGGTCGCTGAGCTCGCGGCGATCACGGCCGCCAACAC
>asm|33037806
GCTGACAGCGCGCGCGGATGGCGGCAGCCCTCAGCGCCGCAGCAGCCCCAGGCCCTTGAGGTAGTCGCCCTCGGGGAAGCACACCGTCTGCGGATGGTCNNNNNNNNNNNTCGGCCGCGGCCGACAGGCGCTCGACGATATAGCCGTCCACACCAGCGTCCAGGCCCGCGCCGGCGACGATCTTGTGGAACAGGTCGGGCGCGATGCCGCCCGAGCATGAGAAGGTGTAGAGCAGGCCGCCGTCGTTCAACAGCATGAAGGCCAGCCGGTTGATGTCCTTGTAGGCACGCGCCGCGCGCTCGGCATGGGCCACGGTGGGCGCGAACTTCGGCGGGTCGAGCACGATGGCGTCGAAGCGCCGGCCCTCGGCCAGGCAGCGGCGCAGCGTCGCATTCACGT…
>asm|33039199
CTGTGGTTCATACCACTTGCAACGCTTTAAACGAAGAAAGTGTTACAGTGCTTTTCTTTAACAGCGATCAGGCCTCTTTTTAAAAGAGTTTGGTTGCATGTTCTAAACGGTTTTTATGCAGGATTTTTGAGTGTAAATAAGCGTTTAGCTTAAACGAAAAAATGAAAAAAAGTTTAAGAAAAAAGAAAAGCACTTGACAAAACAAACGGTTTTGTGATACATTCTTCAACGCTTGCTACGAAACAGCACGGCAAGTAAAACGGTCTTTGAGAATAAAGGGAAGGGAAAGAAGAAAAAAACAAGCCAAAGAGCAATATCTTTGGTAAGGAAAATAAGCGTAGAATAAATCAAAAAAAAGAAATCTTTGCAAAAGTGTTTCATTATACTTTTGTATATCAT…
>asm|33040979
AGCTCGGGGCCGCGCACCAGGGTCAGCTCGGGAAGCGCCAGCTCGCTGCCGACCGCACCGGGGCTCATCTCCAGCAGCGGCAGCACCGGGATGCGCAGNNNNNNNNNNNNNNNNNNNNNAGCGTGATCTGGTAGCGCAGGCTGGGGCCCAACGTGGTGAGGTCATCGCGCCCGCGCAGCCAGACCTGGCTGAGGCGGCCGTCGGGCGCCCGCCAGGTCTTGCCGTCGAAGCGGGTCAGCACCGGGCCGCGGAAATAGCGCTGGTCCGGCGGTGGTGGCGGGCCGTCGAACCTCAGCCGCATCGCGATGCCGTCGTCGTTGGCGATCTCGTTCATCGCGCCGAACTCGAGCTGGTTGGACAGCCCGGTGCGCCCGATCGCCTCGGTCGGCACGCCCCAGA…
>asm|33039965
CCTTGATCTTTGGCATCGCTTCGCGCCAAAGATCAGATGGAACCGCATCAAGCCGTTCCGTCTTGATGAGTTCCATCACTGCCTTCTGGTTGCGCTCGCGTTCCTTGCGCTGCTGCTCTCGCTGTCGTTCCTCCAGCTTCCGCAGCTTCTCGCGTTGTGCTGCGATTTCTTCATCCAGCGTCTTGGCCTTGCGGCCTGACTTCGGATTCGTCGTTTCACTACTCATGGCTCTTACCTCGCGTTGTGGGTTCTAGTGGAAAACCTGCCTGATCTGGCGGGACGTGCTGCGTCCCTGATCGGCTGCATTTTACCAAATGCGCGGTTTTCTTCCACTAGGGCCTGGGGGAGAGAACGGCACCGTTCTTCCAGCTCGCAGGGCAAGCCCCGCGCCCCGGAAGA…
>asm|33037863
CAGCCTGGCCGGCGGCACCCACCATGCGTATGCCGACAAGGGCTCGGGCTTTTGCGTGTTCAACGACGTGGCCGTGGCGGCGCGGCTGATGCAGGCCGAGTGGGGGCGTGAGCAGGGCAGCCTGCTGCGCGTGCTGGTGATCGACCTGGACGTGCACCAGGGCAACGGCACCGCGTCGATCTTTCGCGATGACGACACCGTGTTCACGTTCTCGATGCACGGCGACAAGAACTTCCCGTTCCGCAAGGAACCGAGCGATCTGGACGTGGGCCTGCCCGACGGCTGCGGCGATGCCGACTACCTGGCGGCGCTGGACGATGCGCTTGACGAGGTCTGGCGTCGGCTGGTGCTTTACCCGCCCGGCCTGGCCTTCTACCTGGCCGGCGCCGACCCGCATGA…
>asm|33043035
CCGTTCCCCCGGAGAGCTGTGGGCCGATGTCTGGAAGCGCGCTCATGCCGAGCACGACCTGAACCGTAAGGCCCAGCTCGAAATGTTCGGCTCCAAGTGGGCGACCGTAGGGGGCCGCTTGCTTGTGGTGGGGCTTGTCATAGCTGGGGTGTGGTTTCTGGCTTTTGTCCCGGCTGCTGCCGTGCTGCTGGCCGTCTATCTGGCTTGGGGGTTGTACGCCACCCGCAGCCTTGGGCTGACGGCCAACGACGTGTATGCGCGCCTGCTGAAGCGCGACCGCATCACCTACCGCCTGCTGCACGCGGCCCTGTGGCCGCTCCATGCAAACCAAGCCAAGAACCAATCCGGTAATCAGTGAGGAATCCAGACNNNNNNNNNNNNNNNNNNNNNNNNNNNNNN…
>asm|12082042
GTTTTCTTTTGTCGGTGCCTCCCCTCCCCCCACCTCTCCCCCTCTCTCTCTTTTTTTCTTTTCTCCTTTTTCATCAAATTCAACTTCCTTTCAATCCAATCCTTTTCTCTTTTCTTCCCAATCCTTTCTCCATTCTTTCTTCAATCTTTTCTCCAATCTTTCATCCCAAACCTTTCTCCAATCTTTTTCCATTCTTCCATCCATCCATCCATCCAT
>asm|33042899
ATCATGCCGGCATGGTAAGTTGGCGGCCATGATCACCGTGTATGGCATTTCCAATTGCGACACCGTCAAACGCGCGCGTGCCTGGCTGGCCGCCCAGGGTTTGCCAGTCGAGTTCCACGACTACAAGAAGCAGGGCGTTCCGGCCGAGCTGCTGCCGGCCTGGCTGAAGGCCTTCGGCCGCGACCGGCTGCTCAACCGCGCGGGCACCACCTGGCGCAAGCTCGATGAGGCGACCCGGGCCGCCGTCGTCGACGATGCCTCCGCGGCCGCGCTGATGCAGGCCGAGCCCAGCGTCATCAAGCGTCCGGTTGTGCGCTGGGCCGATGGCAGCCTGACGCTGGGCTTCACGCCCGAAGCCTTTGCCGCACAGCAGGGAGGGCGCTGATGTTCACAGGCATT…
>asm|2496666
CATTCCAACTTGGTCTACAAGACGCCACATCCCCTATTATAGAAGAGCTAATAAATTTCCATGATCACACACTAATAATTGTTTTCCTAATTAGCTCCTTAGTCCTCTATATCATCTCGCTAATATTAACAACAAAACTAACACATACAAGCACAATAGATGCACAAGAAGTTGAAACCATTTGAACTATTCTACCAGCTGTAATCCTTATCATAATTGCTCTCCCCTCTCTACGCATTCTATATATAATAGACGAAATCAACAACCCCGTATTAACCGTTAAAACCATAGGGCACCAATGATACTGAAGCTACGAATATACTGACTATGAAGACCTATGCTTTGATTCATATATAATCCCAACAAACGACCTAAAACCTGGTGAACTACGACTGCTAG…
>asm|6824284
GTCATCACGCCAGCGTACCAGCAAACAGGTCGGCAGACTCGCCACGCCTCTCAAGCACCTGCTCGACACCCTTCTGGAACGCCTGCTCGATCCGCTCGCTGGCGATCTTGAAATAGCCTGCGTCCTGCTCCATGCCGATGAACTTCCGCCCCGTGTTCGCGCACGCAACGCCGGTCGTGCCGCTTCCCATGCAGTTGTCCAGCACCGTTTCACCTTCGTTGGTATAGGTGCGAATTAGGTACTCGCAAAGCCCCACCGGCTTCTGAGTTGGGTGGACAGACTTCACAGAACTTCCGGCGTTTGAAAATTTCAAAA
>asm|33037984
AGCGTCACGGCGCCGTCCAGCGTCAAACCGCCCGAGCCGGTGCGGCGCAGGGCGGCGAGCGACGCACCCACCCCCAGCGCGGCGCCGATGTCTTCGGCCAGCGTGCGGATATAGGTGCCCTTGGTGCAGCGAACATCGAATGTCACGGTGCCAGGGTGCATCGCAACGATGTCGATGGCATGAATCGTCACGCGCCGGCTCTTGCGCTCGATCTCGATGCCCTGGCGCGCGTATTCGTACAGCGCCTTGCCTTCATGCTTGAGCGCCGAATACATCGGCGGCATCTGGTCGATCTCGCCGACGAAAGCCCGGCTGGCGGCCTGCACCTGCTCGGCGGTGATGTGGTCGGCCTCATGGCGCTCCAGCACCTCGCCCTCGGCGTCACCGGTGGTCGTGCGC…
>asm|14409836
GATATTTAGCTGTTGCTTTAACTTCCATTGTAATCTCCTAACGCATTTTACTTTTCATTTCAGTTGCCTTTTTAGCATGGCCTCTGAAAGTTCTTGTTGGTACGAATTCACCTAGTTTATGTCCTACCATATCTTCTGTTATATAGATTGGTACGTGTTTTCTACCGTCATGTACTGCTATAGTATGTTCTACAAATTCAGGGAATATTGTAGAACGTCTTGACCAAGTTTTTATAACTTTTTTCTCATTTTTTTCATTTAATTCGTCAATTTTTTTCATTAAATGATCATCGACAAATGGTCCTTTTTTAAGTGATCTAGCCATTATATCCCCCTATTTTTCATCTCTTCTTCTTACAATATATTGAGAAGATTGTTTTTTATTATTGCGTGTTTTAA…
>asm|26947039
GCCCTGCACCTCGGCCGCAATGCCTTGGGCCTGCAGGTCGGCCTGCAGCGCCGCGCGGGCCGCGTCGACGCGCTGCTCGCGCACGACGCGTGTCTCCTGCAGGCCCTTGGCCAGCGCCTTGTAGCGGTCGGGGTCGCGGAAGCGGAAGGCCAGGTCCTCCAGCTCCCATTTGATCTGCCAGATGCCCAGCCGGTTGGCCAGCGGCGCAAACACCGACAGCGATTCCTCCGCCAGTTCCGCCGGGCAGTCGCGCCGGACCGCCGCAAACCAGCGCAGCG
>asm|28120031
CGTCTTCGGTCAGGGCCAGGCCCTGGGCGAAGGTCTCGGCCAGCACGTCGGCGTGGAAGCACAGGCGCTCGATCTGCCGGCCGATGGACAGCAGCCGCCAGCCATCATCGCGGGTCATGCGGTCGGTCTGCGCGCCGGTGATCGCGGCGAGGTGGGTGTCGGCCCGCGCCAGCACATTGAGCACATCGGTCAGCGGCGGTGGGCCGGGGCGGTCCAGCACCGCGCGCAGATGCTGCTCGAACTGCGCGGCCGTCTCATGGATCAGCCGCCAGGCCTCGGGCGACAAGCGTTCGCGCAGCGCCTGGGCGCAGGACTGCAGCGCCCGCAGATCCCAGCCGACGCTGGTGACGCCCGAGCCCGGCAGCAGGGCCGTGAGCAGTGCGCGCTCAAAGCCGCGCG…
>asm|7140600
TGCCGCCAGAGGCGCCGCCCCCGCTTGCACCTGTGCCCTTCAGGATGGTGTCCCGGTGGGGGTAGTGCTCGATGAGGACTTCCAGCGCTTCGTCGAAGGCTGCCAGTTCGCCAGGATTGGTGCGGCTGAAGATCTTGTTACCGGACTTGTCGTACGCGACGACATTGCCGTTTTCGACCTTGAACGCGTCACCAAAACGGGCCTGCACGAGGTCGGCCGGGATGGTCAACTTTTCCGCGATCATCTTCGAACGCGCGAAACTGCCGCCGACCTTTTCCTGCACCAAAGCCGACTGAAGATCGTCACGCTCCTTCATAACCGGCGCGTACTTCTCTTCCACAGCTTTGATTGCTTCGGCCTTCACCCGCTCGACTTCGCCGGCATCCACCAGCTTCTTGT…
>asm|24921414
AACGGGTGGGTATGACGCGAAGGGCCCTGGAGTTATGTTGACAAATATGTCATCTAGCTGATTCTGCTCCAAAGGCCACTCTATTACCACGACTTCTGCTTTGATACTGACTGTCCTGACACACACCTTGCCATGCTTTAAGGATTCATGAATAGGTAATGCGTCAGTTAGTGATTGCTCCTTGTCATCGTCAGGCAGCAACGCAACAGATCTTAGCCAATTCCTGTTAACC
>asm|7589651
TTGGGCGCGGGGTGGTGACGGTCGTTCCGCTGACGAGCAACACCGCGCACGTATTCCCGTTCCAGGTGTTTCTGCCGGCGGTGGAGACAGGGACCCGGCGGGACTCCAAGGCCCAGGCGGAGCAGGTTCGATCAGTCTCGCTCGAGCGCTTCGGCCCGGTGATCGGACGCGTCCCAATTTATCTGATGGCGGCACTCGACG
>asm|9886394
GACCGGCGCGTCGAGGACAATCCGCTGATGTCCGTGACCGTCTTCGCCCCCCGCTGCGTGTTCGCCGATGCCCTGACCAAGGTGGTCTGGCAGCGCGGCCGCGCCGCTGCTGCCCTGCTCCGCGCTCACCAGGCGCAGGCCATGCTGTGGCGCGAACACGGCGAACCTCAGATCCTCTGAAGCGCGCCGAGCGTGAATCGACTCCCCAGCCACCGTGCGGCGCCGGACCACGCCCGGCATCAACGTCATCGCGCTCCGGCGCTGCGCGCGCTGGCA
>asm|33041597
TTTTTTCAAAGTAAACTTTTCAATTAGATCATGTTGCATACCAACTTGTTAATTAACTTTTCTCTATTACCGAAAGCACCTCCCAAGATGAAGTGAATCTTCTTATTGTACTTTGATAATCCTCTTCTAGCTGTGTTCAATTTGAATGGGCAAAGTTTGTTGTTGACTTCCTTAAAGTTCTTTCCTACTGTGTAAATTTCATTAATAATGTCTTCAACACATATTACATCTTTATCTCCAAGGGCTTGCTTAATCATGCAATTTGATGTAATTGGAATTCTTTGTCCGTTAATCTTCAAAGCACCTCTCTTGTAAATCAAATCTCTTACTATCTTGTGGCTTGGATAACCATATGTAATATATGGATCTACTAATCTTAACATTTTAAGTGTTGAAGCA…
>asm|33042202
GTTTAGCAATATGTAAGTTTTTCTTTATTTCTTCACCACGTTTATCAAAATGTATATAAGAAACAAGATCAAAAATATCACCAATAAAATCTCTGTTGCGAATATATGCAGGCAAACCGTCTTTAACACGAACTTGTACAGCACGTTTGTTATTACTGTAAAAACGTGGGGGCAACTGACAAACAATTAAATCGCCCCCTTGTTCATATTTAATATTTTGACATTCTATACTCTCTAGTATTCTTTCAATTTTTTCTGTATCTTCCATTAAATATTGTTTAATGATGTCTAAATCTCTCACCGATGTTGCCACACTAAACATCACCCTCTATCTTTAGGTACATAAGTCCATCCAACCTCTTTAAAACTATTAGCATTAAAAATCGGCTCTAATATTAG…
>asm|23824876:asm|33038506
CCGCCACCGCCGGCCGCCAGCCGCGCTGCAGAGCCGCGCGGAACAGGTGGTCGCCCTCCAGCCAGATGCTGCCCGTCTTGCGGTAGGCCGACCCATCGGCCGACAGCTTGCGCAGCCGCACCAGGGCCGGGTTGTCGCGCGAGGTGACGAGGTCAAAGCTCATGCCGATGCAGCGCCCGAGGGTTGGGCCACCAGCGCGCGCACCGGCGCGAAACTGCGCCGGTGCCAGGGGCTGGGCCCATGGGCCCTGAGGGCCTCCAGGTGCTCGGCCGTGCCATAGCCCTTGTGCGTGGCGAAGCCGTACTGCGGATGGCTGCGGTGCATCTCATCGCAGAACAGGTCTCGTGACACCTTGGCCAGGATGGACGCGGCGGAGATGGCCGGCACACGGGCATCCCC…
>asm|33038245:asm|33038174:asm|33043100
CTTTCCGTTCTCCCCGTTAGCCTATGGATAGCGTAATAGTCTTTCCCTGCATCATTTTTGCGACTATACGCCTTTCTCTTTGGAAGTCCTGAAACTTTTACAATTTCATCGAGAATCTTATTAGCGAGTTTTCCATCCGAGTAGATGGAATGAATCGTTTCTACCCCACGGGCTTTTCCGTCTGCATTCGAATTGAAATGATTAGAAATGCAAAAAATGGCGTTTTGTTTTTTAATCCACGCACAACGCTCGTTGAGTTCGAAAGTTTTGTCGGAGTCTCGTGTTAATACAGCATCAAAGCCTAGTTCTTTAAATCGTTTATATTGATAAAGGGAGACACGGAGCGTCCAATCCTTCTCCTTGTCTCCAAATGCAACCGCACCCGAATCGACACCACCG…
>asm|33042934:asm|33042947
TCAGGCGCAGGCCGCGAGCTGCTGCGCGCCGTGACGAAGCGTCATTGGCCCGCCGGCGACGGCCCGGCGGCGGTGCCGATATGGCGCGCCAGAAAGCGTTCGACGCGGCCCCAGAAGTCTTCGTGGGTCTTGAGGTTGAACCAGCCGTGGCCTTCGTCGGGGTAAACGACCCATTCGAGGTCTTGGTCGGGGCGCAGCGCAGCCTTCATGTCGCTGCCATGTTTAAGCGGCACGCGCCGGTCTTCGCCGCCGTAGGCCATCAGCAGCGGCATGCGGATTTCCTTGGCGCGCTGCACGGGCGAGGTCTTCTTGATCTGCTCGGCGTCGGTGTCCGGGTCGGCCACGAGGCGCTTCATGCCGTAGTTCTTCCACTCCTCGCTGATGTCGCTCCAGTGGATG…
>asm|33042513
TGCATCTCTTCATGATGGCGGCCGCGCTGCGCCGCGAGGCCGAGCTGAGCGCCGCGTTCCGGTCCTATGGCGTGGCCGCGCTGGCGCCCAAGGTGCCCGGCGTCGCGGTGTTCGTCAACACCCATCCGCTCGAAACCTTCACGGACGAGTTCTTCGAGTCGCTGCACGGCCTGCTGGCCCTGCCCGGCAGCCCGCAACTCGTCGTCGAAGTGCATGAAAGCGCGGTGGTCGAGGTCGAGCGCATGCGCGAGCTGGCGGCGCGCCTGCACAGCATCGGTGTGAAGTTCGCCTACGACGACTTCGGCGCCGGCCAGGCGCGGCTGAACGAGCTCGCCGAGGTGCCGGCCCATGTCGTCAAGTTCGACATGGGCATCGTGCGCAATCTGCACCAGGCCAGCG…
>asm|27849216
GCGACCAAGGATCAGCCGTTCACGTCATTGCTACAGTTGAACCAGATGATGATGAATTCGATGAAGATATGGAAGATGGAGAATTTGATGATGAAGATATGGAAGGTATGGAAGATGATAATGAAAATGAGGAAGATGATGAAGAAGAAGAAGTCCCAGAACCACCAAAGAAACAACCAAAGAAAGAAGAAAAGAAACCACAACAACCACCAAAGAAAGAAGA
>asm|33033874
GTAAGTGGGCACACATCTGTAGCCTTTGGGATAGCGACAATTGGCATGTTTTTAACTGTTGATCCATTGATTAGACTTATGCTAGTAGGATTAGCACTAATAGTTGCAGAAAGTAGATATGAGGCCGATATCCACTCAATGTCAGAAATAATTAGAGGAGCCATTCTTGGTATATCCATGGCAATGGCAATATTTGGTATATTTTCATGAATGAAATCGAACAATTAATTAATATAGCTTTAGAA
>asm|13677557
GACGGCGCGGAAAAGGAAGTACATGATAGTAGCGATCTGGCTGCTTTCTACAATCGCGAGGATGCAGTTGCGTACGCAACAAAATGGGCAGAAGAATGGCTAACTTCACGGTATGGTTGACGAGCGGCCTCAATCGTTCGAACGCGACGAACCTGGCTGAGGAAACCGTTCTTCCACGTGGAAACCCTCTGCGGATTGCTACGGTGGAAGGAATCTGATTGGCTAACGAGATCTCGATGAATGGCAACGCCGGCGATGACAGTCGACCAAAGTTCCGTACCTCACTACGTTGTTCTTCTGAACGGATGGCGACCCTATGTATTGAATGTGGACCGCATCGTTATCCGA
>asm|23822667
CAGCCGCTGCTCGTGAACTTCTGGGCCACCTGGTGCCCCCCCTGCGTCAAGGAGCTGCCCGAGATCAACCAGTTCTATCGCGAAGCCAAGTCCCGCGGCTGGCAGGTGCTGGGGCTGGCGGTGGACCAGGCGGAACCGGTCCGGGCCTTCCTGCAAAAGGCGCCGCTGGACTTCGCCGTCGCCTTGGCCGGCCCACAGGGCCTCGGCCTGGTGCGCGAACTGGGCAACCCGGCCGGAGGGCTGCCGTTTTCGGTGGCTTTCGACGAGAGCGGCGAGATCAGTTGGCGCCGGCTGGGCGTCAGCCGGCTTGAGGACCTGCGCCAACTGCTCAAAACCTGAGTGAAACGGCTGAAACCCCAGAATTTCCCCAATCCCACGGGATTTCGGCTTCAAAACGCG…
>asm|33042564
CTGCCAGTGCCCCTGCGGCCCGAGCGGTCAGCATGGCGATGCGCGGCGCGGATAATGCCGGCGCATGAGCTTTGTGATCCTGATCGCCTTCATCGGCATCCTTGGCGCACTGGCGTCCGCCGGCTTCTTCATGCTGCGCAAGGGCGGCGACAAGAAGAGCCCCAACATGGCCCGCGCACTGGCCGTGCGGGTCGGCGTGTCGGTGGCGTTGTTTCTGGTCATCCTGCTGTGCTGGAAGCTGGGCTGGATCCACCCGACCGGCCTGCCACTGAAGGCCTGACTCGGCCACAAGCAAAAAGCGCCGCGGCTGCGGCGCTCAAGCGGGTTGCCCAGGGCCCTGGCTCAGAGCCAGTAGACGATGACGTAGAGGCCCAGCCACACCACGTCGACGAAGTGCCA…
>asm|9181766
AGCAGCGGGTCGCCCTGGCGAGGCTCTTGGCAAAGAAGCCTCCACTCATTCTCGCTGATGAACCGACTGGTGCCCTTGACTCTGAAAACGCCCAGATGGTTATCGATAGTCTTCGTGAGATGGCGCAACAAGGTGCAACGGTAGTTGTTGCTACTCACAGTGACATGGTGAGGGATGCCTGTGATGAGTGTCTTTGCCTGGACTAGTGATCACCCGTTATTTGACCTAACAAGGAAAATTTGATGCCTACCAAAACAATTGTTGATCTTGCGGTCGAGTTGTTGGTGTTCTTGGGAATTTCCGCTCTCGTCTCTATCGTTGTTGCGA
>asm|33043000
GAGCCGACCGAGGCCGGCCGTGCGCTGGTGCGGCATATCCGCTCGCTGCATGCCTCGCTCTACGCCCTCGAAACCGAGGTCATGGAGTTCTCGCGCGGCATCAAGGGGCATCTGCGCATCGCGGCCAACAGCAGCGCGATCACCGAGGCGCTGCCGCCGCACCTGGTGGGTTTTTCCCAGGCGCACGGCCAGATCCGCATCAGCCTGGAAGACCTGACCAGCGCCGAGGCCCAGGCCGCGGTGGCCGAGGGGCGGGCCGACGTAGGCGTTTTCTCGCCGCCGCTGCTGGACAACCGGCTGCAGACCTGGGTTTTCGCGCATGGCCGGCTGGCGGCGCTGGTGCCGATCAAGCATCCGCTCAGCGCCCGCGAGGAGGTCACGTTCGACGACCTGCTGTCC…
>asm|33034681
ATAATGTCCTACGGACTGTTAAAACCAACAAAAGCCGAAAACGGAAATATCCGAAGGTTAGCTTTGTTATCCCATGCTTGAAAATTCAGGTCGAACGACTGCTTTGGTCGCGCTTTTTTAGTCACAGTAAAAATCACGGGCGCCATTCCGCATGCATGACATGCGTAGATGGAATGGAACCACTCCCGTGTTTTGTGTTTCGAATGTTCACGG
>asm|28480477:asm|13484772:asm|3328168
[truncated: 14,897 more rows]
[truncated: 2 more columns]
