# Supplementary material for: Comprehensive assembly of novel transcripts from unmapped human RNA-Seq data and their association with cancer
Source: Mol Syst Biol. 2015 Aug 7;11(8):826. doi: 10.15252/msb.156172 (PMC4562499; doi:10.15252/msb.156172)
Supplement: Supplementary file 5 — Table EV3 [file msb0011-0826-sd5.xlsx]

## Sheet: Legend
Table EV3. Summary of information on newly assembled transcripts.
For each long transcript, shown are the transcript ID, length, GC-content, BLAST score and E-value against the nt database, the top blast hit
description, and its taxonomical category. Each transcript sequence was screened for repeats using the RepeatMasker program run with default
parameters and DNA source matching to human. The length of repeat match and the repeat family are shown. All assembled transcripts were
aligned to gorilla (gorGor3), chimp (panTro4), and human (hg19, and hg38) genomes using the BLAT alignment tool. For each species, the BLAT
score, number of gaps in the target genome, and adjacent gene are shown.

## Sheet: data
transcript_ID	length	gc%	taxonomy_category	ntBlast_bitscore/2	ntBlastEvalue	ntBlast_description	repeat_match_length	repeat_family	gorGor3.gene	hg19.gene	hg38.gene	panTro4.gene	inferred adjacent gene	gorGor3.Blat_score	hg19.Blat_score	hg38.Blat_score	panTro4.Blat_score	gorGor3.Target_gap_count	hg19.Target_gap_count	hg38.Target_gap_count	panTro4.Target_gap_count	Best_alignment_Target_gap_count	Estimated_number_of_Exons
asm|33035951	337	38.5	Primate	334	0	gb|AC231962.1| Homo sapiens FOSMID clone ABC14-50105600M11 from ...	129	LINE/L2	PECAM1	-	PECAM1	PECAM1	PECAM1	335	0	335	337	0	0	0	0	0	1
asm|489917	305	37.3	Primate	302	1e-169	gb|AC255374.1| Homo sapiens chromosome 10 clone CH17-365G21, com...	0	-	.	-	CHST15	CHST15	CHST15	301	0	304	305	0	0	0	0	0	1
asm|6913361	314	35.9	Primate	301	1e-169	gb|AC090970.3| Homo sapiens chromosome 15 clone CTD-2650P22 map ...	43	LTR/ERVL-MaLR	LEO1	-	-	LEO1	LEO1	311	0	0	314	0	0	0	0	0	1
asm|30053060	299	36.4	Primate	296	1e-166	gb|AC245101.1| Homo sapiens FOSMID clone ABC24-1721B4 from chrom...	273	LINE/L1	-	-	AADACL2	AADACL2	AADACL2	0	0	299	299	0	0	0	0	0	1
asm|14688432	312	33.3	Primate	288	1e-161	gb|GU268272.1| Homo sapiens contig freeze2_5373 genomic sequence	0	-	.	-	-	TEX29	-	312	0	0	312	0	0	0	0	0	1
asm|17727020	285	33.6	Primate	282	1e-157	emb|AL512455.8| Human DNA sequence from clone RP11-380E6 on chro...	191	LINE/L2	.	-	-	BAI3	BAI3	278	0	0	285	0	0	0	0	0	1
asm|30728101	279	29.7	Primate	267	1e-148	gb|GU266989.1| Homo sapiens contig freeze2_12264 genomic sequence	0	-	.	-	MANEA	MANEA	MANEA	278	0	278	279	0	0	0	0	0	1
asm|19344942	266	45.8	Primate	263	1e-146	ref|NG_012515.2| Homo sapiens potassium voltage-gated channel, S...	228	LINE/L2	.	-	KCND1	-	KCND1	266	0	266	0	0	0	0	0	0	1
asm|33039140	284	46.4	Primate	260	1e-144	gb|AC208871.3| Homo sapiens FOSMID clone ABC12-46761600C20 from ...	44	LINE/L1	EBF4	-	-	LRRFIP1	EBF4	284	0	0	280	0	0	0	0	0	1
asm|12276194	247	44.1	Primate	245	1e-135	gb|GU268501.1| Homo sapiens contig freeze2_6494 genomic sequence	0	-	.	-	-	TEX29	-	247	0	0	247	0	0	0	0	0	1
asm|30194662	254	50.3	Primate	238	1e-131	gb|AC234063.4| Homo sapiens BAC clone RP11-281H18 from chromosom...	0	-	PECAM1	-	PECAM1	PECAM1	PECAM1	254	0	254	253	0	0	0	0	0	1
asm|33041031	291	46.3	Primate	237	1e-130	gb|GU268831.1| Homo sapiens contig freeze2_8425 genomic sequence	0	-	.	-	-	-	-	123	0	0	291	0	0	0	1	1	2
asm|26176748	233	54	Primate	231	1e-126	gb|AC093334.4| Homo sapiens chromosome 15, clone RP11-798K3, com...	128	LTR/ERVL	SMAD6	-	-	SMAD6	SMAD6	231	0	0	233	0	0	0	0	0	1
asm|9450066	232	36.6	Primate	230	1e-126	gb|AC234063.4| Homo sapiens BAC clone RP11-281H18 from chromosom...	107	scRNA	PECAM1	-	PECAM1	PECAM1	PECAM1	232	0	232	232	1	0	0	0	0	1
asm|17996930	228	38.5	Primate	226	1e-123	gb|AC232304.3| Homo sapiens FOSMID clone ABC7-40624000J13 from c...	36	SINE/Alu	.	-	DNAH12	DNAH12	DNAH12	228	0	228	225	0	0	0	1	0	1
asm|27097955	224	35.2	Primate	222	1e-121	gb|AC245848.2| Homo sapiens FOSMID clone ABC9-43935700H15 from c...	27	LTR/ERVL-MaLR	GABRB2	-	CD24	TRAPPC6A	CD24	221	0	224	224	0	0	0	0	0	1
asm|19971975	223	36.3	Primate	221	1e-120	gb|AC245855.2| Homo sapiens FOSMID clone ABC9-43978400B15 from c...	0	-	-	-	MANEA	MANEA	MANEA	0	0	223	223	0	0	0	0	0	1
asm|21694675	221	43.8	Primate	219	1e-119	emb|FO393436.2| Human DNA sequence from clone WI2-402P18 on chro...	217	LTR/ERVL-MaLR	.	-	CD24	TRAPPC6A	CD24	218	0	221	221	0	0	0	0	0	1
asm|22584188	219	34.2	Primate	217	1e-118	gb|GU268868.1| Homo sapiens contig freeze2_8667 genomic sequence	107	DNA/hAT-Tip100	.	-	CD24	TRAPPC6A	CD24	219	0	218	219	1	0	0	0	0	1
asm|10604709	218	39.4	Primate	216	1e-117	emb|FP565344.2| Human DNA sequence from clone ABC13-49756300M17 ...	110	SINE/MIR	.	-	SLITRK6	SLITRK6	SLITRK6	218	0	218	217	0	0	0	0	0	1
asm|30949986	217	55.7	Primate	215	1e-117	gb|AC234063.4| Homo sapiens BAC clone RP11-281H18 from chromosom...	139	DNA/hAT-Charlie	PECAM1	-	PECAM1	PECAM1	PECAM1	217	0	217	217	0	0	0	0	0	1
asm|11303236	217	37.7	Primate	215	1e-117	gb|AC206437.3| Homo sapiens FOSMID clone ABC9-46218400I21 from c...	197	LINE/L1	.	-	SPATC1	SPATC1	SPATC1	215	0	217	217	1	0	0	0	0	1
asm|19150491	213	51.1	Primate	211	1e-115	gb|GU268374.1| Homo sapiens contig freeze2_585 genomic sequence	52	LTR/ERVL-MaLR	.	-	GADD45G	-	GADD45G	213	0	212	211	0	0	0	0	0	1
asm|17034184	214	41.5	Primate	212	1e-115	gb|AC225595.1| Homo sapiens FOSMID clone ABC14-50997500E11 from ...	213	LINE/L1	-	-	-	TPCN2	-	0	0	214	214	0	0	0	0	0	1
asm|22444882	213	30.9	Primate	211	1e-115	gb|GU268716.1| Homo sapiens contig freeze2_7754 genomic sequence	0	-	OR9K2	-	-	HSF2	OR9K2	213	0	0	211	0	0	0	0	0	1
asm|3952507	222	34.2	Primate	210	1e-114	gb|AC217018.3| Homo sapiens FOSMID clone ABC11-49495200J4 from c...	0	-	.	-	TMEM130	TMEM130	TMEM130	222	0	222	221	0	0	0	0	0	1
asm|16028072	235	47.6	Primate	211	1e-114	emb|FP885534.9| Human DNA sequence from clone RP11-687L3 on chro...	48	DNA/hAT-Charlie	.	-	CD24	CD24	CD24	235	0	235	231	0	0	0	0	0	1
asm|33039473	406	24.8	Primate	210	1e-114	gb|AC196224.5| MACACA MULATTA BAC clone CH250-3D10 from chromoso...	373	LINE/L1	.	-	-	RNF214	RNF214	308	0	0	406	0	0	0	0	0	1
asm|20746763	210	37.1	Primate	208	1e-113	gb|GU268270.1| Homo sapiens contig freeze2_5361 genomic sequence	124	LTR/ERVL	-	-	MANEA	MANEA	MANEA	0	0	210	210	0	0	0	0	0	1
asm|32432576	207	57.9	Primate	205	1e-111	gb|AC233701.6| Homo sapiens BAC clone CH17-351M24 from chromosom...	151	DNA/hAT-Charlie	.	-	RBFOX3	ENPP7	RBFOX3	204	0	207	207	0	0	0	0	0	1
asm|12133189	204	41.1	Primate	202	1e-109	gb|GU267134.1| Homo sapiens contig freeze2_13397 genomic sequence	0	-	.	-	SLC25A26	SLC25A26	SLC25A26	200	0	204	204	0	0	0	0	0	1
asm|16445092	203	39.4	Primate	201	1e-109	gb|AC163725.4| Pan troglodytes BAC clone CH251-612A20 from chrom...	202	DNA/hAT-Tip100	MAP3K1	-	-	MAP3K1	MAP3K1	201	0	0	203	0	0	0	0	0	1
asm|22862600	202	33.1	Primate	200	1e-108	gb|AC256204.1| Homo sapiens BAC clone CH17-399M16 from chromosom...	200	LINE/L1	.	-	LOC101928436	LOC101928436	LOC101928436	201	0	202	202	0	0	0	0	0	1
asm|9529017	218	38.9	Primate	193	1e-104	emb|FP700125.4| Human DNA sequence from clone ABC8-42071800F13 o...	0	-	CDK14	-	TOMM20	TOMM20	TOMM20	217	0	218	218	0	0	0	0	0	1
asm|26919168	226	33.6	Primate	186	1e-100	gb|AC187993.1| Pan troglodytes chromosome UNKNOWN clone CH251-46...	37	Simple_repeat	.	-	C21orf62	C21orf62	C21orf62	217	0	226	226	1	0	1	1	1	2
asm|33032199	218	32.5	Primate	182	2e-97	emb|FP565578.2| Human DNA sequence from clone ABC10-44484300O12 ...	217	LINE/L1	.	-	WDR5	WDR5	WDR5	218	0	218	218	0	0	0	0	0	1
asm|32025855	205	40	Primate	182	2e-97	gb|AC234063.4| Homo sapiens BAC clone RP11-281H18 from chromosom...	47	DNA/hAT	-	-	PECAM1	PECAM1	PECAM1	0	0	205	205	0	0	0	0	0	1
asm|31033251	201	36.8	Primate	178	4e-95	gb|AC233754.2| Homo sapiens FOSMID clone ABC9-43854500L1 from ch...	137	SINE/MIR	.	-	TFAP2B	TFAP2B	TFAP2B	199	0	201	201	0	0	0	0	0	1
asm|26044825	200	38	Primate	177	2e-94	ref|NG_034261.1| Homo sapiens primase, DNA, polypeptide 2 (58kDa...	20	Simple_repeat	PRIM2	-	PRIM2	PRIM2	PRIM2	199	0	200	200	0	0	0	0	0	1
asm|4230693	218	41.2	Primate	147	1e-76	emb|FP885904.3| Human DNA sequence from clone ABC13-48567900K13 ...	44	Simple_repeat	.	-	LYPD8	SH3BP5L	LYPD8	152	0	215	218	0	0	0	0	0	1
asm|16103745	246	35.3	Primate	126	2e-63	gb|GU268237.1| Homo sapiens contig freeze2_511 genomic sequence	0	-	.	-	SOX1	TEX29	SOX1	243	0	246	246	0	0	0	0	0	1
asm|18216765	211	62	Primate	85	5e-39	ref|XM_009195367.1| PREDICTED: Papio anubis scavenger receptor c...	18	Simple_repeat	SSC5D	-	-	SSC5D	SSC5D	208	0	0	211	0	0	0	0	0	1
asm|23954100	264	28	Primate	72	4e-31	gb|AC192808.3| Pan troglodytes BAC clone CH251-378J5 from chromo...	0	-	ZNF100	-	-	ZNF680	ZNF680	209	0	0	264	0	0	0	0	0	1
asm|13620205	316	27.2	Primate	68	1e-28	tpe|HG502207.1| TPA: Homo sapiens long non-coding RNA OTTHUMT000...	282	LINE/L1	CDC20	-	-	CDC20	CDC20	315	0	0	316	0	0	0	0	0	1
asm|19136204	281	50.5	Primate	62	4e-25	gb|AC147678.5| Canis Familiaris, clone XX-25C7, complete sequence	0	-	TNS4	-	-	TNS4	TNS4	280	0	0	281	0	0	0	0	0	1
asm|3202408	336	42.2	Primate	43	4e-13	gb|AC009730.17| Homo sapiens 12 BAC RP11-815D15 (Roswell Park Ca...	137	LINE/L2	-	-	-	IFT81	IFT81	0	0	0	336	0	0	0	1	1	2
asm|27945351	335	37.6	Primate	39	1e-10	gb|AC034154.6| Homo sapiens BAC clone RP11-242D9 from 4, complet...	0	-	STPG2	-	-	STPG2	STPG2	331	0	0	335	0	0	0	0	0	1
asm|32136934	215	53.9	Primate	26	0.004	gb|AC124914.3| Homo sapiens chromosome 3 clone RP11-146K16, comp...	166	LINE/L2	AIM1	-	-	AIM1	AIM1	213	0	0	215	0	0	0	0	0	1
asm|33034744	252	42.8	Primate	25	0.017	emb|AL390244.19| Human DNA sequence from clone RP11-280F22 on ch...	0	-	.	-	-	USP4	USP4	249	0	0	252	0	0	0	0	0	1
asm|31789318	203	33	Primate	23	0.21	emb|AM428099.1| Vitis vinifera contig VV78X011365.10, whole geno...	22	Simple_repeat	.	-	-	ZNF648	ZNF648	201	0	0	203	0	0	0	0	0	1
asm|33039531	416	44.4	Primate	23	0.45	emb|LN400212.1| Spirometra erinaceieuropaei genome assembly S_er...	0	-	.	-	-	GFOD2	-	416	0	0	416	0	0	0	0	0	1
asm|33034274	517	35.2	Primate	468	0	ref|NG_034261.1| Homo sapiens primase, DNA, polypeptide 2 (58kDa...	156	SINE/MIR	PRIM2	-	PRIM2	PRIM2	PRIM2	508	0	517	516	0	0	0	1	0	1
asm|33041255	517	38.1	Primate	424	0	gb|AC234063.4| Homo sapiens BAC clone RP11-281H18 from chromosom...	174	SINE/MIR	MILR1	-	MILR1	MILR1	MILR1	504	0	517	516	0	0	0	0	0	1
asm|24017219	494	37.6	Primate	372	0	gb|AC244472.2| Homo sapiens BAC clone CH17-112M4 from chromosome...	20	Simple_repeat	MTRNR2L6	-	MTRNR2L6	MTRNR2L6	MTRNR2L6	487	0	494	493	0	0	0	0	0	1
asm|15321430	493	32.6	Primate	488	0	emb|FO680658.3| Human DNA sequence from clone WI2-1308D13 on chr...	0	-	.	-	MANEA	MANEA	MANEA	492	0	493	492	1	0	0	1	0	1
asm|26111091	480	23.7	Primate	261	1e-145	gb|GU268688.1| Homo sapiens contig freeze2_7651 genomic sequence	0	-	.	-	MANEA	MANEA	MANEA	462	0	480	479	1	0	0	1	0	1
asm|30419543	472	34.1	Primate	426	0	emb|FO393434.3| Human DNA sequence from clone WI2-2207K4 on chro...	130	LINE/L1	TECRL	-	CD24	TRAPPC6A	CD24	471	0	472	469	0	0	0	0	0	1
asm|33040137	445	27.1	Primate	420	0	emb|FP325310.4| Human DNA sequence from clone CH17-271F20 on chr...	0	-	.	-	MANEA	MANEA	MANEA	136	0	445	444	0	0	0	1	0	1
asm|33040817	410	32.4	Primate	332	0	emb|FP565344.2| Human DNA sequence from clone ABC13-49756300M17 ...	167	LTR/ERVL-MaLR	.	-	SLITRK6	SLITRK6	SLITRK6	394	0	410	409	2	0	0	1	0	1
asm|2177215	402	36.8	Primate	275	1e-153	gb|AC234063.4| Homo sapiens BAC clone RP11-281H18 from chromosom...	110	LINE/L1	PECAM1	-	PECAM1	PECAM1	PECAM1	388	0	402	401	0	0	0	0	0	1
asm|33037864	1165	35	Primate	1130	0	gb|AC242309.1| Homo sapiens FOSMID clone ABC11-47398500K24 from ...	148	LINE/L2	SGOL1	-	-	SGOL1	-	1151	0	1164	1162	2	0	0	0	0	1
asm|15836080	388	48.9	Primate	384	0	gb|AC217018.3| Homo sapiens FOSMID clone ABC11-49495200J4 from c...	256	LTR/ERVL-MaLR	.	-	TMEM130	TMEM130	TMEM130	384	0	388	387	0	0	0	0	0	1
asm|31114111	388	32.4	Primate	201	1e-108	gb|GU269112.1| Homo sapiens contig freeze2_9853 genomic sequence	49	LINE/L1	.	-	CHST15	CHST15	CHST15	378	0	387	387	0	0	0	0	0	1
asm|7933284	379	62.5	Primate	24	0.1	ref|XM_004426817.1| PREDICTED: Ceratotherium simum simum abl-int...	0	-	.	-	GCGR	-	GCGR	378	0	379	373	0	0	0	0	0	1
asm|33033961	378	40.7	Primate	42	2e-12	gb|AC010303.7| Homo sapiens chromosome 5 clone CTB-37A13, comple...	43	SINE/Alu	ATP6V0D1	-	-	RAD54L2	RAD54L2	372	0	0	377	0	0	0	0	0	1
asm|22808594	374	53.2	Primate	29	0.0001	emb|AL031407.3| Human DNA sequence from clone RP3-436K10 on chro...	38	LTR/ERV1	ZNF507	-	VPS53	FAM101B	VPS53	351	0	374	373	0	0	0	0	0	1
asm|33042323	745	37.9	Primate	30	6e-05	gb|AC013480.12| Homo sapiens BAC clone RP11-564O16 from 2, compl...	176	DNA/hAT-Blackjack	.	-	-	FNDC3B	FNDC3B	364	0	0	743	1	0	0	0	0	1
asm|33038182	726	38	Primate	714	0	emb|FP325310.4| Human DNA sequence from clone CH17-271F20 on chr...	436	LTR/ERVL-MaLR	.	-	MANEA	MANEA	MANEA	110	0	721	724	0	0	0	1	1	2
asm|33038608	711	35.3	Primate	28	0.0008	gb|AC195656.3| MACACA MULATTA BAC clone CH250-346K20 from chromo...	104	SINE/MIR	-	-	-	USO1	USO1	0	0	0	709	0	0	0	0	0	1
asm|33035354	326	37.7	Primate	38	4e-10	gb|AC004551.1|AC004551 Homo sapiens 12q24.1 PAC RPCI1-71H24 (Ros...	33	SINE/Alu	GAPVD1	-	-	GAPVD1	GAPVD1	319	0	0	325	1	0	0	1	1	2
asm|25448676	325	34.1	Primate	280	1e-156	emb|FP565344.2| Human DNA sequence from clone ABC13-49756300M17 ...	0	-	.	-	SLITRK6	SLITRK6	SLITRK6	321	0	325	324	0	0	0	0	0	1
asm|33038847	640	42.9	Primate	566	0	gb|AC231649.2| Homo sapiens FOSMID clone ABC10-44458200K5 from c...	67	SINE/MIR	.	-	-	MAPK3	MAPK3	636	0	0	638	0	0	0	1	1	2
asm|24781150	318	34.9	Primate	40	2e-11	ref|XR_290250.1| PREDICTED: Equus caballus uncharacterized LOC10...	33	DNA/hAT-Charlie	-	-	-	ZNF648	ZNF648	0	0	0	317	0	0	0	1	1	2
asm|4962686	314	40.4	Primate	294	1e-164	gb|AC238893.3| Homo sapiens FOSMID clone ABC22-1574J16 from chro...	194	LINE/L1	-	-	INSR	INSR	INSR	0	0	314	313	0	0	0	0	0	1
asm|7575067	314	41.7	Primate	48	4e-16	gb|AC007431.8| Homo sapiens chromosome 17, clone RP11-118E18, co...	37	SINE/Alu	MSI2	-	-	MSI1	MSI1	311	0	0	313	1	0	0	1	1	2
asm|17728704	313	31.3	Primate	170	4e-90	gb|AY958432.1| Homo sapiens methionine sulfoxide reductase gene,...	311	LINE/L1	MSRA	-	-	MSRA	MSRA	310	0	0	312	0	0	0	0	0	1
asm|14905659	1244	33.6	Primate	812	0	gb|AC234852.4| Homo sapiens FOSMID clone ABC8-41113200H15 from c...	223	LINE/L1	-	-	-	ERC1	ERC1	0	0	0	1240	0	0	0	1	1	2
asm|31463236	308	38.3	Primate	247	1e-136	gb|AC195523.3| Pan troglodytes BAC clone CH251-430N8 from chromo...	53	Low_complexity	CD99	-	-	CD99	CD99	303	0	0	307	2	0	0	0	0	1
asm|10551058	307	44.6	Primate	304	1e-170	gb|AC245184.1| Homo sapiens FOSMID clone ABC24-760P22 from chrom...	0	-	OR5P3	-	OR5P3	OR5P3	OR5P3	304	0	307	306	0	0	0	0	0	1
asm|364719	301	36.5	Primate	23	0.32	emb|LK677268.1| Dicrocoelium dendriticum genome assembly D_dendr...	93	LTR/ERVL-MaLR	.	-	LOC101928436	LOC101928436	LOC101928436	273	0	301	300	0	0	0	0	0	1
asm|4829258	300	48	Primate	297	1e-166	gb|AC216096.5| Homo sapiens FOSMID clone ABC9-45923900H6 from ch...	161	LTR/ERVL	PDZD9	-	-	SMARCC1	SMARCC1	298	0	0	299	0	0	0	0	0	1
asm|33040233	296	56.4	Primate	293	1e-164	gb|AC226171.3| Homo sapiens FOSMID clone ABC9-43904600C6 from ch...	0	-	ANKRD26	-	PTCHD3	FAM210B	PTCHD3	290	0	296	295	0	0	0	0	0	1
asm|5421153	288	48.2	Primate	285	1e-159	ref|NG_021310.2| Homo sapiens G patch domain and KOW motifs (GPK...	0	-	.	-	GPKOW	-	GPKOW	287	0	288	0	0	0	0	0	0	1
asm|33040512	285	43.1	Primate	22	1.2	emb|LL192492.1| Heligmosomoides polygyrus genome assembly H_bake...	0	-	KLHL6	-	-	KLHL6	KLHL6	284	0	0	284	0	0	0	0	0	1
asm|1403178	284	33	Primate	33	3e-07	gb|AC006583.31| Homo sapiens 3 BAC RP11-491D6 (Roswell Park Canc...	270	LINE/L1	ZFPM2	-	-	ZFPM2	ZFPM2	281	0	0	283	0	0	0	0	0	1
asm|33032871	564	33.6	Primate	559	0	dbj|AK094552.1| Homo sapiens cDNA FLJ37233 fis, clone BRAMY2002072	257	LINE/L1	NSRP1	-	-	NSRP1	NSRP1	559	0	0	562	0	0	0	0	0	1
asm|32241164	279	57.7	Primate	276	1e-154	gb|AC234063.4| Homo sapiens BAC clone RP11-281H18 from chromosom...	122	LINE/L2	PECAM1	-	PECAM1	PECAM1	PECAM1	276	0	279	278	0	0	0	0	0	1
asm|6502505	278	35.9	Primate	275	1e-153	gb|AC245857.2| Homo sapiens FOSMID clone ABC9-43975400N15 from c...	69	LINE/L2	.	-	MANEA	MANEA	MANEA	277	0	278	276	0	0	0	0	0	1
asm|26023783	278	53.2	Primate	22	1.2	gb|AC196735.5| Rhesus Macaque BAC CH250-345A19 () complete sequence	17	Simple_repeat	-	-	-	SLC39A11	SLC39A11	0	0	0	277	0	0	0	0	0	1
asm|534544	275	33	Primate	83	1e-37	emb|AL049796.28| Human DNA sequence from clone RP4-561L24 on chr...	195	LINE/L1	DNTTIP2	-	-	DNTTIP2	DNTTIP2	273	0	0	274	0	0	0	0	0	1
asm|28032854	273	37.3	Primate	22	1.1	ref|XM_009777128.1| PREDICTED: Nicotiana sylvestris probable WRK...	135	LTR/ERV1	FSCB	-	-	FSCB	FSCB	272	0	0	271	0	0	0	0	0	1
asm|6506898	272	55.5	Primate	269	1e-150	gb|AC245427.3| Homo sapiens BAC clone CH17-323A9 from chromosome...	0	-	PRSS2	-	PRSS2	PRSS2	PRSS2	270	0	272	271	0	0	0	0	0	1
asm|29423171	268	26.4	Primate	237	1e-130	gb|AC216823.4| Homo sapiens FOSMID clone ABC11-48007900M2 from c...	18	Simple_repeat	.	-	CTSO	CTSO	CTSO	260	0	268	267	1	0	0	1	0	1
asm|32730440	267	55	Primate	264	1e-147	ref|NG_033919.1| Homo sapiens dedicator of cytokinesis 1 (DOCK1)...	0	-	DOCK1	-	DOCK1	DOCK1	DOCK1	263	0	267	266	0	0	0	1	0	1
asm|33038542	1065	47.2	Primate	615	0	gb|AC214551.3| Pan troglodytes BAC clone CH251-547A11 from chrom...	242	Simple_repeat	-	-	-	KPNA7	KPNA7	0	0	0	1061	0	0	0	1	1	2
asm|24890351	266	39.8	Primate	263	1e-146	gb|AC243671.1| Homo sapiens FOSMID clone ABC21-352C23 from chrom...	149	LTR/ERVL	-	-	-	IPP	IPP	0	0	0	265	0	0	0	0	0	1
asm|33037778	529	52.9	Primate	435	0	gb|AC245630.1| Homo sapiens FOSMID clone ABC7-40275600I2 from ch...	55	Simple_repeat	.	-	CHST15	CHST15	CHST15	527	0	528	524	3	0	1	2	1	2
asm|4101616	263	35.7	Primate	37	1e-09	gb|AC098615.2| Homo sapiens chromosome 3 clone RP11-268I20, comp...	217	LTR/ERVL-MaLR	HTR1B	-	-	HTR1B	HTR1B	255	0	0	262	0	0	0	0	0	1
asm|8964721	262	34.3	Primate	259	1e-144	gb|GU268997.1| Homo sapiens contig freeze2_909 genomic sequence	0	-	.	-	SPC25	NOSTRIN	SPC25	257	0	262	261	0	0	0	0	0	1
asm|6099111	261	30.6	Primate	30	2e-05	emb|LL539228.1| Onchocerca ochengi genome assembly O_ochengi_Nga...	0	-	-	-	-	NFATC3	NFATC3	0	0	0	260	0	0	0	0	0	1
asm|9932903	521	27.6	Primate	454	0	emb|FP885859.2| Human DNA sequence from clone ABC7-42517200I11 o...	39	Low_complexity	.	-	TCERG1L	TCERG1L	TCERG1L	509	0	521	519	1	0	0	0	0	1
asm|18802575	260	37.6	Primate	24	0.069	emb|AM471223.1| Vitis vinifera, whole genome shotgun sequence, c...	149	LINE/L2	BAZ2B	-	-	BAZ2B	BAZ2B	259	0	0	259	0	0	0	0	0	1
asm|1416059	259	57.5	Primate	256	1e-142	emb|FP700125.4| Human DNA sequence from clone ABC8-42071800F13 o...	76	SINE/MIR	.	-	TOMM20	TOMM20	TOMM20	258	0	259	257	0	0	0	0	0	1
asm|12630771	259	42.8	Primate	256	1e-142	gb|GU267699.1| Homo sapiens contig freeze2_24446 genomic sequence	0	-	ZNF225	-	CHST15	CHST15	CHST15	258	0	258	256	0	0	0	0	0	1
asm|6658211	258	52.7	Primate	255	1e-141	emb|FP565171.2| Human DNA sequence from clone ABC11-4932300O16 o...	0	-	.	-	PPP2R2D	PPP2R2D	PPP2R2D	156	0	258	257	0	0	0	0	0	1
asm|30756811	255	37.6	Primate	252	1e-139	gb|AC216823.4| Homo sapiens FOSMID clone ABC11-48007900M2 from c...	119	DNA/TcMar-Tigger	.	-	CTSO	CTSO	CTSO	249	0	255	254	0	0	0	0	0	1
asm|23295595	254	40.5	Primate	248	1e-137	gb|AC225320.3| Homo sapiens FOSMID clone ABC13-49763000J24 from ...	0	-	REST	-	-	REST	REST	239	0	0	253	0	0	0	0	0	1
asm|19111209	761	32.5	Primate	735	0	dbj|BS000114.1| Pan troglodytes chromosome 22 clone:RP43-168A22,...	118	SINE/MIR	SCAF4	-	-	SCAF4	SCAF4	749	0	0	758	0	0	0	1	1	2
asm|33032393	506	37.9	Primate	341	0	gb|AC245101.1| Homo sapiens FOSMID clone ABC24-1721B4 from chrom...	0	-	.	-	AADACL2	AADACL2	AADACL2	501	0	506	504	0	0	0	0	0	1
asm|313647	250	48	Primate	248	1e-137	gb|AF030453.1| Homo sapiens chromosome 7 clone PAC 76h2 map 7q22...	0	-	CUX1	-	-	SPDYE2	CUX1	249	0	0	249	1	0	0	0	0	1
asm|33035505	250	25.6	Primate	219	1e-119	gb|GU268997.1| Homo sapiens contig freeze2_909 genomic sequence	243	LINE/L1	.	-	NOSTRIN	NOSTRIN	NOSTRIN	249	0	250	248	0	0	0	0	0	1
asm|7902755	250	35.2	Primate	31	4e-06	gb|AC239376.3| Chlorocebus aethiops BAC clone CH252-48A12 from c...	170	LINE/L1	MYOM2	-	-	MYOM1	MYOM1	248	0	0	249	0	0	0	0	0	1
asm|8804523	249	36.9	Primate	247	1e-136	gb|AC233719.2| Homo sapiens FOSMID clone ABC14-50126400G18 from ...	0	-	NEGR1	-	-	NEGR1	NEGR1	220	0	0	248	0	0	0	0	0	1
asm|33032246	1243	41.1	Primate	1029	0	gb|GU266897.1| Homo sapiens contig freeze2_11284 genomic sequence	223	SINE/MIR	C10orf76	-	-	C10orf76	C10orf76	1229	0	0	1238	0	0	0	0	0	1
asm|15214822	245	41.6	Primate	243	1e-134	gb|GU268944.1| Homo sapiens contig freeze2_8924 genomic sequence	0	-	IZUMO3	-	-	IZUMO3	IZUMO3	240	0	0	244	0	0	0	0	0	1
asm|4670335	245	26.5	Primate	124	3e-62	emb|FO393434.3| Human DNA sequence from clone WI2-2207K4 on chro...	206	LINE/L1	.	-	CD24	TRAPPC6A	CD24	242	0	245	244	0	0	0	0	0	1
asm|25286513	244	29	Primate	242	1e-133	gb|AC240433.2| Homo sapiens FOSMID clone ABC16-1847N18 from chro...	221	LINE/L1	ETV1	-	-	SP140L	SP140L	238	0	0	243	0	0	0	0	0	1
asm|7759335	244	28.2	Primate	218	1e-119	gb|AC226108.2| Homo sapiens FOSMID clone ABC13-48919900D20 from ...	128	LINE/L1	-	-	-	LRIG3	-	0	0	244	243	0	0	0	2	0	1
asm|33035977	242	41.7	Primate	240	1e-132	gb|AC225595.1| Homo sapiens FOSMID clone ABC14-50997500E11 from ...	232	LINE/L1	-	-	-	TPCN2	-	0	0	242	241	0	0	0	1	0	1
asm|27621333	242	31.8	Primate	240	1e-132	gb|AC236753.2| Homo sapiens FOSMID clone ABC12-49026700D5 from c...	29	Simple_repeat	.	-	USO1	USO1	USO1	241	0	242	238	1	0	0	0	0	1
asm|19714812	238	40.7	Primate	236	1e-129	gb|GU267229.1| Homo sapiens contig freeze2_14226 genomic sequence	0	-	VWA8	-	-	VWA8	VWA8	236	0	0	237	0	0	0	0	0	1
asm|6939130	237	29.1	Primate	23	0.25	emb|LL489301.1| Cylicostephanus goldi genome assembly C_goldi_Ch...	22	Simple_repeat	RABGAP1L	-	-	-	RABGAP1L	236	0	0	0	1	0	0	0	1	2
asm|22386431	236	34.3	Primate	156	7e-82	gb|GU267854.1| Homo sapiens contig freeze2_2920 genomic sequence	0	-	.	-	-	LCT	LCT	234	0	0	235	1	0	0	0	0	1
asm|19335403	234	58.5	Primate	228	1e-125	gb|AC174065.2| Homo sapiens chromosome 9 clone WI2-2942J8, compl...	0	-	.	-	MGC50722	GPSM1	MGC50722	233	0	233	231	0	0	0	0	0	1
asm|5418738	234	39.3	Primate	60	5e-24	ref|NG_012069.1| Homo sapiens polypeptide N-acetylgalactosaminyl...	0	-	GALNT3	-	-	GALNT3	GALNT3	233	0	0	231	0	0	0	0	0	1
asm|5721550	233	36.4	Primate	231	1e-126	gb|AC256204.1| Homo sapiens BAC clone CH17-399M16 from chromosom...	148	LTR/ERVL-MaLR	.	-	LOC101928436	LOC101928436	LOC101928436	232	0	232	232	0	0	0	0	0	1
asm|31616177	233	37.3	Primate	194	1e-104	gb|AC234063.4| Homo sapiens BAC clone RP11-281H18 from chromosom...	21	Simple_repeat	PECAM1	-	PECAM1	PECAM1	PECAM1	226	0	233	232	0	0	0	0	0	1
asm|13452243	465	39.5	Primate	461	0	gb|GU267603.1| Homo sapiens contig freeze2_22073 genomic sequence	0	-	.	-	ERMARD	DLL1	ERMARD	454	0	464	463	0	0	0	0	0	1
asm|8066661	231	48	Primate	218	1e-119	gb|GU267611.1| Homo sapiens contig freeze2_222 genomic sequence	86	Low_complexity	.	-	SLC25A26	-	SLC25A26	230	0	231	229	0	0	0	0	0	1
asm|11387391	230	30	Primate	228	1e-125	gb|GU268007.1| Homo sapiens contig freeze2_328 genomic sequence	0	-	USP24	-	-	USP24	USP24	227	0	0	229	0	0	0	0	0	1
asm|24704876	690	34	Primate	110	2e-53	ref|XR_496125.1| PREDICTED: Chlorocebus sabaeus uncharacterized ...	229	LINE/RTE-X	EML5	-	-	EML5	EML5	679	0	0	687	0	0	0	0	0	1
asm|21365698	459	41.6	Primate	302	1e-169	gb|AC246039.2| Homo sapiens BAC clone CH17-390L10 from chromosom...	22	Simple_repeat	MTRNR2L6	-	MTRNR2L6	MTRNR2L6	MTRNR2L6	457	0	459	455	1	0	0	1	0	1
asm|3075202	459	37.2	Primate	55	1e-20	ref|NG_029763.1| Homo sapiens amiloride-sensitive cation channel...	323	LINE/L1	ZFPM2	-	-	ZFPM2	ZFPM2	457	0	0	456	0	0	0	0	0	1
asm|27120601	458	58.2	Primate	454	0	gb|AC233701.6| Homo sapiens BAC clone CH17-351M24 from chromosom...	0	-	.	-	RBFOX3	ENPP7	RBFOX3	451	0	458	456	0	0	0	0	0	1
asm|8523694	228	44.2	Primate	226	1e-123	gb|GU267125.1| Homo sapiens contig freeze2_13357 genomic sequence	97	LTR/ERVL-MaLR	PDHA2	-	-	PDHA2	PDHA2	227	0	0	227	0	0	0	0	0	1
asm|31077650	228	24.5	Primate	226	1e-123	gb|GU266982.1| Homo sapiens contig freeze2_12133 genomic sequence	0	-	.	-	DNAH12	DNAH12	DNAH12	224	0	228	227	0	0	0	0	0	1
asm|210452	228	47.8	Primate	226	1e-123	emb|FO681505.2| Human DNA sequence from clone ABC10-45509200N16 ...	0	-	.	-	GADD45G	-	GADD45G	223	0	228	227	0	0	0	0	0	1
asm|31200514	226	59.7	Primate	224	1e-122	gb|GU268860.1| Homo sapiens contig freeze2_8646 genomic sequence	0	-	.	-	TMEM130	TMEM130	TMEM130	224	0	226	225	0	0	0	0	0	1
asm|8492884	225	47.5	Primate	223	1e-122	gb|GU268128.1| Homo sapiens contig freeze2_3640 genomic sequence	0	-	-	-	GADD45G	OR1C1	GADD45G	0	0	225	224	0	0	0	0	0	1
asm|21145680	225	51.5	Primate	223	1e-122	gb|AC217018.3| Homo sapiens FOSMID clone ABC11-49495200J4 from c...	0	-	.	-	TMEM130	TMEM130	TMEM130	224	0	225	224	0	0	0	0	0	1
asm|33038684	447	33.7	Primate	25	0.031	ref|XM_001738309.1| Entamoeba dispar SAW760 26S proteasome regul...	424	LINE/L1	.	-	-	VRK2	VRK2	387	0	0	445	1	0	0	0	0	1
asm|33041360	445	39.5	Primate	427	0	gb|AC246039.2| Homo sapiens BAC clone CH17-390L10 from chromosom...	0	-	MTRNR2L6	-	MTRNR2L6	MTRNR2L6	MTRNR2L6	442	0	445	443	1	0	0	0	0	1
asm|12093013	222	58.5	Primate	220	1e-120	emb|FP565345.4| Human DNA sequence from clone ABC7-40618900G22 o...	0	-	.	-	ASS1	NCS1	ASS1	219	0	222	221	0	0	0	0	0	1
asm|6652489	221	36.1	Primate	219	1e-119	gb|AC187651.1| Homo sapiens chromosome 6 clone WI2-1086D10, comp...	0	-	.	-	MANEA	MANEA	MANEA	220	0	221	219	0	0	0	0	0	1
asm|130072	221	38	Primate	197	1e-106	gb|AC174061.2| Homo sapiens chromosome 6 clone WI2-1164H8, compl...	0	-	DNAH14	-	ERMARD	-	ERMARD	220	0	221	0	2	0	2	0	2	3
asm|16109350	441	33.1	Primate	413	0	gb|AF213884.2|AF213884S1 Homo sapiens nuclear factor of kappa li...	94	DNA/hAT-Charlie	UBE2D3	-	-	UBE2D3	UBE2D3	438	0	0	439	0	0	0	0	0	1
asm|19249165	441	30.8	Primate	437	0	gb|AC222569.2| Homo sapiens FOSMID clone ABC10-44488300O13 from ...	0	-	.	-	-	CTNND2	-	439	0	441	438	0	0	0	1	0	1
asm|4995797	220	35	Primate	156	6e-82	ref|XM_004025871.1| PREDICTED: Gorilla gorilla gorilla complemen...	91	SINE/MIR	C8B	-	-	C8B	C8B	219	0	0	219	0	0	0	0	0	1
asm|21582430	220	39.5	Primate	24	0.057	gb|DQ384486.1| Homo sapiens clone fa0562 genomic sequence	0	-	-	-	-	-	-	0	0	0	219	0	0	0	0	0	1
asm|33037785	219	39.2	Primate	31	4e-06	ref|NG_029055.1| Homo sapiens DEAD (Asp-Glu-Ala-Asp) box polypep...	111	LINE/L1	ETHE1	-	-	ETHE1	ETHE1	217	0	0	218	0	0	0	0	0	1
asm|7805275	656	30.1	Primate	536	0	gb|AC241995.3| Homo sapiens FOSMID clone WI2-1707G1 from chromos...	314	LINE/L1	ELK1	-	-	HOMER2	HOMER2	651	0	0	653	1	0	0	1	1	2
asm|11098862	218	38.5	Primate	216	1e-117	emb|FP325310.4| Human DNA sequence from clone CH17-271F20 on chr...	217	LINE/L1	.	-	MANEA	MANEA	MANEA	217	0	218	217	0	0	0	0	0	1
asm|6564121	218	47.2	Primate	216	1e-117	ref|NG_033220.1| Homo sapiens SH2B adaptor protein 2 (SH2B2), Re...	213	LTR/ERV1	.	-	SH2B2	-	SH2B2	216	0	218	217	1	0	0	0	0	1
asm|33038566	435	51.7	Primate	431	0	gb|GU268433.1| Homo sapiens contig freeze2_6157 genomic sequence	97	LINE/CR1	.	-	MEGF11	MEGF11	MEGF11	429	0	435	433	0	0	0	0	0	1
asm|19902075	434	37.5	Primate	40	3e-11	emb|AL357141.8| Human DNA sequence from clone RP11-702N8 on chro...	0	-	FRK	-	-	FRK	FRK	431	0	0	432	0	0	0	0	0	1
asm|19760886	217	38.2	Primate	22	0.88	ref|XM_009333592.1| PREDICTED: Pygoscelis adeliae phospholipase ...	85	LINE/L2	.	-	-	GRIN2D	GRIN2D	215	0	0	216	1	0	0	1	1	2
asm|23302938	215	44.1	Primate	131	2e-66	gb|AC233719.2| Homo sapiens FOSMID clone ABC14-50126400G18 from ...	214	LTR/ERVL	-	-	-	NEGR1	NEGR1	0	0	0	214	0	0	0	0	0	1
asm|26764357	429	64.3	Primate	231	1e-126	gb|AC192612.2| Pan troglodytes BAC clone CH251-17G17 from chromo...	0	-	.	-	-	-	-	427	0	0	425	0	0	0	0	0	1
asm|3245536	214	33.6	Primate	212	1e-115	gb|AC226007.3| Homo sapiens FOSMID clone ABC12-49075900C4 from c...	97	LTR/ERVL?	.	-	BTNL2	BTNL2	BTNL2	213	0	214	211	0	0	0	0	0	1
asm|1979962	213	42.2	Primate	211	1e-115	emb|FP671131.2| Human DNA sequence from clone ABC10-44560800J4 o...	0	-	-	-	GADD45G	OR1C1	GADD45G	0	0	213	212	0	0	0	0	0	1
asm|11200744	212	40	Primate	210	1e-114	gb|GU267769.1| Homo sapiens contig freeze2_26654 genomic sequence	0	-	.	-	MANEA	MANEA	MANEA	210	0	212	211	0	0	0	0	0	1
asm|22722758	212	39.6	Primate	210	1e-114	gb|GU268579.1| Homo sapiens contig freeze2_7076 genomic sequence	0	-	.	-	MANEA	MANEA	MANEA	211	0	212	210	0	0	0	0	0	1
asm|18655153	212	35.3	Primate	210	1e-114	gb|AC232307.2| Homo sapiens FOSMID clone ABC7-42749900J23 from c...	210	LINE/L1	-	-	CBLN4	CBLN4	CBLN4	0	0	212	211	0	0	0	0	0	1
asm|7493980	211	35.5	Primate	188	1e-101	gb|AC234063.4| Homo sapiens BAC clone RP11-281H18 from chromosom...	43	SINE/Alu	MILR1	-	MILR1	MILR1	MILR1	210	0	211	209	0	0	0	0	0	1
asm|915145	211	34.1	Primate	101	2e-48	gb|AC190269.3| Callithrix jacchus BAC clone CH259-1H12 from chro...	0	-	ANO10	-	-	ANO10	ANO10	210	0	0	210	0	0	0	0	0	1
asm|15129080	210	38.5	Primate	208	1e-113	gb|AC242845.1| Homo sapiens BAC clone CH17-237K2 from chromosome...	0	-	DDAH1	-	GPR89A	DDAH1	GPR89A	209	0	210	209	0	0	0	0	0	1
asm|33039489	2091	38.4	Primate	1692	0	gb|AC196515.1| Homo sapiens chromosome 8 clone WI2-1526M3, compl...	254	LINE/L2	GSDMC	-	-	GSDMC	GSDMC	1767	0	0	2081	1	0	0	1	1	2
asm|11142820	209	52.6	Primate	203	1e-110	gb|AC245749.2| Homo sapiens FOSMID clone ABC9-43933400G17 from c...	208	LTR/ERVL	.	-	ERMARD	ERMARD	ERMARD	208	0	208	208	0	0	0	0	0	1
asm|30150066	209	28.7	Primate	186	1e-100	emb|FP565171.2| Human DNA sequence from clone ABC11-4932300O16 o...	208	LINE/L1	.	-	PPP2R2D	PPP2R2D	PPP2R2D	207	0	209	208	0	0	0	0	0	1
asm|19703269	209	44.9	Primate	180	3e-96	gb|AC217018.3| Homo sapiens FOSMID clone ABC11-49495200J4 from c...	0	-	-	-	TMEM130	TMEM130	TMEM130	0	0	209	208	0	0	0	0	0	1
asm|4047587	208	29.3	Primate	206	1e-112	gb|GU268583.1| Homo sapiens contig freeze2_7103 genomic sequence	0	-	.	-	DSEL	DSEL	DSEL	207	0	208	205	1	0	0	1	0	1
asm|19070421	208	67.7	Primate	206	1e-112	gb|KC800812.1| Homo sapiens MUC5AC (MUC5AC) gene, partial cds	0	-	.	-	MUC5B	-	MUC5B	207	0	208	207	0	0	0	0	0	1
asm|8918872	208	51.4	Primate	206	1e-112	emb|FP700125.4| Human DNA sequence from clone ABC8-42071800F13 o...	60	LTR/ERVL-MaLR	.	-	TOMM20	TOMM20	TOMM20	205	0	208	207	0	0	0	0	0	1
asm|27529761	207	49.2	Primate	205	1e-111	emb|FO082810.4| Human DNA sequence from clone ABC13-48558800K15 ...	0	-	-	-	CHST15	CHST15	CHST15	0	0	207	206	0	0	0	0	0	1
asm|21899214	206	34.9	Primate	204	1e-110	gb|AC244196.3| Homo sapiens BAC clone CH17-121M24 from chromosom...	0	-	MTRNR2L6	-	MTRNR2L6	MTRNR2L6	MTRNR2L6	202	0	206	205	0	0	0	0	0	1
asm|18397403	410	33.6	Primate	406	0	emb|CR954269.1| Human DNA sequence from clone XX-NCIH2171_11B08,...	227	LINE/L1	.	-	-	HAUS4	HAUS4	406	0	0	408	0	0	0	0	0	1
asm|8815426	205	33.6	Primate	203	1e-110	gb|AC235952.3| Homo sapiens FOSMID clone ABC8-2619340O12 from ch...	0	-	.	-	SLC25A26	SLC25A26	SLC25A26	204	0	205	201	0	0	0	0	0	1
asm|1734044	205	29.7	Primate	161	6e-85	gb|GU267707.1| Homo sapiens contig freeze2_24679 genomic sequence	18	Simple_repeat	-	-	-	MRPS36	MRPS36	0	0	0	204	0	0	0	0	0	1
asm|16135394	204	37.7	Primate	202	1e-109	gb|AC203617.3| Homo sapiens FOSMID clone ABC10-44375900O3 from c...	0	-	FAT3	-	-	FAT3	FAT3	202	0	0	203	0	0	0	0	0	1
asm|33034553	407	44.2	Primate	375	0	gb|AC234063.4| Homo sapiens BAC clone RP11-281H18 from chromosom...	27	Simple_repeat	MILR1	-	MILR1	MILR1	MILR1	402	0	407	405	0	0	0	0	0	1
asm|4523794	203	50.7	Primate	201	1e-109	gb|GU268171.1| Homo sapiens contig freeze2_3967 genomic sequence	0	-	SLC30A10	-	-	SLC30A10	SLC30A10	202	0	0	200	1	0	0	0	1	2
asm|7389136	203	30.5	Primate	177	2e-94	gb|AC233719.2| Homo sapiens FOSMID clone ABC14-50126400G18 from ...	155	LINE/L1	.	-	-	NEGR1	NEGR1	200	0	0	202	0	0	0	0	0	1
asm|32713720	406	35.9	Primate	37	2e-09	emb|AL929455.8| Mouse DNA sequence from clone RP23-463J10 on chr...	225	LINE/L1	KIAA1715	-	-	KIAA1715	KIAA1715	404	0	0	403	0	0	0	0	0	1
asm|30820402	202	42	Primate	200	1e-108	gb|AC242845.1| Homo sapiens BAC clone CH17-237K2 from chromosome...	0	-	DDAH1	-	GPR89A	DDAH1	GPR89A	200	0	202	201	0	0	0	0	0	1
asm|31801330	202	65.3	Primate	200	1e-108	emb|FP326719.4| Human DNA sequence from clone WI2-2610K16 on chr...	0	-	MGC50722	-	MGC50722	MGC50722	MGC50722	197	0	202	201	0	0	0	0	0	1
asm|23863474	202	38.6	Primate	123	1e-61	gb|AC225933.2| Macaca mulatta Y Chr BAC CH250-318N1 (Children's ...	136	LTR/ERVL-MaLR	SNX18	-	-	TPM4	TPM4	199	0	0	201	0	0	0	0	0	1
asm|22503249	201	46.2	Primate	199	1e-107	gb|AC233701.6| Homo sapiens BAC clone CH17-351M24 from chromosom...	153	LINE/L2	.	-	RBFOX3	-	RBFOX3	200	0	201	0	0	0	0	0	0	1
asm|1350189	400	40	Primate	366	0	gb|AC144769.1| Homo sapiens chromosome 19 clone XXfos-82031A11, ...	208	LINE/L1	-	-	INSR	INSR	INSR	0	0	400	398	0	0	0	1	0	1
asm|12811743	200	67	Primate	23	0.2	ref|XM_010379859.1| PREDICTED: Rhinopithecus roxellana transmemb...	0	-	.	-	NKX1-1	-	NKX1-1	185	0	200	199	0	0	0	0	0	1
asm|33040963	399	37.5	Primate	395	0	gb|AC222569.2| Homo sapiens FOSMID clone ABC10-44488300O13 from ...	395	LTR/ERVL	-	-	-	CTNND2	-	0	0	399	397	0	0	0	1	0	1
asm|2575352	393	37.9	Primate	389	0	emb|FO680658.3| Human DNA sequence from clone WI2-1308D13 on chr...	41	Simple_repeat	.	-	MANEA	MANEA	MANEA	391	0	393	389	0	0	0	0	0	1
asm|25136012	391	55.7	Primate	387	0	gb|AC210437.3| Homo sapiens FOSMID clone ABC9-45924000L20 from c...	0	-	-	-	LSM14A	LSM14A	LSM14A	0	0	391	389	0	0	0	1	0	1
asm|18679854	389	40.8	Primate	353	0	gb|AC238691.3| Homo sapiens FOSMID clone ABC18-2556O20 from chro...	23	Simple_repeat	.	-	-	ZC3H7B	ZC3H7B	382	0	0	387	0	0	0	0	0	1
asm|33033384	388	34.7	Primate	48	5e-16	gb|AC104062.3| Homo sapiens BAC clone RP11-11I23 from 4, complet...	369	LTR/ERV1	-	-	-	BASP1	BASP1	0	0	0	386	0	0	0	0	0	1
asm|14255569	383	33.1	Primate	379	0	gb|GU268643.1| Homo sapiens contig freeze2_7447 genomic sequence	0	-	.	-	MANEA	MANEA	MANEA	381	0	383	378	0	0	0	0	0	1
asm|11822555	380	37.3	Primate	354	0	gb|AC237166.3| Homo sapiens FOSMID clone ABC18-2563C10 from chro...	0	-	-	-	CIRH1A	SNTB2	CIRH1A	0	0	379	378	0	0	0	2	0	1
asm|33036134	374	39.3	Primate	350	0	gb|AC243652.4| Homo sapiens BAC clone CH17-248A6 from chromosome...	20	Simple_repeat	-	-	FAM189A1	TJP1	FAM189A1	0	0	374	372	0	0	0	0	0	1
asm|23938272	374	34.2	Primate	73	1e-31	ref|XR_620095.1| PREDICTED: Callithrix jacchus uncharacterized L...	226	DNA/hAT-Charlie	KCNH6	-	-	KCNH6	KCNH6	371	0	0	372	0	0	0	1	1	2
asm|9870924	370	51.8	Primate	366	0	gb|AC217018.3| Homo sapiens FOSMID clone ABC11-49495200J4 from c...	42	LTR/ERVL	.	-	TMEM130	TMEM130	TMEM130	365	0	370	368	0	0	0	0	0	1
asm|33042038	1109	39.5	Primate	1089	0	emb|AL390242.18| Human DNA sequence from clone RP11-31F15 on chr...	418	LTR/ERVL	.	-	-	SLC16A1	SLC16A1	1087	0	0	1103	0	0	0	0	0	1
asm|33043046	1292	33.2	Primate	812	0	gb|AC245749.2| Homo sapiens FOSMID clone ABC9-43933400G17 from c...	1266	LINE/L1	.	-	ERMARD	ERMARD	ERMARD	537	0	1288	1285	1	0	1	3	1	2
asm|11041520	366	39.3	Primate	355	0	gb|AC192447.3| Pan troglodytes BAC clone CH251-14E9 from chromos...	246	LINE/L1	SUSD4	-	-	SUSD4	SUSD4	361	0	0	364	0	0	0	0	0	1
asm|24480916	365	32.6	Primate	362	0	emb|FO704554.1| Human DNA sequence from clone ABC14-50077400H20 ...	364	LINE/L1	DEFB125	-	DEFB125	-	DEFB125	362	0	365	363	0	0	0	0	0	1
asm|2110448	546	46.1	Primate	501	0	gb|AC234063.4| Homo sapiens BAC clone RP11-281H18 from chromosom...	28	Simple_repeat	MILR1	-	MILR1	MILR1	MILR1	541	0	545	543	2	0	2	2	2	3
asm|20950266	721	50.7	Primate	714	0	gb|AC005317.2| Homo sapiens chromosome 15q26.1 clone PAC pDJ457j...	96	LTR/ERVL	POLG	-	-	POLG	POLG	712	0	0	717	1	0	0	0	0	1
asm|12275143	360	36.9	Primate	336	0	gb|AC232307.2| Homo sapiens FOSMID clone ABC7-42749900J23 from c...	57	LINE/L1	.	-	CBLN4	CBLN4	CBLN4	239	0	360	358	0	0	0	0	0	1
asm|33036053	539	42.4	Primate	427	0	gb|AY520140.1| Gorilla gorilla G_1R_13 AluYc1 repeat region	21	Simple_repeat	CDCP1	-	-	CDCP1	CDCP1	532	0	0	536	2	0	0	0	0	1
asm|33042694	538	48.3	Primate	438	0	gb|AC208595.4| Homo sapiens FOSMID clone ABC9-44026600F2 from ch...	0	-	.	-	-	CRTC3	CRTC3	519	0	0	535	1	0	0	1	1	2
asm|33040190	538	33	Primate	533	0	emb|FP565344.2| Human DNA sequence from clone ABC13-49756300M17 ...	107	LTR/ERVL-MaLR	.	-	SLITRK6	SLITRK6	SLITRK6	432	0	538	535	0	0	0	0	0	1
asm|3898827	358	39.1	Primate	355	0	gb|AC225034.3| Homo sapiens FOSMID clone ABC12-49237800I23 from ...	0	-	.	-	BTG3	C21orf91	BTG3	356	0	358	356	0	0	0	0	0	1
asm|33032885	894	34.4	Primate	865	0	gb|AC222569.2| Homo sapiens FOSMID clone ABC10-44488300O13 from ...	208	LINE/L1	.	-	-	CTNND2	-	803	0	894	889	1	0	0	0	0	1
asm|14614858	355	30.1	Primate	352	0	gb|AC243812.1| Homo sapiens FOSMID clone ABC12-46337700I3 from c...	0	-	OR5P3	-	-	OR5P3	OR5P3	271	0	0	353	1	0	0	1	1	2
asm|11412882	353	44.4	Primate	346	0	gb|AC234063.4| Homo sapiens BAC clone RP11-281H18 from chromosom...	0	-	MILR1	-	MILR1	MILR1	MILR1	350	0	352	351	0	0	0	0	0	1
asm|12114753	528	45.2	Primate	523	0	gb|AC208169.3| Homo sapiens FOSMID clone ABC9-43950200L10 from c...	490	LTR/ERV1	-	-	-	MRPL21	MRPL21	0	0	0	525	0	0	0	0	0	1
asm|4460517	352	40.3	Primate	313	1e-176	gb|AC213192.1| Homo sapiens chromosome 2 clone WI2-1346N13, comp...	55	SINE/Alu	PARD3B	-	-	PARD3B	PARD3B	350	0	0	350	2	0	0	1	1	2
asm|15119965	351	47.5	Primate	348	0	emb|FO393436.2| Human DNA sequence from clone WI2-402P18 on chro...	0	-	-	-	CD24	TRAPPC6A	CD24	0	0	351	349	0	0	0	0	0	1
asm|33036055	523	28.4	Primate	176	2e-93	gb|GU267588.1| Homo sapiens contig freeze2_21839 genomic sequence	0	-	USO1	-	USO1	USO1	USO1	519	0	523	520	0	0	0	0	0	1
asm|21164288	347	34	Primate	52	5e-19	ref|NG_008868.1| Homo sapiens vinculin (VCL), RefSeqGene (LRG_38...	158	DNA/TcMar-Tigger	-	-	-	IFT81	IFT81	0	0	0	345	0	0	0	0	0	1
asm|33039572	345	42.6	Primate	335	0	gb|GU267192.1| Homo sapiens contig freeze2_13953 genomic sequence	164	LTR/ERVL-MaLR	SNX18	-	-	TPM4	TPM4	341	0	0	343	1	0	0	0	0	1
asm|18863473	341	47.5	Primate	338	0	gb|AC144769.1| Homo sapiens chromosome 19 clone XXfos-82031A11, ...	0	-	.	-	INSR	INSR	INSR	337	0	341	339	0	0	0	0	0	1
asm|3460346	340	27	Primate	236	1e-129	gb|GU267905.1| Homo sapiens contig freeze2_3024 genomic sequence	0	-	MDM2	-	-	APOB	MDM2	338	0	0	338	1	0	0	1	1	2
asm|1275533	340	41.4	Primate	159	2e-83	emb|FO535328.3| Human DNA sequence from clone ABC8-43203200G21 o...	65	SINE/MIR	LSM12	-	CTSE	CTSE	CTSE	335	0	340	338	0	0	0	0	0	1
asm|15578190	507	36.4	Primate	469	0	gb|AC209199.3| Homo sapiens FOSMID clone ABC10-44484200A15 from ...	60	SINE/Alu	.	-	-	RNF222	RNF222	501	0	0	504	3	0	0	2	2	3
asm|19934659	338	41.7	Primate	314	1e-176	gb|AC213193.1| Homo sapiens chromosome 9 clone WI2-1380H23, comp...	44	DNA/TcMar-Tigger	.	-	-	PBX3	PBX3	333	0	0	336	1	0	0	1	1	2
asm|28645178	504	42.4	Primate	478	0	gb|AC196515.1| Homo sapiens chromosome 8 clone WI2-1526M3, compl...	56	LTR/ERVL	.	-	-	GSDMC	GSDMC	483	0	0	501	1	0	0	2	2	3
asm|30627846	335	43.2	Primate	332	0	emb|FO680657.2| Human DNA sequence from clone ABC8-42663600F2 on...	92	DNA/hAT-Charlie	.	-	PPP2R2D	PPP2R2D	PPP2R2D	331	0	335	333	0	0	0	0	0	1
asm|12205911	334	33.5	Primate	307	1e-172	gb|AC203617.3| Homo sapiens FOSMID clone ABC10-44375900O3 from c...	149	SINE/MIR	FAT3	-	-	FAT3	FAT3	330	0	0	332	1	0	0	1	1	2
asm|33038024	334	37.7	Primate	30	2e-05	emb|AL596330.6| Human DNA sequence from clone RP11-3L21 on chrom...	61	LINE/L1	.	-	-	CSAD	-	332	0	0	329	0	0	0	0	0	1
asm|1893472	499	24.8	Primate	387	0	gb|GU268413.1| Homo sapiens contig freeze2_6019 genomic sequence	232	LINE/L1	TMCO5A	-	-	SLITRK1	TMCO5A	496	0	0	496	1	0	0	1	1	2
asm|33032727	495	37.1	Primate	490	0	ref|NG_034261.1| Homo sapiens primase, DNA, polypeptide 2 (58kDa...	0	-	PRIM2	-	PRIM2	PRIM2	PRIM2	488	0	495	492	2	0	0	0	0	1
asm|33040789	493	39.5	Primate	423	0	emb|FP885534.9| Human DNA sequence from clone RP11-687L3 on chro...	62	Simple_repeat	.	-	CD24	-	CD24	490	0	493	0	1	0	0	0	0	1
asm|33038731	489	47	Primate	484	0	emb|FP565589.4| Human DNA sequence from clone ABC8-41088700H5 on...	55	DNA/hAT-Tip100	FAM83D	-	GADD45G	-	GADD45G	484	0	489	486	0	0	0	0	0	1
asm|33040073	978	33.8	Primate	965	0	gb|AC242309.1| Homo sapiens FOSMID clone ABC11-47398500K24 from ...	81	DNA	SGOL1	-	-	SGOL1	-	966	0	977	972	1	0	0	1	0	1
asm|20422084	646	38.6	Primate	636	0	gb|AC208507.3| Homo sapiens FOSMID clone ABC10-44545100A7 from c...	477	LTR/ERVL	ANKRD31	-	-	ANKRD31	ANKRD31	633	0	0	642	0	0	0	0	0	1
asm|7501453	321	49.5	Primate	318	1e-179	gb|GU267808.1| Homo sapiens contig freeze2_2772 genomic sequence	0	-	.	-	GADD45G	-	GADD45G	317	0	320	319	0	0	0	0	0	1
asm|16818569	321	38.6	Primate	282	1e-157	emb|FP325310.4| Human DNA sequence from clone CH17-271F20 on chr...	59	LINE/L1	-	-	MANEA	MANEA	MANEA	0	0	321	319	0	0	0	0	0	1
asm|28324462	320	52.5	Primate	309	1e-173	gb|AC214551.3| Pan troglodytes BAC clone CH251-547A11 from chrom...	0	-	-	-	-	KPNA7	KPNA7	0	0	0	318	0	0	0	0	0	1
asm|33041142	631	53	Primate	625	0	gb|AC217018.3| Homo sapiens FOSMID clone ABC11-49495200J4 from c...	382	LTR/ERVL	.	-	TMEM130	TMEM130	TMEM130	618	0	631	627	0	0	0	0	0	1
asm|33041115	775	41.2	Primate	744	0	gb|AC221035.4| Homo sapiens FOSMID clone ABC12-47954900M11 from ...	462	LINE/L1	GATA6	-	-	CTAGE1	GATA6	770	0	0	766	1	0	0	1	1	2
asm|8444144	465	49.6	Primate	29	0.0001	gb|AC005280.5| Homo sapiens PAC clone RP1-240K6 from chromosome ...	111	SINE/MIR	RCVRN	-	-	RCVRN	RCVRN	457	0	0	462	0	0	0	1	1	2
asm|2186637	306	43.4	Primate	303	1e-170	gb|GU267170.1| Homo sapiens contig freeze2_13810 genomic sequence	37	Low_complexity	.	-	SOX1	TEX29	SOX1	302	0	306	304	0	0	0	0	0	1
asm|19378217	305	30.1	Primate	302	1e-169	emb|FP565344.2| Human DNA sequence from clone ABC13-49756300M17 ...	49	LTR/ERVL	.	-	SLITRK6	SLITRK6	SLITRK6	298	0	305	303	0	0	0	0	0	1
asm|4104760	456	68.6	Primate	409	0	gb|AC192999.3| Pan troglodytes BAC clone CH251-587P5 from chromo...	39	Low_complexity	CCDC136	-	-	CCDC136	CCDC136	453	0	0	451	1	0	0	1	1	2
asm|23084012	304	31.5	Primate	301	1e-169	gb|AC245855.2| Homo sapiens FOSMID clone ABC9-43978400B15 from c...	0	-	-	-	MANEA	MANEA	MANEA	0	0	304	302	0	0	0	0	0	1
asm|29648665	304	30.9	Primate	226	1e-123	gb|AC239684.4| Chlorocebus aethiops BAC clone CH252-163P9 from c...	303	LINE/L1	-	-	ARRDC3	-	ARRDC3	0	0	304	302	0	0	0	0	0	1
asm|33040532	304	45	Primate	61	2e-24	emb|AL353717.13| Human DNA sequence from clone RP11-562M8 on chr...	67	SINE/MIR	TMEM215	-	-	APTX	APTX	297	0	0	302	0	0	0	1	1	2
asm|16867611	299	37.4	Primate	296	1e-166	gb|AC234063.4| Homo sapiens BAC clone RP11-281H18 from chromosom...	96	LINE/L1	PECAM1	-	PECAM1	PECAM1	PECAM1	297	0	299	296	0	0	0	0	0	1
asm|33039539	1942	46.3	Primate	1802	0	emb|FP565173.3| Human DNA sequence from clone ABC11-47192000O9 o...	574	LINE/L1	SLC26A9	-	SLC26A9	SLC26A9	SLC26A9	1024	0	1941	1929	0	0	0	1	0	1
asm|370542	448	51.3	Primate	444	0	gb|GU268369.1| Homo sapiens contig freeze2_5829 genomic sequence	131	SINE/MIR	.	-	SERINC2	SERINC2	SERINC2	439	0	448	445	0	0	0	0	0	1
asm|817416	595	37.6	Primate	464	0	gb|AC216823.4| Homo sapiens FOSMID clone ABC11-48007900M2 from c...	35	Simple_repeat	CTSO	-	CTSO	CTSO	CTSO	591	0	595	590	0	0	0	0	0	1
asm|7025377	297	40	Primate	294	1e-164	gb|AC244472.2| Homo sapiens BAC clone CH17-112M4 from chromosome...	81	DNA/hAT-Charlie	MTRNR2L6	-	MTRNR2L6	MTRNR2L6	MTRNR2L6	293	0	297	295	0	0	0	0	0	1
asm|11838167	297	34.6	Primate	294	1e-164	gb|AC208171.3| Homo sapiens FOSMID clone ABC9-43903900J14 from c...	58	SINE/Alu	DMXL1	-	-	DMXL1	DMXL1	295	0	0	294	0	0	0	0	0	1
asm|22050594	297	37	Primate	285	1e-159	gb|AC208171.3| Homo sapiens FOSMID clone ABC9-43903900J14 from c...	57	SINE/Alu	-	-	-	DMXL1	DMXL1	0	0	0	295	0	0	0	0	0	1
asm|19247030	296	39.8	Primate	23	0.31	emb|HG970333.1| Fusarium graminearum chromosome 2, complete genome	0	-	.	-	-	TEX29	-	294	0	0	293	0	0	0	1	0	1
asm|3881297	295	31.8	Primate	288	1e-161	gb|GU268927.1| Homo sapiens contig freeze2_8867 genomic sequence	0	-	HFM1	-	DNAH12	DNAH12	DNAH12	293	0	293	292	0	0	0	0	0	1
asm|33037696	440	31.8	Primate	436	0	gb|AC243516.3| Homo sapiens BAC clone ABC8-720340N24 from chromo...	439	LINE/L1	ATP1B1	-	AKAP4	AKAP4	AKAP4	437	0	440	437	0	0	0	0	0	1
asm|9554175	291	33.3	Primate	288	1e-161	gb|GU267944.1| Homo sapiens contig freeze2_314 genomic sequence	0	-	-	-	MANEA	MANEA	MANEA	0	0	291	289	0	0	0	1	0	1
asm|33040676	580	39.3	Primate	38	7e-10	gb|AC023235.24| Homo sapiens 3 BAC RP11-484D18 (Roswell Park Can...	103	LINE/L2	TBL1XR1	-	-	TBL1XR1	TBL1XR1	572	0	0	576	0	0	0	0	0	1
asm|33040111	289	33.9	Primate	268	1e-149	ref|NG_034261.1| Homo sapiens primase, DNA, polypeptide 2 (58kDa...	0	-	PRIM2	-	PRIM2	PRIM2	PRIM2	280	0	289	287	1	0	0	1	0	1
asm|8759316	289	36.6	Primate	245	1e-135	emb|FO393434.3| Human DNA sequence from clone WI2-2207K4 on chro...	0	-	.	-	CD24	TRAPPC6A	CD24	286	0	289	287	0	0	0	1	0	1
asm|33039740	577	46.4	Primate	572	0	gb|AC018812.5|AC018812 Homo sapiens chromosome 3 clone RP11-161D...	272	LTR/ERVL-MaLR	CRBN	-	-	CRBN	CRBN	573	0	0	572	0	0	0	0	0	1
asm|33038864	573	46.4	Primate	41	1e-11	ref|NG_028083.1| Homo sapiens dynein, axonemal, light chain 1 (D...	78	SINE/Alu	.	-	-	GRIN2D	GRIN2D	560	0	0	569	0	0	0	1	1	2
asm|33035950	858	34.2	Primate	790	0	gb|GU268407.1| Homo sapiens contig freeze2_5994 genomic sequence	36	Simple_repeat	.	-	-	WAPAL	WAPAL	849	0	0	852	0	0	0	0	0	1
asm|2063683	286	36.7	Primate	283	1e-158	emb|FP671132.5| Human DNA sequence from clone ABC12-47011300J17 ...	0	-	FTH1P18	-	FTH1P18	FTH1P18	FTH1P18	283	0	286	284	0	0	0	0	0	1
asm|28785568	428	40.4	Primate	424	0	gb|AC234063.4| Homo sapiens BAC clone RP11-281H18 from chromosom...	46	SINE/Alu	MILR1	-	MILR1	MILR1	MILR1	425	0	428	420	0	0	0	0	0	1
asm|25029899	428	51.8	Primate	424	0	gb|GU268140.1| Homo sapiens contig freeze2_3697 genomic sequence	143	LTR/ERV1	.	-	TMEM130	TMEM130	TMEM130	423	0	428	425	0	0	0	0	0	1
asm|33041532	1704	33.6	Primate	1093	0	gb|AC216085.3| Pan troglodytes BAC clone CH251-723H18 from chrom...	596	LTR/ERVL	.	-	COPG2	COPG2	COPG2	800	0	1703	1692	0	0	0	0	0	1
asm|33033683	710	28.8	Primate	264	1e-146	gb|GU267143.1| Homo sapiens contig freeze2_13481 genomic sequence	21	Simple_repeat	.	-	-	WAPAL	WAPAL	517	0	0	705	1	0	0	3	3	4
asm|5711353	425	40.4	Primate	28	0.0005	gb|AC159813.2| Mus musculus BAC clone RP23-386L9 from chromosome...	100	SINE/MIR	-	-	-	KLHL24	KLHL24	0	0	0	422	0	0	0	0	0	1
asm|28750976	283	34.2	Primate	45	2e-14	emb|FN418795.1| Equus caballus microsatellite DNA, locus ABGe18605	277	LINE/L1	MS4A5	-	TFAP2B	TFAP2B	TFAP2B	281	0	283	281	2	0	0	1	0	1
asm|31335381	707	30.4	Primate	670	0	gb|GU267905.1| Homo sapiens contig freeze2_3024 genomic sequence	261	LINE/L1	MDM2	-	-	APOB	MDM2	702	0	0	700	0	0	0	0	0	1
asm|25361406	282	32.2	Primate	279	1e-156	gb|AC242309.1| Homo sapiens FOSMID clone ABC11-47398500K24 from ...	132	SINE/MIR	SGOL1	-	-	SGOL1	-	280	0	282	280	1	0	0	0	0	1
asm|33039277	1265	34.7	Primate	917	0	gb|GU268469.1| Homo sapiens contig freeze2_6314 genomic sequence	44	LINE/CR1	WIZ	-	-	WIZ	WIZ	1256	0	0	1249	0	0	0	0	0	1
asm|33038549	420	33.8	Primate	305	1e-171	gb|AC232304.3| Homo sapiens FOSMID clone ABC7-40624000J13 from c...	0	-	AKR1D1	-	DNAH12	DNAH12	DNAH12	390	0	420	417	0	0	0	1	0	1
asm|32927557	559	37.2	Primate	65	1e-26	emb|Z63462.1| H.sapiens CpG island DNA genomic Mse1 fragment, cl...	270	LINE/L1	CDC73	-	-	CDC73	CDC73	545	0	0	555	0	0	0	0	0	1
asm|33039904	558	43.8	Primate	541	0	gb|AC246039.2| Homo sapiens BAC clone CH17-390L10 from chromosom...	395	LTR/ERVL-MaLR	MTRNR2L6	-	MTRNR2L6	MTRNR2L6	MTRNR2L6	551	0	556	554	0	0	0	0	0	1
asm|14078229	279	46.9	Primate	28	0.0003	ref|NG_029664.1| Homo sapiens cathepsin E (CTSE), RefSeqGene on ...	107	SINE/MIR	.	-	RAB7B	-	RAB7B	277	0	277	0	0	0	0	0	0	1
asm|15222770	417	36.4	Primate	396	0	gb|AC243774.1| Homo sapiens FOSMID clone ABC27-711I14 from chrom...	20	Simple_repeat	.	-	-	DUSP27	DUSP27	401	0	0	414	1	0	0	0	0	1
asm|17491161	277	36.1	Primate	27	0.001	ref|NG_030019.1| Homo sapiens EF-hand calcium binding domain 6 (...	0	-	RETNLB	-	-	RETNLB	RETNLB	275	0	0	275	0	0	0	1	0	1
asm|33039580	553	35	Primate	548	0	gb|AC231964.1| Homo sapiens FOSMID clone ABC14-50924100J18 from ...	304	LINE/L1	.	-	-	SLC16A10	SLC16A10	324	0	0	549	0	0	0	1	1	2
asm|1478999	827	33.3	Primate	495	0	gb|AC239612.3| Homo sapiens BAC clone RP11-654L23 from chromosom...	0	-	MTRNR2L6	-	MTRNR2L6	MTRNR2L6	MTRNR2L6	816	0	827	821	1	0	0	1	0	1
asm|19152765	413	39.2	Primate	323	0	gb|AC190296.5| Rhesus Macaque BAC CH250-120D8 () complete sequence	105	LINE/L1	AWAT1	-	-	-	AWAT1	410	0	0	0	0	0	0	0	0	1
asm|33038633	412	40	Primate	256	1e-142	gb|AC256204.1| Homo sapiens BAC clone CH17-399M16 from chromosom...	123	LTR/ERVL-MaLR	.	-	LOC101928436	LOC101928436	LOC101928436	257	0	412	409	0	0	1	1	1	2
asm|19448739	821	37.5	Primate	766	0	gb|AC232304.3| Homo sapiens FOSMID clone ABC7-40624000J13 from c...	0	-	.	-	DNAH12	DNAH12	DNAH12	811	0	818	815	0	0	0	0	0	1
asm|5469523	410	44.8	Primate	263	1e-146	gb|AC188418.3| Pan troglodytes BAC clone CH251-280A1 from chromo...	48	Simple_repeat	PUS7	-	-	PUS7	PUS7	403	0	0	407	1	0	0	0	0	1
asm|12827533	410	40.7	Primate	43	5e-13	emb|AL356652.19| Human DNA sequence from clone RP11-42O4 on chro...	244	SINE/MIR	-	-	-	EDEM2	EDEM2	0	0	0	407	0	0	0	1	1	2
asm|459689	273	34	Primate	270	1e-150	gb|AC245657.1| Homo sapiens FOSMID clone ABC24-755K16 from chrom...	261	LINE/L1	.	-	-	DCHS2	DCHS2	255	0	0	271	0	0	0	0	0	1
asm|15772203	273	47.2	Primate	270	1e-150	gb|AC236964.2| Homo sapiens FOSMID clone ABC7-43054700P14 from c...	0	-	.	-	-	GYPC	-	271	0	0	238	0	0	0	1	0	1
asm|14126706	273	41.7	Primate	270	1e-150	gb|AC234063.4| Homo sapiens BAC clone RP11-281H18 from chromosom...	82	DNA/hAT-Charlie	-	-	PECAM1	PECAM1	PECAM1	0	0	273	271	0	0	0	0	0	1
asm|33039534	817	32.8	Primate	744	0	gb|AC206437.3| Homo sapiens FOSMID clone ABC9-46218400I21 from c...	21	Simple_repeat	.	-	SPATC1	SPATC1	SPATC1	770	0	817	811	1	0	0	0	0	1
asm|4328992	2309	50.9	Primate	2288	0	gb|AC215799.3| Homo sapiens FOSMID clone ABC11-48023700N18 from ...	156	SINE/MIR	-	-	-	KCTD1	-	0	0	2309	2292	0	0	0	2	0	1
asm|7214262	679	39.3	Primate	65	2e-26	ref|NG_032673.1| Homo sapiens solute carrier family 4, sodium bi...	98	LTR/ERVL	SLC4A7	-	-	SLC4A7	SLC4A7	672	0	0	674	2	0	0	1	1	2
asm|22331552	271	39.1	Primate	249	1e-137	gb|AC193926.4| Pan troglodytes BAC clone CH251-373J4 from chromo...	0	-	ABCA13	-	-	ABCA13	ABCA13	269	0	0	266	0	0	0	0	0	1
asm|23616789	677	44.7	Primate	651	0	gb|AC245427.3| Homo sapiens BAC clone CH17-323A9 from chromosome...	77	LINE/L2	PRSS2	-	PRSS2	PRSS2	PRSS2	668	0	677	672	2	0	1	2	1	2
asm|7489752	811	41.1	Primate	787	0	gb|AC225034.3| Homo sapiens FOSMID clone ABC12-49237800I23 from ...	16	Simple_repeat	.	-	BTG3	C21orf91	BTG3	786	0	811	805	0	0	0	0	0	1
asm|178660	270	28.1	Primate	267	1e-148	emb|FP565344.2| Human DNA sequence from clone ABC13-49756300M17 ...	155	LINE/L1	.	-	SLITRK6	SLITRK6	SLITRK6	267	0	270	268	0	0	0	0	0	1
asm|28984760	270	28.5	Primate	181	9e-97	gb|AC231288.2| Homo sapiens FOSMID clone ABC7-42401800M15 from c...	166	SINE/MIR	HFM1	-	DNAH12	DNAH12	DNAH12	135	0	269	268	0	0	0	0	0	1
asm|30291563	674	45.4	Primate	668	0	gb|AC188622.2| Homo sapiens chromosome X clone WI2-2886P14, comp...	42	LTR/ERVL-MaLR	.	-	DHRSX	DHRSX	DHRSX	659	0	674	669	1	0	0	1	0	1
asm|33038290	404	34.4	Primate	400	0	gb|AC244196.3| Homo sapiens BAC clone CH17-121M24 from chromosom...	402	LINE/L1	MTRNR2L6	-	MTRNR2L6	MTRNR2L6	MTRNR2L6	391	0	404	401	1	0	0	0	0	1
asm|33040132	671	59.7	Primate	623	0	emb|FP565345.4| Human DNA sequence from clone ABC7-40618900G22 o...	82	SINE/MIR	.	-	ASS1	NCS1	ASS1	659	0	671	666	0	0	0	0	0	1
asm|4522833	268	28.3	Primate	221	1e-120	gb|AC240433.2| Homo sapiens FOSMID clone ABC16-1847N18 from chro...	0	-	.	-	-	SP140L	-	266	0	0	265	1	0	0	0	1	2
asm|26145063	268	29.1	Primate	44	8e-14	gb|AC105381.2| Homo sapiens BAC clone RP11-6G22 from 2, complete...	0	-	SPATS2L	-	-	SPATS2L	SPATS2L	266	0	0	265	0	0	0	0	0	1
asm|22134530	801	45.9	Primate	794	0	gb|AC217009.3| Homo sapiens FOSMID clone ABC13-1013922L4 from ch...	91	DNA/TcMar-Tigger	CLINT1	-	-	CLINT1	CLINT1	791	0	0	795	0	0	0	0	0	1
asm|33041773	534	34.2	Primate	35	4e-08	gb|AC073912.38| Homo sapiens 12 BAC RP11-989F5 (Roswell Park Can...	247	LINE/L1	.	-	-	NUMBL	NUMBL	444	0	0	530	0	0	0	0	0	1
asm|33034637	266	55.6	Primate	263	1e-146	ref|NG_033919.1| Homo sapiens dedicator of cytokinesis 1 (DOCK1)...	0	-	.	-	DOCK1	DOCK1	DOCK1	256	0	266	264	0	0	0	0	0	1
asm|2786459	266	43.6	Primate	259	1e-144	gb|GU268272.1| Homo sapiens contig freeze2_5373 genomic sequence	0	-	.	-	-	TEX29	TEX29	263	0	0	264	0	0	0	0	0	1
asm|5459331	531	60	Primate	526	0	gb|AC243491.2| Homo sapiens FOSMID clone ABC10-1622570P7 from ch...	0	-	MICB	-	-	-	MICB	527	0	0	0	0	0	0	0	0	1
asm|33041162	1592	35.8	Primate	1442	0	gb|AC187647.1| Homo sapiens chromosome 13 clone WI2-2967A3, comp...	184	LTR/ERV1	.	-	RASA3	-	RASA3	785	0	1591	1580	0	0	0	0	0	1
asm|33034476	265	32.8	Primate	212	1e-115	gb|AC212904.3| Homo sapiens FOSMID clone ABC9-43998300N17 from c...	0	-	.	-	-	MTCH2	MTCH2	262	0	0	263	0	0	0	0	0	1
asm|5823105	528	46.9	Primate	498	0	gb|AC255491.1| Homo sapiens chromosome 6 clone CH17-44E3, comple...	0	-	.	-	ERMARD	ERMARD	ERMARD	517	0	526	524	1	0	0	0	0	1
asm|7285256	396	57.5	Primate	392	0	gb|GU267926.1| Homo sapiens contig freeze2_3092 genomic sequence	0	-	.	-	MEGF11	MEGF11	MEGF11	393	0	396	392	0	0	0	0	0	1
asm|15323422	264	54.9	Primate	261	1e-145	gb|AC233701.6| Homo sapiens BAC clone CH17-351M24 from chromosom...	0	-	.	-	RBFOX3	-	RBFOX3	262	0	264	0	0	0	0	0	0	1
asm|5358551	1055	32.6	Primate	1019	0	gb|AC245258.1| Homo sapiens FOSMID clone COR2A-DD0002JMVNU_L7 fr...	423	LINE/L1	.	-	-	SLITRK1	SLITRK1	1033	0	0	1047	3	0	0	1	1	2
asm|24904424	263	32.6	Primate	260	1e-144	gb|AC209234.3| Homo sapiens FOSMID clone ABC9-44043600B8 from ch...	262	LINE/L1	.	-	-	LCA5	-	143	0	263	261	0	0	0	0	0	1
asm|8035791	263	47.1	Primate	260	1e-144	gb|AC188622.2| Homo sapiens chromosome X clone WI2-2886P14, comp...	0	-	.	-	DHRSX	-	DHRSX	261	0	263	0	0	0	0	0	0	1
asm|10938051	391	32.4	Primate	24	0.11	gb|FJ571603.1| Glycine max clone GM_WBa0010E08, complete sequence	0	-	.	-	-	BAZ2B	-	388	0	0	381	0	0	0	0	0	1
asm|33033847	521	35.7	Primate	123	3e-61	gb|AC114501.1| Homo sapiens BAC clone RP11-667F9 from 7, complet...	467	LINE/L1	-	-	-	UQCRFS1	UQCRFS1	0	0	0	517	0	0	0	0	0	1
asm|8968032	260	33	Primate	248	1e-137	ref|NG_041768.1| Homo sapiens CD24 molecule (CD24), RefSeqGene o...	212	LINE/L1	.	-	CD24	CD24	CD24	255	0	260	258	1	0	0	0	0	1
asm|29697061	260	33	Primate	93	1e-43	gb|GU268996.1| Homo sapiens contig freeze2_9097 genomic sequence	0	-	.	-	MANEA	MANEA	MANEA	137	0	260	258	0	0	0	1	0	1
asm|18317450	259	34.7	Primate	256	1e-142	emb|FP325310.4| Human DNA sequence from clone CH17-271F20 on chr...	0	-	-	-	MANEA	MANEA	MANEA	0	0	259	257	0	0	0	0	0	1
asm|11253251	258	41.4	Primate	233	1e-128	emb|FO082810.4| Human DNA sequence from clone ABC13-48558800K15 ...	95	SINE/MIR	ZNF225	-	CHST15	CHST15	CHST15	256	0	257	253	2	0	0	0	0	1
asm|20909103	1030	48.4	Primate	860	0	gb|GU267481.1| Homo sapiens contig freeze2_18283 genomic sequence	327	LINE/L2	.	-	-	GFOD2	GFOD2	1014	0	0	1022	1	0	0	0	0	1
asm|16732373	386	40.1	Primate	382	0	gb|GU267289.1| Homo sapiens contig freeze2_14793 genomic sequence	34	SINE/Alu	CD2AP	-	-	CD2AP	CD2AP	382	0	0	383	0	0	0	0	0	1
asm|33033548	899	42.2	Primate	52	1e-18	ref|XR_617826.1| PREDICTED: Callithrix jacchus uncharacterized L...	339	LTR/ERVL-MaLR	MCC	-	-	MCC	MCC	878	0	0	892	0	0	0	0	0	1
asm|33042257	640	54.5	Primate	596	0	gb|AC234063.4| Homo sapiens BAC clone RP11-281H18 from chromosom...	18	Simple_repeat	PECAM1	-	PECAM1	PECAM1	PECAM1	616	0	639	635	0	0	0	0	0	1
asm|33035473	384	41.6	Primate	365	0	gb|AC234063.4| Homo sapiens BAC clone RP11-281H18 from chromosom...	30	Simple_repeat	PECAM1	-	PECAM1	PECAM1	PECAM1	379	0	384	381	0	0	0	0	0	1
asm|32206768	256	41.4	Primate	253	1e-140	ref|NG_034261.1| Homo sapiens primase, DNA, polypeptide 2 (58kDa...	255	LTR/ERV1	PRIM2	-	PRIM2	PRIM2	PRIM2	251	0	256	254	0	0	0	0	0	1
asm|33038934	256	50.3	Primate	250	1e-138	gb|AC188622.2| Homo sapiens chromosome X clone WI2-2886P14, comp...	41	LTR/ERV1	.	-	DHRSX	DHRSX	DHRSX	254	0	255	253	1	0	0	0	0	1
asm|33040125	512	39.6	Primate	67	8e-28	gb|AC193020.4| Pan troglodytes BAC clone CH251-489F13 from chrom...	112	LTR/ERVL	ERC1	-	-	ERC1	ERC1	501	0	0	508	0	0	0	0	0	1
asm|33034310	762	43.4	Primate	383	0	gb|GU268177.1| Homo sapiens contig freeze2_4067 genomic sequence	0	-	KPNB1	-	-	MAP3K7CL	KPNB1	756	0	0	753	0	0	0	0	0	1
asm|31156410	254	40.5	Primate	229	1e-125	gb|AC187654.1| Homo sapiens chromosome 6 clone WI2-2921E24, comp...	21	Simple_repeat	.	-	MANEA	MANEA	MANEA	248	0	254	252	0	0	0	0	0	1
asm|31966499	254	32.6	Primate	54	2e-20	gb|AC096531.2| Homo sapiens chromosome 1 clone RP11-472F19, comp...	253	LINE/L1	-	-	-	UQCRFS1	UQCRFS1	0	0	0	252	0	0	0	0	0	1
asm|10619463	506	37.9	Primate	481	0	emb|CT005239.3| Pan troglodytes chromosome X clone PTB-125H24 ma...	195	DNA/hAT-Charlie	GNL3L	-	-	GNL3L	GNL3L	502	0	0	501	0	0	0	0	0	1
asm|9558157	252	32.9	Primate	250	1e-138	gb|AC255374.1| Homo sapiens chromosome 10 clone CH17-365G21, com...	94	LINE/L1	.	-	CHST15	CHST15	CHST15	250	0	252	250	0	0	0	0	0	1
asm|15170445	377	40.3	Primate	373	0	gb|AC245259.1| Homo sapiens FOSMID clone COR2A-DD0002TIJNU_L15 f...	0	-	ADRA1D	-	-	ADRA1D	ADRA1D	372	0	0	374	0	0	0	0	0	1
asm|33040673	1004	49	Primate	970	0	emb|FO082810.4| Human DNA sequence from clone ABC13-48558800K15 ...	263	LTR/ERVL-MaLR	.	-	CHST15	CHST15	CHST15	991	0	1004	996	0	0	0	0	0	1
asm|6789899	251	39.8	Primate	249	1e-137	gb|AC246039.2| Homo sapiens BAC clone CH17-390L10 from chromosom...	250	LINE/L1	MTRNR2L6	-	MTRNR2L6	MTRNR2L6	MTRNR2L6	249	0	251	247	0	0	0	0	0	1
asm|33038046	2501	55.4	Primate	1650	0	gb|AC208323.3| Homo sapiens FOSMID clone ABC9-43831000O15 from c...	216	LTR/ERVL-MaLR	KCNK3	-	-	KCNK3	KCNK3	2461	0	0	2481	1	0	0	0	0	1
asm|33041181	375	47.4	Primate	367	0	gb|AC233714.2| Homo sapiens FOSMID clone ABC7-43046200P7 from ch...	162	LINE/L2	.	-	-	PRR18	-	370	0	374	372	0	0	0	0	0	1
asm|30005662	250	30.4	Primate	248	1e-137	gb|AC222569.2| Homo sapiens FOSMID clone ABC10-44488300O13 from ...	0	-	.	-	-	CTNND2	-	243	0	250	248	3	0	0	3	0	1
asm|18304874	250	44.4	Primate	26	0.004	gb|AC237795.3| Homo sapiens FOSMID clone ABC24-2418H21 from chro...	40	Simple_repeat	RYR3	-	-	RYR3	RYR3	248	0	0	248	0	0	0	0	0	1
asm|16661466	374	51.3	Primate	370	0	emb|FO680657.2| Human DNA sequence from clone ABC8-42663600F2 on...	259	LTR/ERVL	.	-	PPP2R2D	PPP2R2D	PPP2R2D	229	0	374	371	0	0	0	0	0	1
asm|9413035	374	36	Primate	25	0.026	gb|AC192805.2| Pan troglodytes BAC clone CH251-413H16 from chrom...	342	LINE/L1	.	-	-	TEX29	TEX29	366	0	0	371	0	0	0	0	0	1
asm|19370658	248	43.5	Primate	35	2e-08	emb|AL138766.10| Human DNA sequence from clone RP11-469M11 on ch...	0	-	XIAP	-	-	PHB2	PHB2	207	0	0	246	1	0	0	2	2	3
asm|29911421	1108	32.6	Primate	79	1e-34	gb|AC107770.10| Mus musculus chromosome 5, clone RP23-114M24, co...	297	LTR/ERVL	KCTD8	-	-	KCTD8	KCTD8	1099	0	0	1093	1	0	0	1	1	2
asm|16466503	369	53.1	Primate	365	0	gb|AC255491.1| Homo sapiens chromosome 6 clone CH17-44E3, comple...	76	LINE/L2	ERMARD	-	ERMARD	ERMARD	ERMARD	359	0	369	366	0	0	0	0	0	1
asm|25860411	369	40.9	Primate	365	0	gb|AC206484.3| Homo sapiens FOSMID clone ABC9-41291100L23 from c...	94	SINE/MIR	.	-	-	TBCE	-	366	0	0	365	0	0	0	0	0	1
asm|33040980	369	26.2	Primate	145	4e-75	gb|AC247036.3| Homo sapiens BAC clone CH17-224D4 from chromosome...	367	LINE/L1	ELK1	-	-	-	-	366	0	369	364	0	0	0	0	0	1
asm|23359874	246	42.6	Primate	30	2e-05	gb|AC239107.3| Chlorocebus aethiops BAC clone CH252-346E22 from ...	245	LINE/L2	TAOK3	-	-	TAOK3	TAOK3	244	0	0	242	0	0	0	0	0	1
asm|18544472	368	39.9	Primate	34	1e-07	ref|NG_016431.1| Homo sapiens zinc finger E-box binding homeobox...	206	LINE/L2	ALDH7A1	-	-	ALDH7A1	ALDH7A1	363	0	0	365	1	0	0	0	0	1
asm|33034676	3676	36	Primate	2399	0	gb|AC209234.3| Homo sapiens FOSMID clone ABC9-44043600B8 from ch...	261	LTR/ERV1	.	-	-	LCA5	-	1250	0	3676	3646	1	0	0	2	0	1
asm|28867618	490	42.4	Primate	465	0	gb|AC188621.2| Homo sapiens chromosome 6 clone WI2-2466P12, comp...	261	LTR/ERV1	.	-	MANEA	MANEA	MANEA	484	0	489	486	0	0	0	0	0	1
asm|27678683	245	33	Primate	243	1e-134	gb|AC209234.3| Homo sapiens FOSMID clone ABC9-44043600B8 from ch...	244	LINE/L1	.	-	-	LCA5	-	243	0	245	242	1	0	0	0	0	1
asm|27071525	245	33.8	Primate	199	1e-107	gb|AC144769.1| Homo sapiens chromosome 19 clone XXfos-82031A11, ...	163	LINE/L1	.	-	INSR	INSR	INSR	243	0	245	243	1	0	0	0	0	1
asm|33038198	1098	29.8	Primate	938	0	gb|AC216823.4| Homo sapiens FOSMID clone ABC11-48007900M2 from c...	288	LINE/L1	.	-	CTSO	CTSO	CTSO	1072	0	1097	1089	2	0	0	1	0	1
asm|7765357	244	53.6	Primate	242	1e-133	gb|GU268923.1| Homo sapiens contig freeze2_8861 genomic sequence	50	LINE/CR1	.	-	TOMM20	TOMM20	TOMM20	241	0	243	242	1	0	0	0	0	1
asm|14849957	243	34.5	Primate	241	1e-132	gb|AC233719.2| Homo sapiens FOSMID clone ABC14-50126400G18 from ...	0	-	NEGR1	-	-	NEGR1	NEGR1	240	0	0	241	0	0	0	0	0	1
asm|17450488	243	34.9	Primate	202	1e-109	gb|GU268057.1| Homo sapiens contig freeze2_3433 genomic sequence	0	-	.	-	TFAP2B	TFAP2B	TFAP2B	241	0	243	236	1	0	0	1	0	1
asm|18751351	364	40.3	Primate	279	1e-155	gb|AC242012.2| Homo sapiens FOSMID clone ABC13-49760900M8 from c...	0	-	SNX31	-	-	SHMT1	SHMT1	298	0	0	361	3	0	0	2	2	3
asm|2435741	364	44.2	Primate	23	0.39	emb|AL163541.13| Human DNA sequence from clone RP11-358F13 on ch...	113	Simple_repeat	.	-	SLC25A26	-	SLC25A26	361	0	363	0	0	0	0	0	0	1
asm|13907711	242	40	Primate	240	1e-132	gb|AC244212.1| Homo sapiens FOSMID clone COR2A-DD0002S6QNU_K17 f...	0	-	.	-	ATP6V1G3	ATP6V1G3	ATP6V1G3	240	0	242	240	2	0	0	2	0	1
asm|29937313	723	56	Primate	709	0	emb|FP565345.4| Human DNA sequence from clone ABC7-40618900G22 o...	127	SINE/MIR	.	-	NCS1	NCS1	NCS1	717	0	723	711	0	0	0	0	0	1
asm|33039494	1082	37.3	Primate	842	0	gb|AC203617.3| Homo sapiens FOSMID clone ABC10-44375900O3 from c...	37	Low_complexity	STIM2	-	-	FAT3	FAT3	916	0	0	1073	0	0	0	0	0	1
asm|33035211	721	40.2	Primate	226	1e-123	gb|DQ017971.1| Homo sapiens pre-integration site of LINE1-mediat...	313	LTR/ERVL	EEA1	-	-	EEA1	EEA1	715	0	0	714	0	0	0	1	0	1
asm|31342792	240	37	Primate	221	1e-120	emb|FO393434.3| Human DNA sequence from clone WI2-2207K4 on chro...	16	Simple_repeat	.	-	CD24	TRAPPC6A	CD24	238	0	240	236	0	0	0	0	0	1
asm|26337429	240	40	Primate	22	0.99	emb|LL616392.1| Diphyllobothrium latum genome assembly D_latum_G...	104	LINE/L1	.	-	-	RCVRN	RCVRN	236	0	0	238	0	0	0	0	0	1
asm|20318629	359	42	Primate	356	0	gb|AC209232.3| Homo sapiens FOSMID clone ABC9-46008800D8 from ch...	36	SINE/Alu	-	-	-	HNRNPR	HNRNPR	0	0	0	356	0	0	0	0	0	1
asm|33033623	359	29.5	Primate	24	0.098	emb|LK979875.1| Thelazia callipaeda genome assembly T_callipaeda...	289	LINE/L1	.	-	-	GFPT2	GFPT2	352	0	0	356	1	0	0	2	2	3
asm|6553518	598	45.9	Primate	39	2e-10	ref|XM_008769492.1| PREDICTED: Rattus norvegicus Rab7b, member R...	285	LINE/L1	RAB7B	-	RAB7B	RAB7B	RAB7B	590	0	598	593	0	0	0	0	0	1
asm|6437492	239	58.9	Primate	237	1e-130	gb|AC253550.1| Homo sapiens FOSMID clone WI2-3220G21 from chromo...	0	-	TSNARE1	-	MUC5B	-	MUC5B	229	0	239	237	1	0	1	0	1	2
asm|33038335	716	32.9	Primate	499	0	gb|GU267273.1| Homo sapiens contig freeze2_146 genomic sequence	228	SINE/MIR	AKR1D1	-	DNAH12	DNAH12	DNAH12	702	0	715	710	2	0	0	1	0	1
asm|33039134	477	32.7	Primate	81	3e-36	gb|AC240511.2| Homo sapiens FOSMID clone ABC24-439L2 from chromo...	240	DNA/TcMar-Tigger	FOXQ1	-	-	FOXQ1	FOXQ1	473	0	0	469	1	0	0	1	1	2
asm|25062188	1666	49.1	Primate	1344	0	gb|AC233721.2| Homo sapiens FOSMID clone ABC8-2116440J23 from ch...	110	SINE/MIR	TOX2	-	-	TOX2	TOX2	1250	0	0	1652	1	0	0	0	0	1
asm|15400014	238	29.8	Primate	214	1e-116	gb|AC234643.2| Homo sapiens FOSMID clone ABC8-42078000F10 from c...	186	DNA/hAT-Charlie	-	-	-	CNR2	CNR2	0	0	0	236	0	0	0	0	0	1
asm|9608804	238	45.7	Primate	192	1e-103	ref|NG_041768.1| Homo sapiens CD24 molecule (CD24), RefSeqGene o...	0	-	.	-	CD24	CD24	CD24	236	0	238	234	0	0	0	0	0	1
asm|18055132	238	54.6	Primate	24	0.063	ref|XM_005357003.1| PREDICTED: Microtus ochrogaster zinc finger ...	0	-	SHOX	-	-	PLCXD1	PLCXD1	235	0	0	236	0	0	0	0	0	1
asm|33042308	951	31.2	Primate	45	8e-14	gb|AC091996.3| Homo sapiens chromosome 5 clone RP11-96G10, compl...	141	LINE/L1	-	-	-	ADAMTS6	ADAMTS6	0	0	0	943	0	0	0	2	2	3
asm|8267456	237	51	Primate	235	1e-129	emb|FO680657.2| Human DNA sequence from clone ABC8-42663600F2 on...	113	LINE/L1	CUEDC2	-	PPP2R2D	PPP2R2D	PPP2R2D	235	0	237	234	0	0	0	0	0	1
asm|33040083	473	50.5	Primate	287	1e-160	gb|GU268770.1| Homo sapiens contig freeze2_7979 genomic sequence	0	-	EPHB1	-	ERMARD	DLL1	ERMARD	469	0	473	456	0	0	0	1	0	1
asm|33033150	236	26.6	Primate	234	1e-128	gb|GU267782.1| Homo sapiens contig freeze2_27018 genomic sequence	0	-	CASP8AP2	-	-	CASP8AP2	CASP8AP2	231	0	0	234	1	0	0	0	0	1
asm|24507708	236	33.8	Primate	231	1e-126	gb|GU267498.1| Homo sapiens contig freeze2_188 genomic sequence	0	-	.	-	MANEA	MANEA	MANEA	234	0	235	233	0	0	0	0	0	1
asm|15100361	236	33.4	Primate	33	3e-07	gb|AC108482.1| Homo sapiens chromosome 5 clone RP11-107N7, compl...	234	LINE/L1	.	-	ZNF469	-	ZNF469	230	0	236	234	0	0	0	0	0	1
asm|16001477	236	54.6	Primate	27	0.001	gb|KJ913650.1| Macaca mulatta isolate Rh28626 clone 4806 major h...	0	-	ECSCR	-	ECSCR	ECSCR	ECSCR	230	0	236	234	0	0	0	0	0	1
asm|12925805	353	39.9	Primate	346	0	gb|AC245749.2| Homo sapiens FOSMID clone ABC9-43933400G17 from c...	96	LTR/ERVL-MaLR	.	-	ERMARD	ERMARD	ERMARD	348	0	352	350	0	0	0	0	0	1
asm|33037947	1526	39.9	Primate	1512	0	gb|AC239612.3| Homo sapiens BAC clone RP11-654L23 from chromosom...	96	LINE/L1	MTRNR2L6	-	MTRNR2L6	MTRNR2L6	MTRNR2L6	1502	0	1526	1513	3	0	0	1	0	1
asm|14438175	468	36.1	Primate	443	0	emb|AL512455.8| Human DNA sequence from clone RP11-380E6 on chro...	167	LINE/L1	SUV39H2	-	-	BAI3	BAI3	460	0	0	464	0	0	0	0	0	1
asm|6511722	351	46.4	Primate	327	0	gb|AC234063.4| Homo sapiens BAC clone RP11-281H18 from chromosom...	60	SINE/Alu	MILR1	-	MILR1	MILR1	MILR1	339	0	351	348	1	0	1	1	1	2
asm|33037692	468	30.3	Primate	42	2e-12	gb|AC093523.3| Homo sapiens chromosome 5 clone RP11-181E7, compl...	379	LINE/L1	-	-	-	VRK2	VRK2	0	0	0	464	0	0	0	0	0	1
asm|33039519	350	54.5	Primate	75	9e-33	gb|AC190217.3| Pan troglodytes BAC clone CH251-385G22 from chrom...	0	-	GOLGA6L6	-	-	SHH	SHH	187	0	0	347	0	0	0	0	0	1
asm|24890814	233	43.7	Primate	23	0.24	emb|LM993658.1| Plasmodium yoelii genome assembly PY17X01 ,chrom...	0	-	.	-	TCERG1L	TCERG1L	TCERG1L	229	0	233	231	1	0	0	1	0	1
asm|31181523	464	57.5	Primate	460	0	gb|AC253550.1| Homo sapiens FOSMID clone WI2-3220G21 from chromo...	0	-	TSNARE1	-	MUC5B	-	MUC5B	457	0	464	460	0	0	1	0	1	2
asm|33033915	231	45.8	Primate	229	1e-125	gb|KF751595.1| Homo sapiens clone Bgp cl12 T cell receptor beta ...	0	-	MTRNR2L6	-	MTRNR2L6	MTRNR2L6	MTRNR2L6	227	0	231	229	0	0	0	0	0	1
asm|17553109	231	43.7	Primate	121	2e-60	gb|AC210118.6| Macaca mulatta BAC CH250-192B17 (Children's Hospi...	109	LTR/ERV1	PSMC3	-	-	PSMC3	PSMC3	227	0	0	229	2	0	0	1	1	2
asm|33043061	921	42.1	Primate	794	0	gb|AC231190.3| Homo sapiens FOSMID clone ABC8-41100100J23 from c...	17	Simple_repeat	.	-	SHANK2	SHANK3	SHANK3	669	0	334	913	1	0	4	1	1	2
asm|25961340	230	39.1	Primate	228	1e-125	gb|GU267058.1| Homo sapiens contig freeze2_12735 genomic sequence	0	-	MGAT4C	-	-	MGAT4C	MGAT4C	228	0	0	225	1	0	0	0	1	2
asm|33035990	458	47.3	Primate	454	0	gb|AC208169.3| Homo sapiens FOSMID clone ABC9-43950200L10 from c...	392	LTR/ERV1	.	-	-	-	-	449	0	0	454	0	0	0	0	0	1
asm|33039070	687	42.5	Primate	612	0	emb|FO704554.1| Human DNA sequence from clone ABC14-50077400H20 ...	162	LINE/L1	DEFB125	-	DEFB125	-	DEFB125	669	0	687	681	1	0	0	0	0	1
asm|16693598	686	43.4	Primate	611	0	gb|AC242393.1| Homo sapiens FOSMID clone ABC13-47642700J5 from c...	322	LINE/L1	.	-	-	SLC39A11	SLC39A11	674	0	0	680	0	0	0	0	0	1
asm|30757567	685	41.4	Primate	628	0	emb|FO393434.3| Human DNA sequence from clone WI2-2207K4 on chro...	232	LINE/RTE-X	MS4A12	-	CD24	TRAPPC6A	CD24	372	0	685	679	0	0	0	0	0	1
asm|16197788	228	35	Primate	226	1e-123	gb|AC234063.4| Homo sapiens BAC clone RP11-281H18 from chromosom...	35	SINE/Alu	PECAM1	-	PECAM1	PECAM1	PECAM1	223	0	228	226	0	0	0	0	0	1
asm|33038957	2165	48.1	Primate	1560	0	gb|GU268067.1| Homo sapiens contig freeze2_3450 genomic sequence	139	LINE/L2	PXDN	-	-	PXDNL	PXDNL	1768	0	0	2146	1	0	0	1	1	2
asm|12681546	569	50.4	Primate	68	2e-28	ref|XM_008985159.1| PREDICTED: Callithrix jacchus calpain-8-like...	280	LTR/Gypsy	CAPN8	-	CAPN8	CAPN8	CAPN8	564	0	568	559	0	0	0	0	0	1
asm|24223912	341	42.2	Primate	338	0	gb|GU268711.1| Homo sapiens contig freeze2_7732 genomic sequence	0	-	.	-	-	-	-	337	0	0	338	1	0	0	1	1	2
asm|24917278	341	35.7	Primate	260	1e-144	gb|AC245456.3| Homo sapiens BAC clone CH17-19N5 from chromosome ...	243	DNA/hAT-Charlie	OR2V1	-	-	AP3S1	AP3S1	336	0	0	338	1	0	0	1	1	2
asm|33032435	227	55.5	Primate	225	1e-123	gb|AC234063.4| Homo sapiens BAC clone RP11-281H18 from chromosom...	0	-	PECAM1	-	PECAM1	PECAM1	PECAM1	221	0	227	225	0	0	0	0	0	1
asm|33033619	227	33.4	Primate	150	2e-78	ref|NG_033919.1| Homo sapiens dedicator of cytokinesis 1 (DOCK1)...	36	Simple_repeat	.	-	DOCK1	DOCK1	DOCK1	225	0	226	225	0	0	0	0	0	1
asm|28486988	340	43.2	Primate	337	0	gb|AC239689.4| Homo sapiens FOSMID clone COR2A-DD0002T4GNU_G14 f...	113	LINE/L1	HRASLS2	-	-	HRASLS2	HRASLS2	335	0	0	337	0	0	0	0	0	1
asm|17105480	340	37.9	Primate	315	1e-177	gb|AC245848.2| Homo sapiens FOSMID clone ABC9-43935700H15 from c...	326	LTR/ERV1	.	-	CD24	TRAPPC6A	CD24	337	0	340	336	1	0	0	1	0	1
asm|33042161	1131	54.1	Primate	1098	0	gb|GU267996.1| Homo sapiens contig freeze2_3238 genomic sequence	327	LINE/L1	CD200R1	-	ERMARD	DLL1	ERMARD	1113	0	1131	1121	1	0	0	1	0	1
asm|33040768	565	49.2	Primate	551	0	gb|AC208055.3| Homo sapiens FOSMID clone ABC9-44045700K6 from ch...	119	LINE/L1	.	-	-	EP300	EP300	557	0	0	560	1	0	0	0	0	1
asm|18667888	226	36.2	Primate	224	1e-122	gb|AC208590.1| Homo sapiens FOSMID clone ABC9-43964900E2 from ch...	86	LTR/ERVL-MaLR	PDHA2	-	-	PDHA2	PDHA2	223	0	0	224	1	0	0	1	1	2
asm|14944285	226	33.1	Primate	224	1e-122	gb|AC245749.2| Homo sapiens FOSMID clone ABC9-43933400G17 from c...	225	LINE/L1	.	-	ERMARD	ERMARD	ERMARD	224	0	226	222	2	0	0	1	0	1
asm|33033391	226	36.7	Primate	115	7e-57	gb|AC207981.3| Homo sapiens FOSMID clone ABC9-43837900D12 from c...	50	SINE/Alu	-	-	TMEM50B	TMEM50B	TMEM50B	0	0	226	224	0	0	0	0	0	1
asm|22064733	451	34.3	Primate	443	0	gb|AC222569.2| Homo sapiens FOSMID clone ABC10-44488300O13 from ...	47	Simple_repeat	-	-	-	CTNND2	-	0	0	450	447	0	0	0	1	0	1
asm|5960716	225	57.7	Primate	223	1e-122	gb|AC174061.2| Homo sapiens chromosome 6 clone WI2-1164H8, compl...	0	-	.	-	ERMARD	ERMARD	ERMARD	223	0	225	223	0	0	0	0	0	1
asm|7695687	225	35.1	Primate	223	1e-122	emb|FO681505.2| Human DNA sequence from clone ABC10-45509200N16 ...	215	LINE/L1	.	-	GADD45G	-	GADD45G	223	0	225	223	0	0	0	0	0	1
asm|5940890	225	33.3	Primate	223	1e-122	emb|FO393434.3| Human DNA sequence from clone WI2-2207K4 on chro...	148	LINE/L1	.	-	CD24	TRAPPC6A	CD24	221	0	225	223	0	0	0	0	0	1
asm|31545052	225	44.8	Primate	219	1e-119	gb|AC148310.2| Pan troglodytes BAC clone RP43-31J11 from chromos...	223	LINE/L1	KRTAP5-4	-	-	KRTAP5-6	KRTAP5-6	222	0	0	223	0	0	0	0	0	1
asm|19897306	225	34.6	Primate	80	6e-36	gb|GU268758.1| Homo sapiens contig freeze2_7934 genomic sequence	0	-	.	-	MANEA	MANEA	MANEA	216	0	225	223	1	0	0	1	0	1
asm|16576097	225	32.8	Primate	29	6e-05	emb|AL391357.20| Human DNA sequence from clone RP11-401M16 on ch...	0	-	ATR	-	-	KLHL24	ATR	223	0	0	222	1	0	0	1	1	2
asm|16259300	225	58.2	Primate	23	0.23	emb|HG670306.1| Triticum aestivum chromosome 3B, genomic scaffol...	0	-	.	-	-	PDPK1	PDPK1	219	0	0	223	0	0	0	0	0	1
asm|18915193	561	39.7	Primate	556	0	gb|AC222569.2| Homo sapiens FOSMID clone ABC10-44488300O13 from ...	404	LTR/ERVL	.	-	-	CTNND2	-	556	0	561	554	1	0	0	2	0	1
asm|33037999	1680	50.1	Primate	1285	0	gb|AC255374.1| Homo sapiens chromosome 10 clone CH17-365G21, com...	0	-	CC2D2A	-	CHST15	CHST15	CHST15	1657	0	1677	1665	3	0	1	1	1	2
asm|31087044	224	36.6	Primate	209	1e-113	gb|AC208170.4| Homo sapiens FOSMID clone ABC9-45484000L12 from c...	53	LINE/L2	.	-	NOSTRIN	-	NOSTRIN	222	0	224	0	0	0	0	0	0	1
asm|5322538	224	58	Primate	56	1e-21	ref|NG_009361.1| Homo sapiens B-cell CLL/lymphoma 2 (BCL2), RefS...	0	-	BCL2	-	-	BCL2	BCL2	200	0	0	222	0	0	0	1	1	2
asm|33035388	1678	38.8	Primate	41	3e-11	dbj|AP001381.5| Homo sapiens genomic DNA, chromosome 18 clone:RP...	231	DNA/hAT-Charlie	PPP4R1	-	-	PPP4R1	PPP4R1	1663	0	0	1663	0	0	0	0	0	1
asm|33039509	2231	36.5	Primate	2199	0	gb|AC205876.2| Homo sapiens FOSMID clone ABC9-41271200D24 from c...	392	LTR/ERVL-MaLR	ANLN	-	-	LIN28A	LIN28A	2184	0	0	2211	3	0	0	2	2	3
asm|15686930	446	47.3	Primate	438	0	gb|AC231988.2| Homo sapiens FOSMID clone ABC7-42509700P1 from ch...	444	LTR/ERVL	.	-	DSEL	DSEL	DSEL	436	0	442	442	0	0	1	0	0	1
asm|11042886	667	41.3	Primate	661	0	gb|AC210970.2| Homo sapiens FOSMID clone ABC10-44141400F23 from ...	114	SINE/MIR	CPEB2	-	-	CPEB2	CPEB2	661	0	0	659	0	0	0	0	0	1
asm|33041388	1110	35.2	Primate	1058	0	gb|AC187651.1| Homo sapiens chromosome 6 clone WI2-1086D10, comp...	0	-	H1FNT	-	MANEA	MANEA	MANEA	1100	0	1110	1096	0	0	0	2	0	1
asm|27730399	222	60.3	Primate	220	1e-120	gb|AC233701.6| Homo sapiens BAC clone CH17-351M24 from chromosom...	108	LINE/L2	.	-	ENPP7	ENPP7	ENPP7	220	0	222	220	0	0	0	0	0	1
asm|33033726	222	36	Primate	199	1e-107	gb|AC238893.3| Homo sapiens FOSMID clone ABC22-1574J16 from chro...	138	LINE/L1	.	-	INSR	INSR	INSR	200	0	222	220	0	0	0	1	0	1
asm|33038384	1664	31.4	Primate	1598	0	gb|AC188620.1| Homo sapiens chromosome 6 clone WI2-2032G22, comp...	55	LINE/L2	.	-	MANEA	MANEA	MANEA	1537	0	1662	1649	0	0	0	0	0	1
asm|12090262	332	46.9	Primate	308	1e-173	emb|CT005239.3| Pan troglodytes chromosome X clone PTB-125H24 ma...	208	LINE/L2	-	-	-	GNL3L	GNL3L	0	0	0	329	0	0	0	1	1	2
asm|33038394	774	39.1	Primate	767	0	gb|AC226007.3| Homo sapiens FOSMID clone ABC12-49075900C4 from c...	0	-	.	-	BTNL2	BTNL2	BTNL2	767	0	774	760	0	0	0	2	0	1
asm|18947519	221	31.6	Primate	209	1e-113	gb|AC240433.2| Homo sapiens FOSMID clone ABC16-1847N18 from chro...	59	LINE/L1	.	-	-	SP140L	-	219	0	0	219	0	0	0	0	0	1
asm|23279179	221	41.1	Primate	58	7e-23	gb|AC064826.6| Homo sapiens BAC clone RP11-176L20 from 2, comple...	220	LINE/L1	.	-	CT83	SLC6A14	CT83	219	0	220	219	0	0	0	0	0	1
asm|11868427	331	51.3	Primate	328	0	gb|AC208103.3| Homo sapiens FOSMID clone ABC9-41287000M7 from ch...	0	-	.	-	-	EEFSEC	EEFSEC	325	0	0	328	0	0	0	0	0	1
asm|23979638	551	36.4	Primate	468	0	gb|AC231288.2| Homo sapiens FOSMID clone ABC7-42401800M15 from c...	79	DNA/hAT-Charlie	HFM1	-	DNAH12	DNAH12	DNAH12	546	0	551	545	2	0	0	1	0	1
asm|33038054	551	41	Primate	25	0.039	ref|NG_031923.1| Homo sapiens PH domain and leucine rich repeat ...	19	Simple_repeat	.	-	-	ACVR1	ACVR1	544	0	0	546	0	0	0	1	1	2
asm|15063421	220	55.9	Primate	218	1e-119	gb|GU268252.1| Homo sapiens contig freeze2_5240 genomic sequence	0	-	.	-	-	TEX29	TEX29	217	0	0	218	0	0	0	0	0	1
asm|20244913	220	48.6	Primate	194	1e-104	gb|AC190157.5| Pan troglodytes BAC clone CH251-490F13 from chrom...	115	SINE/MIR	PPP2R2D	-	-	SSR2	SSR2	217	0	0	218	0	0	0	0	0	1
asm|534516	220	38.1	Primate	38	3e-10	gb|AC084740.5| Homo sapiens BAC clone RP11-423E20 from 4, comple...	0	-	FAM198B	-	-	FAM198B	FAM198B	218	0	0	218	0	0	0	0	0	1
asm|33038461	1538	32.9	Primate	81	1e-35	gb|AC078777.15| Homo sapiens 12 BAC RP11-335O4 (Roswell Park Can...	28	Simple_repeat	.	-	DYRK2	NAALADL2	-	1524	163	163	1519	0	3	3	1	0	1
asm|26787018	329	60.1	Primate	326	0	gb|EU816207.1| Homo sapiens endothelial cell-specific molecule 2...	0	-	.	-	ECSCR	ECSCR	ECSCR	325	0	329	326	0	0	0	0	0	1
asm|32377557	438	29.4	Primate	36	8e-09	gb|AC193446.3| Pan troglodytes BAC clone CH251-699J14 from chrom...	101	LINE/L1	.	-	USO1	USO1	USO1	427	0	437	434	1	0	0	0	0	1
asm|31519336	984	40.7	Primate	954	0	gb|AC231962.1| Homo sapiens FOSMID clone ABC14-50105600M11 from ...	44	LTR/ERVL-MaLR	.	-	PECAM1	PECAM1	PECAM1	311	0	983	975	0	0	0	0	0	1
asm|33040951	545	47.5	Primate	540	0	gb|AC196513.1| Homo sapiens chromosome 22 clone WI2-1161P13, com...	277	LTR/ERVL-MaLR	ZNF280A	-	ZNF280A	ZNF280A	ZNF280A	539	0	544	540	0	0	0	0	0	1
asm|8628171	218	43.1	Primate	51	1e-18	ref|NG_012876.1| Homo sapiens optineurin (OPTN), RefSeqGene on c...	76	LINE/L1	WNT5B	-	-	WNT5B	WNT5B	214	0	0	216	0	0	0	0	0	1
asm|20917789	435	32.8	Primate	431	0	gb|AC154094.1| Homo sapiens chromosome 13 clone fa0914, complete...	264	LINE/L1	OSCAR	-	SOX1	SOX1	SOX1	288	0	435	431	0	0	0	0	0	1
asm|33039437	761	42.4	Primate	700	0	ref|NG_041767.1| Homo sapiens transmembrane protein 114 (TMEM114...	209	DNA/hAT-Blackjack	TMEM114	-	TMEM114	TMEM114	TMEM114	750	0	760	754	1	0	0	2	0	1
asm|22211667	326	32.5	Primate	35	2e-08	gb|AC253536.1| Homo sapiens BAC clone CH17-476P10 from chromosom...	133	LINE/L1	ACO1	-	-	ACO1	ACO1	323	0	0	319	2	0	0	1	2	3
asm|14435334	217	35.9	Primate	215	1e-117	emb|FO680659.2| Human DNA sequence from clone ABC8-5698149H10 on...	214	LINE/L1	.	-	MANEA	MANEA	MANEA	215	0	217	215	0	0	0	0	0	1
asm|18125931	217	34.5	Primate	194	1e-104	gb|AC244196.3| Homo sapiens BAC clone CH17-121M24 from chromosom...	88	DNA/hAT-Charlie	MTRNR2L6	-	MTRNR2L6	MTRNR2L6	MTRNR2L6	215	0	217	212	0	0	0	0	0	1
asm|2773142	217	58	Primate	24	0.056	ref|XM_009908569.1| PREDICTED: Picoides pubescens phosphatidylin...	0	-	.	-	SOX1	TEX29	SOX1	214	0	217	215	0	0	0	0	0	1
asm|33037961	542	33.7	Primate	537	0	gb|GU267551.1| Homo sapiens contig freeze2_2130 genomic sequence	0	-	.	-	MANEA	MANEA	MANEA	537	0	542	537	1	0	0	1	0	1
asm|7646589	216	43.9	Primate	214	1e-116	emb|FP565345.4| Human DNA sequence from clone ABC7-40618900G22 o...	32	LINE/L1	.	-	NCS1	NCS1	NCS1	214	0	216	212	0	0	0	0	0	1
asm|23542455	216	33.3	Primate	206	1e-112	gb|AC240459.2| Homo sapiens FOSMID clone ABC16-1148B23 from chro...	193	LINE/L1	SHMT1	-	-	SHMT1	SHMT1	214	0	0	213	0	0	0	0	0	1
asm|33034266	431	40.8	Primate	28	0.0005	gb|AC198948.4| Rhesus Macaque BAC CH250-174L20 () complete sequence	28	LINE/L1	.	-	-	BLOC1S3	BLOC1S3	425	0	0	427	1	0	0	1	1	2
asm|5313826	323	33.7	Primate	316	1e-178	emb|FP325310.4| Human DNA sequence from clone CH17-271F20 on chr...	121	LTR/ERVL	.	-	MANEA	MANEA	MANEA	320	0	322	319	1	0	0	1	0	1
asm|15865538	323	41.4	Primate	37	2e-09	ref|NG_033179.1| Homo sapiens mitochondrial calcium uptake 1 (MI...	236	LINE/L2	MICU1	-	-	MICU1	MICU1	317	0	0	320	1	0	0	1	1	2
asm|23017310	215	34.8	Primate	213	1e-116	gb|AC256204.1| Homo sapiens BAC clone CH17-399M16 from chromosom...	209	LINE/L1	.	-	LOC101928436	LOC101928436	LOC101928436	213	0	215	212	0	0	0	0	0	1
asm|33034263	967	38.4	Primate	893	0	gb|GU267936.1| Homo sapiens contig freeze2_3125 genomic sequence	255	DNA/hAT-Charlie	WAPAL	-	-	WAPAL	WAPAL	948	0	0	958	2	0	0	1	1	2
asm|33032331	1284	39.7	Primate	1133	0	gb|AC234063.4| Homo sapiens BAC clone RP11-281H18 from chromosom...	16	Simple_repeat	PECAM1	-	PECAM1	PECAM1	PECAM1	1263	0	1284	1272	1	0	0	0	0	1
asm|17749981	321	33.3	Primate	318	1e-179	emb|FO680658.3| Human DNA sequence from clone WI2-1308D13 on chr...	150	DNA/hAT-Charlie	PRSS48	-	MANEA	MANEA	MANEA	216	0	321	318	1	0	0	0	0	1
asm|28049700	214	48.1	Primate	212	1e-115	gb|AC236964.2| Homo sapiens FOSMID clone ABC7-43054700P14 from c...	206	LTR/ERVL	.	-	-	GYPC	GYPC	210	0	0	212	0	0	0	0	0	1
asm|4892768	214	46.7	Primate	41	4e-12	ref|NG_009090.2| Homo sapiens junction plakoglobin (JUP), RefSeq...	140	LINE/L1	.	-	-	EIF1	EIF1	138	0	0	212	0	0	0	2	2	3
asm|27039205	320	41.5	Primate	28	0.0004	gb|AC239560.3| Chlorocebus aethiops BAC clone CH252-149K22 from ...	213	LINE/CR1	-	-	-	ACVR1	ACVR1	0	0	0	317	0	0	0	0	0	1
asm|2229070	746	44.2	Primate	25	0.053	ref|XM_005218486.1| PREDICTED: Bos taurus glucose-fructose oxido...	104	LINE/L2	.	-	-	GFOD2	GFOD2	719	0	0	739	0	0	0	0	0	1
asm|28169774	213	53	Primate	211	1e-115	ref|NG_001333.2| Homo sapiens T cell receptor beta locus (TRB) o...	0	-	PRSS58	-	PRSS58	PRSS58	PRSS58	209	0	213	211	0	0	0	0	0	1
asm|33040846	957	35.6	Primate	468	0	gb|AC208871.3| Homo sapiens FOSMID clone ABC12-46761600C20 from ...	213	LINE/L1	LRRFIP1	-	-	LRRFIP1	LRRFIP1	938	0	0	948	1	0	0	1	1	2
asm|15098090	319	38.5	Primate	26	0.006	gb|AC092118.3| Homo sapiens chromosome 16 clone CTD-2600O9, comp...	317	LINE/L1	.	-	-	TEX29	-	316	0	0	316	0	0	0	0	0	1
asm|6679941	531	59.3	Primate	526	0	gb|AC187650.1| Homo sapiens chromosome 17 clone WI2-3349D13, com...	0	-	.	-	ENPP7	ENPP7	ENPP7	293	0	530	526	0	0	0	0	0	1
asm|33038113	1591	32.1	Primate	1358	0	gb|AC244196.3| Homo sapiens BAC clone CH17-121M24 from chromosom...	633	LINE/L1	MTRNR2L6	-	MTRNR2L6	MTRNR2L6	MTRNR2L6	1549	0	1590	1576	1	0	0	0	0	1
asm|33042233	530	36.4	Primate	521	0	gb|AC208507.3| Homo sapiens FOSMID clone ABC10-44545100A7 from c...	183	LINE/L1	ANKRD31	-	-	ANKRD31	ANKRD31	512	0	0	525	0	0	0	0	0	1
asm|20870088	424	40	Primate	398	0	emb|AL138798.11| Human DNA sequence from clone RP1-82G18 on chro...	56	SINE/Alu	-	-	-	PADI3	PADI3	0	0	0	420	0	0	0	0	0	1
asm|24444039	212	48.5	Primate	206	1e-112	gb|AC203641.3| Homo sapiens FOSMID clone ABC10-43661000F7 from c...	29	Simple_repeat	PGBD2	-	-	PGBD2	PGBD2	207	0	0	210	0	0	0	0	0	1
asm|33040466	424	45.2	Primate	68	2e-28	gb|GU267444.1| Homo sapiens contig freeze2_1728 genomic sequence	61	Simple_repeat	.	-	-	TEX29	-	420	0	0	415	0	0	0	0	0	1
asm|33039545	423	36.6	Primate	45	3e-14	gb|AC193020.4| Pan troglodytes BAC clone CH251-489F13 from chrom...	99	LINE/L1	ZFPM2	-	-	ZFPM2	ZFPM2	413	0	0	419	0	0	0	0	0	1
asm|17929576	1162	42.5	Primate	133	8e-67	emb|CT954307.11| N.leucogenys DNA sequence from clone CH271-270A...	901	LTR/ERV1	.	-	SPIDR	SPIDR	SPIDR	851	0	1162	1151	0	0	0	2	0	1
asm|736088	528	44.5	Primate	523	0	gb|AC234063.4| Homo sapiens BAC clone RP11-281H18 from chromosom...	0	-	PECAM1	-	PECAM1	PECAM1	PECAM1	519	0	528	523	0	0	0	0	0	1
asm|17961419	528	35.2	Primate	523	0	gb|AC226007.3| Homo sapiens FOSMID clone ABC12-49075900C4 from c...	43	LINE/L2	BTNL2	-	BTNL2	BTNL2	BTNL2	523	0	528	518	1	0	0	0	0	1
asm|15669593	210	35.7	Primate	23	0.22	gb|GU228788.1| Dactylopius tomentosus biotype ImbricataAU cytoch...	62	Simple_repeat	IL12RB1	-	DHRSX	DHRSX	DHRSX	208	0	210	183	2	0	0	1	0	1
asm|33038366	524	43.3	Primate	519	0	gb|AC221035.4| Homo sapiens FOSMID clone ABC12-47954900M11 from ...	0	-	GATA6	-	-	CTAGE1	CTAGE1	518	0	0	519	0	0	0	0	0	1
asm|33041065	941	29.6	Primate	458	0	gb|AC209234.3| Homo sapiens FOSMID clone ABC9-44043600B8 from ch...	585	LINE/L1	SATB2	-	-	LCA5	-	155	125	941	932	2	1	0	0	0	1
asm|1317268	418	40.9	Primate	414	0	gb|GU268779.1| Homo sapiens contig freeze2_8023 genomic sequence	0	-	.	-	MANEA	MANEA	MANEA	411	0	418	414	1	0	0	0	0	1
asm|21173172	209	33.4	Primate	207	1e-112	gb|AC215799.3| Homo sapiens FOSMID clone ABC11-48023700N18 from ...	0	-	-	-	-	KCTD1	-	0	0	209	207	0	0	0	0	0	1
asm|26803517	209	39.7	Primate	207	1e-112	gb|AC187974.21| Canis familiaris chromosome 20, clone XX-113L1, ...	208	LINE/L1	-	-	-	-	-	0	0	0	207	0	0	0	0	0	1
asm|30780402	209	50.2	Primate	188	1e-101	emb|FO393434.3| Human DNA sequence from clone WI2-2207K4 on chro...	0	-	.	-	CD24	TRAPPC6A	CD24	201	0	209	207	0	0	0	0	0	1
asm|31279891	209	30.6	Primate	153	4e-80	emb|FP565171.2| Human DNA sequence from clone ABC11-4932300O16 o...	53	Low_complexity	-	-	PPP2R2D	PPP2R2D	PPP2R2D	0	0	209	207	0	0	0	0	0	1
asm|33040949	731	39.9	Primate	724	0	gb|AC187650.1| Homo sapiens chromosome 17 clone WI2-3349D13, com...	34	LINE/L2	.	-	ENPP7	ENPP7	ENPP7	724	0	730	720	0	0	0	0	0	1
asm|9360363	522	55.9	Primate	492	0	gb|AC238893.3| Homo sapiens FOSMID clone ABC22-1574J16 from chro...	0	-	MUL1	-	INSR	INSR	INSR	517	0	521	514	0	0	0	0	0	1
asm|24804189	313	55.5	Primate	246	1e-135	ref|NG_033919.1| Homo sapiens dedicator of cytokinesis 1 (DOCK1)...	255	LTR/ERVL-MaLR	.	-	DOCK1	-	DOCK1	310	0	313	0	1	0	0	0	0	1
asm|10103106	729	32.5	Primate	722	0	gb|GU267458.1| Homo sapiens contig freeze2_1765 genomic sequence	415	LINE/RTE-X	.	-	-	TEX29	TEX29	172	0	0	722	0	0	0	1	1	2
asm|33042937	1040	38.5	Primate	959	0	gb|AC233756.2| Homo sapiens FOSMID clone ABC10-44375300C12 from ...	362	LTR/ERVL	.	-	VPRBP	VPRBP	VPRBP	1030	0	1040	1020	1	0	0	1	0	1
asm|29157831	312	42.3	Primate	309	1e-173	ref|NG_033988.1| Homo sapiens inositol polyphosphate-5-phosphata...	54	DNA/hAT-Charlie	.	-	INPP5D	INPP5D	INPP5D	307	0	312	309	0	0	0	0	0	1
asm|28752117	208	28.8	Primate	137	5e-70	emb|FP885534.9| Human DNA sequence from clone RP11-687L3 on chro...	39	Low_complexity	.	-	CD24	CD24	CD24	206	0	208	201	1	0	0	0	0	1
asm|33037834	520	30	Primate	70	1e-29	gb|AC016638.9| Homo sapiens chromosome 5 clone RP11-365H8, compl...	112	LINE/L1	GJB5	-	-	GJB5	GJB5	512	0	0	515	1	0	0	1	1	2
asm|33037928	831	43	Primate	376	0	gb|GU267107.1| Homo sapiens contig freeze2_13159 genomic sequence	37	Simple_repeat	.	-	CD24	CD24	CD24	819	0	830	823	0	0	0	0	0	1
asm|33039640	933	38.1	Primate	878	0	gb|AC217783.3| Homo sapiens FOSMID clone ABC13-48727100C16 from ...	481	LTR/ERVL-MaLR	DNAJA1	-	-	GK	GK	912	0	0	924	0	0	0	0	0	1
asm|8969136	622	36	Primate	535	0	gb|AC193000.3| Pan troglodytes BAC clone CH251-451H14 from chrom...	559	DNA/TcMar-Tigger	MTX2	-	-	POT1	POT1	611	0	0	616	1	0	0	1	1	2
asm|10769188	311	41.8	Primate	308	1e-173	gb|AC208181.3| Homo sapiens FOSMID clone ABC10-44789300B2 from c...	280	LTR/ERVL-MaLR	NINL	-	-	NINL	NINL	308	0	0	306	1	0	0	0	1	2
asm|33042367	825	46	Primate	778	0	gb|AC208135.2| Pan troglodytes chromosome X clone CH251-236I21 m...	797	LINE/L1	.	-	-	RGN	RGN	715	0	0	817	0	0	0	0	0	1
asm|22984437	206	40.2	Primate	204	1e-110	emb|FO680658.3| Human DNA sequence from clone WI2-1308D13 on chr...	0	-	.	-	MANEA	MANEA	MANEA	204	0	206	204	0	0	0	0	0	1
asm|28125617	515	35.7	Primate	28	0.0006	emb|CR846081.9| Zebrafish DNA sequence from clone CH211-241C4, c...	0	-	-	-	-	BAZ2B	BAZ2B	0	0	0	510	0	0	0	0	0	1
asm|33043022	1132	36	Primate	1120	0	gb|AC216823.4| Homo sapiens FOSMID clone ABC11-48007900M2 from c...	91	DNA/MULE-MuDR	.	-	CTSO	CTSO	CTSO	1108	0	1131	1121	0	0	0	0	0	1
asm|33039185	514	41.2	Primate	482	0	gb|AC236964.2| Homo sapiens FOSMID clone ABC7-43054700P14 from c...	112	LTR/ERVL	.	-	-	GYPC	GYPC	491	0	0	509	0	0	0	0	0	1
asm|26758595	719	54.1	Primate	712	0	gb|AC234421.2| Homo sapiens FOSMID clone ABC9-43854600O13 from c...	193	SINE/MIR	SHANK2	-	SHANK2	SHANK3	SHANK2	709	0	719	712	0	0	0	1	0	1
asm|13552344	308	56.1	Primate	305	1e-171	gb|AC217018.3| Homo sapiens FOSMID clone ABC11-49495200J4 from c...	0	-	RBMS2	-	TMEM130	TMEM130	TMEM130	292	0	308	305	0	0	0	0	0	1
asm|11814760	308	59	Primate	305	1e-171	gb|AC233701.6| Homo sapiens BAC clone CH17-351M24 from chromosom...	109	LTR/ERVL-MaLR	.	-	ENPP7	ENPP7	ENPP7	304	0	308	305	0	0	0	0	0	1
asm|33041328	1128	36.7	Primate	1118	0	gb|AC208500.2| Homo sapiens FOSMID clone ABC9-43832800J17 from c...	105	SINE/MIR	.	-	-	LRIG3	-	1117	0	1128	1107	0	0	0	0	0	1
asm|32225558	205	41.4	Primate	203	1e-110	gb|GU268555.1| Homo sapiens contig freeze2_6924 genomic sequence	0	-	.	-	PTCHD3	FAM210B	PTCHD3	203	0	205	197	0	0	0	0	0	1
asm|33040260	717	42.8	Primate	706	0	emb|FP565578.2| Human DNA sequence from clone ABC10-44484300O12 ...	42	SINE/Alu	.	-	WDR5	WDR5	WDR5	710	0	716	699	0	0	0	0	0	1
asm|33038228	1228	30.1	Primate	1181	0	gb|AC158328.1| Homo sapiens chromosome 21 clone WI2-2902K17, com...	828	LINE/L1	TMEM50B	-	TMEM50B	TMEM50B	TMEM50B	653	0	1224	1216	0	0	0	0	0	1
asm|33033970	715	42.6	Primate	676	0	gb|AC232224.2| Homo sapiens FOSMID clone ABC8-41786000D24 from c...	127	LTR/ERVL-MaLR	ZNF43	-	-	ZNF568	ZNF568	705	0	0	708	2	0	0	1	1	2
asm|11988916	306	44.4	Primate	279	1e-156	gb|AC231964.1| Homo sapiens FOSMID clone ABC14-50924100J18 from ...	266	LTR/ERV1	.	-	-	SLC16A10	SLC16A10	301	0	0	303	0	0	0	0	0	1
asm|20034187	306	37.9	Primate	274	1e-153	gb|AC245184.1| Homo sapiens FOSMID clone ABC24-760P22 from chrom...	0	-	OR5P3	-	OR5P3	OR5P3	OR5P3	303	0	304	296	0	0	0	0	0	1
asm|30679865	204	44.1	Primate	202	1e-109	gb|AC244433.1| Homo sapiens FOSMID clone COR02-DD0002SKINU_F13 f...	0	-	-	-	-	DPP10	-	0	0	204	202	0	0	0	0	0	1
asm|28432363	204	38.7	Primate	202	1e-109	gb|AC208590.1| Homo sapiens FOSMID clone ABC9-43964900E2 from ch...	174	LTR/ERVL-MaLR	PDHA2	-	-	PDHA2	PDHA2	202	0	0	201	0	0	0	0	0	1
asm|33035674	407	33.6	Primate	335	0	gb|AC245749.2| Homo sapiens FOSMID clone ABC9-43933400G17 from c...	69	LTR/ERVL-MaLR	.	-	ERMARD	ERMARD	ERMARD	363	0	407	403	0	0	0	1	0	1
asm|9405077	305	41.3	Primate	236	1e-129	gb|AC188622.2| Homo sapiens chromosome X clone WI2-2886P14, comp...	63	SINE/Alu	.	-	DHRSX	DHRSX	DHRSX	301	0	304	302	1	0	0	0	0	1
asm|28333738	203	57.1	Primate	201	1e-109	gb|GU268814.1| Homo sapiens contig freeze2_8309 genomic sequence	0	-	C9orf62	-	-	C9orf62	C9orf62	199	0	0	201	0	0	0	0	0	1
asm|26523793	507	47.5	Primate	50	4e-17	ref|XM_003781989.1| PREDICTED: Otolemur garnettii PWWP domain co...	0	-	.	-	-	EDARADD	EDARADD	492	0	0	502	0	0	0	0	0	1
asm|10044009	507	31.5	Primate	42	3e-12	gb|AC209658.7| Macaca mulatta BAC CH250-170L11 (Children's Hospi...	405	LINE/L1	.	-	-	SP3	SP3	497	0	0	502	0	0	0	0	0	1
asm|5184209	405	52	Primate	401	0	gb|AC217018.3| Homo sapiens FOSMID clone ABC11-49495200J4 from c...	0	-	-	-	TMEM130	TMEM130	TMEM130	0	0	405	401	0	0	0	0	0	1
asm|17480535	303	39.2	Primate	300	1e-168	gb|AC238893.3| Homo sapiens FOSMID clone ABC22-1574J16 from chro...	239	LINE/L1	.	-	INSR	INSR	INSR	294	0	303	300	0	0	0	1	0	1
asm|27435662	404	43	Primate	236	1e-129	gb|AC198435.4| MACACA MULATTA BAC clone CH250-163A12 from chromo...	120	LINE/L1	.	-	-	BRI3BP	BRI3BP	387	0	0	400	1	0	0	0	0	1
asm|19462836	202	37.1	Primate	72	3e-31	gb|DQ193412.1| Homo sapiens 238_21 MLV integration site genomic ...	0	-	RYR3	-	-	RYR3	RYR3	198	0	0	200	0	0	0	0	0	1
asm|33033337	504	37.8	Primate	464	0	gb|AC234852.4| Homo sapiens FOSMID clone ABC8-41113200H15 from c...	55	SINE/Alu	.	-	-	ERC1	ERC1	480	0	0	499	1	0	0	0	0	1
asm|25440656	302	36.4	Primate	276	1e-154	gb|AC232304.3| Homo sapiens FOSMID clone ABC7-40624000J13 from c...	245	LTR/ERVL	.	-	DNAH12	DNAH12	DNAH12	294	0	302	299	0	0	0	0	0	1
asm|16958322	603	36.4	Primate	554	0	gb|AC239689.4| Homo sapiens FOSMID clone COR2A-DD0002T4GNU_G14 f...	97	LTR/ERV1	.	-	-	HRASLS2	HRASLS2	594	0	0	597	1	0	0	1	1	2
asm|33041090	402	40	Primate	268	1e-149	gb|AC192736.3| Pan troglodytes BAC clone CH251-289D21 from chrom...	29	Simple_repeat	.	-	-	SDK2	SDK2	376	0	0	398	0	0	0	0	0	1
asm|31719676	201	48.7	Primate	199	1e-107	emb|FP700125.4| Human DNA sequence from clone ABC8-42071800F13 o...	0	-	.	-	TOMM20	TOMM20	TOMM20	199	0	201	198	0	0	0	0	0	1
asm|11508076	201	42.2	Primate	174	1e-92	gb|GU267324.1| Homo sapiens contig freeze2_14992 genomic sequence	0	-	GJD4	-	-	GJD4	GJD4	197	0	0	199	0	0	0	0	0	1
asm|29062733	301	63.7	Primate	179	2e-95	ref|XM_009457502.1| PREDICTED: Pan troglodytes hemicentin-2 (LOC...	100	Simple_repeat	.	-	NCS1	NCS1	NCS1	293	0	301	298	0	0	0	0	0	1
asm|33034784	1099	34.3	Primate	26	0.02	gb|AC007564.10| Homo sapiens 12 BAC RP11-513P18 (Roswell Park Ca...	477	LTR?	.	-	-	KLHL24	KLHL24	861	0	0	1088	1	0	0	0	0	1
asm|33038704	398	54.7	Primate	274	1e-152	gb|GU266957.1| Homo sapiens contig freeze2_11790 genomic sequence	0	-	.	-	-	TEX29	-	394	0	0	393	1	0	0	0	1	2
asm|24969282	199	34.1	Primate	197	1e-106	gb|AC222569.2| Homo sapiens FOSMID clone ABC10-44488300O13 from ...	0	-	.	-	-	CTNND2	-	196	0	199	197	0	0	0	0	0	1
asm|22727384	199	33.1	Primate	197	1e-106	gb|AC213250.1| Homo sapiens chromosome 1 clone ABC8_000043258200...	153	LINE/L1	IPP	-	-	IPP	IPP	197	0	0	197	1	0	0	1	1	2
asm|25535017	199	36.6	Primate	176	6e-94	emb|FO082810.4| Human DNA sequence from clone ABC13-48558800K15 ...	198	LINE/L1	-	-	CHST15	CHST15	CHST15	0	0	199	197	0	0	0	0	0	1
asm|21493567	199	42.2	Primate	159	9e-84	gb|AC187529.3| Pan troglodytes BAC clone CH251-151D21 from chrom...	197	DNA/TcMar-Tigger	.	-	-	AKR1D1	AKR1D1	195	0	0	197	0	0	0	0	0	1
asm|14013628	199	30.1	Primate	131	2e-66	gb|AC210118.6| Macaca mulatta BAC CH250-192B17 (Children's Hospi...	0	-	SPI1	-	-	SPI1	SPI1	193	0	0	197	0	0	0	0	0	1
asm|25333955	199	24.1	Primate	121	2e-60	gb|AC245857.2| Homo sapiens FOSMID clone ABC9-43975400N15 from c...	0	-	.	-	MANEA	MANEA	MANEA	192	0	199	197	0	0	0	0	0	1
asm|4106941	199	55.7	Primate	22	0.8	emb|AL732483.8| Mouse DNA sequence from clone RP23-70K10 on chro...	0	-	.	-	-	PDPK1	-	197	0	0	197	0	0	0	0	0	1
asm|11076952	397	45.5	Primate	310	1e-174	emb|CT990557.10| N.leucogenys DNA sequence from clone CH271-446I...	42	SINE/Alu	NXPE1	-	KCNJ18	-	KCNJ18	390	0	397	393	0	0	0	0	0	1
asm|937370	496	36	Primate	491	0	gb|AC245857.2| Homo sapiens FOSMID clone ABC9-43975400N15 from c...	486	LTR/ERVL	.	-	MANEA	MANEA	MANEA	489	0	496	491	0	0	0	0	0	1
asm|8334359	396	51.5	Primate	392	0	gb|AC233701.6| Homo sapiens BAC clone CH17-351M24 from chromosom...	0	-	.	-	RBFOX3	-	RBFOX3	392	0	396	0	0	0	0	0	0	1
asm|24534227	297	45.4	Primate	294	1e-164	gb|GU267011.1| Homo sapiens contig freeze2_12447 genomic sequence	94	LTR/ERVL-MaLR	.	-	MANEA	MANEA	MANEA	294	0	296	293	0	0	0	0	0	1
asm|2733239	297	39.7	Primate	259	1e-144	gb|AC244196.3| Homo sapiens BAC clone CH17-121M24 from chromosom...	112	LTR/ERVL-MaLR	MTRNR2L6	-	MTRNR2L6	MTRNR2L6	MTRNR2L6	289	0	297	294	1	0	0	1	0	1
asm|33035062	692	41.1	Primate	39	2e-10	ref|NG_034016.1| Homo sapiens RALBP1 associated Eps domain conta...	42	LTR/ERVL-MaLR	PDE3B	-	-	PDE3B	PDE3B	681	0	0	685	1	0	0	1	1	2
asm|33040355	395	47.9	Primate	112	8e-55	ref|XR_286490.1| PREDICTED: Macaca fascicularis uncharacterized ...	0	-	CCDC120	-	-	ZNF317	ZNF317	322	0	0	391	1	0	0	1	1	2
asm|15031360	296	30.7	Primate	23	0.31	emb|LL030847.1| Trichobilharzia regenti genome assembly T_regent...	0	-	ZPLD1	-	-	ZPLD1	ZPLD1	111	0	0	293	0	0	0	0	0	1
asm|3267929	492	31.9	Primate	467	0	emb|FP325310.4| Human DNA sequence from clone CH17-271F20 on chr...	0	-	.	-	MANEA	MANEA	MANEA	429	0	492	487	0	0	0	0	0	1
asm|598207	295	36.9	Primate	292	1e-163	gb|GU268174.1| Homo sapiens contig freeze2_402 genomic sequence	0	-	.	-	MANEA	MANEA	MANEA	292	0	295	292	0	0	1	0	1	2
asm|31556293	295	37.9	Primate	31	5e-06	gb|AC114493.3| Homo sapiens chromosome 1 clone RP11-336O20, comp...	33	LINE/L2	.	-	-	EIF5A	EIF5A	286	0	0	292	0	0	0	0	0	1
asm|11294483	490	40.6	Primate	454	0	gb|AC193195.3| Pan troglodytes BAC clone CH251-634H3 from chromo...	190	DNA/hAT-Charlie	BZW2	-	-	BZW2	BZW2	485	0	0	480	0	0	0	1	0	1
asm|33038341	686	38.4	Primate	610	0	ref|NG_033878.1| Homo sapiens dipeptidyl-peptidase 6 (DPP6), Ref...	18	Simple_repeat	DPP6	-	DPP6	DPP6	DPP6	678	0	686	679	1	0	0	2	0	1
asm|31815816	489	47.6	Primate	471	0	gb|GU268751.1| Homo sapiens contig freeze2_7898 genomic sequence	88	SINE/MIR	GTF2H1	-	-	GTF2H1	GTF2H1	480	0	0	484	0	0	0	1	1	2
asm|33038007	1173	46.4	Primate	1148	0	gb|AC232224.2| Homo sapiens FOSMID clone ABC8-41786000D24 from c...	0	-	ZNF43	-	-	ZNF568	ZNF568	1147	0	0	1161	1	0	0	1	1	2
asm|25855336	1368	43.2	Primate	791	0	gb|AC236778.3| Homo sapiens FOSMID clone ABC12-49287700K3 from c...	387	LTR/ERVL	.	-	-	EPT1	EPT1	1020	0	0	1354	0	0	0	0	0	1
asm|33040223	879	26.8	Primate	639	0	gb|GU267129.1| Homo sapiens contig freeze2_13377 genomic sequence	0	-	-	-	-	CTNND2	-	0	0	877	870	0	0	1	2	1	2
asm|14071817	390	38.4	Primate	386	0	emb|FP565344.2| Human DNA sequence from clone ABC13-49756300M17 ...	118	LINE/L2	.	-	SLITRK6	SLITRK6	SLITRK6	385	0	390	386	0	0	0	0	0	1
asm|33037966	390	47.9	Primate	386	0	emb|FO082810.4| Human DNA sequence from clone ABC13-48558800K15 ...	83	LINE/L2	-	-	CHST15	CHST15	CHST15	0	0	389	386	0	0	0	0	0	1
asm|15348037	1462	51	Primate	1441	0	gb|AC233701.6| Homo sapiens BAC clone CH17-351M24 from chromosom...	217	LINE/L1	.	-	RBFOX3	ENPP7	RBFOX3	1435	0	1460	1447	1	0	0	0	0	1
asm|33038495	389	32.4	Primate	366	0	emb|AJ277662.1| Homo sapiens partial TUB gene for tubby (mouse) ...	16	Simple_repeat	.	-	-	RIC3	-	385	0	0	383	1	0	0	1	1	2
asm|8616809	387	35.9	Primate	383	0	gb|AC245104.1| Homo sapiens FOSMID clone ABC24-1353G21 from chro...	289	LINE/L1	OR2V1	-	-	AP3S1	AP3S1	382	0	0	383	1	0	0	0	0	1
asm|31272819	580	36	Primate	526	0	gb|AC238893.3| Homo sapiens FOSMID clone ABC22-1574J16 from chro...	498	LINE/L1	.	-	INSR	INSR	INSR	571	0	579	574	0	0	0	0	0	1
asm|17132843	386	38.3	Primate	212	1e-115	gb|AC144899.1| Homo sapiens fosmid clone XXFOS-800385B1 from 7, ...	364	LINE/L1	2015-03-06	-	TMEM130	TMEM130	TMEM130	294	0	385	382	0	0	0	0	0	1
asm|22150142	482	34.6	Primate	109	6e-53	gb|AC151980.3| Mus musculus BAC clone RP24-83M3 from chromosome ...	0	-	WWOX	-	-	WWOX	WWOX	472	0	0	477	0	0	0	0	0	1
asm|33040511	289	36.6	Primate	239	1e-131	gb|AC145967.3| Pan troglodytes BAC clone RP43-17M21 from chromos...	102	DNA/TcMar-Tigger	PPP1R3A	-	-	PPP1R3A	PPP1R3A	284	0	0	286	0	0	0	0	0	1
asm|33038858	769	59.8	Primate	726	0	gb|JN854135.1| Homo sapiens chromosome 20 PCR sequence chr20:605...	0	-	.	-	C20orf166	C20orf166	C20orf166	744	0	769	761	2	0	0	1	0	1
asm|15780520	288	44.4	Primate	285	1e-159	gb|AC214824.3| Homo sapiens FOSMID clone ABC12-46669200K22 from ...	56	LTR/ERV1	LOC286238	-	-	LOC286238	LOC286238	285	0	0	285	1	0	0	1	1	2
asm|32995968	383	45.1	Primate	330	0	gb|AC199233.3| Pan troglodytes BAC clone CH251-679I17 from chrom...	185	LTR/ERVL-MaLR	MESP2	-	-	MESP2	MESP2	363	0	0	379	2	0	0	2	2	3
asm|32658344	478	55.2	Primate	445	0	gb|AC146112.3| Pan troglodytes BAC clone RP43-5H19 from chromoso...	62	SINE/Alu	ADAP1	-	-	ADAP1	ADAP1	462	0	0	473	1	0	0	0	0	1
asm|33041474	665	38	Primate	611	0	gb|AC246039.2| Homo sapiens BAC clone CH17-390L10 from chromosom...	34	Simple_repeat	MTRNR2L6	-	MTRNR2L6	MTRNR2L6	MTRNR2L6	656	0	665	658	0	0	0	0	0	1
asm|1430194	285	41.4	Primate	250	1e-138	ref|NG_033995.1| Homo sapiens MLX interacting protein (MLXIP), R...	28	Simple_repeat	.	-	MLXIP	-	MLXIP	282	0	284	0	0	0	0	0	0	1
asm|20322569	379	32.4	Primate	375	0	gb|AC245857.2| Homo sapiens FOSMID clone ABC9-43975400N15 from c...	147	DNA/hAT-Charlie	.	-	MANEA	MANEA	MANEA	368	0	379	375	0	0	0	0	0	1
asm|33041663	1609	37.7	Primate	1230	0	gb|AC245686.1| Homo sapiens FOSMID clone ABC13-47496400F10 from ...	98	LINE/L1	TMCO5A	-	-	SLITRK1	SLITRK1	1585	0	0	1592	1	0	0	0	0	1
asm|32199015	378	58.9	Primate	374	0	ref|NG_033919.1| Homo sapiens dedicator of cytokinesis 1 (DOCK1)...	0	-	.	-	DOCK1	DOCK1	DOCK1	374	0	378	335	0	0	0	2	0	1
asm|33041616	1606	40.7	Primate	1544	0	gb|AC231288.2| Homo sapiens FOSMID clone ABC7-42401800M15 from c...	135	LINE/L2	.	-	DNAH12	DNAH12	DNAH12	937	0	1606	1589	0	0	0	3	0	1
asm|33040412	377	31.5	Primate	373	0	gb|AC245855.2| Homo sapiens FOSMID clone ABC9-43978400B15 from c...	375	LINE/L1	.	-	MANEA	MANEA	MANEA	371	148	377	373	0	3	0	0	0	1
asm|33039008	377	42.7	Primate	65	9e-27	emb|CU928871.10| Pig DNA sequence from clone CH242-52A17 on chro...	88	LINE/L2	KLHL15	-	-	KLHL15	KLHL15	371	0	0	373	0	0	0	0	0	1
asm|33040792	376	38	Primate	363	0	gb|AC216096.5| Homo sapiens FOSMID clone ABC9-45923900H6 from ch...	91	LINE/L1	.	-	-	SMARCC1	SMARCC1	368	0	0	372	0	0	0	0	0	1
asm|31783301	470	35.5	Primate	437	0	gb|AC233719.2| Homo sapiens FOSMID clone ABC14-50126400G18 from ...	433	LINE/L1	.	-	-	NEGR1	NEGR1	464	0	0	465	1	0	0	0	0	1
asm|16044275	1128	45.3	Primate	841	0	gb|GU267811.1| Homo sapiens contig freeze2_2782 genomic sequence	129	LINE/L2	.	-	-	TEX29	TEX29	1092	0	0	1116	0	0	0	0	0	1
asm|20540348	282	31.9	Primate	279	1e-156	emb|FP325310.4| Human DNA sequence from clone CH17-271F20 on chr...	0	-	.	-	MANEA	MANEA	MANEA	279	0	282	279	0	0	0	0	0	1
asm|33040283	658	31	Primate	28	0.0008	ref|NG_016385.1| Homo sapiens RNA binding motif protein 41 (RBM4...	226	LINE/L1	.	-	-	VRK2	VRK2	135	0	0	651	0	0	0	0	0	1
asm|24430853	1033	34.2	Primate	786	0	gb|AC233754.2| Homo sapiens FOSMID clone ABC9-43854500L1 from ch...	115	DNA	.	-	TFAP2B	TFAP2B	TFAP2B	1022	0	1032	1020	0	0	0	0	0	1
asm|27843385	563	41.5	Primate	539	0	gb|AC233764.2| Homo sapiens FOSMID clone ABC11-47213600F20 from ...	100	LTR/ERV1	.	-	CD24	TRAPPC6A	CD24	556	0	563	557	0	0	0	0	0	1
asm|14401648	375	37.3	Primate	371	0	gb|AC213468.4| Homo sapiens FOSMID clone ABC10-44557200G7 from c...	154	LINE/L1	GPR39	-	-	GPR39	GPR39	371	0	0	368	0	0	0	0	0	1
asm|13332539	375	46.4	Primate	362	0	emb|FO393436.2| Human DNA sequence from clone WI2-402P18 on chro...	0	-	.	-	CD24	TRAPPC6A	CD24	359	0	375	371	0	0	0	1	0	1
asm|24866552	937	34.2	Primate	333	0	gb|GU266889.1| Homo sapiens contig freeze2_111 genomic sequence	43	Simple_repeat	C17orf112	-	-	C17orf112	C17orf112	924	0	0	927	1	0	0	1	1	2
asm|2583968	281	33.4	Primate	278	1e-155	gb|GU268491.1| Homo sapiens contig freeze2_6450 genomic sequence	0	-	-	-	MANEA	MANEA	MANEA	0	0	281	278	0	0	0	0	0	1
asm|8078958	281	41.6	Primate	269	1e-150	gb|AC234063.4| Homo sapiens BAC clone RP11-281H18 from chromosom...	114	LINE/L2	PECAM1	-	PECAM1	PECAM1	PECAM1	278	0	281	278	0	0	0	0	0	1
asm|6852034	281	30.6	Primate	219	1e-119	gb|AC245848.2| Homo sapiens FOSMID clone ABC9-43935700H15 from c...	112	LINE/L1	.	-	CD24	TRAPPC6A	CD24	277	0	280	278	1	0	0	0	0	1
asm|33042634	655	53.1	Primate	24	0.18	ref|NG_013337.1| Homo sapiens amyloid beta (A4) precursor protei...	86	LTR/ERVL-MaLR	-	-	-	GRIN2D	GRIN2D	0	0	0	648	0	0	0	1	1	2
asm|29703680	1122	42.2	Primate	1087	0	gb|AC203640.2| Homo sapiens FOSMID clone ABC10-45527300K20 from ...	46	DNA/TcMar-Mariner	.	-	C21orf62	C21orf62	C21orf62	1099	0	1121	1110	0	0	0	1	0	1
asm|11316071	560	37.3	Primate	451	0	gb|GU267999.1| Homo sapiens contig freeze2_3248 genomic sequence	162	DNA/hAT-Charlie	.	-	-	YBX2	-	554	0	0	489	0	0	0	0	0	1
asm|12363934	280	46.4	Primate	277	1e-154	gb|AC208103.3| Homo sapiens FOSMID clone ABC9-41287000M7 from ch...	195	DNA/hAT-Tip100	.	-	-	EEFSEC	EEFSEC	267	0	0	277	0	0	0	0	0	1
asm|33040568	746	42	Primate	695	0	emb|FP565324.3| Human DNA sequence from clone ABC13-47488600E17 ...	46	SINE/Alu	.	-	RASA3	-	RASA3	731	0	746	738	1	0	0	1	0	1
asm|2763266	1397	30.7	Primate	39	4e-10	emb|AL139123.15| Human DNA sequence from clone RP11-500G10 on ch...	553	LINE/L1	CTAGE5	-	-	GLRX3	GLRX3	1376	0	0	1382	3	0	0	2	2	3
asm|33042326	465	41.5	Primate	461	0	gb|AC188622.2| Homo sapiens chromosome X clone WI2-2886P14, comp...	0	-	.	-	DHRSX	DHRSX	DHRSX	456	0	465	460	0	0	0	0	0	1
asm|33041185	837	47	Primate	762	0	gb|AC233701.6| Homo sapiens BAC clone CH17-351M24 from chromosom...	325	LTR/ERVL	.	-	RBFOX3	ENPP7	RBFOX3	823	0	837	828	0	0	0	0	0	1
asm|8896086	279	49.1	Primate	262	1e-145	gb|AC209007.3| Homo sapiens FOSMID clone ABC9-41296000J2 from ch...	65	LTR/ERV1	TINAGL1	-	SERINC2	SERINC2	SERINC2	273	0	279	276	1	0	0	0	0	1
asm|33039103	829	44.3	Primate	817	0	gb|AC233701.6| Homo sapiens BAC clone CH17-351M24 from chromosom...	56	SINE/MIR	.	-	RBFOX3	ENPP7	RBFOX3	813	0	828	820	0	0	0	0	0	1
asm|33042119	1842	37.8	Primate	1158	0	emb|FO393434.3| Human DNA sequence from clone WI2-2207K4 on chro...	30	Simple_repeat	HS3ST4	-	CD24	TRAPPC6A	CD24	1822	0	1842	1812	1	0	1	3	1	2
asm|16019011	276	42	Primate	269	1e-150	gb|AC208170.4| Homo sapiens FOSMID clone ABC9-45484000L12 from c...	0	-	.	-	NOSTRIN	-	NOSTRIN	273	0	275	0	0	0	0	0	0	1
asm|5393227	276	35.5	Primate	261	1e-145	gb|AC191941.3| Pan troglodytes BAC clone CH251-384C22 from chrom...	254	LINE/L1	-	-	-	BCL2L1	BCL2L1	0	0	0	273	0	0	0	0	0	1
asm|23348741	276	39.8	Primate	191	1e-102	gb|AC198435.4| MACACA MULATTA BAC clone CH250-163A12 from chromo...	233	LINE/L1	ROBO1	-	-	BRI3BP	BRI3BP	258	0	0	273	0	0	0	0	0	1
asm|8391766	735	33.8	Primate	728	0	gb|AC245855.2| Homo sapiens FOSMID clone ABC9-43978400B15 from c...	377	DNA/TcMar-Tigger	.	-	MANEA	MANEA	MANEA	727	0	735	724	0	0	0	0	0	1
asm|33041265	367	42.5	Primate	364	0	gb|GU268566.1| Homo sapiens contig freeze2_699 genomic sequence	0	-	DEFB125	-	DEFB125	-	DEFB125	363	0	367	360	0	0	0	0	0	1
asm|21748470	366	36	Primate	57	5e-22	ref|NG_012566.2| Homo sapiens interleukin 1 receptor accessory p...	64	LINE/L1	SLC31A2	-	-	RGS3	RGS3	350	0	0	362	1	0	0	1	1	2
asm|33039771	1003	44.6	Primate	966	0	gb|AC226499.2| Homo sapiens FOSMID clone ABC11-47188800H7 from c...	71	LTR/ERV1	.	-	TCP10	-	TCP10	992	0	1002	979	2	0	0	2	0	1
asm|33038859	1729	40.8	Primate	1659	0	gb|AC221035.4| Homo sapiens FOSMID clone ABC12-47954900M11 from ...	73	LINE/L1	.	-	-	CTAGE1	CTAGE1	1098	0	0	1710	0	0	0	1	1	2
asm|21001254	364	34.3	Primate	336	0	gb|AC234852.4| Homo sapiens FOSMID clone ABC8-41113200H15 from c...	44	SINE/Alu	.	-	-	ERC1	-	360	0	0	358	0	0	0	0	0	1
asm|1622451	272	47.7	Primate	269	1e-150	gb|GU267209.1| Homo sapiens contig freeze2_14119 genomic sequence	79	DNA/hAT-Tip100	.	-	-	-	-	269	0	0	0	0	0	0	0	0	1
asm|18526078	1269	55.7	Primate	39	4e-10	ref|XR_251017.1| PREDICTED: Homo sapiens uncharacterized LOC1019...	0	-	TRAPPC12	-	-	TRAPPC12	TRAPPC12	1223	0	0	1255	0	0	0	0	0	1
asm|13433925	453	37.9	Primate	449	0	gb|AC231610.2| Homo sapiens FOSMID clone ABC12-49116600M4 from c...	401	DNA/hAT-Blackjack	.	-	-	FAM171A1	FAM171A1	447	0	0	448	0	0	0	0	0	1
asm|33039554	633	37.2	Primate	390	0	gb|GU267550.1| Homo sapiens contig freeze2_2129 genomic sequence	90	LINE/L2	.	-	-	NABP2	NABP2	605	0	0	626	0	0	0	0	0	1
asm|26413735	271	40.2	Primate	268	1e-149	gb|AC245101.1| Homo sapiens FOSMID clone ABC24-1721B4 from chrom...	224	LTR/ERV1	FGF10	-	AADACL2	AADACL2	AADACL2	264	0	271	268	0	0	0	0	0	1
asm|11435888	271	39.4	Primate	226	1e-123	gb|AC245101.1| Homo sapiens FOSMID clone ABC24-1721B4 from chrom...	238	LINE/L1	FGF10	-	AADACL2	AADACL2	AADACL2	263	0	271	268	1	0	0	0	0	1
asm|33032216	451	37.4	Primate	384	0	gb|AC209232.3| Homo sapiens FOSMID clone ABC9-46008800D8 from ch...	77	SINE/Alu	.	-	-	HNRNPR	-	446	0	0	446	0	0	0	0	0	1
asm|3163334	901	44.5	Primate	893	0	gb|AC006571.12|AC006571 Homo sapiens, clone hRPK.23_A_1, complet...	429	LINE/L2	.	-	-	ATP5F1	ATP5F1	881	0	0	891	0	0	0	0	0	1
asm|33039358	450	35.5	Primate	446	0	gb|AC222569.2| Homo sapiens FOSMID clone ABC10-44488300O13 from ...	274	LINE/L2	.	-	-	CTNND2	-	352	0	450	445	1	0	0	1	0	1
asm|2747160	1527	53.3	Primate	517	0	gb|GU266969.1| Homo sapiens contig freeze2_11988 genomic sequence	0	-	.	-	SOX1	SOX1	SOX1	1510	0	1527	665	0	0	0	1	0	1
asm|11394020	449	31.6	Primate	424	0	gb|GU268690.1| Homo sapiens contig freeze2_7656 genomic sequence	0	-	H1FNT	-	MANEA	MANEA	MANEA	444	0	448	444	0	0	0	0	0	1
asm|20209003	359	52.9	Primate	356	0	gb|AC018688.9| Homo sapiens BAC clone RP11-462H3 from UL, comple...	0	-	-	-	DEFB115	ANKRD20A1	DEFB115	0	0	359	355	0	0	0	0	0	1
asm|12263516	269	52.4	Primate	266	1e-148	gb|GU267824.1| Homo sapiens contig freeze2_2836 genomic sequence	0	-	.	-	MEGF11	MEGF11	MEGF11	265	0	269	266	0	0	0	0	0	1
asm|8282623	717	52.9	Primate	681	0	gb|AC217018.3| Homo sapiens FOSMID clone ABC11-49495200J4 from c...	135	SINE/MIR	.	-	TMEM130	TMEM130	TMEM130	692	0	716	709	2	0	0	1	0	1
asm|33041529	806	40.1	Primate	63	3e-25	ref|NG_008875.1| Homo sapiens gephyrin (GPHN), RefSeqGene on chr...	562	DNA/TcMar-Tigger	GMDS	-	-	GMDS	GMDS	789	0	0	797	0	0	0	1	1	2
asm|27906855	358	34.3	Primate	39	1e-10	gb|AC195298.3| Pan troglodytes BAC clone CH251-168F22 from chrom...	306	LINE/L1	PRR11	-	-	SPRY1	SPRY1	352	0	0	354	0	0	0	0	0	1
asm|33038450	983	48.1	Primate	936	0	gb|AC217059.2| Homo sapiens FOSMID clone ABC11-49636800O3 from c...	94	SINE/MIR	RBFOX2	-	APOL5	APOL5	APOL5	962	0	980	972	2	0	0	2	0	1
asm|18224922	268	42.9	Primate	78	1e-34	dbj|AP005714.3| Homo sapiens genomic DNA, chromosome 8q24, clone...	101	Simple_repeat	ADCY8	-	-	-	ADCY8	265	0	0	0	1	0	0	0	1	2
asm|22003049	357	48.1	Primate	354	0	gb|AC244196.3| Homo sapiens BAC clone CH17-121M24 from chromosom...	57	LTR/ERVL-MaLR	MTRNR2L6	-	MTRNR2L6	MTRNR2L6	MTRNR2L6	353	0	357	351	0	0	0	0	0	1
asm|33038017	713	47.1	Primate	693	0	gb|AC245848.2| Homo sapiens FOSMID clone ABC9-43935700H15 from c...	149	LTR/ERV1	.	-	CD24	TRAPPC6A	CD24	506	0	697	705	1	0	1	1	1	2
asm|6442883	267	37	Primate	107	5e-52	gb|AC215984.2| MACACA MULATTA BAC clone CH250-236M6 from chromos...	266	Satellite/centr	-	-	ZNF727P	-	ZNF727P	0	0	265	264	0	0	0	0	0	1
asm|33040477	1156	37.6	Primate	1045	0	gb|GU268366.1| Homo sapiens contig freeze2_5817 genomic sequence	36	Simple_repeat	ZNF250	-	-	ZNF529	ZNF529	835	0	0	1143	1	0	0	0	0	1
asm|26497300	622	41.9	Primate	612	0	gb|AC244196.3| Homo sapiens BAC clone CH17-121M24 from chromosom...	0	-	MTRNR2L6	-	MTRNR2L6	MTRNR2L6	MTRNR2L6	615	0	621	610	0	0	0	1	0	1
asm|7298716	710	49.2	Primate	703	0	emb|AL138798.11| Human DNA sequence from clone RP1-82G18 on chro...	227	SINE/MIR	.	-	-	PADI3	PADI3	700	0	0	702	0	0	0	0	0	1
asm|33042755	798	43.9	Primate	761	0	gb|AC006571.12|AC006571 Homo sapiens, clone hRPK.23_A_1, complet...	222	LINE/L2	.	-	-	ATP5F1	ATP5F1	784	0	0	789	1	0	0	2	2	3
asm|28779112	266	32.7	Primate	158	5e-83	gb|AC232304.3| Homo sapiens FOSMID clone ABC7-40624000J13 from c...	0	-	-	-	DNAH12	DNAH12	DNAH12	0	0	266	263	0	0	0	1	0	1
asm|28679269	266	33.8	Primate	89	3e-41	gb|AC240256.3| Homo sapiens FOSMID clone ABC27-224J14 from chrom...	102	SINE/Alu	RABGEF1	-	-	RABGEF1	RABGEF1	263	0	0	262	0	0	0	0	0	1
asm|33038621	708	27.2	Primate	34	2e-07	gb|AC092608.2| Homo sapiens BAC clone RP11-154F14 from 4, comple...	85	LINE/L1	PDGFC	-	-	PDGFC	PDGFC	691	0	0	700	1	0	0	1	1	2
asm|8299328	619	42.8	Primate	589	0	gb|AC210886.2| Homo sapiens FOSMID clone ABC9-46009800P16 from c...	157	LINE/L1	-	-	-	ACTR3	ACTR3	0	0	0	612	0	0	0	0	0	1
asm|9197750	618	34.3	Primate	589	0	gb|AC239612.3| Homo sapiens BAC clone RP11-654L23 from chromosom...	23	Simple_repeat	MTRNR2L6	-	MTRNR2L6	MTRNR2L6	MTRNR2L6	611	0	618	608	2	0	0	0	0	1
asm|33038376	794	28.9	Primate	739	0	emb|FP325310.4| Human DNA sequence from clone CH17-271F20 on chr...	0	-	LGR4	-	MANEA	MANEA	MANEA	420	0	794	785	0	0	0	1	0	1
asm|6218007	441	56	Primate	230	1e-126	gb|GU267949.1| Homo sapiens contig freeze2_315 genomic sequence	70	Simple_repeat	GALNT18	-	-	GALNT18	GALNT18	436	0	0	432	0	0	0	0	0	1
asm|31673783	264	59.4	Primate	261	1e-145	gb|AC188786.1| Homo sapiens chromosome 13 clone WI2-2182D8, comp...	0	-	.	-	-	-	-	258	0	0	261	0	0	0	0	0	1
asm|28761475	263	47.5	Primate	260	1e-144	gb|AC238894.3| Homo sapiens FOSMID clone ABC22-2602C16 from chro...	0	-	IQSEC3	-	IQSEC3	IQSEC3	IQSEC3	260	0	263	251	0	0	0	0	0	1
asm|30758882	438	27.8	Primate	405	0	gb|AC231982.2| Homo sapiens FOSMID clone ABC8-718040A12 from chr...	67	SINE/Alu	.	-	DSEL	DSEL	DSEL	433	0	438	429	0	0	0	0	0	1
asm|33043041	1489	30.7	Primate	973	0	gb|AC153811.1| Homo sapiens chromosome 5 clone fa0925, complete ...	330	LINE/L1	ARRDC3	-	ARRDC3	ARRDC3	ARRDC3	1454	0	1487	1472	3	0	0	4	0	1
asm|1247243	1576	37.6	Primate	1461	0	gb|AC226499.2| Homo sapiens FOSMID clone ABC11-47188800H7 from c...	342	LINE/L1	.	-	TCP10	-	TCP10	1558	0	1573	1544	0	0	0	0	0	1
asm|11540527	349	34.9	Primate	346	0	gb|AC244196.3| Homo sapiens BAC clone CH17-121M24 from chromosom...	80	DNA/TcMar-Tigger	MTRNR2L6	-	MTRNR2L6	MTRNR2L6	MTRNR2L6	345	0	349	344	0	0	0	0	0	1
asm|1617783	261	47.5	Primate	258	1e-143	gb|AC233701.6| Homo sapiens BAC clone CH17-351M24 from chromosom...	120	SINE/MIR	.	-	RBFOX3	ENPP7	RBFOX3	258	0	261	257	0	0	0	0	0	1
asm|32166263	261	47.1	Primate	258	1e-143	emb|AL138798.11| Human DNA sequence from clone RP1-82G18 on chro...	239	LTR/ERVL-MaLR	.	-	-	PADI3	-	258	0	0	257	0	0	0	0	0	1
asm|20343234	261	29.8	Primate	26	0.004	ref|XM_004467875.1| PREDICTED: Dasypus novemcinctus leukocyte sp...	136	LINE/L1	-	-	-	UBXN8	UBXN8	0	0	0	258	0	0	0	0	0	1
asm|19257659	260	38	Primate	253	1e-140	gb|AC222569.2| Homo sapiens FOSMID clone ABC10-44488300O13 from ...	0	-	-	-	-	CTNND2	-	0	0	259	257	0	0	0	2	0	1
asm|1757950	432	54.8	Primate	24	0.12	ref|NG_030444.1| Homo sapiens hepatitis A virus cellular recepto...	0	-	DHRS3	-	-	DHRS3	DHRS3	422	0	0	427	0	0	0	0	0	1
asm|5987804	775	29.5	Primate	295	1e-165	gb|AC187651.1| Homo sapiens chromosome 6 clone WI2-1086D10, comp...	0	-	.	-	MANEA	MANEA	MANEA	766	0	773	765	0	0	0	0	0	1
asm|20574547	258	43	Primate	24	0.068	gb|CP003959.1| Serratia marcescens WW4, complete genome	0	-	KIZ	-	-	KIZ	KIZ	255	0	0	250	0	0	0	0	0	1
asm|33042531	1546	33.6	Primate	801	0	gb|GU267878.1| Homo sapiens contig freeze2_2979 genomic sequence	236	SINE/MIR	PABPC1	-	-	PABPC1	PABPC1	1265	0	0	1528	1	0	0	2	2	3
asm|33033345	1631	33	Primate	732	0	gb|AC232304.3| Homo sapiens FOSMID clone ABC7-40624000J13 from c...	649	LINE/L1	.	-	DNAH12	DNAH12	DNAH12	1026	0	1630	1612	0	0	1	0	1	2
asm|12049142	944	56.1	Primate	905	0	gb|AC233701.6| Homo sapiens BAC clone CH17-351M24 from chromosom...	28	Simple_repeat	TLK2	-	RBFOX3	ENPP7	RBFOX3	539	0	944	933	0	0	0	0	0	1
asm|970037	343	40.2	Primate	340	0	gb|AC226171.3| Homo sapiens FOSMID clone ABC9-43904600C6 from ch...	321	LINE/L1	APBB1IP	-	PTCHD3	FAM210B	PTCHD3	335	0	343	339	1	0	0	0	0	1
asm|20234642	257	44.7	Primate	251	1e-138	gb|AC018688.9| Homo sapiens BAC clone RP11-462H3 from UL, comple...	147	SINE/MIR	-	-	DEFB115	ANKRD20A1	DEFB115	0	0	256	254	0	0	0	0	0	1
asm|898901	428	39	Primate	415	0	emb|FP885534.9| Human DNA sequence from clone RP11-687L3 on chro...	99	DNA/hAT-Tip100	.	-	CD24	CD24	CD24	423	0	428	417	1	0	0	1	0	1
asm|33040661	342	46.1	Primate	306	1e-172	emb|BX649237.1| Human DNA sequence from clone WI2-1764G9 on chro...	0	-	APBB1IP	-	PTCHD3	FAM210B	PTCHD3	331	0	342	338	0	0	1	0	1	2
asm|6211427	1793	41.9	Primate	1246	0	gb|AC204248.4| Rhesus Macaque BAC CH250-459I11 () complete sequence	35	Simple_repeat	.	-	-	NFIA	NFIA	1686	0	0	1772	1	0	0	1	1	2
asm|1969991	256	56.2	Primate	253	1e-140	gb|AC242854.3| Homo sapiens FOSMID clone ABC12-49282900B12 from ...	0	-	.	-	-	LIMS3L	-	253	0	0	252	0	0	0	0	0	1
asm|8314366	256	34.3	Primate	230	1e-126	emb|FP565171.2| Human DNA sequence from clone ABC11-4932300O16 o...	23	Simple_repeat	.	-	PPP2R2D	PPP2R2D	PPP2R2D	250	0	256	253	0	0	1	0	1	2
asm|16542264	512	39.2	Primate	28	0.0006	emb|LN590706.1| Cyprinus carpio genome assembly common carp geno...	57	LTR/ERVL-MaLR	KIZ	-	-	KIZ	KIZ	490	0	0	506	1	0	0	0	0	1
asm|21520161	853	45	Primate	816	0	gb|AC207981.3| Homo sapiens FOSMID clone ABC9-43837900D12 from c...	174	LINE/L1	.	-	TMEM50B	TMEM50B	TMEM50B	842	0	851	843	2	0	0	0	0	1
asm|13099467	341	67.4	Primate	338	0	gb|JN854136.1| Homo sapiens chromosome 20 PCR sequence chr20:606...	0	-	.	-	SLCO4A1	-	SLCO4A1	332	0	341	337	0	0	0	0	0	1
asm|29744232	341	40.1	Primate	338	0	gb|AC245855.2| Homo sapiens FOSMID clone ABC9-43978400B15 from c...	338	LTR/ERV1	-	-	MANEA	MANEA	MANEA	0	0	341	337	0	0	0	1	0	1
asm|33032625	937	29.1	Primate	831	0	gb|AC245258.1| Homo sapiens FOSMID clone COR2A-DD0002JMVNU_L7 fr...	26	Simple_repeat	TMEM108	-	-	SLITRK1	SLITRK1	372	0	0	926	3	0	0	1	1	2
asm|22694938	1448	43	Primate	953	0	gb|GU267171.1| Homo sapiens contig freeze2_13829 genomic sequence	152	DNA/TcMar-Tigger	VAPB	-	-	VAPB	VAPB	1425	0	0	1431	0	0	0	0	0	1
asm|9396458	255	36.8	Primate	171	8e-91	gb|AC209199.3| Homo sapiens FOSMID clone ABC10-44484200A15 from ...	174	LINE/L1	.	-	-	RNF222	RNF222	250	0	0	252	0	0	0	0	0	1
asm|2506536	339	43.6	Primate	332	0	gb|AC188622.2| Homo sapiens chromosome X clone WI2-2886P14, comp...	0	-	.	-	DHRSX	DHRSX	DHRSX	335	0	338	335	1	0	0	0	0	1
asm|28068363	254	36.6	Primate	144	1e-74	gb|AC198460.3| MACACA MULATTA BAC clone CH250-130L7 from chromos...	171	DNA/TcMar-Tigger	RPS6	-	-	RPS6	RPS6	251	0	0	251	1	0	0	1	1	2
asm|16938964	677	36.9	Primate	669	0	gb|AC241491.1| Homo sapiens FOSMID clone ABC13-47601800J13 from ...	20	Simple_repeat	.	-	-	SGOL1	-	630	0	675	669	0	0	0	0	0	1
asm|31435066	338	33.7	Primate	335	0	gb|AC231988.2| Homo sapiens FOSMID clone ABC7-42509700P1 from ch...	61	SINE/MIR	.	-	DSEL	DSEL	DSEL	334	0	338	334	0	0	0	0	0	1
asm|33039295	1098	27.8	Primate	1042	0	emb|FP325310.4| Human DNA sequence from clone CH17-271F20 on chr...	0	-	.	-	MANEA	MANEA	MANEA	385	0	1097	1085	0	0	0	0	0	1
asm|5091484	759	41.7	Primate	388	0	gb|AC238893.3| Homo sapiens FOSMID clone ABC22-1574J16 from chro...	58	LINE/L2	.	-	INSR	INSR	INSR	742	0	758	750	0	0	0	0	0	1
asm|33040928	590	62	Primate	585	0	emb|BX649376.3| Human DNA sequence from clone WI2-594J16 on chro...	0	-	ANKRD26	-	PTCHD3	FAM210B	PTCHD3	574	0	590	583	0	0	0	0	0	1
asm|33040321	420	29.5	Primate	343	0	emb|FP325310.4| Human DNA sequence from clone CH17-271F20 on chr...	0	-	.	-	MANEA	MANEA	MANEA	389	0	420	415	1	0	0	1	0	1
asm|19812948	252	37.3	Primate	229	1e-125	gb|AC216120.4| Homo sapiens FOSMID clone ABC11-48241800F18 from ...	73	LINE/L2	MED18	-	-	PHACTR4	PHACTR4	231	0	0	249	0	0	0	0	0	1
asm|29851085	252	28.1	Primate	78	1e-34	gb|AC238893.3| Homo sapiens FOSMID clone ABC22-1574J16 from chro...	95	Simple_repeat	.	-	INSR	INSR	INSR	249	0	251	247	1	0	0	1	0	1
asm|30695050	504	39	Primate	52	7e-19	emb|CU462990.2| RP43-40C9, complete sequence	264	LINE/L1	LRRN4	-	-	LRRN4	LRRN4	493	0	0	498	1	0	0	2	2	3
asm|33033996	252	25	Primate	24	0.067	emb|CU469363.8| Zebrafish DNA sequence from clone DKEY-197C14 in...	47	Simple_repeat	-	-	-	TMEM68	TMEM68	0	0	0	249	0	0	0	0	0	1
asm|33037809	671	54.2	Primate	24	0.19	gb|GQ185112.1| Agkistrodon contortrix clone E33DIFJ02FSM7K micro...	602	LTR/ERVL	.	-	-	TEX29	TEX29	659	0	0	663	0	0	0	0	0	1
asm|15700901	419	34.3	Primate	231	1e-126	gb|AC245848.2| Homo sapiens FOSMID clone ABC9-43935700H15 from c...	270	LINE/L1	HYKK	-	CD24	TRAPPC6A	CD24	409	0	419	414	2	0	1	3	1	2
asm|1388817	419	28.4	Primate	182	4e-97	emb|FP325310.4| Human DNA sequence from clone CH17-271F20 on chr...	402	LINE/L1	ZNF37A	-	MANEA	-	MANEA	414	0	419	0	2	0	0	0	0	1
asm|25481730	586	37.2	Primate	542	0	gb|GU267544.1| Homo sapiens contig freeze2_2088 genomic sequence	17	Simple_repeat	.	-	-	HNRNPR	HNRNPR	575	0	0	579	1	0	0	0	0	1
asm|33038167	586	44.7	Primate	564	0	gb|GU267182.1| Homo sapiens contig freeze2_13906 genomic sequence	58	LINE/L2	NUTM1	-	-	NUTM1	NUTM1	579	0	0	579	0	0	0	1	0	1
asm|18672408	251	49.4	Primate	249	1e-137	gb|GU267716.1| Homo sapiens contig freeze2_2484 genomic sequence	247	LINE/L2	MEGF11	-	MEGF11	MEGF11	MEGF11	233	0	250	248	0	0	0	1	0	1
asm|28113259	334	30.2	Primate	315	1e-177	gb|AC146508.3| Pan troglodytes BAC clone RP43-172A15 from chromo...	0	-	TPK1	-	-	TPK1	TPK1	328	0	0	330	0	0	0	0	0	1
asm|33040391	334	49.7	Primate	23	0.36	emb|HG975523.1| Solanum lycopersicum chromosome ch11, complete g...	0	-	NUTM1	-	-	NUTM1	NUTM1	329	0	0	330	0	0	0	1	1	2
asm|21577244	333	41.1	Primate	291	1e-163	gb|AC217018.3| Homo sapiens FOSMID clone ABC11-49495200J4 from c...	17	Simple_repeat	-	-	TMEM130	TMEM130	TMEM130	0	0	333	329	0	0	0	0	0	1
asm|21375923	333	33.3	Primate	229	1e-125	emb|FO704554.1| Human DNA sequence from clone ABC14-50077400H20 ...	140	LINE/L1	DEFB125	-	DEFB125	-	DEFB125	329	0	333	328	0	0	0	0	0	1
asm|33038398	499	38.7	Primate	422	0	gb|AC232307.2| Homo sapiens FOSMID clone ABC7-42749900J23 from c...	0	-	.	-	CBLN4	CBLN4	CBLN4	484	0	497	493	1	0	1	2	1	2
asm|19063434	415	48.1	Primate	411	0	gb|AC245184.1| Homo sapiens FOSMID clone ABC24-760P22 from chrom...	0	-	OR5P3	-	OR5P3	OR5P3	OR5P3	410	0	415	409	0	0	0	0	0	1
asm|21571658	497	57.9	Primate	59	5e-23	emb|FP325335.1| Human DNA sequence from clone RP5-889J22 on chro...	0	-	MFNG	-	-	MFNG	MFNG	485	0	0	491	0	0	0	0	0	1
asm|9220405	745	49.9	Primate	722	0	gb|AC188786.1| Homo sapiens chromosome 13 clone WI2-2182D8, comp...	176	LINE/L1	.	-	-	-	-	730	0	0	736	0	0	0	0	0	1
asm|33033105	248	30.6	Primate	144	1e-74	gb|AC223431.3| Homo sapiens FOSMID clone ABC9-44019700C24 from c...	55	Low_complexity	GMDS	-	-	CREBL2	GMDS	245	0	0	240	0	0	0	0	0	1
asm|28179636	247	28.7	Primate	245	1e-135	gb|GU266836.1| Homo sapiens contig freeze2_10615 genomic sequence	37	Simple_repeat	.	-	MANEA	MANEA	MANEA	238	0	247	244	0	0	0	0	0	1
asm|33040241	1399	44.8	Primate	1235	0	gb|AC188622.2| Homo sapiens chromosome X clone WI2-2886P14, comp...	242	LINE/L1	.	-	DHRSX	DHRSX	DHRSX	1370	0	1397	1382	2	0	0	0	0	1
asm|33040459	329	25.5	Primate	326	0	gb|AC245855.2| Homo sapiens FOSMID clone ABC9-43978400B15 from c...	0	-	.	-	MANEA	MANEA	MANEA	102	0	329	325	0	0	0	1	0	1
asm|33038301	493	63.6	Primate	488	0	emb|FP326719.4| Human DNA sequence from clone WI2-2610K16 on chr...	0	-	MGC50722	-	MGC50722	MGC50722	MGC50722	487	0	493	484	0	0	0	0	0	1
asm|28668359	657	33.1	Primate	622	0	gb|AC242393.1| Homo sapiens FOSMID clone ABC13-47642700J5 from c...	228	LINE/L1	.	-	-	SLC39A11	-	649	0	0	645	0	0	0	0	0	1
asm|13486595	1231	39.4	Primate	1191	0	gb|AC243774.1| Homo sapiens FOSMID clone ABC27-711I14 from chrom...	220	LTR/Gypsy?	.	-	-	DUSP27	DUSP27	612	0	0	1216	0	0	0	0	0	1
asm|11410078	328	55.4	Primate	325	0	emb|FO393434.3| Human DNA sequence from clone WI2-2207K4 on chro...	0	-	.	-	CD24	TRAPPC6A	CD24	324	0	328	320	0	0	0	0	0	1
asm|1589809	246	43.4	Primate	244	1e-134	gb|AC245259.1| Homo sapiens FOSMID clone COR2A-DD0002TIJNU_L15 f...	152	LINE/L1	ADRA1D	-	-	ADRA1D	ADRA1D	243	0	0	243	0	0	0	0	0	1
asm|26283130	574	41.6	Primate	42	3e-12	gb|AC010260.7| Homo sapiens chromosome 5 clone CTC-458I2, comple...	240	LTR/ERVL	SERINC5	-	-	SERINC5	SERINC5	560	0	0	567	1	0	0	0	0	1
asm|16056153	246	39.4	Primate	27	0.001	emb|AL021398.1| Human DNA sequence from clone RP5-964D12 on chro...	148	DNA/hAT-Charlie	NFATC3	-	-	NFATC3	NFATC3	242	0	0	243	0	0	0	0	0	1
asm|30990084	819	33.6	Primate	791	0	gb|AC245625.1| Homo sapiens FOSMID clone ABC14-50149200E8 from c...	0	-	RPS29	-	RPS29	ZFP42	RPS29	806	0	818	809	1	0	0	2	0	1
asm|33033957	490	36.3	Primate	456	0	gb|AC216085.3| Pan troglodytes BAC clone CH251-723H18 from chrom...	0	-	COPG2	-	COPG2	COPG2	COPG2	484	0	490	483	0	0	0	0	0	1
asm|31586203	490	42	Primate	485	0	gb|AC196515.1| Homo sapiens chromosome 8 clone WI2-1526M3, compl...	410	LINE/L2	KCNMB4	-	-	GSDMC	KCNMB4	484	0	0	484	1	0	0	1	1	2
asm|1697744	245	56.7	Primate	243	1e-134	gb|GU268014.1| Homo sapiens contig freeze2_3300 genomic sequence	0	-	.	-	GADD45G	GADD45G	GADD45G	241	0	245	242	0	0	0	0	0	1
asm|28223465	245	53	Primate	243	1e-134	gb|AC208152.3| Homo sapiens FOSMID clone ABC9-43938200G13 from c...	244	LTR/ERV1	.	-	-	SI	-	242	0	0	241	0	0	0	0	0	1
asm|14937236	244	53.6	Primate	242	1e-133	emb|FP700125.4| Human DNA sequence from clone ABC8-42071800F13 o...	33	Simple_repeat	.	-	TOMM20	TOMM20	TOMM20	241	0	244	241	0	0	0	0	0	1
asm|33039976	569	27.4	Primate	483	0	gb|AC231288.2| Homo sapiens FOSMID clone ABC7-42401800M15 from c...	262	LINE/L1	.	-	DNAH12	DNAH12	DNAH12	319	0	567	562	0	0	0	0	0	1
asm|10422950	406	40.1	Primate	29	0.0001	gb|AC021956.8| Homo sapiens chromosome 11, clone RP11-447I3, com...	100	SINE/MIR	.	-	-	PTRF	PTRF	397	0	0	401	1	0	0	1	1	2
asm|3127329	324	37.3	Primate	321	0	emb|FP671131.2| Human DNA sequence from clone ABC10-44560800J4 o...	127	LINE/L2	-	-	GADD45G	OR1C1	GADD45G	0	0	324	320	0	0	0	0	0	1
asm|4742279	243	32	Primate	229	1e-125	gb|AC222569.2| Homo sapiens FOSMID clone ABC10-44488300O13 from ...	123	LINE/L1	.	-	-	CTNND2	-	240	0	240	239	0	0	0	0	0	1
asm|10324665	405	51.6	Primate	29	0.0001	emb|CT009542.22| Pig DNA sequence from clone CH242-272H8 on chro...	370	LINE/L2	AARS2	-	-	AARS2	AARS2	400	0	0	400	0	0	0	0	0	1
asm|3723789	242	49.5	Primate	240	1e-132	gb|AC208169.3| Homo sapiens FOSMID clone ABC9-43950200L10 from c...	213	LINE/L1	-	-	-	-	-	0	0	0	239	0	0	0	0	0	1
asm|3793450	242	41.3	Primate	204	1e-110	gb|GU267864.1| Homo sapiens contig freeze2_29516 genomic sequence	0	-	CCDC179	-	-	CCDC179	CCDC179	236	0	0	239	0	0	0	0	0	1
asm|18516512	887	45.7	Primate	879	0	gb|AC244196.3| Homo sapiens BAC clone CH17-121M24 from chromosom...	165	LINE/L2	MTRNR2L6	-	MTRNR2L6	MTRNR2L6	MTRNR2L6	871	0	887	876	0	0	0	0	0	1
asm|33041241	402	39.8	Primate	394	0	gb|AC239612.3| Homo sapiens BAC clone RP11-654L23 from chromosom...	72	LINE/L2	MTRNR2L6	-	MTRNR2L6	MTRNR2L6	MTRNR2L6	392	0	401	397	0	0	0	0	0	1
asm|20429662	1045	42	Primate	1036	0	gb|GU267325.1| Homo sapiens contig freeze2_14993 genomic sequence	57	SINE/MIR	CNTNAP2	-	CNTNAP2	CNTNAP2	CNTNAP2	1028	0	1045	1032	0	0	0	1	0	1
asm|33039910	802	28.3	Primate	706	0	gb|AC245857.2| Homo sapiens FOSMID clone ABC9-43975400N15 from c...	175	LINE/L1	.	-	MANEA	MANEA	MANEA	791	0	797	792	0	0	0	0	0	1
asm|16234598	480	31	Primate	476	0	gb|GU268016.1| Homo sapiens contig freeze2_3308 genomic sequence	0	-	.	-	CTSO	CTSO	CTSO	273	0	480	474	0	0	0	0	0	1
asm|5536583	240	47	Primate	238	1e-131	emb|FP476111.2| Human DNA sequence from clone ABC7-42060000C5 on...	0	-	LYPD8	-	LYPD8	LYPD8	LYPD8	237	0	240	215	0	0	0	0	0	1
asm|22200972	240	56.6	Primate	217	1e-118	gb|AC226621.3| Homo sapiens FOSMID clone ABC13-48844500F15 from ...	90	LTR/ERVL-MaLR	.	-	DUSP8	DUSP8	DUSP8	237	0	240	235	0	0	0	1	0	1
asm|33040812	2316	40.5	Primate	1932	0	gb|GU267005.1| Homo sapiens contig freeze2_12434 genomic sequence	143	LINE/L2	MYOM2	-	-	MYOM1	MYOM1	2285	0	0	2287	2	0	0	0	0	1
asm|28362010	479	36.7	Primate	56	3e-21	gb|AC002288.1|HUAC002288 Homo sapiens Chromosome 16 BAC clone CI...	343	LTR/ERV1	ZNF682	-	-	ZNF506	ZNF506	471	0	0	473	0	0	0	0	0	1
asm|33040080	319	52.6	Primate	116	3e-57	gb|GU267183.1| Homo sapiens contig freeze2_13913 genomic sequence	55	SINE/Alu	.	-	-	KPNA7	KPNA7	293	0	0	315	2	0	0	3	3	4
asm|19806553	239	43.9	Primate	230	1e-126	gb|AC213192.1| Homo sapiens chromosome 2 clone WI2-1346N13, comp...	169	DNA/TcMar-Tigger	-	-	-	PARD3B	PARD3B	0	0	0	236	0	0	0	0	0	1
asm|9042606	239	40.5	Primate	207	1e-112	gb|AC193886.4| Pan troglodytes BAC clone CH251-73D8 from chromos...	227	LINE/L1	LOC100652824	-	-	ZNF565	ZNF565	234	0	0	236	0	0	0	0	0	1
asm|33041757	478	39.1	Primate	200	1e-108	ref|XR_639054.1| PREDICTED: Papio anubis uncharacterized LOC1038...	0	-	TMEM232	-	-	CBX1	CBX1	469	0	0	472	1	0	0	1	1	2
asm|13031944	477	58.9	Primate	25	0.033	gb|KC740735.1| Coptotermes formosanus clone CFSNI470 SCP-like ex...	391	LTR/ERVL-MaLR	.	-	-	TEX29	-	471	0	0	469	0	0	0	0	0	1
asm|33032181	1112	42.6	Primate	650	0	gb|GU266931.1| Homo sapiens contig freeze2_11507 genomic sequence	525	LTR/ERV1	.	-	CD24	TRAPPC6A	CD24	762	0	1110	1098	1	0	0	3	0	1
asm|11111386	238	32.7	Primate	226	1e-123	gb|AC216138.3| Homo sapiens FOSMID clone ABC11-779768N8 from chr...	0	-	ADH5	-	-	-	-	235	0	238	0	0	0	0	0	0	1
asm|392634	317	40.6	Primate	314	1e-176	gb|GU268186.1| Homo sapiens contig freeze2_424 genomic sequence	133	SINE/MIR	.	-	CBLN4	CBLN4	CBLN4	303	0	317	313	0	0	0	0	0	1
asm|22698770	317	34.7	Primate	314	1e-176	gb|AC246039.2| Homo sapiens BAC clone CH17-390L10 from chromosom...	0	-	MTRNR2L6	-	MTRNR2L6	MTRNR2L6	MTRNR2L6	308	0	317	313	0	0	0	0	0	1
asm|33040818	317	58.6	Primate	314	1e-176	gb|AC226171.3| Homo sapiens FOSMID clone ABC9-43904600C6 from ch...	0	-	APBB1IP	-	PTCHD3	FAM210B	PTCHD3	313	0	317	292	2	0	0	1	0	1
asm|13728500	317	33.1	Primate	42	2e-12	ref|NG_028215.1| Homo sapiens NOP2/Sun RNA methyltransferase fam...	0	-	NSUN2	-	-	NSUN2	NSUN2	313	0	0	312	0	0	0	1	0	1
asm|19848723	317	36.2	Primate	40	2e-11	emb|FQ014225.5| Pig DNA sequence from clone CH242-344N9 on chrom...	300	LTR/ERVL-MaLR	.	-	MANEA	MANEA	MANEA	313	0	317	312	0	0	0	0	0	1
asm|22938006	1028	47.1	Primate	1010	0	emb|CR856017.2| Human DNA sequence from clone WI2-1947P15 on chr...	49	LINE/L1	.	-	DHRSX	DHRSX	DHRSX	989	0	1028	1015	2	0	0	1	0	1
asm|3230466	237	43	Primate	235	1e-129	emb|FO681505.2| Human DNA sequence from clone ABC10-45509200N16 ...	73	LTR/ERV1	.	-	GADD45G	-	GADD45G	234	0	237	233	0	0	0	0	0	1
asm|33035970	315	40.9	Primate	304	1e-170	gb|AC188622.2| Homo sapiens chromosome X clone WI2-2886P14, comp...	194	LTR/ERVL-MaLR	-	-	DHRSX	DHRSX	DHRSX	0	0	315	311	0	0	0	0	0	1
asm|17853016	315	37.1	Primate	41	6e-12	gb|DQ084492.1| Homo sapiens MAML2/MLL fusion gene, partial sequence	18	Simple_repeat	MAML2	-	-	MAML2	MAML2	310	0	0	311	0	0	0	0	0	1
asm|33041646	708	43	Primate	450	0	ref|XR_647571.1| PREDICTED: Papio anubis uncharacterized LOC1038...	38	SINE/Alu	ASB5	-	-	ASB5	ASB5	693	0	0	699	0	0	0	0	0	1
asm|4295546	236	52.1	Primate	234	1e-128	gb|AC109333.28| Homo sapiens chromosome 17, clone RP11-115H24, c...	0	-	GLTPD2	-	-	GLTPD2	GLTPD2	232	0	0	233	0	0	0	0	0	1
asm|32067299	628	44.1	Primate	274	1e-152	ref|XM_522357.4| PREDICTED: Pan troglodytes glucoside xylosyltra...	64	Simple_repeat	GXYLT1	-	-	GXYLT1	GXYLT1	612	0	0	620	1	0	0	1	1	2
asm|25237662	314	41.4	Primate	272	1e-151	gb|AC245857.2| Homo sapiens FOSMID clone ABC9-43975400N15 from c...	313	LTR/ERV1	.	-	MANEA	MANEA	MANEA	310	0	312	304	1	0	1	1	1	2
asm|33040263	2980	38.8	Primate	1778	0	gb|AC208716.3| Homo sapiens FOSMID clone ABC9-44000200A8 from ch...	65	LINE/L1	DNASE2B	-	XRCC6BP1	XRCC6BP1	XRCC6BP1	1327	0	2979	2942	0	0	0	0	0	1
asm|18804559	235	48.5	Primate	233	1e-128	emb|CR385034.10| Human DNA sequence from clone WI2-2373G14 on ch...	198	SINE/MIR	.	-	NCS1	NCS1	NCS1	116	0	234	232	0	0	0	0	0	1
asm|16925728	235	28	Primate	190	1e-102	gb|AC234063.4| Homo sapiens BAC clone RP11-281H18 from chromosom...	201	LTR/ERV1	MILR1	-	MILR1	MILR1	MILR1	231	0	234	232	0	0	0	1	0	1
asm|30534763	235	31.4	Primate	151	6e-79	gb|AC192840.3| Pan troglodytes BAC clone CH251-311E19 from chrom...	42	Simple_repeat	-	-	-	CBLL1	CBLL1	0	0	0	232	0	0	0	0	0	1
asm|7242384	235	62.9	Primate	109	3e-53	ref|XR_496323.1| PREDICTED: Chlorocebus sabaeus uncharacterized ...	0	-	INF2	-	-	INF2	INF2	230	0	0	232	0	0	0	0	0	1
asm|33035201	940	36.2	Primate	43	1e-12	emb|AL354723.17| Human DNA sequence from clone RP11-526D20 on ch...	429	LTR/ERV1	KIAA0020	-	-	KIAA0020	KIAA0020	928	0	0	924	0	0	0	1	0	1
asm|33038074	783	49.6	Primate	713	0	gb|JN854135.1| Homo sapiens chromosome 20 PCR sequence chr20:605...	0	-	.	-	C20orf166	C20orf166	C20orf166	751	0	783	773	1	0	0	0	0	1
asm|19251057	469	35.1	Primate	465	0	gb|AC207981.3| Homo sapiens FOSMID clone ABC9-43837900D12 from c...	102	LINE/L1	.	-	TMEM50B	TMEM50B	TMEM50B	407	0	469	463	1	0	0	0	0	1
asm|4722074	390	44.3	Primate	377	0	gb|AC238691.3| Homo sapiens FOSMID clone ABC18-2556O20 from chro...	170	SINE/MIR	-	-	-	ZC3H7B	ZC3H7B	0	0	0	385	0	0	0	0	0	1
asm|4760052	312	44.5	Primate	309	1e-173	gb|GU268338.1| Homo sapiens contig freeze2_5672 genomic sequence	0	-	.	-	MANEA	MANEA	MANEA	304	0	312	308	0	0	0	0	0	1
asm|33035117	390	36.4	Primate	265	1e-147	gb|AC229899.2| Homo sapiens FOSMID clone ABC10-44449500E14 from ...	0	-	.	-	-	ZNF493	ZNF493	383	0	0	385	0	0	0	1	1	2
asm|3647664	389	64	Primate	33	5e-07	gb|AC233275.2| Homo sapiens FOSMID clone ABC8-42105800J18 from c...	0	-	.	-	NDUFA10	-	NDUFA10	378	0	389	384	0	0	0	0	0	1
asm|33038172	700	67.4	Primate	565	0	emb|FP326719.4| Human DNA sequence from clone WI2-2610K16 on chr...	0	-	MGC50722	-	MGC50722	MGC50722	MGC50722	691	0	700	453	1	0	0	0	0	1
asm|25543327	311	39.2	Primate	36	6e-09	ref|NG_030347.1| Homo sapiens neuron navigator 2 (NAV2), RefSeqG...	143	SINE/MIR	NAV2	-	-	NAV2	NAV2	305	0	0	307	0	0	0	0	0	1
asm|33040344	933	44.9	Primate	34	3e-07	gb|AC018757.6| Homo sapiens chromosome 5 clone CTB-45J8, complet...	235	SINE/MIR	GALNT10	-	-	GALNT10	GALNT10	912	0	0	921	1	0	0	0	0	1
asm|2338186	544	36.5	Primate	539	0	gb|AC233701.6| Homo sapiens BAC clone CH17-351M24 from chromosom...	50	LINE/L2	.	-	RBFOX3	-	RBFOX3	537	0	544	0	0	0	0	0	0	1
asm|33040400	544	33.6	Primate	459	0	gb|AC207981.3| Homo sapiens FOSMID clone ABC9-43837900D12 from c...	85	LINE/L2	.	-	TMEM50B	TMEM50B	TMEM50B	468	0	542	537	0	0	1	1	1	2
asm|32237353	466	48.9	Primate	462	0	gb|AC208385.5| Homo sapiens FOSMID clone ABC9-46219600B10 from c...	436	LINE/L1	.	-	-	B4GALNT4	-	460	0	0	415	0	0	0	0	0	1
asm|15616908	233	43.3	Primate	21	3.8	ref|XM_003920812.2| PREDICTED: Saimiri boliviensis boliviensis j...	168	LINE/L1	KIAA1715	-	-	KIAA1715	KIAA1715	230	0	0	228	0	0	0	0	0	1
asm|17789089	232	30.6	Primate	217	1e-118	gb|AC232307.2| Homo sapiens FOSMID clone ABC7-42749900J23 from c...	226	LINE/L1	.	-	CBLN4	CBLN4	CBLN4	156	0	231	229	0	0	0	1	0	1
asm|23220529	232	55.1	Primate	170	3e-90	gb|GU268206.1| Homo sapiens contig freeze2_4589 genomic sequence	0	-	.	-	SPATC1	SPATC1	SPATC1	181	0	232	229	0	0	0	0	0	1
asm|33039281	695	38.2	Primate	28	0.0008	gb|AC022387.8| Homo sapiens chromosome 10 clone RP11-111N20, com...	0	-	REEP3	-	-	REEP3	REEP3	685	0	0	686	0	0	0	0	0	1
asm|25721463	463	39.3	Primate	414	0	gb|AC234063.4| Homo sapiens BAC clone RP11-281H18 from chromosom...	202	SINE/MIR	PECAM1	-	PECAM1	PECAM1	PECAM1	453	0	463	457	0	0	0	0	0	1
asm|12375577	385	62.3	Primate	381	0	gb|GU267683.1| Homo sapiens contig freeze2_23740 genomic sequence	0	-	C9orf62	-	-	C9orf62	C9orf62	375	0	0	380	0	0	0	0	0	1
asm|21215639	385	38.4	Primate	349	0	gb|AC238684.2| Homo sapiens FOSMID clone ABC24-1849L17 from chro...	60	LINE/L1	-	-	-	SAMSN1	-	0	0	385	380	0	0	0	0	0	1
asm|31918651	462	49.1	Primate	458	0	gb|AC245106.1| Homo sapiens FOSMID clone ABC16-1079E17 from chro...	88	LTR/ERV1	TINAGL1	-	SERINC2	-	SERINC2	456	0	462	456	0	0	0	0	0	1
asm|31824769	308	67.2	Primate	305	1e-171	gb|KC800812.1| Homo sapiens MUC5AC (MUC5AC) gene, partial cds	0	-	.	-	MUC5B	-	MUC5B	303	0	308	304	0	0	0	0	0	1
asm|33041193	845	37.7	Primate	816	0	emb|FP671131.2| Human DNA sequence from clone ABC10-44560800J4 o...	0	-	IL6R	-	GADD45G	OR1C1	GADD45G	399	0	845	834	1	0	0	0	0	1
asm|11019967	614	33	Primate	584	0	gb|GU267889.1| Homo sapiens contig freeze2_2990 genomic sequence	0	-	.	-	-	KIAA1377	KIAA1377	589	0	0	606	1	0	0	0	0	1
asm|31125929	230	42.6	Primate	22	0.94	gb|CP001779.1| Streptobacillus moniliformis DSM 12112, complete ...	0	-	-	-	-	GFOD2	GFOD2	0	0	0	227	0	0	0	0	0	1
asm|500959	306	37.9	Primate	23	0.33	emb|HG975448.1| Solanum pennellii chromosome ch09, complete genome	303	Simple_repeat	.	-	-	-	-	302	0	0	0	1	0	0	0	1	2
asm|33039396	382	31.9	Primate	339	0	gb|AC204971.4| Homo sapiens FOSMID clone ABC9-43900100F20 from c...	231	LTR/ERV1	.	-	AADACL2	AADACL2	AADACL2	366	0	382	377	2	0	0	2	0	1
asm|25311565	382	43.1	Primate	378	0	gb|AC245848.2| Homo sapiens FOSMID clone ABC9-43935700H15 from c...	249	LTR/ERV1	GABRB2	-	CD24	TRAPPC6A	CD24	377	0	382	377	1	0	0	0	0	1
asm|10424814	229	49.7	Primate	34	6e-08	gb|DQ084492.1| Homo sapiens MAML2/MLL fusion gene, partial sequence	0	-	MAML2	-	-	MAML2	MAML2	222	0	0	226	0	0	0	0	0	1
asm|33039992	381	32.2	Primate	377	0	gb|GU267242.1| Homo sapiens contig freeze2_14334 genomic sequence	0	-	.	-	MANEA	MANEA	MANEA	376	0	381	374	0	0	0	0	0	1
asm|32184397	381	54.5	Primate	377	0	gb|GU268519.1| Homo sapiens contig freeze2_6641 genomic sequence	153	SINE/MIR	GJD4	-	-	GJD4	GJD4	371	0	0	376	0	0	0	0	0	1
asm|33041614	1600	41.3	Primate	1539	0	gb|AC225768.2| Homo sapiens FOSMID clone ABC14-50084100O22 from ...	137	LTR/ERVL-MaLR	GPR1	-	-	GPR1	GPR1	1578	0	0	1579	0	0	0	0	0	1
asm|33040429	457	30.1	Primate	416	0	gb|AC213193.1| Homo sapiens chromosome 9 clone WI2-1380H23, comp...	36	Simple_repeat	-	-	-	PBX3	PBX3	0	0	0	451	0	0	0	0	0	1
asm|33040911	5024	45	Primate	3708	0	emb|FP565579.3| Human DNA sequence from clone ABC10-44527600P15 ...	302	LTR/ERVL-MaLR	ERMARD	-	ERMARD	DLL1	ERMARD	3748	0	5021	4958	0	0	0	0	0	1
asm|14141929:asm|851719	1217	28.2	Primate	30	9e-05	dbj|AP003396.1| Homo sapiens genomic DNA, chromosome 11q clone:R...	469	LINE/L1	.	-	-	TEX29	TEX29	1194	0	0	1201	1	0	0	1	1	2
asm|33040601	304	41.1	Primate	293	1e-164	gb|AC238893.3| Homo sapiens FOSMID clone ABC22-1574J16 from chro...	143	LINE/L2	.	-	INSR	INSR	INSR	300	0	302	297	0	0	0	0	0	1
asm|11366548	228	55.2	Primate	226	1e-123	gb|AC233701.6| Homo sapiens BAC clone CH17-351M24 from chromosom...	0	-	.	-	RBFOX3	ENPP7	RBFOX3	225	0	228	174	0	0	0	0	0	1
asm|33036071	228	39.4	Primate	226	1e-123	gb|GU268066.1| Homo sapiens contig freeze2_3449 genomic sequence	0	-	INPP5D	-	INPP5D	-	INPP5D	225	0	227	0	0	0	0	0	0	1
asm|22257858	304	36.5	Primate	186	1e-99	gb|AC215263.4| Nomascus leucogenys BAC clone CH271-76H12 from ch...	56	LINE/L1	.	-	-	FAM98A	-	300	0	0	262	0	0	0	1	0	1
asm|19985450	228	27.6	Primate	132	5e-67	gb|AC187654.1| Homo sapiens chromosome 6 clone WI2-2921E24, comp...	156	LINE/L1	.	-	MANEA	MANEA	MANEA	222	0	228	225	0	0	0	0	0	1
asm|33038862	1139	53.5	Primate	1096	0	gb|AC174052.1| Homo sapiens chromosome 6 clone WI2-828O19, compl...	39	LTR/ERV1	EPHB1	-	ERMARD	DLL1	ERMARD	1122	0	1137	1124	1	0	0	2	0	1
asm|33042913:asm|33039135	1745	36.1	Primate	1083	0	gb|AC231288.2| Homo sapiens FOSMID clone ABC7-42401800M15 from c...	429	LTR/ERVL-MaLR	.	-	DNAH12	DNAH12	DNAH12	653	0	1730	1722	1	0	1	1	1	2
asm|31689518	455	44.6	Primate	418	0	emb|FO393434.3| Human DNA sequence from clone WI2-2207K4 on chro...	421	LINE/L1	.	-	CD24	TRAPPC6A	CD24	437	0	455	449	1	0	0	1	0	1
asm|33035469	908	56.9	Primate	31	2e-05	gb|AC092291.3| Homo sapiens chromosome 16 clone CTD-2502C11, com...	0	-	TWIST2	-	TWIST2	TWIST2	TWIST2	888	0	908	896	1	0	0	1	0	1
asm|33041347	302	46.6	Primate	281	1e-157	gb|AC208103.3| Homo sapiens FOSMID clone ABC9-41287000M7 from ch...	125	LINE/L1	.	-	-	EEFSEC	EEFSEC	176	0	0	298	0	0	0	1	1	2
asm|33041372	830	43.4	Primate	635	0	gb|AC206794.4| Pongo abelii BAC clone CH276-246H3 from chromosom...	404	LTR/ERVL	DLC1	-	-	DLC1	DLC1	799	0	0	819	0	0	0	0	0	1
asm|33038148	1282	42.9	Primate	1238	0	gb|AC245848.2| Homo sapiens FOSMID clone ABC9-43935700H15 from c...	201	SINE/MIR	.	-	CD24	TRAPPC6A	CD24	1261	0	1280	1265	1	0	0	0	0	1
asm|33032702	903	41.4	Primate	31	2e-05	emb|BX323860.7| Human DNA sequence from clone RP11-552D4 on chro...	165	LTR/ERVL-MaLR	-	-	-	EEA1	EEA1	0	0	0	891	0	0	0	0	0	1
asm|33043199	976	41.8	Primate	67	1e-27	gb|AC013251.19| Homo sapiens 3 BAC RP11-38P22 (Roswell Park Canc...	275	LTR/ERVL-MaLR	P2RY1	-	-	P2RY1	P2RY1	954	0	0	963	0	0	0	0	0	1
asm|22612097	375	38.9	Primate	306	1e-172	gb|AC234063.4| Homo sapiens BAC clone RP11-281H18 from chromosom...	0	-	MILR1	-	MILR1	-	MILR1	370	0	375	0	1	0	0	0	0	1
asm|2722409	300	47.6	Primate	297	1e-166	gb|AC213027.4| Homo sapiens FOSMID clone ABC10-44501900J7 from c...	0	-	TTC25	-	TTC25	TTC25	TTC25	293	0	300	296	0	0	0	0	0	1
asm|33040440	450	36.8	Primate	53	2e-19	gb|AC074019.7| Homo sapiens BAC clone RP11-271M11 from 2, comple...	70	LINE/L1	MRPS9	-	-	MRPS9	MRPS9	444	0	0	440	0	0	0	0	0	1
asm|12730180	374	36.6	Primate	85	1e-38	gb|AC255546.1| Homo sapiens BAC clone CH17-53C15 from chromosome...	225	LINE/L1	MUC12	-	-	-	MUC12	369	0	0	368	0	0	0	0	0	1
asm|33041624	972	50.7	Primate	916	0	gb|AC255374.1| Homo sapiens chromosome 10 clone CH17-365G21, com...	295	LTR/ERVL-MaLR	.	-	CHST15	CHST15	CHST15	956	0	972	959	1	0	0	1	0	1
asm|10077838	299	62.5	Primate	296	1e-166	ref|NG_033970.1| Homo sapiens family with sequence similarity 20...	0	-	.	-	FAM20C	-	FAM20C	295	0	299	0	0	0	0	0	0	1
asm|33038262	1120	36.4	Primate	776	0	gb|GU268758.1| Homo sapiens contig freeze2_7934 genomic sequence	333	SINE/tRNA-Deu	.	-	MANEA	MANEA	MANEA	1105	0	1119	1099	0	0	0	1	0	1
asm|3161943	448	35.9	Primate	444	0	ref|NG_033989.1| Homo sapiens cat eye syndrome chromosome region...	85	LINE/L2	CECR2	-	CECR2	CECR2	CECR2	441	0	448	442	1	0	0	1	0	1
asm|22709939	224	55.3	Primate	222	1e-121	ref|NR_027434.2| Homo sapiens uncharacterized LOC100131532 (LOC1...	0	-	.	-	ERMARD	DLL1	ERMARD	217	0	224	221	0	0	0	0	0	1
asm|10854005	224	43.3	Primate	222	1e-121	emb|FP325310.4| Human DNA sequence from clone CH17-271F20 on chr...	0	-	.	-	MANEA	MANEA	MANEA	221	0	224	221	0	0	0	0	0	1
asm|25901343	224	45.5	Primate	175	3e-93	gb|AC243774.1| Homo sapiens FOSMID clone ABC27-711I14 from chrom...	103	LINE/L1	.	-	-	DUSP27	-	221	0	0	221	1	0	0	1	1	2
asm|17308234	373	49	Primate	354	0	gb|GU267004.1| Homo sapiens contig freeze2_12421 genomic sequence	132	LINE/CR1	.	-	-	TEX29	-	368	0	0	366	0	0	0	0	0	1
asm|31910830	447	33.7	Primate	443	0	gb|AC209199.3| Homo sapiens FOSMID clone ABC10-44484200A15 from ...	427	LINE/L1	.	-	-	RNF222	RNF222	439	0	0	441	1	0	0	1	1	2
asm|33033106	298	30.5	Primate	180	4e-96	gb|AC234063.4| Homo sapiens BAC clone RP11-281H18 from chromosom...	0	-	PECAM1	-	PECAM1	PECAM1	PECAM1	294	0	298	292	0	0	0	0	0	1
asm|13647068	521	35.3	Primate	512	0	gb|AC245385.1| Homo sapiens FOSMID clone COR2A-DD0002USBNU_E19 f...	0	-	NXPH1	-	-	LYRM9	LYRM9	511	0	0	514	1	0	0	0	0	1
asm|33041138	521	32.4	Primate	276	1e-153	gb|AC245857.2| Homo sapiens FOSMID clone ABC9-43975400N15 from c...	167	LINE/L1	.	-	MANEA	MANEA	MANEA	512	0	521	514	0	0	0	0	0	1
asm|33039131	446	35.2	Primate	222	1e-121	gb|GU267944.1| Homo sapiens contig freeze2_314 genomic sequence	43	Simple_repeat	-	-	MANEA	MANEA	MANEA	0	0	446	440	0	0	0	0	0	1
asm|18138848	223	28.2	Primate	221	1e-120	gb|GU267641.1| Homo sapiens contig freeze2_22864 genomic sequence	0	-	.	-	MANEA	MANEA	MANEA	220	0	223	204	0	0	0	0	0	1
asm|4782748	223	45.2	Primate	26	0.004	ref|NG_032580.1| Homo sapiens kinesin family member 11 (KIF11), ...	183	DNA/hAT-Charlie	.	-	-	BASP1	-	220	0	0	219	0	0	0	0	0	1
asm|27581568	297	31.9	Primate	294	1e-164	gb|AC256204.1| Homo sapiens BAC clone CH17-399M16 from chromosom...	122	LINE/L1	.	-	LOC101928436	LOC101928436	LOC101928436	293	0	297	292	0	0	0	0	0	1
asm|28465230	518	57.9	Primate	513	0	ref|NG_033919.1| Homo sapiens dedicator of cytokinesis 1 (DOCK1)...	66	LINE/L1	.	-	DOCK1	DOCK1	DOCK1	508	0	518	511	1	0	0	1	0	1
asm|20394725	222	55.8	Primate	220	1e-120	gb|GU267428.1| Homo sapiens contig freeze2_16801 genomic sequence	0	-	PRR18	-	-	PRR18	-	219	0	222	217	0	0	0	0	0	1
asm|29217591	222	63.9	Primate	212	1e-115	gb|AC213335.3| Pan troglodytes BAC clone CH251-628C5 from chromo...	0	-	ADAP1	-	-	ADAP1	ADAP1	219	0	0	219	0	0	0	0	0	1
asm|15681689	222	34.6	Primate	199	1e-107	gb|AC216089.3| Homo sapiens FOSMID clone ABC13-49782600B12 from ...	182	DNA/hAT-Tip100	.	-	BAAT	BAAT	BAAT	216	0	222	219	0	0	0	0	0	1
asm|33034645	665	47.8	Primate	34	2e-07	gb|AC190141.2| Pan troglodytes BAC clone CH251-443L3 from chromo...	0	-	.	-	-	RHBDL2	RHBDL2	652	0	0	656	0	0	0	0	0	1
asm|13058732	517	62	Primate	512	0	gb|AC217628.3| Homo sapiens FOSMID clone ABC11-49443800C5 from c...	0	-	PRSS22	-	-	-	PRSS22	510	0	0	0	0	0	0	0	0	1
asm|33033766	443	32.2	Primate	387	0	gb|AF109907.1|DJ534K4 Homo sapiens S164 gene, partial cds; PS1 a...	287	LINE/L1	.	-	-	NUMB	-	437	0	0	418	0	0	0	1	0	1
asm|28938137	369	34.6	Primate	324	0	gb|AC211775.3| Homo sapiens FOSMID clone ABC10-44706000F12 from ...	66	LINE/L1	KIAA1147	-	WEE2	WEE2	WEE2	364	0	369	358	0	0	0	1	0	1
asm|22433512	295	60.3	Primate	292	1e-163	gb|AC245106.1| Homo sapiens FOSMID clone ABC16-1079E17 from chro...	0	-	TINAGL1	-	SERINC2	SERINC2	SERINC2	291	0	295	276	0	0	0	0	0	1
asm|33039863	514	31.7	Primate	364	0	gb|AC256204.1| Homo sapiens BAC clone CH17-399M16 from chromosom...	300	LINE/L1	.	-	LOC101928436	LOC101928436	LOC101928436	460	0	514	507	0	0	0	0	0	1
asm|6381845	514	48	Primate	485	0	gb|AC238709.3| Homo sapiens FOSMID clone ABC24-1841L3 from chrom...	30	Simple_repeat	ZNF655	-	LSM14A	LSM14A	LSM14A	507	0	514	506	1	0	0	0	0	1
asm|33033685	367	46.5	Primate	314	1e-176	gb|AC104762.7| Homo sapiens chromosome 17, clone RP11-769H22, co...	0	-	VAMP2	-	-	VAMP2	VAMP2	357	0	0	362	0	0	0	0	0	1
asm|14098191	220	30.4	Primate	24	0.057	emb|LM173909.1| Schistosoma mattheei genome assembly S_mattheei_...	0	-	RIMS2	-	-	RIMS2	RIMS2	217	0	0	214	0	0	0	0	0	1
asm|20311380	586	50	Primate	543	0	gb|AC207439.3| Homo sapiens FOSMID clone ABC9-41239200J13 from c...	16	Simple_repeat	LMBR1	-	-	EEF2	LMBR1	578	0	0	559	0	0	0	0	0	1
asm|7972970	293	53.5	Primate	290	1e-162	emb|FP565171.2| Human DNA sequence from clone ABC11-4932300O16 o...	0	-	.	-	PPP2R2D	PPP2R2D	PPP2R2D	283	0	293	289	0	0	0	0	0	1
asm|33039127	3732	33.3	Primate	2816	0	gb|AC187651.1| Homo sapiens chromosome 6 clone WI2-1086D10, comp...	238	DNA/TcMar-Tigger	.	-	MANEA	MANEA	MANEA	2158	0	3722	3681	0	0	0	1	0	1
asm|33039937	1170	39.2	Primate	1159	0	emb|FP565789.2| Human DNA sequence from clone ABC9-43884600G2 on...	475	LTR/ERV1	DYNAP	-	DYNAP	DYNAP	DYNAP	201	0	1170	1154	0	0	0	0	0	1
asm|33042050	729	43.7	Primate	722	0	ref|NG_041768.1| Homo sapiens CD24 molecule (CD24), RefSeqGene o...	0	-	.	-	CD24	CD24	CD24	718	0	729	719	1	0	0	2	0	1
asm|33041680	1968	53.2	Primate	1401	0	emb|FP671130.2| Human DNA sequence from clone ABC10-44539500D13 ...	239	LINE/L2	.	-	GADD45G	-	GADD45G	1927	0	1964	1941	0	0	0	0	0	1
asm|4172296	291	36.4	Primate	288	1e-161	emb|AL512455.8| Human DNA sequence from clone RP11-380E6 on chro...	98	SINE/MIR	SUV39H2	-	-	BAI3	BAI3	284	0	0	287	1	0	0	1	1	2
asm|12532971	291	31.9	Primate	255	1e-141	gb|AC242393.1| Homo sapiens FOSMID clone ABC13-47642700J5 from c...	23	Simple_repeat	-	-	-	SLC39A11	-	0	0	291	287	0	0	0	0	0	1
asm|33038293	363	53.4	Primate	360	0	gb|GU268429.1| Homo sapiens contig freeze2_6141 genomic sequence	85	LTR/ERV1	SEL1L2	-	-	SEL1L2	SEL1L2	358	0	0	354	0	0	0	0	0	1
asm|33040840	580	31.8	Primate	448	0	gb|AC147056.3| Pan troglodytes BAC clone RP43-153F5 from chromos...	0	-	GPR37	-	-	GPR37	GPR37	564	0	0	572	1	0	0	1	1	2
asm|33038178	290	41.7	Primate	267	1e-148	gb|AC138744.4| Homo sapiens chromosome 17, clone RP11-859E19, co...	120	SINE/MIR	MILR1	-	MILR1	MILR1	MILR1	286	0	289	286	1	0	0	1	0	1
asm|16378398	217	29.9	Primate	215	1e-117	gb|AC237143.4| Homo sapiens FOSMID clone ABC24-1892G1 from chrom...	131	LINE/L1	.	-	-	SYNE2	-	214	0	0	210	0	0	0	0	0	1
asm|21542435	723	49.1	Primate	549	0	gb|GU268563.1| Homo sapiens contig freeze2_6989 genomic sequence	189	LINE/L1	.	-	-	TEX29	-	713	0	0	713	0	0	0	0	0	1
asm|10276008	289	33.2	Primate	259	1e-144	emb|FO393434.3| Human DNA sequence from clone WI2-2207K4 on chro...	240	LINE/L1	.	-	CD24	TRAPPC6A	CD24	285	0	289	285	1	0	0	2	0	1
asm|18301811	722	35.3	Primate	715	0	gb|AC245857.2| Homo sapiens FOSMID clone ABC9-43975400N15 from c...	0	-	.	-	MANEA	MANEA	MANEA	576	0	718	712	0	0	0	0	0	1
asm|33042262	2883	46.8	Primate	2768	0	gb|AC226143.3| Homo sapiens FOSMID clone ABC11-47149700J19 from ...	41	Simple_repeat	CTIF	-	-	CTIF	CTIF	2839	0	0	2843	2	0	0	2	2	3
asm|30421524	432	34.4	Primate	312	1e-175	gb|AC215263.4| Nomascus leucogenys BAC clone CH271-76H12 from ch...	72	LTR/ERV1	.	-	-	FAM98A	FAM98A	425	0	0	426	1	0	0	0	0	1
asm|6254899	288	55.9	Primate	285	1e-159	gb|AC233701.6| Homo sapiens BAC clone CH17-351M24 from chromosom...	0	-	.	-	RBFOX3	ENPP7	RBFOX3	277	0	288	284	0	0	0	0	0	1
asm|14527399	216	34.2	Primate	214	1e-116	gb|AC245857.2| Homo sapiens FOSMID clone ABC9-43975400N15 from c...	0	-	.	-	MANEA	MANEA	MANEA	213	0	216	213	0	0	0	0	0	1
asm|29993340	216	41.2	Primate	214	1e-116	gb|AC255374.1| Homo sapiens chromosome 10 clone CH17-365G21, com...	0	-	.	-	CHST15	CHST15	CHST15	213	0	216	213	0	0	0	0	0	1
asm|19566275	216	50.9	Primate	214	1e-116	emb|FO082810.4| Human DNA sequence from clone ABC13-48558800K15 ...	0	-	.	-	CHST15	CHST15	CHST15	210	0	216	213	1	0	0	1	0	1
asm|6067527	288	33.6	Primate	207	1e-112	gb|AC240485.3| Chlorocebus aethiops BAC clone CH252-169N10 from ...	104	LINE/L1	-	-	-	SLITRK6	SLITRK6	0	0	0	284	0	0	0	0	0	1
asm|4645060	357	29.9	Primate	302	1e-169	gb|AC193917.4| Pan troglodytes BAC clone CH251-514E11 from chrom...	21	Simple_repeat	.	-	-	TRPM4	-	352	0	0	338	0	0	0	1	0	1
asm|33040765	1784	38	Primate	1764	0	gb|AC246039.2| Homo sapiens BAC clone CH17-390L10 from chromosom...	109	DNA/hAT-Blackjack	MTRNR2L6	-	MTRNR2L6	MTRNR2L6	MTRNR2L6	1750	0	1783	1759	1	0	0	1	0	1
asm|33039869	642	47.3	Primate	591	0	gb|GU267491.1| Homo sapiens contig freeze2_1856 genomic sequence	287	LTR/ERV1	LOC101927844	-	-	PPAPDC3	LOC101927844	633	0	0	627	0	0	0	1	0	1
asm|27105143	214	42.9	Primate	212	1e-115	gb|AC245184.1| Homo sapiens FOSMID clone ABC24-760P22 from chrom...	0	-	OR5P3	-	OR5P3	OR5P3	OR5P3	211	0	214	211	0	0	0	0	0	1
asm|26676555	570	51.2	Primate	565	0	gb|AC226762.3| Homo sapiens FOSMID clone ABC12-47031900J5 from c...	0	-	ZEB1	-	HS3ST6	MEIOB	HS3ST6	561	0	570	562	0	0	0	0	0	1
asm|26434344	285	49.1	Primate	259	1e-144	gb|AC196251.3| Pan troglodytes BAC clone CH251-308I9 from chromo...	0	-	HIPK2	-	HIPK2	HIPK2	HIPK2	281	0	285	280	1	0	0	1	0	1
asm|29997124	285	39.6	Primate	34	8e-08	gb|AC087358.9| Homo sapiens chromosome 8, clone RP11-442A17, com...	0	-	NKAIN3	-	-	NKAIN3	NKAIN3	281	0	0	276	0	0	0	0	0	1
asm|4024209	1210	65.6	Primate	1134	0	gb|AC174065.2| Homo sapiens chromosome 9 clone WI2-2942J8, compl...	0	-	.	-	MGC50722	GPSM1	MGC50722	1193	0	1207	751	4	0	0	1	0	1
asm|33038532	1351	48.9	Primate	1174	0	gb|GU268514.1| Homo sapiens contig freeze2_6581 genomic sequence	226	SINE/MIR	LYPD8	-	LYPD8	LYPD8	LYPD8	1317	0	1349	1332	2	0	1	1	1	2
asm|5639736	426	43.8	Primate	422	0	gb|AC234063.4| Homo sapiens BAC clone RP11-281H18 from chromosom...	80	LTR/ERV1	MILR1	-	MILR1	MILR1	MILR1	417	0	426	420	0	0	0	0	0	1
asm|33038236	781	39.4	Primate	659	0	gb|AC231288.2| Homo sapiens FOSMID clone ABC7-42401800M15 from c...	207	LTR/ERVL	.	-	DNAH12	DNAH12	DNAH12	770	0	776	767	3	0	1	3	1	2
asm|3371129	213	40.3	Primate	211	1e-115	gb|GU267803.1| Homo sapiens contig freeze2_27613 genomic sequence	0	-	.	-	-	NETO1	-	209	0	213	210	0	0	0	0	0	1
asm|25274661	213	28.6	Primate	135	8e-69	gb|AC243812.1| Homo sapiens FOSMID clone ABC12-46337700I3 from c...	212	LINE/L1	-	-	-	OR5P3	OR5P3	0	0	0	210	0	0	0	0	0	1
asm|17826276	212	48.5	Primate	210	1e-114	gb|AC245857.2| Homo sapiens FOSMID clone ABC9-43975400N15 from c...	211	LTR/ERV1	.	-	MANEA	-	MANEA	209	0	211	0	0	0	0	0	0	1
asm|15677895	212	39.1	Primate	206	1e-112	gb|AC238894.3| Homo sapiens FOSMID clone ABC22-2602C16 from chro...	93	SINE/MIR	IQSEC3	-	IQSEC3	IQSEC3	IQSEC3	195	0	211	209	1	0	0	0	0	1
asm|33039781	1058	44.6	Primate	38	1e-09	ref|NG_008801.2| Homo sapiens calcium channel, voltage-dependent...	109	LINE/L1	CACNA1C	-	-	CACNA1C	CACNA1C	1034	0	0	1043	2	0	0	2	2	3
asm|27626328	423	42.3	Primate	399	0	gb|AC188622.2| Homo sapiens chromosome X clone WI2-2886P14, comp...	171	LTR/ERVL-MaLR	GTPBP6	-	DHRSX	DHRSX	DHRSX	414	0	420	417	1	0	0	0	0	1
asm|9061770	1198	55	Primate	1159	0	emb|FP565579.3| Human DNA sequence from clone ABC10-44527600P15 ...	30	Simple_repeat	CD200R1	-	ERMARD	DLL1	ERMARD	1166	0	1198	1181	1	0	0	1	0	1
asm|33040983	3378	37.7	Primate	3153	0	gb|AC217012.3| Homo sapiens FOSMID clone ABC13-48905300E21 from ...	653	LTR/ERVL	GSDMC	-	-	MYC	-	2604	0	3377	3330	3	0	1	2	1	2
asm|33039589	563	48.4	Primate	60	1e-23	ref|NG_029510.1| Homo sapiens protein tyrosine kinase 2 beta (PT...	134	LINE/L2	PTK2B	-	-	PTK2B	PTK2B	553	0	0	555	0	0	0	0	0	1
asm|3298911	211	64.9	Primate	209	1e-113	emb|FP885866.2| Human DNA sequence from clone ABC14-50138400P6 o...	124	LINE/L2	WDR5	-	WDR5	-	WDR5	208	0	211	0	0	0	0	0	0	1
asm|18006428	211	43.1	Primate	209	1e-113	gb|GU268898.1| Homo sapiens contig freeze2_8784 genomic sequence	0	-	USP24	-	-	USP24	USP24	206	0	0	208	0	0	0	0	0	1
asm|21939249	211	29.8	Primate	78	8e-35	gb|GU267015.1| Homo sapiens contig freeze2_12462 genomic sequence	0	-	.	-	MANEA	MANEA	MANEA	207	0	211	208	1	0	0	0	0	1
asm|5266436	211	36.9	Primate	57	3e-22	ref|XR_615292.1| PREDICTED: Callithrix jacchus uncharacterized L...	135	LTR/ERVL-MaLR	CDC73	-	-	CDC73	CDC73	208	0	0	206	0	0	0	0	0	1
asm|33038470	773	49.6	Primate	597	0	emb|CR856017.2| Human DNA sequence from clone WI2-1947P15 on chr...	43	Simple_repeat	RBL1	-	DHRSX	DHRSX	DHRSX	400	0	772	762	3	0	0	2	0	1
asm|24210712	701	50.7	Primate	695	0	emb|FP565589.4| Human DNA sequence from clone ABC8-41088700H5 on...	196	LTR/ERVL-MaLR	FAM83D	-	GADD45G	-	GADD45G	681	0	701	691	0	0	0	0	0	1
asm|26763099	210	30.4	Primate	198	1e-107	emb|FP885534.9| Human DNA sequence from clone RP11-687L3 on chro...	104	LTR/ERVL-MaLR	.	-	CD24	TRAPPC6A	CD24	197	0	210	207	0	0	0	0	0	1
asm|33034298	210	34.7	Primate	26	0.004	ref|XM_003271294.1| PREDICTED: Nomascus leucogenys uncharacteriz...	135	LINE/L1	.	-	-	RUFY1	-	207	0	0	180	0	0	0	1	0	1
asm|3315798	697	38.5	Primate	670	0	gb|AC196515.1| Homo sapiens chromosome 8 clone WI2-1526M3, compl...	34	LTR/ERVL-MaLR	.	-	-	GSDMC	GSDMC	664	0	0	687	1	0	0	1	1	2
asm|33037802	627	42.1	Primate	617	0	emb|FO393434.3| Human DNA sequence from clone WI2-2207K4 on chro...	213	DNA/hAT-Charlie	.	-	CD24	TRAPPC6A	CD24	615	0	626	618	0	0	0	0	0	1
asm|27840242	278	38.8	Primate	275	1e-153	emb|Z98941.2| Human DNA sequence from clone 204E5 on chromosome ...	85	SINE/MIR	OASL	-	-	OASL	OASL	273	0	0	274	0	0	0	0	0	1
asm|15313275	278	41	Primate	32	1e-06	dbj|AB215588.1| Equus caballus DNA, microsatellite TKY1645	177	LINE/L1	CBWD5	-	-	SLC39A10	SLC39A10	272	0	0	274	0	0	0	0	0	1
asm|18973809	208	52.8	Primate	206	1e-112	gb|AC256204.1| Homo sapiens BAC clone CH17-399M16 from chromosom...	168	LINE/L1	-	-	LOC101928436	LOC101928436	LOC101928436	0	0	208	205	0	0	0	0	0	1
asm|33043049	1385	30.4	Primate	720	0	gb|AC209234.3| Homo sapiens FOSMID clone ABC9-44043600B8 from ch...	356	LINE/L1	MYADM	-	-	LCA5	-	1084	0	1385	1365	8	0	0	2	0	1
asm|10170848	623	47.5	Primate	617	0	gb|AC188622.2| Homo sapiens chromosome X clone WI2-2886P14, comp...	101	SINE/MIR	.	-	DHRSX	DHRSX	DHRSX	614	0	623	612	0	0	0	0	0	1
asm|769657	1036	40.7	Primate	995	0	gb|AC233714.2| Homo sapiens FOSMID clone ABC7-43046200P7 from ch...	366	LTR/ERVL-MaLR	.	-	-	PRR18	-	1021	0	1034	1017	1	0	0	2	0	1
asm|33040319	690	51.4	Primate	660	0	gb|GU268765.1| Homo sapiens contig freeze2_795 genomic sequence	23	Simple_repeat	CTIF	-	-	CTIF	CTIF	680	0	0	680	1	0	0	1	1	2
asm|30924857	207	52.6	Primate	205	1e-111	emb|FO681505.2| Human DNA sequence from clone ABC10-45509200N16 ...	150	DNA/hAT-Charlie	.	-	GADD45G	-	GADD45G	204	0	207	204	0	0	0	0	0	1
asm|21773374	827	37.1	Primate	819	0	gb|AC216823.4| Homo sapiens FOSMID clone ABC11-48007900M2 from c...	92	SINE/MIR	.	-	CTSO	CTSO	CTSO	652	0	827	815	0	0	0	0	0	1
asm|33043177	2891	46.2	Primate	2780	0	ref|NG_001333.2| Homo sapiens T cell receptor beta locus (TRB) o...	63	DNA/TcMar-Tc2	MTRNR2L6	-	MTRNR2L6	MTRNR2L6	MTRNR2L6	2822	185	2889	2849	6	2	1	4	1	2
asm|33040478	413	31.6	Primate	320	1e-180	gb|AC191942.3| Pan troglodytes BAC clone CH251-171E5 from chromo...	17	Simple_repeat	.	-	-	TAX1BP1	TAX1BP1	166	0	0	407	0	0	0	1	1	2
asm|26803504	344	45	Primate	301	1e-169	gb|AC207439.3| Homo sapiens FOSMID clone ABC9-41239200J13 from c...	138	LINE/L1	-	-	-	EEF2	EEF2	0	0	0	339	0	0	0	0	0	1
asm|1790417	206	48.5	Primate	204	1e-110	gb|AC234635.3| Homo sapiens BAC clone RP11-414D2 from chromosome...	0	-	PRSS58	-	PRSS58	PRSS58	PRSS58	202	0	206	203	0	0	0	0	0	1
asm|26980643	206	45.6	Primate	204	1e-110	gb|GU267963.1| Homo sapiens contig freeze2_31780 genomic sequence	0	-	MED18	-	-	PHACTR4	PHACTR4	202	0	0	203	0	0	0	0	0	1
asm|12845436	411	40.8	Primate	407	0	gb|AC214824.3| Homo sapiens FOSMID clone ABC12-46669200K22 from ...	56	SINE/Alu	LOC286238	-	-	LOC286238	LOC286238	398	0	0	405	0	0	0	0	0	1
asm|859828	274	35.7	Primate	30	2e-05	emb|AL161901.18| Human DNA sequence from clone RP11-521H3 on chr...	265	LINE/L1	.	-	-	SEMA5B	SEMA5B	269	0	0	270	1	0	0	0	0	1
asm|10399408	820	35.9	Primate	805	0	gb|AC245385.1| Homo sapiens FOSMID clone COR2A-DD0002USBNU_E19 f...	145	Unknown	NXPH1	-	-	LYRM9	LYRM9	792	0	0	808	1	0	0	0	0	1
asm|24475926	615	51.5	Primate	579	0	gb|AC226499.2| Homo sapiens FOSMID clone ABC11-47188800H7 from c...	0	-	.	-	TCP10	-	TCP10	598	0	613	606	1	0	0	0	0	1
asm|9479756	410	45.8	Primate	406	0	gb|AC208103.3| Homo sapiens FOSMID clone ABC9-41287000M7 from ch...	111	LTR/ERVL-MaLR	.	-	-	EEFSEC	-	404	0	0	404	0	0	0	0	0	1
asm|24621724	205	51.2	Primate	203	1e-110	emb|FO681505.2| Human DNA sequence from clone ABC10-45509200N16 ...	23	Simple_repeat	-	-	GADD45G	-	GADD45G	0	0	205	202	0	0	0	0	0	1
asm|2694601	205	52.6	Primate	43	2e-13	emb|AL160157.17| Human DNA sequence from clone RP11-547C18 on ch...	163	SINE/MIR	RNASEH2B	-	-	RNASEH2B	RNASEH2B	199	0	0	202	0	0	0	0	0	1
asm|16036028	205	46.8	Primate	38	2e-10	gb|AC192729.3| Pan troglodytes BAC clone CH251-503N9 from chromo...	62	LINE/L1	-	-	-	BLOC1S3	BLOC1S3	0	0	0	202	0	0	0	1	1	2
asm|33040186	1569	44.4	Primate	1530	0	emb|FP565171.2| Human DNA sequence from clone ABC11-4932300O16 o...	515	LTR/ERV1	TTF1	-	PPP2R2D	PPP2R2D	PPP2R2D	1540	0	1568	1546	0	0	0	1	0	1
asm|33041667	886	34.5	Primate	492	0	gb|AC208500.2| Homo sapiens FOSMID clone ABC9-43832800J17 from c...	165	LINE/L2	-	-	-	LRIG3	-	0	0	886	873	0	0	0	2	0	1
asm|13078798	272	38.9	Primate	249	1e-137	gb|AC216089.3| Homo sapiens FOSMID clone ABC13-49782600B12 from ...	0	-	.	-	BAAT	BAAT	BAAT	268	0	272	267	0	0	0	1	0	1
asm|4527708	204	62.2	Primate	202	1e-109	gb|AC226499.2| Homo sapiens FOSMID clone ABC11-47188800H7 from c...	111	LTR/ERVL-MaLR	.	-	TCP10	-	TCP10	201	0	204	148	0	0	0	1	0	1
asm|10907424	203	25.1	Primate	100	6e-48	gb|AC073544.4| Homo sapiens chromosome 19 clone RP11-359H18, com...	0	-	-	-	-	ZNF493	ZNF493	0	0	0	200	0	0	0	0	0	1
asm|33035630	473	51.5	Primate	415	0	emb|AL110190.1| Homo sapiens genomic DNA; cDNA DKFZp564J2116 (fr...	30	Simple_repeat	SEC14L1	-	-	SEC14L1	SEC14L1	458	0	0	466	2	0	0	0	0	1
asm|9320376	202	42	Primate	196	1e-106	emb|CR856017.2| Human DNA sequence from clone WI2-1947P15 on chr...	0	-	-	-	DHRSX	DHRSX	DHRSX	0	0	201	199	0	0	0	0	0	1
asm|9184397	202	32.6	Primate	170	3e-90	emb|FP885904.3| Human DNA sequence from clone ABC13-48567900K13 ...	155	LINE/L1	.	-	LYPD8	SH3BP5L	LYPD8	199	0	202	198	0	0	0	1	0	1
asm|14086581	606	37.9	Primate	167	5e-88	emb|Z64917.1| H.sapiens CpG island DNA genomic Mse1 fragment, cl...	18	Simple_repeat	COPS3	-	-	ZFP42	ZFP42	590	0	0	597	1	0	0	0	0	1
asm|20330953	202	42.5	Primate	128	1e-64	gb|AC201630.7| Macaca mulatta BAC CH250-307A20 () complete sequence	152	DNA/TcMar-Tigger	-	-	-	MYH9	MYH9	0	0	0	199	0	0	0	0	0	1
asm|29085522	202	31.6	Primate	27	0.0008	emb|CU104736.1| Human DNA sequence from clone XX-NCIH2171_5G15, ...	0	-	.	-	-	IFT81	IFT81	198	0	0	199	0	0	0	0	0	1
asm|33040008	471	59.4	Primate	467	0	gb|AC233701.6| Homo sapiens BAC clone CH17-351M24 from chromosom...	0	-	.	-	RBFOX3	ENPP7	RBFOX3	464	0	471	461	0	0	0	0	0	1
asm|20300964	538	31.4	Primate	499	0	gb|AC206739.3| Homo sapiens FOSMID clone ABC9-44005300C9 from ch...	0	-	-	-	ZNF718	ZNF665	ZNF718	0	0	536	530	0	0	0	1	0	1
asm|15659101	269	44.2	Primate	266	1e-148	ref|NG_001333.2| Homo sapiens T cell receptor beta locus (TRB) o...	0	-	PRSS58	-	PRSS58	PRSS58	PRSS58	262	0	269	265	0	0	0	0	0	1
asm|33035303	403	45.9	Primate	399	0	dbj|AK094009.1| Homo sapiens cDNA FLJ36690 fis, clone UTERU20087...	0	-	C1R	-	C1R	C1R	C1R	394	0	403	397	0	0	0	0	0	1
asm|11740091	671	41.8	Primate	661	0	gb|AC205582.1| Homo sapiens chromosome 13 clone ABC7_00004250410...	269	LTR/ERVL	.	-	SLITRK6	SLITRK6	SLITRK6	661	0	667	658	0	0	0	0	0	1
asm|8595294	268	47.3	Primate	265	1e-147	gb|AC126538.1| Homo sapiens chromosome 16 clone CTD-3225F13, com...	0	-	CIITA	-	-	CIITA	CIITA	260	0	0	264	0	0	0	0	0	1
asm|2664321	268	35.4	Primate	245	1e-135	gb|GU266923.1| Homo sapiens contig freeze2_11457 genomic sequence	0	-	-	-	MANEA	MANEA	MANEA	0	0	268	264	0	0	0	1	0	1
asm|3341758	201	47.2	Primate	199	1e-107	gb|GU268516.1| Homo sapiens contig freeze2_6604 genomic sequence	114	DNA/hAT-Charlie	.	-	ERMARD	DLL1	ERMARD	198	0	201	198	0	0	0	0	0	1
asm|15833372	602	28.2	Primate	555	0	gb|AC207366.2| Homo sapiens FOSMID clone ABC12-49072800A14 from ...	24	Simple_repeat	.	-	-	NAALADL2	NAALADL2	302	0	0	593	1	0	0	3	3	4
asm|3150124	535	53	Primate	526	0	gb|AC234421.2| Homo sapiens FOSMID clone ABC9-43854600O13 from c...	0	-	.	-	SHANK2	SHANK3	SHANK2	527	0	534	525	0	0	0	0	0	1
asm|24706948	334	41.3	Primate	331	0	emb|CR856017.2| Human DNA sequence from clone WI2-1947P15 on chr...	108	LINE/L1	.	-	DHRSX	DHRSX	DHRSX	319	0	333	329	1	0	0	1	0	1
asm|33042437	1736	38.5	Primate	1667	0	gb|AC216823.4| Homo sapiens FOSMID clone ABC11-48007900M2 from c...	222	LTR/ERVL-MaLR	.	-	CTSO	CTSO	CTSO	1705	0	1736	1710	1	0	0	1	0	1
asm|33038016	868	36.5	Primate	809	0	gb|AC216085.3| Pan troglodytes BAC clone CH251-723H18 from chrom...	0	-	COPG2	-	COPG2	COPG2	COPG2	853	122	868	855	1	0	0	1	0	1
asm|33038095	934	59.7	Primate	922	0	gb|AC226499.2| Homo sapiens FOSMID clone ABC11-47188800H7 from c...	0	-	.	-	TCP10	-	TCP10	920	0	933	909	2	0	0	2	0	1
asm|5676031	200	39.5	Primate	198	1e-107	gb|AC215799.3| Homo sapiens FOSMID clone ABC11-48023700N18 from ...	196	LINE/L1	-	-	-	KCTD1	-	0	0	200	197	0	0	0	1	0	1
asm|33040454	733	32.4	Primate	603	0	emb|FP325310.4| Human DNA sequence from clone CH17-271F20 on chr...	93	LINE/CR1	.	-	MANEA	MANEA	MANEA	688	0	733	722	0	0	0	2	0	1
asm|33040209	932	52.3	Primate	887	0	gb|AC255374.1| Homo sapiens chromosome 10 clone CH17-365G21, com...	0	-	.	-	CHST15	CHST15	CHST15	618	0	930	918	0	0	0	1	0	1
asm|33041500	931	37	Primate	448	0	gb|AY053519.1| Homo sapiens thyroglobulin gene, intron 18	325	LTR/ERV1	TG	-	-	TG	TG	917	0	0	913	0	0	0	0	0	1
asm|17537782	266	47.7	Primate	263	1e-146	gb|AC144769.1| Homo sapiens chromosome 19 clone XXfos-82031A11, ...	0	-	IGFBPL1	-	INSR	INSR	INSR	261	0	266	262	0	0	0	0	0	1
asm|17797024	598	44.6	Primate	592	0	gb|AC174061.2| Homo sapiens chromosome 6 clone WI2-1164H8, compl...	0	-	.	-	ERMARD	ERMARD	ERMARD	589	0	598	167	1	0	1	0	1	2
asm|4648550	1394	51.5	Primate	1368	0	gb|AC188786.1| Homo sapiens chromosome 13 clone WI2-2182D8, comp...	103	SINE/MIR	ISOC1	-	-	-	-	1362	0	0	1373	2	0	0	2	2	3
asm|17558756	199	50.2	Primate	197	1e-106	gb|AC208181.3| Homo sapiens FOSMID clone ABC10-44789300B2 from c...	198	LINE/L1	.	-	-	NINL	-	196	0	0	196	0	0	0	0	0	1
asm|21982346	398	28.8	Primate	32	2e-06	gb|AC105903.2| Homo sapiens chromosome 3 clone RP11-606H24, comp...	392	LINE/L1	CBWD5	-	-	SLC39A10	CBWD5	392	0	0	387	0	0	0	0	0	1
asm|4909948	265	44.1	Primate	262	1e-145	gb|AC238893.3| Homo sapiens FOSMID clone ABC22-1574J16 from chro...	53	LINE/L1	.	-	INSR	INSR	INSR	251	0	265	261	0	0	0	0	0	1
asm|19468176	265	54.3	Primate	262	1e-145	gb|GU267170.1| Homo sapiens contig freeze2_13810 genomic sequence	0	-	.	-	SOX1	TEX29	SOX1	256	0	265	261	0	0	0	0	0	1
asm|7365771	331	51.3	Primate	328	0	ref|NG_033919.1| Homo sapiens dedicator of cytokinesis 1 (DOCK1)...	0	-	.	-	DOCK1	DOCK1	DOCK1	321	0	331	326	0	0	0	0	0	1
asm|11548000	330	38.1	Primate	32	2e-06	ref|XM_005892747.1| PREDICTED: Bos mutus uncharacterized LOC1022...	198	LINE/L1	.	-	-	MOB3A	-	325	0	0	325	0	0	0	1	0	1
asm|33034954	593	37.6	Primate	506	0	gb|AC188622.2| Homo sapiens chromosome X clone WI2-2886P14, comp...	62	LINE/L1	.	-	DHRSX	DHRSX	DHRSX	584	0	592	278	0	0	0	0	0	1
asm|33037901:asm|33039092	2569	39.4	Primate	1765	0	gb|AC235952.3| Homo sapiens FOSMID clone ABC8-2619340O12 from ch...	291	LTR/ERV1	.	-	SLC25A26	SLC25A26	SLC25A26	1267	0	2555	2530	0	0	1	1	1	2
asm|33040659	395	36.4	Primate	325	0	emb|FP325310.4| Human DNA sequence from clone CH17-271F20 on chr...	249	LINE/L2	-	-	MANEA	MANEA	MANEA	0	0	395	389	0	0	0	0	0	1
asm|6447099	329	34.6	Primate	326	0	gb|AC217954.1| Homo sapiens FOSMID clone ABC11-49531800H3 from c...	0	-	.	-	-	CHORDC1	CHORDC1	318	0	0	324	0	0	0	0	0	1
asm|24019661	329	36.1	Primate	297	1e-166	gb|AC191754.2| Pan troglodytes BAC clone CH251-424E19 from chrom...	0	-	SFPQ	-	-	SFPQ	SFPQ	324	0	0	324	1	0	0	1	1	2
asm|33040775	854	56.5	Primate	789	0	emb|FP565345.4| Human DNA sequence from clone ABC7-40618900G22 o...	18	Simple_repeat	.	-	NCS1	NCS1	NCS1	841	0	852	837	1	0	0	1	0	1
asm|33043099	1575	36.2	Primate	1528	0	gb|AC238894.3| Homo sapiens FOSMID clone ABC22-2602C16 from chro...	333	LINE/L1	IQSEC3	-	IQSEC3	IQSEC3	IQSEC3	1551	0	1574	1541	1	0	0	2	0	1
asm|33040857	1115	46.9	Primate	1048	0	emb|FP885904.3| Human DNA sequence from clone ABC13-48567900K13 ...	75	LTR/Gypsy?	.	-	LYPD8	SH3BP5L	LYPD8	1082	0	1112	1098	0	0	0	2	0	1
asm|30637638	262	31.2	Primate	239	1e-131	gb|AC232224.2| Homo sapiens FOSMID clone ABC8-41786000D24 from c...	231	LTR/ERV1	-	-	-	ZFP30	ZFP30	0	0	0	258	0	0	0	1	1	2
asm|33037622	1244	50.8	Primate	100	4e-47	ref|NG_033144.1| Homo sapiens phosphatidylinositol glycan anchor...	236	DNA/hAT-Charlie	TMCO4	-	-	TMCO4	TMCO4	1196	0	0	1225	2	0	0	1	1	2
asm|13329252	654	34	Primate	648	0	emb|FO680658.3| Human DNA sequence from clone WI2-1308D13 on chr...	0	-	PRSS48	-	MANEA	MANEA	MANEA	644	0	654	640	0	0	0	0	0	1
asm|8581259	327	50.1	Primate	300	1e-168	gb|AC233701.6| Homo sapiens BAC clone CH17-351M24 from chromosom...	107	LTR/ERVL-MaLR	-	-	RBFOX3	ENPP7	RBFOX3	0	0	327	322	0	0	0	0	0	1
asm|30262681	522	42.3	Primate	476	0	gb|AC223434.2| Homo sapiens FOSMID clone ABC9-41288900K16 from c...	475	LINE/L1	.	-	-	-	-	514	0	0	0	0	0	0	0	0	1
asm|9781726	391	32.9	Primate	387	0	gb|AC226499.2| Homo sapiens FOSMID clone ABC11-47188800H7 from c...	54	LTR/ERVL-MaLR	.	-	TCP10	-	TCP10	384	0	391	385	0	0	0	0	0	1
asm|19970693	780	53.4	Primate	616	0	gb|GU267516.1| Homo sapiens contig freeze2_1971 genomic sequence	0	-	.	-	-	TEX29	-	768	0	0	763	0	0	0	0	0	1
asm|33038601	910	30.4	Primate	835	0	gb|GU268768.1| Homo sapiens contig freeze2_7967 genomic sequence	901	LINE/L1	.	-	-	C17orf112	C17orf112	655	0	0	896	1	0	0	2	2	3
asm|7871675	390	38.9	Primate	386	0	gb|AC243774.1| Homo sapiens FOSMID clone ABC27-711I14 from chrom...	278	LTR	-	-	-	DUSP27	DUSP27	0	0	0	384	0	0	0	1	1	2
asm|33040508	1619	34.7	Primate	889	0	emb|FP325310.4| Human DNA sequence from clone CH17-271F20 on chr...	555	LINE/CR1	-	-	MANEA	MANEA	MANEA	0	0	1618	1594	0	0	0	0	0	1
asm|19884151	259	32	Primate	256	1e-142	gb|AC239612.3| Homo sapiens BAC clone RP11-654L23 from chromosom...	220	LINE/L1	MTRNR2L6	-	MTRNR2L6	MTRNR2L6	MTRNR2L6	255	0	259	255	0	0	0	0	0	1
asm|33037875	904	38.9	Primate	879	0	gb|AC242393.1| Homo sapiens FOSMID clone ABC13-47642700J5 from c...	511	LINE/L1	.	-	-	SLC39A11	SLC39A11	887	0	0	890	0	0	0	0	0	1
asm|30114729	258	31.7	Primate	255	1e-141	gb|AC203641.3| Homo sapiens FOSMID clone ABC10-43661000F7 from c...	137	DNA/hAT-Charlie	PGBD2	-	-	PGBD2	PGBD2	253	0	0	254	0	0	0	0	0	1
asm|13166138	386	66.5	Primate	382	0	gb|KC800812.1| Homo sapiens MUC5AC (MUC5AC) gene, partial cds	0	-	.	-	MUC5B	-	MUC5B	379	0	386	380	0	0	0	0	0	1
asm|32516722	386	51.5	Primate	25	0.027	gb|AC192805.2| Pan troglodytes BAC clone CH251-413H16 from chrom...	0	-	.	-	-	RUFY1	-	380	0	0	374	0	0	0	0	0	1
asm|33040464	579	46	Primate	22	2.5	emb|LL780192.1| Gongylonema pulchrum genome assembly G_pulchrum_...	98	LINE/L1	.	-	TCP10	TTLL2	TCP10	570	0	578	565	1	0	1	1	1	2
asm|13804831	449	44.5	Primate	40	4e-11	ref|NG_012265.1| Homo sapiens mutated in colorectal cancers (MCC...	0	-	MCC	-	-	MCC	MCC	442	0	0	439	2	0	0	0	2	3
asm|10635689:asm|33041021	1664	30.1	Primate	1335	0	gb|AC208507.3| Homo sapiens FOSMID clone ABC10-44545100A7 from c...	936	LINE/L1	ANKRD31	-	-	ANKRD31	ANKRD31	1618	0	0	1638	3	0	0	2	2	3
asm|33041390	958	55.5	Primate	949	0	emb|FP710250.11| Human DNA sequence from clone CH17-436C19 on ch...	0	-	.	-	OR4C45	OR4C45	OR4C45	172	0	958	943	0	0	0	0	0	1
asm|21897142	255	47.4	Primate	169	1e-89	emb|FP885534.9| Human DNA sequence from clone RP11-687L3 on chro...	190	LINE/L1	CUX1	-	CD24	CD24	CD24	248	0	255	251	0	0	0	0	0	1
asm|17555922	318	61.9	Primate	154	1e-80	gb|JN854135.1| Homo sapiens chromosome 20 PCR sequence chr20:605...	0	-	.	-	C20orf166	C20orf166	C20orf166	258	0	318	313	0	0	0	0	0	1
asm|27562461	380	30.5	Primate	376	0	gb|AC209234.3| Homo sapiens FOSMID clone ABC9-44043600B8 from ch...	378	LINE/L1	.	-	-	LCA5	-	363	0	380	374	0	0	0	0	0	1
asm|7637223	380	55.2	Primate	376	0	emb|FO082810.4| Human DNA sequence from clone ABC13-48558800K15 ...	0	-	.	-	CHST15	CHST15	CHST15	372	0	380	374	0	0	0	0	0	1
asm|9109711	442	48.6	Primate	56	2e-21	gb|AC012306.11| Homo sapiens BAC clone RP11-395A13 from 2, compl...	0	-	AMMECR1L	-	-	AMMECR1L	AMMECR1L	432	0	0	435	1	0	0	0	0	1
asm|33035754	883	30	Primate	43	1e-12	dbj|AP000945.5| Homo sapiens genomic DNA, chromosome 18p clone:R...	554	LINE/L1	METTL4	-	-	METTL4	METTL4	869	0	0	869	0	0	0	0	0	1
asm|33038777	819	42.1	Primate	724	0	dbj|AP005853.3| Homo sapiens genomic DNA, chromosome 8q24, clone...	19	Simple_repeat	KCNK3	-	-	COL22A1	COL22A1	785	0	0	806	2	0	0	1	1	2
asm|33040881	440	52.5	Primate	378	0	gb|GU268727.1| Homo sapiens contig freeze2_7805 genomic sequence	54	Simple_repeat	.	-	WDR5	WDR5	WDR5	433	0	440	431	0	0	0	0	0	1
asm|33037860	1507	41.1	Primate	1443	0	gb|AC215700.3| Homo sapiens FOSMID clone ABC13-47640400A11 from ...	123	LINE/L1	CATSPERB	-	CATSPERB	CATSPERB	CATSPERB	1483	0	1506	1475	2	0	0	1	0	1
asm|19133821	251	35.4	Primate	229	1e-125	gb|AC234063.4| Homo sapiens BAC clone RP11-281H18 from chromosom...	0	-	MILR1	-	MILR1	MILR1	MILR1	247	0	251	245	1	0	0	0	0	1
asm|4670828	690	43.1	Primate	631	0	gb|AC145376.3| Pan troglodytes BAC clone RP43-59A12 from chromos...	78	LINE/L2	DGKI	-	-	DGKI	DGKI	261	0	0	679	0	0	0	1	1	2
asm|4420698	250	42.8	Primate	248	1e-137	gb|GU268185.1| Homo sapiens contig freeze2_4240 genomic sequence	180	LTR/ERVL-MaLR	.	-	GADD45G	-	GADD45G	245	0	250	246	1	0	0	1	0	1
asm|23279349	250	40	Primate	248	1e-137	gb|GU267771.1| Homo sapiens contig freeze2_26694 genomic sequence	93	LINE/L2	.	-	TFAP2B	TFAP2B	TFAP2B	246	0	249	246	1	0	0	0	0	1
asm|33039223	1499	50.5	Primate	1482	0	gb|AC209298.3| Homo sapiens FOSMID clone ABC9-44044400N8 from ch...	0	-	MEGF11	-	MEGF11	MEGF11	MEGF11	1463	0	1498	1475	1	0	0	1	0	1
asm|32956721	562	45.9	Primate	521	0	emb|FP885534.9| Human DNA sequence from clone RP11-687L3 on chro...	58	SINE/Alu	.	-	CD24	CD24	CD24	553	0	562	553	1	0	0	1	0	1
asm|28622819	434	34.3	Primate	430	0	emb|FP325310.4| Human DNA sequence from clone CH17-271F20 on chr...	64	LTR/ERV1	-	-	MANEA	MANEA	MANEA	0	0	434	427	0	0	0	0	0	1
asm|27938464	248	35.4	Primate	22	1	emb|LM166440.1| Schistosoma mattheei genome assembly S_mattheei_...	119	LINE/L1	-	-	-	LRP5	LRP5	0	0	0	244	0	0	0	0	0	1
asm|9838931	743	34	Primate	736	0	gb|AC246039.2| Homo sapiens BAC clone CH17-390L10 from chromosom...	144	SINE/MIR	MTRNR2L6	-	MTRNR2L6	MTRNR2L6	MTRNR2L6	731	0	743	729	0	0	0	0	0	1
asm|33037923	309	65.6	Primate	306	1e-172	gb|AC253550.1| Homo sapiens FOSMID clone WI2-3220G21 from chromo...	0	-	.	-	MUC5B	-	MUC5B	303	0	308	304	0	0	0	0	0	1
asm|29902361	925	31.3	Primate	404	0	gb|GU267907.1| Homo sapiens contig freeze2_30380 genomic sequence	102	LINE/L2	.	-	-	WIZ	WIZ	881	0	0	910	2	0	0	2	2	3
asm|7565137	370	39.4	Primate	62	5e-25	gb|AC136515.3| Mus musculus BAC clone RP23-212G1 from chromosome...	0	-	DOCK1	-	-	DOCK1	DOCK1	364	0	0	315	0	0	0	1	0	1
asm|33040166	1787	33.1	Primate	1628	0	gb|AC245235.1| Homo sapiens FOSMID clone ABC24-963D13 from chrom...	100	LINE/L1	MAD2L1	-	-	MAD2L1	-	1758	0	1787	1757	1	0	0	1	0	1
asm|33042267	1231	41.4	Primate	1211	0	gb|AC234635.3| Homo sapiens BAC clone RP11-414D2 from chromosome...	319	LINE/L1	PRSS58	-	PRSS58	PRSS58	PRSS58	1202	155	1229	1211	1	0	0	1	0	1
asm|24960802	615	36.9	Primate	595	0	gb|AC213200.1| Homo sapiens chromosome 9 clone WI2-2591F5, compl...	129	LINE/L2	.	-	-	PTPRD	PTPRD	556	0	0	605	1	0	0	0	0	1
asm|33039818	615	36.5	Primate	510	0	gb|AC233314.1| Homo sapiens FOSMID clone ABC7-42061100P2 from ch...	34	LINE/L1	FOXI2	-	-	FOXI2	FOXI2	597	0	0	605	0	0	0	0	0	1
asm|33040591	675	45.6	Primate	621	0	gb|AC225712.4| Homo sapiens FOSMID clone ABC11-49529800E15 from ...	0	-	-	-	-	CHRD	-	0	0	675	664	0	0	1	2	1	2
asm|9350280	1042	50.8	Primate	903	0	gb|GU267572.1| Homo sapiens contig freeze2_21643 genomic sequence	124	LTR/ERV1	POMP	-	-	POMP	POMP	1025	0	0	1014	2	0	0	1	2	3
asm|12048329	245	55.5	Primate	99	3e-47	emb|FP565345.4| Human DNA sequence from clone ABC7-40618900G22 o...	41	Simple_repeat	-	-	NCS1	NCS1	NCS1	0	0	245	241	0	0	0	0	0	1
asm|33038069	1041	34.7	Primate	566	0	gb|AC231964.1| Homo sapiens FOSMID clone ABC14-50924100J18 from ...	317	LINE/L1	.	-	-	SLC16A10	SLC16A10	515	0	0	1024	0	0	0	2	2	3
asm|33039852	366	56	Primate	324	0	gb|AC208152.3| Homo sapiens FOSMID clone ABC9-43938200G13 from c...	301	LTR/ERV1	SI	-	-	SI	SI	360	0	0	359	1	0	0	1	1	2
asm|33034388	1339	50	Primate	1304	0	gb|AC234421.2| Homo sapiens FOSMID clone ABC9-43854600O13 from c...	36	Simple_repeat	.	-	SHANK2	-	SHANK2	1317	0	1339	0	0	0	0	0	0	1
asm|32031474	669	38.1	Primate	587	0	gb|GU267054.1| Homo sapiens contig freeze2_12703 genomic sequence	0	-	COPS8	-	-	COPS8	COPS8	652	0	0	658	0	0	0	0	0	1
asm|13243823	243	24.2	Primate	29	7e-05	ref|NG_029236.1| Homo sapiens regulator of G-protein signaling 6...	17	Simple_repeat	.	-	-	SLC4A8	-	239	0	0	144	0	0	0	1	0	1
asm|16532822	425	47	Primate	28	0.0005	gb|AC006435.7|AC006435 Homo sapiens chromosome 17, clone RP5-59D...	0	-	EEA1	-	-	TMEM105	TMEM105	411	0	0	418	1	0	0	1	1	2
asm|17503008	364	42	Primate	29	0.0001	gb|AC051654.9| Homo sapiens chromosome 8, clone RP11-35O14, comp...	25	Simple_repeat	.	-	-	BLM	BLM	356	0	0	358	0	0	0	0	0	1
asm|33039919	2122	47.2	Primate	2034	0	gb|AC225595.1| Homo sapiens FOSMID clone ABC14-50997500E11 from ...	42	Simple_repeat	TPCN2	-	-	TPCN2	-	2082	0	2120	2087	2	0	0	0	0	1
asm|18087549	424	42.2	Primate	416	0	gb|AC245855.2| Homo sapiens FOSMID clone ABC9-43978400B15 from c...	109	SINE/MIR	.	-	MANEA	MANEA	MANEA	416	0	423	417	0	0	0	0	0	1
asm|2466573	242	45	Primate	176	8e-94	gb|AC234063.4| Homo sapiens BAC clone RP11-281H18 from chromosom...	53	Simple_repeat	MILR1	-	MILR1	MILR1	MILR1	238	0	242	237	1	0	0	0	0	1
asm|9033697	242	21.9	Primate	160	3e-84	gb|AC242308.1| Homo sapiens FOSMID clone WI2-3110L22 from chromo...	36	Simple_repeat	-	-	TAS2R45	TAS2R45	TAS2R45	0	0	242	238	0	0	0	1	0	1
asm|33041590	2114	32.9	Primate	996	0	gb|AC233701.6| Homo sapiens BAC clone CH17-351M24 from chromosom...	336	LINE/L1	ARL11	-	ENPP7	ENPP7	ENPP7	2076	0	2112	2079	2	0	0	4	0	1
asm|33040404	483	50.5	Primate	37	2e-09	gb|AC243615.2| Homo sapiens BAC clone CH17-113B15 from chromosom...	170	LTR/ERVL-MaLR	ZNF286B	-	-	-	ZNF286B	475	0	0	0	0	0	0	0	0	1
asm|33033645	1629	31.3	Primate	1355	0	gb|AC226108.2| Homo sapiens FOSMID clone ABC13-48919900D20 from ...	53	Simple_repeat	-	-	-	LRIG3	-	0	0	1629	1602	0	0	0	2	0	1
asm|24444987	422	38.6	Primate	51	2e-18	gb|AC107878.2| Homo sapiens chromosome 18, clone RP11-138C8, com...	202	LTR/ERV1	LINGO2	-	-	LINGO2	LINGO2	415	0	0	415	0	0	0	0	0	1
asm|18970985	241	43.1	Primate	223	1e-122	gb|AC245848.2| Homo sapiens FOSMID clone ABC9-43935700H15 from c...	173	LINE/L1	.	-	CD24	TRAPPC6A	CD24	236	0	239	237	0	0	0	0	0	1
asm|28610388	301	47.8	Primate	184	2e-98	gb|AC239277.3| Chlorocebus aethiops BAC clone CH252-479M19 from ...	262	LINE/L1	.	-	SOX11	TSSC1	SOX11	293	0	301	296	0	0	0	0	0	1
asm|33032572	541	42.6	Primate	49	2e-16	gb|AC231981.2| Homo sapiens FOSMID clone ABC14-8076949H21 from c...	115	LINE/L1	.	-	ADI1	ADI1	ADI1	510	0	541	532	0	0	0	0	0	1
asm|15559762	300	53.3	Primate	293	1e-164	gb|AC255374.1| Homo sapiens chromosome 10 clone CH17-365G21, com...	0	-	CC2D2A	-	CHST15	CHST15	CHST15	291	0	300	295	0	0	0	0	0	1
asm|7841014	240	27.9	Primate	238	1e-131	gb|GU266836.1| Homo sapiens contig freeze2_10615 genomic sequence	0	-	-	-	MANEA	MANEA	MANEA	0	0	240	236	0	0	0	0	0	1
asm|3921796	240	39.1	Primate	37	1e-09	gb|AC003657.1|AC003657 Homo sapiens Xp22 BAC GS-602M16 (Genome S...	228	LINE/L1	.	-	TCP10	TTLL2	TCP10	141	0	240	236	1	0	0	0	0	1
asm|6699510	240	40	Primate	27	0.001	gb|AC239371.3| Chlorocebus aethiops BAC clone CH252-439C17 from ...	0	-	.	-	-	BLM	BLM	231	0	0	236	0	0	0	1	1	2
asm|15079071	420	39.2	Primate	22	1.8	emb|LM675830.1| Fasciola hepatica genome assembly Fhepatica_v1 ,...	44	Low_complexity	GOLIM4	-	-	GOLIM4	GOLIM4	413	0	0	400	0	0	0	1	0	1
asm|30757988	899	40.4	Primate	846	0	gb|GU267518.1| Homo sapiens contig freeze2_1980 genomic sequence	95	LINE/L2	DCTN5	-	-	DCTN5	DCTN5	884	0	0	882	1	0	0	0	1	2
asm|2177060	1374	33.3	Primate	1361	0	emb|FP325310.4| Human DNA sequence from clone CH17-271F20 on chr...	53	LTR/ERVL-MaLR	.	-	MANEA	MANEA	MANEA	975	0	1373	1351	2	0	0	1	0	1
asm|33040123	1075	34.7	Primate	908	0	gb|AC222569.2| Homo sapiens FOSMID clone ABC10-44488300O13 from ...	0	-	-	-	-	CTNND2	-	0	0	1072	1057	0	0	0	1	0	1
asm|26026995	298	41.2	Primate	291	1e-163	gb|GU268473.1| Homo sapiens contig freeze2_6329 genomic sequence	115	LINE/CR1	-	-	-	CHMP6	CHMP6	0	0	0	293	0	0	0	0	0	1
asm|25473234	417	32.8	Primate	356	0	gb|AC193917.4| Pan troglodytes BAC clone CH251-514E11 from chrom...	299	LINE/L1	.	-	-	TRPM4	-	410	0	0	407	1	0	0	2	1	2
asm|3078332	238	36.1	Primate	215	1e-117	gb|AC256204.1| Homo sapiens BAC clone CH17-399M16 from chromosom...	0	-	-	-	LOC101928436	COL11A1	LOC101928436	0	0	238	234	0	0	0	1	0	1
asm|33043085	4159	36.6	Primate	908	0	gb|GU268336.1| Homo sapiens contig freeze2_5665 genomic sequence	105	SINE/MIR	.	-	TFAP2B	TFAP2B	TFAP2B	1411	0	4147	4089	1	0	0	5	0	1
asm|33037597	594	37.5	Primate	413	0	gb|AC198618.3| Pan troglodytes BAC clone CH251-684C11 from chrom...	55	LTR/ERVL	CCDC129	-	-	CCDC129	CCDC129	584	0	0	582	0	0	0	0	0	1
asm|33040671	356	56.7	Primate	353	0	emb|FP565795.1| Human DNA sequence from clone ABC10-44589700B18 ...	0	-	.	-	ERMARD	ERMARD	ERMARD	346	0	356	350	1	0	0	1	0	1
asm|33038463:asm|33042824	3380	45.8	Primate	2437	0	gb|AC245749.2| Homo sapiens FOSMID clone ABC9-43933400G17 from c...	67	DNA/hAT-Charlie	.	-	ERMARD	ERMARD	ERMARD	3323	0	3358	3315	1	0	1	2	1	2
asm|24333960	415	40.7	Primate	411	0	gb|AC234063.4| Homo sapiens BAC clone RP11-281H18 from chromosom...	193	SINE/MIR	PECAM1	-	PECAM1	PECAM1	PECAM1	406	0	415	408	0	0	0	0	0	1
asm|8480811	711	48.6	Primate	666	0	gb|AC234421.2| Homo sapiens FOSMID clone ABC9-43854600O13 from c...	153	LINE/L1	.	-	SHANK2	SHANK3	SHANK2	697	0	709	699	2	0	0	0	0	1
asm|14802561	237	40.5	Primate	78	9e-35	gb|AC073464.5| Homo sapiens BAC clone RP11-134N21 from 2, comple...	92	SINE/Alu	GXYLT1	-	-	GXYLT1	GXYLT1	231	0	0	233	0	0	0	0	0	1
asm|10040058	296	34.4	Primate	35	2e-08	ref|NG_029747.1| Homo sapiens myozenin 2 (MYOZ2), RefSeqGene (LR...	295	LINE/L1	.	-	MANEA	MANEA	MANEA	276	0	296	291	0	0	0	0	0	1
asm|33040471	2423	42.1	Primate	2169	0	gb|AC187722.3| Pan troglodytes BAC clone CH251-299E22 from chrom...	86	Unknown	TMEM178B	-	-	TMEM178B	TMEM178B	2382	0	0	2380	0	0	0	1	0	1
asm|1795236	354	48.8	Primate	347	0	emb|FP885904.3| Human DNA sequence from clone ABC13-48567900K13 ...	149	SINE/MIR	.	-	LYPD8	SH3BP5L	LYPD8	346	0	353	348	0	0	0	0	0	1
asm|33033727	413	47.9	Primate	320	1e-180	gb|GU268640.1| Homo sapiens contig freeze2_7438 genomic sequence	23	Simple_repeat	.	-	-	SMUG1	-	406	0	0	404	0	0	0	0	0	1
asm|18627439	708	25.7	Primate	43	9e-13	gb|AC093848.2| Homo sapiens BAC clone RP11-486G21 from 4, comple...	252	LINE/L1	PCDH7	-	-	PCDH7	PCDH7	693	0	0	696	0	0	0	0	0	1
asm|33041906	588	66.6	Primate	583	0	emb|FP326719.4| Human DNA sequence from clone WI2-2610K16 on chr...	0	-	MGC50722	-	MGC50722	MGC50722	MGC50722	573	0	588	578	0	0	0	0	0	1
asm|29412286	235	38.7	Primate	233	1e-128	gb|GU268270.1| Homo sapiens contig freeze2_5361 genomic sequence	209	LTR/ERVL	-	-	MANEA	MANEA	MANEA	0	0	234	231	0	0	0	0	0	1
asm|9399965	235	34.4	Primate	233	1e-128	gb|AC214074.3| Homo sapiens FOSMID clone ABC9-43972800L20 from c...	233	LINE/L1	-	-	-	MCTP1	-	0	0	235	231	0	0	0	0	0	1
asm|33033325	411	29.1	Primate	339	0	gb|GU267207.1| Homo sapiens contig freeze2_14103_altContig2 geno...	45	SINE/Alu	.	-	DSEL	DSEL	DSEL	404	0	411	396	2	0	0	3	0	1
asm|22060944	939	40.4	Primate	930	0	gb|AC210970.2| Homo sapiens FOSMID clone ABC10-44141400F23 from ...	146	LINE/L1	CPEB2	-	-	CPEB2	CPEB2	904	0	0	923	0	0	0	1	1	2
asm|13055056	352	38.3	Primate	345	0	gb|AC207377.3| Homo sapiens FOSMID clone ABC9-46009000C5 from ch...	245	LTR/ERVL-MaLR	RBFOX1	-	-	RBFOX1	RBFOX1	341	0	0	346	0	0	0	0	0	1
asm|25774424	352	34	Primate	329	0	emb|FP325310.4| Human DNA sequence from clone CH17-271F20 on chr...	100	LTR/ERVL-MaLR	.	-	MANEA	MANEA	MANEA	342	0	352	346	0	0	0	0	0	1
asm|33038991	762	37.4	Primate	570	0	gb|AC244196.3| Homo sapiens BAC clone CH17-121M24 from chromosom...	317	LINE/L1	MTRNR2L6	-	MTRNR2L6	MTRNR2L6	MTRNR2L6	749	0	762	735	0	0	0	2	0	1
asm|9817282	293	39.5	Primate	272	1e-151	emb|CR856017.2| Human DNA sequence from clone WI2-1947P15 on chr...	268	LTR/ERV1	-	-	DHRSX	DHRSX	DHRSX	0	0	293	288	0	0	0	1	0	1
asm|427420	351	49.8	Primate	297	1e-166	gb|GU268301.1| Homo sapiens contig freeze2_5487 genomic sequence	61	DNA/hAT-Charlie	.	-	PPP2R2D	PPP2R2D	PPP2R2D	343	0	351	345	0	0	0	0	0	1
asm|16227279	234	36.3	Primate	207	1e-112	gb|AC234063.4| Homo sapiens BAC clone RP11-281H18 from chromosom...	113	LINE/L1	MILR1	-	MILR1	MILR1	MILR1	230	0	233	226	0	0	0	0	0	1
asm|14860468	234	41.8	Primate	30	2e-05	emb|AL139275.30| Human DNA sequence from clone RP11-552E20 on ch...	223	LINE/L1	.	-	TCP10	TTLL2	TCP10	230	0	234	227	0	0	0	0	0	1
asm|17753113	526	35.3	Primate	521	0	gb|GU268512.1| Homo sapiens contig freeze2_6543 genomic sequence	0	-	.	-	-	ZPLD1	ZPLD1	516	0	0	517	0	0	0	0	0	1
asm|10308405	292	38.6	Primate	289	1e-162	gb|AC239612.3| Homo sapiens BAC clone RP11-654L23 from chromosom...	0	-	MTRNR2L6	-	MTRNR2L6	MTRNR2L6	MTRNR2L6	286	0	292	287	0	0	0	0	0	1
asm|10376722	233	33	Primate	227	1e-124	gb|AC208152.3| Homo sapiens FOSMID clone ABC9-43938200G13 from c...	227	LINE/L1	.	-	-	SI	SI	136	0	0	229	0	0	0	1	1	2
asm|33040145	582	38.3	Primate	300	1e-168	gb|GU268269.1| Homo sapiens contig freeze2_5359 genomic sequence	28	Low_complexity	.	-	CBLN4	CBLN4	CBLN4	244	0	582	572	0	0	0	1	0	1
asm|33038895	349	44.9	Primate	346	0	gb|AC087750.9| Homo sapiens chromosome 11, clone RP11-26I24, com...	246	LINE/L2	BDNF	-	-	-	BDNF	343	0	0	0	0	0	0	0	0	1
asm|31326943	407	32.6	Primate	358	0	emb|FO681540.2| Human DNA sequence from clone ABC10-43608400O15 ...	36	SINE/Alu	MEIS2	-	C6orf118	C6orf118	C6orf118	383	0	406	400	1	0	0	1	0	1
asm|25193333	290	46.2	Primate	233	1e-128	gb|GU267630.1| Homo sapiens contig freeze2_22591 genomic sequence	50	Simple_repeat	-	-	HIPK2	HIPK2	HIPK2	0	0	289	285	0	0	0	1	0	1
asm|33040803	290	42	Primate	50	6e-18	gb|AC139618.3| Homo sapiens 3 BAC RP11-320G10 (Roswell Park Canc...	289	LINE/L1	.	-	-	MKRN2	MKRN2	283	0	0	285	2	0	0	2	2	3
asm|33038077	1853	37.9	Primate	1039	0	emb|FO393434.3| Human DNA sequence from clone WI2-2207K4 on chro...	61	SINE/MIR	.	-	CD24	TRAPPC6A	CD24	1821	0	1848	1821	2	0	0	3	0	1
asm|33043014	3242	38	Primate	3092	0	gb|AC207777.3| Homo sapiens FOSMID clone ABC9-46299800F4 from ch...	256	SINE/MIR	ARHGEF26	-	ARHGEF26	ARHGEF26	ARHGEF26	3164	0	3241	3186	7	0	1	7	1	2
asm|797276	347	48.1	Primate	344	0	emb|FP671131.2| Human DNA sequence from clone ABC10-44560800J4 o...	128	LTR/ERVL	IL6R	-	GADD45G	OR1C1	GADD45G	336	0	347	341	0	0	0	0	0	1
asm|28041587	347	60.8	Primate	344	0	gb|AC226171.3| Homo sapiens FOSMID clone ABC9-43904600C6 from ch...	0	-	APBB1IP	-	PTCHD3	FAM210B	PTCHD3	337	0	347	341	0	0	0	0	0	1
asm|33037682	347	51	Primate	340	0	emb|FP325310.4| Human DNA sequence from clone CH17-271F20 on chr...	307	DNA/TcMar-Tigger	.	-	MANEA	MANEA	MANEA	341	0	343	339	0	0	0	0	0	1
asm|29830257	347	45.2	Primate	182	3e-97	gb|AC234063.4| Homo sapiens BAC clone RP11-281H18 from chromosom...	73	DNA/hAT-Tip100	MILR1	-	MILR1	MILR1	MILR1	339	0	347	341	0	0	0	0	0	1
asm|20187140	1386	55.3	Primate	1314	0	emb|CR385034.10| Human DNA sequence from clone WI2-2373G14 on ch...	395	LINE/L2	.	-	NCS1	NCS1	NCS1	1356	0	1385	1362	2	0	0	2	0	1
asm|33040347	404	29.2	Primate	32	2e-06	gb|AC132217.15| Homo sapiens chromosome 11, clone RP11-889I17, c...	383	LINE/L1	.	-	TCP10	TTLL2	TCP10	388	0	404	397	0	0	0	0	0	1
asm|32501792	230	47.3	Primate	223	1e-122	gb|AC233701.6| Homo sapiens BAC clone CH17-351M24 from chromosom...	0	-	.	-	RBFOX3	ENPP7	RBFOX3	226	0	228	225	0	0	0	0	0	1
asm|6244594	230	30	Primate	71	1e-30	gb|AC114501.1| Homo sapiens BAC clone RP11-667F9 from 7, complet...	226	LINE/L1	-	-	-	UQCRFS1	UQCRFS1	0	0	0	226	0	0	0	0	0	1
asm|33041043	2757	38.8	Primate	2714	0	gb|AC242393.1| Homo sapiens FOSMID clone ABC13-47642700J5 from c...	886	LINE/L1	.	-	-	SLC39A11	SLC39A11	1769	0	0	2709	2	0	0	2	2	3
asm|33041521	804	51.4	Primate	601	0	gb|AC214551.3| Pan troglodytes BAC clone CH251-547A11 from chrom...	85	SINE/MIR	-	-	-	KPNA7	KPNA7	0	0	0	790	0	0	0	0	0	1
asm|22130640	573	59.5	Primate	568	0	emb|FP565345.4| Human DNA sequence from clone ABC7-40618900G22 o...	199	SINE/MIR	.	-	NCS1	NCS1	NCS1	538	0	573	563	0	0	0	0	0	1
asm|33038898	401	28.4	Primate	397	0	gb|GU267567.1| Homo sapiens contig freeze2_21615 genomic sequence	217	LINE/L1	.	-	-	TEX29	TEX29	202	0	0	394	2	0	0	2	2	3
asm|8208221	400	30	Primate	30	3e-05	emb|AL590672.14| Human DNA sequence from clone CTD-2609B1 on chr...	0	-	DPPA4	-	-	LINGO2	LINGO2	391	0	0	393	1	0	0	1	1	2
asm|19529027	457	31.7	Primate	28	0.0005	emb|LL923250.1| Schistocephalus solidus genome assembly S_solidu...	100	SINE/MIR	.	-	CT83	-	CT83	449	0	457	0	1	0	0	0	0	1
asm|33041131	3185	28.1	Primate	1023	0	dbj|BS000066.1| Pan troglodytes chromosome 22 clone:CH251-126A17...	245	LINE/CR1	NCAM2	-	-	NCAM2	NCAM2	2639	0	0	3129	2	0	0	3	3	4
asm|12387701	284	51.7	Primate	28	0.0003	emb|AL354739.15| Human DNA sequence from clone RP11-379K8 on chr...	127	SINE/MIR	-	-	-	2015-03-02	2015-03-02	0	0	0	279	0	0	0	0	0	1
asm|13430351	397	40.8	Primate	389	0	gb|GU267866.1| Homo sapiens contig freeze2_29558 genomic sequence	0	-	TMEM192	-	-	TMEM192	TMEM192	389	0	0	390	0	0	0	0	0	1
asm|33034454	737	30.6	Primate	661	0	gb|AC204976.4| Homo sapiens FOSMID clone ABC9-43866200C14 from c...	39	Simple_repeat	EML5	-	-	EML6	EML6	718	0	0	724	1	0	0	1	1	2
asm|6696525	905	60.3	Primate	490	0	gb|AC234421.2| Homo sapiens FOSMID clone ABC9-43854600O13 from c...	0	-	.	-	SHANK2	SHANK3	SHANK2	866	0	905	889	0	0	0	0	0	1
asm|19403379	2148	51.1	Primate	1790	0	gb|AC225712.4| Homo sapiens FOSMID clone ABC11-49529800E15 from ...	24	Simple_repeat	.	-	-	CHRD	-	2110	0	2146	1806	2	0	0	18	0	1
asm|27070744	847	34	Primate	795	0	gb|AC245855.2| Homo sapiens FOSMID clone ABC9-43978400B15 from c...	159	SINE/MIR	.	-	MANEA	MANEA	MANEA	167	0	847	832	0	0	0	4	0	1
asm|21127826	225	40.4	Primate	223	1e-122	gb|AC209199.3| Homo sapiens FOSMID clone ABC10-44484200A15 from ...	155	LINE/L2	-	-	-	RNF222	RNF222	0	0	0	221	0	0	0	0	0	1
asm|555069	225	57.3	Primate	223	1e-122	emb|FP565345.4| Human DNA sequence from clone ABC7-40618900G22 o...	0	-	.	-	NCS1	NCS1	NCS1	218	0	225	221	0	0	0	0	0	1
asm|2464356	225	43.1	Primate	190	1e-102	gb|AC187728.3| Pan troglodytes BAC clone CH251-342L20 from chrom...	0	-	.	-	-	SVOPL	SVOPL	206	0	0	221	1	0	0	1	1	2
asm|33032411	225	35.5	Primate	37	1e-09	gb|AC068442.7| Homo sapiens chromosome 17, clone RP11-187D20, co...	217	DNA/TcMar-Tigger	-	-	-	TMEM167A	TMEM167A	0	0	0	221	0	0	0	0	0	1
asm|8747971	225	48.8	Primate	26	0.004	gb|AC210501.8| Macaca mulatta BAC CH250-86F8 (Children's Hospita...	0	-	ADAMTS17	-	-	ADAMTS17	ADAMTS17	221	0	0	220	0	0	0	0	0	1
asm|26513402	281	43.7	Primate	278	1e-155	emb|FO680661.2| Human DNA sequence from clone RP11-432A9 on chro...	0	-	-	-	GADD45G	-	GADD45G	0	0	281	276	0	0	0	0	0	1
asm|33039255	728	28.9	Primate	721	0	gb|AC222569.2| Homo sapiens FOSMID clone ABC10-44488300O13 from ...	0	-	-	-	-	CTNND2	-	0	0	728	715	0	0	0	0	0	1
asm|9940067	392	41.8	Primate	388	0	gb|AC239612.3| Homo sapiens BAC clone RP11-654L23 from chromosom...	75	LINE/L2	MTRNR2L6	-	MTRNR2L6	MTRNR2L6	MTRNR2L6	385	0	392	381	0	0	0	0	0	1
asm|9292030	224	28.5	Primate	214	1e-116	gb|AC231988.2| Homo sapiens FOSMID clone ABC7-42509700P1 from ch...	96	LINE/L1	DSEL	-	DSEL	DSEL	DSEL	220	0	222	220	0	0	0	0	0	1
asm|31346069	447	43.6	Primate	41	9e-12	gb|AC025678.7| Homo sapiens chromosome 15, clone RP11-602M11, co...	150	LINE/L1	APBA2	-	APBA2	APBA2	APBA2	439	0	447	439	0	0	0	0	0	1
asm|33038790	1786	46.9	Primate	1415	0	gb|GU267219.1| Homo sapiens contig freeze2_14166 genomic sequence	165	LINE/L1	-	-	-	BNC1	BNC1	0	0	0	1754	0	0	0	2	2	3
asm|10019519	279	48	Primate	43	3e-13	dbj|AP004609.1| Homo sapiens genomic DNA, chromosome 11q, clone:...	214	LINE/L2	CXCR5	-	-	CXCR5	CXCR5	274	0	0	273	0	0	0	0	0	1
asm|28947591	279	47.3	Primate	23	0.29	emb|LK927892.1| Caenorhabditis elegans genome assembly C_elegans...	247	LINE/L1	.	-	ZNF469	-	ZNF469	269	0	279	274	0	0	0	0	0	1
asm|3831846	446	46.6	Primate	386	0	gb|AC234063.4| Homo sapiens BAC clone RP11-281H18 from chromosom...	44	SINE/Alu	MILR1	-	MILR1	MILR1	MILR1	438	0	446	435	0	0	0	0	0	1
asm|18783371	390	33	Primate	386	0	gb|AC256204.1| Homo sapiens BAC clone CH17-399M16 from chromosom...	34	Low_complexity	-	-	LOC101928436	LOC101928436	LOC101928436	0	0	390	383	0	0	0	0	0	1
asm|17526123	334	34.1	Primate	42	2e-12	ref|NG_034113.1| Homo sapiens glutamate receptor, ionotropic, de...	0	-	GRID2	-	-	GRID2	GRID2	326	0	0	328	1	0	0	2	2	3
asm|7019063	278	38.8	Primate	267	1e-148	dbj|AB083037.2| Homo sapiens C1R gene for complement component 1...	136	SINE/MIR	.	-	C1R	C1R	C1R	257	0	278	273	0	0	0	1	0	1
asm|33040018	1334	50.7	Primate	1269	0	gb|AC217018.3| Homo sapiens FOSMID clone ABC11-49495200J4 from c...	146	SINE/MIR	POLM	-	TMEM130	TMEM130	TMEM130	1309	0	1333	1310	1	0	1	1	1	2
asm|7126395	389	48.3	Primate	385	0	gb|AC214074.3| Homo sapiens FOSMID clone ABC9-43972800L20 from c...	388	LINE/L1	DDX18	-	-	MCTP1	-	160	0	389	382	5	0	0	0	0	1
asm|3949676	389	38.3	Primate	385	0	emb|FP325310.4| Human DNA sequence from clone CH17-271F20 on chr...	0	-	.	-	MANEA	MANEA	MANEA	227	0	389	382	0	0	0	0	0	1
asm|21132064	500	37.8	Primate	491	0	gb|AC187654.1| Homo sapiens chromosome 6 clone WI2-2921E24, comp...	19	Simple_repeat	.	-	MANEA	MANEA	MANEA	486	0	499	491	0	0	0	0	0	1
asm|33038085	1441	59	Primate	1428	0	gb|AC174062.1| Homo sapiens chromosome 20 clone WI2-2567G18, com...	0	-	SLCO4A1	-	SLCO4A1	-	SLCO4A1	648	0	1441	1415	1	0	0	1	0	1
asm|33040628	1939	49.2	Primate	1795	0	gb|AC233764.2| Homo sapiens FOSMID clone ABC11-47213600F20 from ...	166	LTR/Gypsy	-	-	CD24	TRAPPC6A	CD24	0	0	1931	1904	0	0	0	3	0	1
asm|17646965	277	60.2	Primate	274	1e-153	emb|FP565345.4| Human DNA sequence from clone ABC7-40618900G22 o...	0	-	.	-	NCS1	NCS1	NCS1	263	0	277	272	0	0	0	0	0	1
asm|33033911:asm|33033656	1549	31.8	Primate	635	0	gb|AC241985.3| Homo sapiens FOSMID clone WI2-2033B13 from chromo...	188	LINE/L1	LIMS1	-	-	LIMS3L	LIMS3L	1520	0	0	1521	2	0	0	2	2	3
asm|8136952	221	52	Primate	219	1e-119	emb|FO082810.4| Human DNA sequence from clone ABC13-48558800K15 ...	0	-	-	-	CHST15	CHST15	CHST15	0	0	221	217	0	0	0	0	0	1
asm|9855543	497	50.1	Primate	492	0	gb|AC238893.3| Homo sapiens FOSMID clone ABC22-1574J16 from chro...	45	LINE/L1	.	-	INSR	INSR	INSR	485	0	497	488	0	0	0	0	0	1
asm|4231240	276	59.7	Primate	273	1e-152	gb|GU267757.1| Homo sapiens contig freeze2_26317 genomic sequence	0	-	C9orf62	-	-	C9orf62	C9orf62	271	0	0	271	0	0	0	0	0	1
asm|33039491	715	62.7	Primate	589	0	gb|AC146112.3| Pan troglodytes BAC clone RP43-5H19 from chromoso...	0	-	ADAP1	-	-	ADAP1	ADAP1	702	0	0	698	3	0	0	2	3	4
asm|33039885	385	64.4	Primate	377	0	gb|JN854135.1| Homo sapiens chromosome 20 PCR sequence chr20:605...	0	-	.	-	C20orf166	C20orf166	C20orf166	378	0	384	376	1	0	0	0	0	1
asm|26792994	275	60.7	Primate	272	1e-151	gb|AC210433.3| Homo sapiens FOSMID clone ABC9-43877600K3 from ch...	0	-	KCNQ4	-	KCNQ2	KCNQ1	KCNQ2	269	0	275	270	0	0	0	0	0	1
asm|21414029	220	46.8	Primate	218	1e-119	emb|FP325310.4| Human DNA sequence from clone CH17-271F20 on chr...	0	-	.	-	MANEA	MANEA	MANEA	214	0	220	216	0	0	0	0	0	1
asm|33041863	2254	52.3	Primate	2065	0	gb|AC174052.1| Homo sapiens chromosome 6 clone WI2-828O19, compl...	120	LTR/ERVL	.	-	ERMARD	DLL1	ERMARD	1731	0	2249	2213	1	0	1	3	1	2
asm|24870590	439	41.2	Primate	419	0	gb|GU266992.1| Homo sapiens contig freeze2_12279 genomic sequence	23	Simple_repeat	.	-	DHRSX	-	DHRSX	431	0	439	0	0	0	0	0	0	1
asm|33041033	384	29.1	Primate	28	0.0004	gb|AC016968.24| Homo sapiens 3 BAC RP11-59J16 (Roswell Park Canc...	29	SINE/MIR	.	-	LOC101928436	LOC101928436	LOC101928436	370	0	384	377	1	0	0	1	0	1
asm|33043256	1096	42.1	Primate	49	4e-16	gb|AC008273.2| Homo sapiens BAC clone RP11-150O2 from 2, complet...	243	LTR/ERVL	.	-	DHRSX	DHRSX	DHRSX	1076	0	1096	592	1	0	0	1	0	1
asm|18955955	493	35.2	Primate	468	0	gb|AC232304.3| Homo sapiens FOSMID clone ABC7-40624000J13 from c...	247	SINE/MIR	.	-	DNAH12	DNAH12	DNAH12	484	0	493	482	2	0	0	0	0	1
asm|33039211	1752	55.9	Primate	1698	0	emb|FP565345.4| Human DNA sequence from clone ABC7-40618900G22 o...	33	Simple_repeat	AMBRA1	-	NCS1	NCS1	NCS1	1720	0	1751	1647	0	0	0	0	0	1
asm|33038676	711	46.8	Primate	679	0	gb|AC231540.3| Homo sapiens FOSMID clone ABC12-47837300K24 from ...	85	DNA/hAT-Charlie	COL6A5	-	-	-	COL6A5	698	0	0	0	1	0	0	0	1	2
asm|33040488	656	46.3	Primate	609	0	gb|AC253971.1| Homo sapiens FOSMID clone WI2-2247N10 from chromo...	0	-	.	-	ZNF280A	ZNF280A	ZNF280A	644	0	655	643	0	0	0	0	0	1
asm|7694869	328	30.7	Primate	30	2e-05	emb|AL355984.11| Human DNA sequence from clone RP11-501K3 on chr...	227	LINE/L1	CBWD5	-	-	SLC39A10	SLC39A10	319	0	0	322	0	0	0	0	0	1
asm|9684089	546	32.2	Primate	521	0	gb|AC023951.19| Homo sapiens chromosome 15, clone RP11-815C16, c...	64	SINE/Alu	AVEN	-	-	AVEN	AVEN	531	0	0	536	0	0	0	0	0	1
asm|2983085	382	33.7	Primate	378	0	gb|GU267126.1| Homo sapiens contig freeze2_13366 genomic sequence	165	LINE/L2	-	-	MANEA	MANEA	MANEA	0	0	382	375	0	0	0	0	0	1
asm|32910615	218	51.3	Primate	216	1e-117	emb|FO681505.2| Human DNA sequence from clone ABC10-45509200N16 ...	0	-	.	-	GADD45G	-	GADD45G	214	0	218	214	1	0	0	1	0	1
asm|2579873	218	62.8	Primate	216	1e-117	emb|FO680657.2| Human DNA sequence from clone ABC8-42663600F2 on...	0	-	.	-	PPP2R2D	PPP2R2D	PPP2R2D	213	0	218	214	0	0	0	0	0	1
asm|15602489	218	34.4	Primate	198	1e-107	emb|FP325310.4| Human DNA sequence from clone CH17-271F20 on chr...	189	LINE/L2	-	-	MANEA	MANEA	MANEA	0	0	214	214	0	0	0	0	0	1
asm|4499318	217	47.4	Primate	215	1e-117	gb|AC238893.3| Homo sapiens FOSMID clone ABC22-1574J16 from chro...	216	LINE/L1	.	-	INSR	INSR	INSR	210	0	216	213	0	0	0	0	0	1
asm|14967521	325	50.7	Primate	318	1e-179	gb|AC234421.2| Homo sapiens FOSMID clone ABC9-43854600O13 from c...	168	LTR/ERVL	SHANK2	-	SHANK2	SHANK3	SHANK2	316	0	324	319	0	0	0	0	0	1
asm|33036112:asm|33039579	1679	45.7	Primate	898	0	emb|AL133313.2| Human chromosome 14 DNA sequence Partial sequenc...	177	SINE/MIR	.	-	-	ACTN1	ACTN1	1488	0	0	1648	2	0	0	1	1	2
asm|33032198	1406	48	Primate	810	0	gb|GU267420.1| Homo sapiens contig freeze2_16686 genomic sequence	25	Simple_repeat	PAPD7	-	-	PAPD7	PAPD7	1380	0	0	1371	1	0	0	1	1	2
asm|33037941	1133	44.6	Primate	1070	0	gb|AC245427.3| Homo sapiens BAC clone CH17-323A9 from chromosome...	179	LINE/L2	PRSS2	-	PRSS2	PRSS2	PRSS2	1099	0	1117	1112	1	0	0	0	0	1
asm|33038701	1669	35.1	Primate	37	8e-09	ref|NG_031930.1| Homo sapiens prickle homolog 2 (Drosophila) (PR...	119	SINE/MIR	ZFPM2	-	-	ZFPM2	ZFPM2	1627	0	0	1638	3	0	0	1	1	2
asm|19716488	484	50	Primate	479	0	gb|AC242854.3| Homo sapiens FOSMID clone ABC12-49282900B12 from ...	0	-	ZBTB45	-	-	LIMS3L	ZBTB45	475	0	0	475	1	0	0	1	1	2
asm|33032670	430	46.5	Primate	346	0	gb|AC214551.3| Pan troglodytes BAC clone CH251-547A11 from chrom...	184	LINE/L2	ZNF674	-	-	KPNA7	KPNA7	416	0	0	422	2	0	0	3	3	4
asm|20342053	215	57.2	Primate	213	1e-116	gb|AC233701.6| Homo sapiens BAC clone CH17-351M24 from chromosom...	0	-	.	-	ENPP7	ENPP7	ENPP7	210	0	215	211	0	0	0	0	0	1
asm|33041679	1127	33.3	Primate	215	1e-116	gb|AC010615.9| Homo sapiens chromosome 19 clone CTD-2561J22, com...	151	DNA/hAT-Charlie	ZNF43	-	-	ZNF493	ZNF493	896	0	0	1106	10	0	0	1	1	2
asm|33040860	1072	57.1	Primate	1037	0	gb|AC233722.2| Homo sapiens FOSMID clone ABC8-42080900K21 from c...	382	LTR/ERV1	TRAPPC9	-	TRAPPC9	TRAPPC9	TRAPPC9	1046	0	1066	1052	1	0	1	1	1	2
asm|25469124	268	39.5	Primate	265	1e-147	gb|AC245848.2| Homo sapiens FOSMID clone ABC9-43935700H15 from c...	263	LINE/L2	.	-	CD24	TRAPPC6A	CD24	263	0	268	262	0	0	0	0	0	1
asm|33033889	642	54.2	Primate	372	0	ref|NG_033919.1| Homo sapiens dedicator of cytokinesis 1 (DOCK1)...	0	-	.	-	DOCK1	DOCK1	DOCK1	630	0	642	417	0	0	0	0	0	1
asm|33042279	1176	40.9	Primate	1164	0	gb|AC188622.2| Homo sapiens chromosome X clone WI2-2886P14, comp...	0	-	.	-	DHRSX	DHRSX	DHRSX	1154	0	1175	1153	2	0	0	2	0	1
asm|13829209	320	55	Primate	317	1e-178	ref|NG_034231.1| Homo sapiens IKAROS family zinc finger 1 (Ikaro...	0	-	.	-	IKZF1	-	IKZF1	314	0	320	0	1	0	0	0	0	1
asm|33038552	320	57.1	Primate	313	1e-176	gb|AC232223.2| Homo sapiens FOSMID clone ABC8-42559100D15 from c...	0	-	.	-	NKX1-1	NKX1-1	NKX1-1	314	0	320	313	0	0	0	0	0	1
asm|19347008:asm|33037913:asm|33037980	2878	38.5	Primate	2277	0	gb|AC232307.2| Homo sapiens FOSMID clone ABC7-42749900J23 from c...	178	DNA/hAT-Charlie	.	-	CBLN4	CBLN4	CBLN4	2248	0	2840	2824	1	0	1	4	1	2
asm|33041169	639	56.1	Primate	616	0	gb|GU267931.1| Homo sapiens contig freeze2_310 genomic sequence	126	SINE/MIR	C16orf95	-	-	-	C16orf95	627	0	0	0	0	0	0	0	0	1
asm|25141794	213	35.6	Primate	211	1e-115	gb|GU266806.1| Homo sapiens contig freeze2_10164 genomic sequence	205	LTR/ERV1	.	-	CD24	TRAPPC6A	CD24	208	0	213	209	0	0	0	0	0	1
asm|5811432	213	51.1	Primate	203	1e-110	gb|AC238958.2| Homo sapiens FOSMID clone ABC16-1709C3 from chrom...	0	-	LCT	-	-	LCT	LCT	207	0	0	209	0	0	0	0	0	1
asm|2913521	266	24.4	Primate	234	1e-128	gb|AC236288.3| Homo sapiens FOSMID clone ABC10-45548900O13 from ...	68	SINE/Alu	-	-	ZNF85	ZNF626	ZNF85	0	0	266	261	0	0	0	1	0	1
asm|33037796	585	47.6	Primate	580	0	gb|AC215799.3| Homo sapiens FOSMID clone ABC11-48023700N18 from ...	0	-	-	-	-	KCTD1	-	0	0	585	574	0	0	0	0	0	1
asm|29398921	372	36.8	Primate	348	0	gb|AC234063.4| Homo sapiens BAC clone RP11-281H18 from chromosom...	259	LINE/L1	PECAM1	-	PECAM1	PECAM1	PECAM1	349	0	372	365	0	0	0	2	0	1
asm|33040869:asm|22020441	2338	33.8	Primate	1160	0	gb|AC231288.2| Homo sapiens FOSMID clone ABC7-42401800M15 from c...	68	LINE/L2	.	-	DNAH12	DNAH12	DNAH12	1546	0	2325	2294	1	0	1	3	1	2
asm|33043227	2124	38.7	Primate	2020	0	gb|AC196515.1| Homo sapiens chromosome 8 clone WI2-1526M3, compl...	68	LTR/ERVL	.	-	-	GSDMC	GSDMC	1801	0	0	2084	1	0	0	1	1	2
asm|8040054	530	51.1	Primate	521	0	emb|FO082810.4| Human DNA sequence from clone ABC13-48558800K15 ...	0	-	.	-	CHST15	CHST15	CHST15	518	0	529	520	0	0	0	0	0	1
asm|33043187	2597	31.7	Primate	1264	0	gb|AC207366.2| Homo sapiens FOSMID clone ABC12-49072800A14 from ...	78	SINE/MIR	.	-	-	NAALADL2	NAALADL2	1431	0	0	2548	1	0	0	3	3	4
asm|10060080	265	29.4	Primate	245	1e-135	emb|FP565171.2| Human DNA sequence from clone ABC11-4932300O16 o...	17	Simple_repeat	SSR2	-	PPP2R2D	PPP2R2D	PPP2R2D	258	0	265	260	1	0	0	0	0	1
asm|33039076:asm|14828951	2169	45.6	Primate	963	0	gb|AC243652.4| Homo sapiens BAC clone CH17-248A6 from chromosome...	69	DNA/hAT-Charlie	TJP1	-	FAM189A1	TJP1	FAM189A1	1364	0	2150	2128	2	0	2	3	2	3
asm|11797945	845	48.1	Primate	808	0	gb|AC231962.1| Homo sapiens FOSMID clone ABC14-50105600M11 from ...	103	Unknown	PECAM1	-	PECAM1	PECAM1	PECAM1	829	0	843	739	0	0	0	0	0	1
asm|32742244	264	33.7	Primate	37	1e-09	dbj|AP004550.2| Homo sapiens genomic DNA, chromosome 11q, clone:...	57	Simple_repeat	.	-	SPIDR	-	SPIDR	259	0	264	258	0	0	0	0	0	1
asm|12979948	422	22.2	Primate	307	1e-172	gb|GU267709.1| Homo sapiens contig freeze2_24687 genomic sequence	35	Simple_repeat	.	-	-	LYRM9	LYRM9	382	0	0	414	3	0	0	4	4	5
asm|33039189:asm|428603	896	45.1	Primate	329	0	gb|AC242524.1| Homo sapiens FOSMID clone ABC12-46657400G10 from ...	73	SINE/MIR	NMU	-	-	EXOC1	-	252	0	885	879	0	0	1	1	1	2
asm|33032380	527	44	Primate	369	0	emb|CR856017.2| Human DNA sequence from clone WI2-1947P15 on chr...	46	Simple_repeat	SCNN1B	-	DHRSX	DHRSX	DHRSX	515	0	527	517	0	0	0	0	0	1
asm|12389905	263	38.7	Primate	234	1e-128	gb|AC245184.1| Homo sapiens FOSMID clone ABC24-760P22 from chrom...	92	DNA/hAT-Charlie	OR5P3	-	OR5P3	OR5P3	OR5P3	258	0	263	257	0	0	0	0	0	1
asm|10880032	841	62	Primate	27	0.004	emb|AL390244.19| Human DNA sequence from clone RP11-280F22 on ch...	21	Simple_repeat	AMBRA1	-	ASS1	-	ASS1	825	0	841	0	0	0	0	0	0	1
asm|33038138	2521	55.3	Primate	2319	0	emb|FO681502.2| Human DNA sequence from clone ABC8-43022100J20 o...	267	LTR/ERVL-MaLR	.	-	C1orf174	C1orf174	C1orf174	2457	0	2505	2473	2	0	1	1	1	2
asm|22342583	210	64.2	Primate	208	1e-113	gb|AC226171.3| Homo sapiens FOSMID clone ABC9-43904600C6 from ch...	0	-	APBB1IP	-	PTCHD3	FAM210B	PTCHD3	206	0	210	206	0	0	0	0	0	1
asm|1815855	210	59.5	Primate	23	0.22	ref|XM_006966735.1| Trichoderma reesei QM6a predicted protein (T...	0	-	.	-	-	-	-	206	0	0	0	0	0	0	0	0	1
asm|32469338	734	52.7	Primate	702	0	emb|FO681505.2| Human DNA sequence from clone ABC10-45509200N16 ...	35	LTR/ERVL-MaLR	.	-	GADD45G	-	GADD45G	719	0	733	720	0	0	0	1	0	1
asm|33040587	524	34	Primate	372	0	gb|AC204976.4| Homo sapiens FOSMID clone ABC9-43866200C14 from c...	21	Simple_repeat	EML5	-	-	EML6	EML6	158	0	0	514	2	0	0	1	1	2
asm|771006	681	27.9	Primate	312	1e-175	gb|AC215697.3| Homo sapiens FOSMID clone ABC13-48715900H22 from ...	50	Simple_repeat	AMOT	-	-	BCHE	-	668	0	679	626	1	0	2	1	2	3
asm|31297566	314	34.3	Primate	311	1e-175	gb|AC225593.1| Homo sapiens FOSMID clone ABC14-50113500L17 from ...	186	LINE/L1	.	-	-	ANKRD17	-	308	0	0	307	0	0	0	0	0	1
asm|33038153	625	57.7	Primate	619	0	gb|AC208152.3| Homo sapiens FOSMID clone ABC9-43938200G13 from c...	595	LTR/ERV1	.	-	-	SI	SI	485	0	0	613	0	0	0	1	1	2
asm|33042905	937	40.3	Primate	44	3e-13	ref|XR_230308.1| PREDICTED: Bos taurus uncharacterized LOC101909...	171	LINE/CR1	.	-	-	ACVR1	ACVR1	906	0	0	919	0	0	0	1	1	2
asm|33042675	468	49.1	Primate	443	0	gb|AC234063.4| Homo sapiens BAC clone RP11-281H18 from chromosom...	30	SINE/Alu	PECAM1	-	PECAM1	PECAM1	PECAM1	457	0	468	459	0	0	0	0	0	1
asm|26766682	624	51.4	Primate	618	0	gb|AC234063.4| Homo sapiens BAC clone RP11-281H18 from chromosom...	157	DNA/hAT-Tip100	PECAM1	-	PECAM1	PECAM1	PECAM1	612	0	624	611	0	0	0	0	0	1
asm|22347073	364	33.2	Primate	311	1e-175	gb|AC213192.1| Homo sapiens chromosome 2 clone WI2-1346N13, comp...	125	LINE/L1	-	-	-	PARD3B	PARD3B	0	0	0	357	0	0	0	0	0	1
asm|33037660	416	33.1	Primate	280	1e-156	gb|AC256204.1| Homo sapiens BAC clone CH17-399M16 from chromosom...	47	Simple_repeat	.	-	LOC101928436	LOC101928436	LOC101928436	406	0	416	408	0	0	0	0	0	1
asm|6324472	311	36	Primate	287	1e-160	gb|AC235759.2| Homo sapiens FOSMID clone ABC11-48400200G4 from c...	0	-	TRHDE	-	-	TRHDE	TRHDE	305	0	0	302	1	0	0	1	1	2
asm|24373717	207	44.9	Primate	186	1e-100	gb|AC188622.2| Homo sapiens chromosome X clone WI2-2886P14, comp...	179	DNA/TcMar-Tigger	.	-	DHRSX	DHRSX	DHRSX	200	0	207	203	1	0	0	1	0	1
asm|33038688	1138	64.5	Primate	1128	0	gb|JN854135.1| Homo sapiens chromosome 20 PCR sequence chr20:605...	0	-	.	-	C20orf166	C20orf166	C20orf166	928	0	1138	1116	0	0	0	0	0	1
asm|24313187	879	47.8	Primate	508	0	gb|GU267383.1| Homo sapiens contig freeze2_1579 genomic sequence	20	Simple_repeat	.	-	RAB7B	SLC26A9	RAB7B	862	0	876	644	1	0	1	0	1	2
asm|33039502	517	51.4	Primate	484	0	gb|GU268101.1| Homo sapiens contig freeze2_35539 genomic sequence	89	LTR/ERVL-MaLR	.	-	SOX11	-	SOX11	506	0	517	507	0	0	0	0	0	1
asm|10574193	310	37.7	Primate	145	3e-75	emb|FO680658.3| Human DNA sequence from clone WI2-1308D13 on chr...	32	Low_complexity	PRSS48	-	MANEA	MANEA	MANEA	302	0	310	304	0	0	0	1	0	1
asm|6317332	258	42.2	Primate	237	1e-130	gb|AC244027.1| Homo sapiens FOSMID clone COR2A-DD0002JKHNU_B6 fr...	223	LTR/ERV1	-	-	-	TMEM201	TMEM201	0	0	0	253	0	0	0	1	1	2
asm|25793198	258	27.9	Primate	26	0.004	emb|AL137058.8| Human DNA sequence from clone RP11-78J21 on chro...	0	-	-	-	-	NAALADL2	NAALADL2	0	0	0	253	0	0	0	1	1	2
asm|33038422	566	66.2	Primate	561	0	emb|FP326719.4| Human DNA sequence from clone WI2-2610K16 on chr...	112	SINE/MIR	MGC50722	-	MGC50722	MGC50722	MGC50722	547	0	566	555	2	0	0	1	0	1
asm|33038573	667	53.8	Primate	653	0	emb|FP565345.4| Human DNA sequence from clone ABC7-40618900G22 o...	48	SINE/MIR	.	-	NCS1	NCS1	NCS1	650	0	659	654	0	0	0	0	0	1
asm|23738326	359	33.4	Primate	356	0	gb|AC211399.5| Homo sapiens FOSMID clone ABC9-46273300B3 from ch...	358	LINE/L1	.	-	-	OR5P3	OR5P3	348	0	0	352	1	0	0	0	0	1
asm|8165063	205	32.6	Primate	203	1e-110	gb|AC232307.2| Homo sapiens FOSMID clone ABC7-42749900J23 from c...	204	LINE/L1	.	-	CBLN4	CBLN4	CBLN4	197	0	205	201	0	0	0	0	0	1
asm|25443364	205	37	Primate	181	7e-97	gb|AC243959.3| Homo sapiens BAC clone ABC8-2145240C21 from chrom...	192	DNA/TcMar-Tigger	-	-	FGF16	-	FGF16	0	0	205	201	0	0	0	0	0	1
asm|27481876	1228	36.4	Primate	1180	0	gb|AC231982.2| Homo sapiens FOSMID clone ABC8-718040A12 from chr...	0	-	.	-	DSEL	DSEL	DSEL	1030	0	1228	1204	1	0	0	1	0	1
asm|9637018	358	48	Primate	205	1e-111	ref|XM_009188712.1| PREDICTED: Papio anubis RAB7B, member RAS on...	172	SINE/MIR	.	-	RAB7B	-	RAB7B	351	0	358	0	0	0	0	0	0	1
asm|30154527	409	52.8	Primate	44	1e-13	gb|AC109454.3| Homo sapiens chromosome 5 clone RP11-215P8, compl...	0	-	CDKN2AIPNL	-	-	CDKN2AIPNL	CDKN2AIPNL	401	0	0	400	0	0	0	0	0	1
asm|33043295:asm|428362	3215	57	Primate	2668	0	gb|AC188786.1| Homo sapiens chromosome 13 clone WI2-2182D8, comp...	0	-	ISOC1	-	-	-	-	1290	0	0	3152	1	0	0	1	1	2
asm|33038257	561	56.3	Primate	556	0	gb|AC233701.6| Homo sapiens BAC clone CH17-351M24 from chromosom...	188	LINE/L2	.	-	RBFOX3	-	RBFOX3	550	0	561	0	0	0	0	0	0	1
asm|24503227	204	45	Primate	202	1e-109	emb|FP929142.2| Human DNA sequence from clone ABC9-43879300L21 o...	0	-	C2orf27A	-	POTEH	TTC34	POTEH	197	0	204	200	0	0	0	0	0	1
asm|3737699	204	33.8	Primate	192	1e-103	emb|FO538767.4| Human DNA sequence from clone ABC8-41207300F1 on...	128	LINE/L1	.	-	SLITRK6	SLITRK6	SLITRK6	200	0	201	200	0	0	0	0	0	1
asm|14443502	611	55.4	Primate	605	0	emb|FP885534.9| Human DNA sequence from clone RP11-687L3 on chro...	0	-	.	-	CD24	TRAPPC6A	CD24	572	0	611	599	0	0	0	1	0	1
asm|28272751	356	64.3	Primate	230	1e-126	gb|JN854135.1| Homo sapiens chromosome 20 PCR sequence chr20:605...	0	-	.	-	C20orf166	C20orf166	C20orf166	343	0	356	349	0	0	0	0	0	1
asm|27373749	356	41	Primate	212	1e-115	gb|AC245857.2| Homo sapiens FOSMID clone ABC9-43975400N15 from c...	212	LTR/ERV1	.	-	MANEA	MANEA	MANEA	349	0	351	347	0	0	0	0	0	1
asm|33041217	610	55.4	Primate	584	0	gb|AC255491.1| Homo sapiens chromosome 6 clone CH17-44E3, comple...	0	-	ERMARD	-	ERMARD	ERMARD	ERMARD	596	0	610	598	1	0	1	2	1	2
asm|17040947	254	44	Primate	252	1e-139	gb|AC231780.2| Homo sapiens FOSMID clone ABC10-45488800J21 from ...	147	LINE/L1	CHRM3	-	C20orf166	C20orf166	C20orf166	245	0	253	249	0	0	0	0	0	1
asm|13649971	406	30.7	Primate	264	1e-146	gb|AC196515.1| Homo sapiens chromosome 8 clone WI2-1526M3, compl...	80	LINE/L1	-	-	-	GSDMC	GSDMC	0	0	0	398	0	0	0	0	0	1
asm|23440329	203	26.6	Primate	201	1e-109	gb|AC246537.1| Homo sapiens FOSMID clone ABC14-50103800G24 from ...	68	SINE/MIR	MAD2L1	-	-	MAD2L1	-	199	0	202	199	0	0	0	0	0	1
asm|16831027	304	48.6	Primate	301	1e-169	gb|AC188046.2| Homo sapiens chromosome X clone ABC7_000042444000...	96	LTR/ERV1	-	-	CRLF2	CRLF2	CRLF2	0	0	304	298	0	0	0	0	0	1
asm|8091057	456	33.5	Primate	255	1e-141	gb|AC226499.2| Homo sapiens FOSMID clone ABC11-47188800H7 from c...	181	LINE/L1	.	-	TCP10	-	TCP10	447	0	456	446	0	0	0	0	0	1
asm|1118373	354	27.6	Primate	27	0.002	ref|XM_004758986.1| PREDICTED: Mustela putorius furo glutamine-f...	18	Simple_repeat	GFPT1	-	-	GFPT2	GFPT2	306	0	0	347	0	0	0	0	0	1
asm|15056110	303	53.7	Primate	300	1e-168	emb|CR856017.2| Human DNA sequence from clone WI2-1947P15 on chr...	0	-	SCNN1B	-	DHRSX	DHRSX	DHRSX	297	0	303	289	0	0	0	0	0	1
asm|11630486	202	30.1	Primate	168	4e-89	gb|AC234421.2| Homo sapiens FOSMID clone ABC9-43854600O13 from c...	61	LINE/L1	-	-	SHANK2	SHANK3	SHANK2	0	0	202	198	0	0	0	1	0	1
asm|14595624	505	42.1	Primate	38	6e-10	gb|AF211184.1|AF211184 Hylobates sp. growth hormone receptor (GH...	205	LTR/ERV1	-	-	NKX1-1	-	NKX1-1	0	0	501	495	0	0	0	0	0	1
asm|29080191	353	50.4	Primate	319	1e-179	gb|AC239364.3| Homo sapiens FOSMID clone ABC24-1952N21 from chro...	0	-	.	-	RBFOX2	RBFOX2	RBFOX2	346	0	352	346	1	0	0	1	0	1
asm|33032637:asm|23852177	1664	40.7	Primate	1356	0	ref|NG_034231.1| Homo sapiens IKAROS family zinc finger 1 (Ikaro...	16	Simple_repeat	.	-	IKZF1	IKZF1	IKZF1	1631	0	1653	1592	1	0	1	2	1	2
asm|33041627:asm|1451269	1865	34.2	Primate	1248	0	gb|AC231988.2| Homo sapiens FOSMID clone ABC7-42509700P1 from ch...	0	-	.	-	DSEL	DSEL	DSEL	534	0	1850	1828	0	0	1	1	1	2
asm|24156020	252	51.5	Primate	250	1e-138	gb|AC226499.2| Homo sapiens FOSMID clone ABC11-47188800H7 from c...	0	-	-	-	TCP10	TTLL2	TCP10	0	0	252	247	0	0	0	0	0	1
asm|27227577	403	39.9	Primate	342	0	gb|AC232304.3| Homo sapiens FOSMID clone ABC7-40624000J13 from c...	125	SINE/MIR	.	-	DNAH12	DNAH12	DNAH12	389	0	403	395	0	0	0	0	0	1
asm|33041061	302	39.4	Primate	261	1e-145	gb|AC234063.4| Homo sapiens BAC clone RP11-281H18 from chromosom...	0	-	PECAM1	-	PECAM1	PECAM1	PECAM1	296	0	302	296	0	0	0	0	0	1
asm|26406391	201	31.8	Primate	199	1e-107	emb|FP325310.4| Human DNA sequence from clone CH17-271F20 on chr...	0	-	-	-	MANEA	MANEA	MANEA	0	0	201	197	0	0	0	1	0	1
asm|13582085	201	44.7	Primate	199	1e-107	emb|AL512455.8| Human DNA sequence from clone RP11-380E6 on chro...	191	LTR/ERVL-MaLR	.	-	-	BAI3	BAI3	194	0	0	197	0	0	0	0	0	1
asm|33038372	803	50.9	Primate	796	0	gb|AC244196.3| Homo sapiens BAC clone CH17-121M24 from chromosom...	0	-	MTRNR2L6	-	MTRNR2L6	MTRNR2L6	MTRNR2L6	781	0	803	787	0	0	0	1	0	1
asm|26079826	853	64.5	Primate	684	0	gb|KC800812.1| Homo sapiens MUC5AC (MUC5AC) gene, partial cds	39	Simple_repeat	.	-	MUC5B	-	MUC5B	454	0	853	836	0	0	1	0	1	2
asm|33038653:asm|6770707	1652	38.6	Primate	687	0	gb|AC246039.2| Homo sapiens BAC clone CH17-390L10 from chromosom...	62	Simple_repeat	MTRNR2L6	-	MTRNR2L6	MTRNR2L6	MTRNR2L6	1612	0	1641	1619	3	0	1	1	1	2
asm|13564622	300	41.6	Primate	289	1e-161	gb|AC079904.31| Homo sapiens 12 BAC RP11-84J24 (Roswell Park Can...	0	-	UNC13C	-	-	WDR72	UNC13C	294	0	0	294	0	0	0	0	0	1
asm|33043048	1297	49.6	Primate	1285	0	emb|FP565579.3| Human DNA sequence from clone ABC10-44527600P15 ...	91	LINE/L1	.	-	ERMARD	DLL1	ERMARD	1271	0	1297	1024	0	0	0	1	0	1
asm|11847673	299	29.4	Primate	288	1e-161	gb|AC222569.2| Homo sapiens FOSMID clone ABC10-44488300O13 from ...	33	Simple_repeat	.	-	-	CTNND2	-	293	0	297	279	0	0	0	0	0	1
asm|17199589	199	39.1	Primate	197	1e-106	gb|AC215799.3| Homo sapiens FOSMID clone ABC11-48023700N18 from ...	197	LINE/L1	-	-	-	KCTD1	-	0	0	199	195	0	0	0	0	0	1
asm|883956	199	44.7	Primate	197	1e-106	gb|AC231988.2| Homo sapiens FOSMID clone ABC7-42509700P1 from ch...	137	LTR/ERVL	.	-	DSEL	DSEL	DSEL	195	0	199	194	0	0	0	0	0	1
asm|13655214	348	27	Primate	345	0	emb|FP325310.4| Human DNA sequence from clone CH17-271F20 on chr...	0	-	-	-	MANEA	MANEA	MANEA	0	0	348	341	0	0	0	0	0	1
asm|4441516	298	40.9	Primate	271	1e-151	gb|AC187529.3| Pan troglodytes BAC clone CH251-151D21 from chrom...	276	DNA/TcMar-Tigger	.	-	-	AKR1D1	AKR1D1	291	0	0	292	0	0	0	0	0	1
asm|33038141	645	29.9	Primate	331	0	ref|NG_000881.4| Homo sapiens arylsulfatase D pseudogene 1 (ARSD...	264	Simple_repeat	-	-	USP9Y	ARSD	USP9Y	0	0	644	632	0	0	0	0	0	1
asm|33032767	347	40.6	Primate	299	1e-167	emb|FO393434.3| Human DNA sequence from clone WI2-2207K4 on chro...	0	-	TECRL	-	CD24	TRAPPC6A	CD24	338	0	344	340	0	0	0	0	0	1
asm|33039578	347	35.4	Primate	155	4e-81	gb|AC217954.1| Homo sapiens FOSMID clone ABC11-49531800H3 from c...	40	Simple_repeat	.	-	-	CHORDC1	CHORDC1	333	0	0	340	1	0	0	2	2	3
asm|33034166	346	28.3	Primate	48	4e-16	ref|NG_009087.1| Homo sapiens prion protein (PRNP), RefSeqGene o...	345	LINE/L1	.	-	TCP10	-	TCP10	338	0	346	339	0	0	0	0	0	1
asm|23869124	740	32.5	Primate	706	0	gb|AC245258.1| Homo sapiens FOSMID clone COR2A-DD0002JMVNU_L7 fr...	176	LTR/ERV1	.	-	-	SLITRK1	SLITRK1	549	0	0	725	0	0	0	1	1	2
asm|17490626	246	39.4	Primate	240	1e-132	gb|AC226499.2| Homo sapiens FOSMID clone ABC11-47188800H7 from c...	214	LTR/ERV1	.	-	TCP10	-	TCP10	241	0	245	231	0	0	0	1	0	1
asm|25049600	295	38.3	Primate	255	1e-141	gb|AC234305.3| Homo sapiens FOSMID clone ABC12-49066100D12 from ...	100	LINE/L1	-	-	ALOX5	ALOX5	ALOX5	0	0	295	289	0	0	0	0	0	1
asm|12659255	295	36.6	Primate	36	5e-09	emb|CU104736.1| Human DNA sequence from clone XX-NCIH2171_5G15, ...	34	Simple_repeat	.	-	-	ERC1	ERC1	144	0	0	289	0	0	0	1	1	2
asm|33038428	639	39.2	Primate	603	0	gb|AC217009.3| Homo sapiens FOSMID clone ABC13-1013922L4 from ch...	0	-	.	-	-	CLINT1	-	626	0	0	625	0	0	0	1	0	1
asm|19005911	737	56	Primate	706	0	emb|FP565324.3| Human DNA sequence from clone ABC13-47488600E17 ...	425	LTR/ERV1	.	-	RASA3	-	RASA3	722	0	737	583	1	0	0	3	0	1
asm|12818358	1078	54.5	Primate	717	0	ref|XR_678742.1| PREDICTED: Pan troglodytes uncharacterized LOC1...	0	-	.	-	-	ASB1	ASB1	1054	0	0	1056	1	0	0	1	1	2
asm|33032804	343	30.9	Primate	298	1e-167	gb|AC207981.3| Homo sapiens FOSMID clone ABC9-43837900D12 from c...	310	LINE/L1	.	-	TMEM50B	TMEM50B	TMEM50B	336	0	343	334	0	0	0	0	0	1
asm|24692162	294	41.8	Primate	291	1e-163	gb|AC214181.1| Homo sapiens FOSMID clone ABC9-44046500H11 from c...	293	LTR/ERVL-MaLR	PARD6G	-	-	HPRT1	-	162	0	294	288	4	0	0	0	0	1
asm|13152212	244	31.1	Primate	242	1e-133	gb|AC256204.1| Homo sapiens BAC clone CH17-399M16 from chromosom...	0	-	.	-	LOC101928436	LOC101928436	LOC101928436	238	0	244	239	0	0	0	0	0	1
asm|20810442	244	39.3	Primate	24	0.064	gb|AC008064.2| Homo sapiens BAC clone RP11-178E24 from 2, comple...	16	Simple_repeat	AIM1	-	-	-	-	231	0	0	239	2	0	0	2	2	3
asm|33037740	1317	45	Primate	922	0	gb|AC195114.3| Pan troglodytes BAC clone CH251-544C12 from chrom...	93	DNA/TcMar-Tigger	LOC101927844	-	-	THAP4	THAP4	1288	0	0	1290	2	0	0	4	4	5
asm|33041548	3023	36.1	Primate	1311	0	gb|AC244099.2| Homo sapiens BAC clone CH17-227A24 from chromosom...	569	LINE/L1	GPC3	-	MAGEA8	MAGEA8	MAGEA8	1279	0	2987	2961	2	0	2	5	2	3
asm|33035837	292	43.4	Primate	268	1e-149	ref|NG_033988.1| Homo sapiens inositol polyphosphate-5-phosphata...	246	LINE/L1	-	-	INPP5D	INPP5D	INPP5D	0	0	292	286	0	0	0	0	0	1
asm|33039726:asm|4474497	2725	32.9	Primate	2042	0	gb|AC209234.3| Homo sapiens FOSMID clone ABC9-44043600B8 from ch...	201	LINE/L1	.	-	-	LCA5	-	2025	0	2713	2669	0	0	0	2	0	1
asm|22769028	340	65.2	Primate	337	0	gb|AC226499.2| Homo sapiens FOSMID clone ABC11-47188800H7 from c...	0	-	.	-	TCP10	-	TCP10	333	0	340	0	0	0	0	0	0	1
asm|19819070	242	35.9	Primate	236	1e-129	gb|AC238894.3| Homo sapiens FOSMID clone ABC22-2602C16 from chro...	240	LINE/L1	IQSEC3	-	IQSEC3	IQSEC3	IQSEC3	236	0	241	237	0	0	0	0	0	1
asm|4115956	387	48.5	Primate	26	0.007	ref|NG_015996.1| Homo sapiens DIP2 disco-interacting protein 2 h...	0	-	.	-	-	DHRSX	DHRSX	378	0	0	379	0	0	0	0	0	1
asm|5156021	628	43.9	Primate	246	1e-135	gb|GU266992.1| Homo sapiens contig freeze2_12279 genomic sequence	0	-	.	-	DHRSX	DHRSX	DHRSX	615	0	627	119	0	0	0	0	0	1
asm|32026907	338	43.1	Primate	335	0	gb|AC238709.3| Homo sapiens FOSMID clone ABC24-1841L3 from chrom...	0	-	-	-	LSM14A	LSM14A	LSM14A	0	0	338	331	0	0	0	0	0	1
asm|29372345	1061	45.3	Primate	1004	0	gb|GU267196.1| Homo sapiens contig freeze2_14052 genomic sequence	97	LINE/L2	.	-	CHST15	CHST15	CHST15	990	0	1061	1039	1	0	0	0	0	1
asm|5522073	335	55.5	Primate	42	2e-12	gb|AC004671.1| Homo sapiens 12p13.3 PAC RPCI3-340I3 (Roswell Par...	0	-	FBXL14	-	-	FBXL14	FBXL14	328	0	0	326	0	0	0	1	0	1
asm|13340185	335	27.4	Primate	34	1e-07	gb|AC245411.1| Homo sapiens FOSMID clone ABC12-47034500I5 from c...	288	LTR/ERV1	NDRG1	-	-	NDRG1	NDRG1	320	0	0	328	0	0	0	1	1	2
asm|4427469	239	59.8	Primate	237	1e-130	gb|GU267607.1| Homo sapiens contig freeze2_2217 genomic sequence	0	-	HIPK2	-	HIPK2	HIPK2	HIPK2	233	0	238	234	0	0	0	0	0	1
asm|4174975	239	61	Primate	237	1e-130	ref|NG_033970.1| Homo sapiens family with sequence similarity 20...	0	-	FAM20C	-	FAM20C	-	FAM20C	234	0	239	0	0	0	0	0	0	1
asm|29776389	1575	55.8	Primate	1501	0	gb|AC187650.1| Homo sapiens chromosome 17 clone WI2-3349D13, com...	18	Simple_repeat	.	-	ENPP7	ENPP7	ENPP7	1488	0	1569	1542	0	0	0	1	0	1
asm|33039795	476	41.1	Primate	437	0	gb|AC242393.1| Homo sapiens FOSMID clone ABC13-47642700J5 from c...	0	-	PDLIM5	-	-	SLC39A11	SLC39A11	439	0	0	466	0	0	0	1	1	2
asm|33040017	809	41.9	Primate	798	0	gb|AC241995.3| Homo sapiens FOSMID clone WI2-1707G1 from chromos...	0	-	ELK1	-	-	HOMER2	ELK1	792	0	0	786	2	0	0	0	2	3
asm|3185133	428	34.3	Primate	380	0	ref|NG_034231.1| Homo sapiens IKAROS family zinc finger 1 (Ikaro...	218	DNA/hAT-Charlie	.	-	IKZF1	-	IKZF1	419	0	428	0	0	0	0	0	0	1
asm|27810486	380	38.9	Primate	360	0	gb|AC234142.2| Homo sapiens FOSMID clone ABC8-41107800D4 from ch...	16	Simple_repeat	SLC5A11	-	-	-	SLC5A11	372	0	0	0	1	0	0	0	1	2
asm|23889743	427	59.9	Primate	423	0	emb|FP326719.4| Human DNA sequence from clone WI2-2610K16 on chr...	0	-	MGC50722	-	MGC50722	MGC50722	MGC50722	418	0	427	416	0	0	0	0	0	1
asm|28953743	332	42.7	Primate	304	1e-170	dbj|AK091070.1| Homo sapiens cDNA FLJ33751 fis, clone BRCAN2000239	0	-	ZNF536	-	-	ZNF536	ZNF536	325	0	0	325	1	0	0	0	0	1
asm|10131816	237	40.9	Primate	235	1e-129	gb|AC234063.4| Homo sapiens BAC clone RP11-281H18 from chromosom...	144	LTR/ERV1	MILR1	-	MILR1	MILR1	MILR1	231	0	237	232	0	0	0	0	0	1
asm|3924081	284	56.6	Primate	281	1e-157	gb|AC225710.3| Homo sapiens FOSMID clone ABC10-44448000O6 from c...	208	LTR/ERVL-MaLR	MYO16	-	-	MYO16	MYO16	278	0	0	278	0	0	0	0	0	1
asm|33034793	473	39.7	Primate	469	0	dbj|AP006249.1| Homo sapiens genomic DNA, chromosome 8, clone:RP...	0	-	-	-	-	MTUS1	MTUS1	0	0	0	463	0	0	0	0	0	1
asm|33037700	472	41.3	Primate	411	0	gb|AC232304.3| Homo sapiens FOSMID clone ABC7-40624000J13 from c...	184	LTR/Gypsy	.	-	DNAH12	DNAH12	DNAH12	459	0	472	462	0	0	0	0	0	1
asm|27424964	236	44	Primate	234	1e-128	ref|NG_001333.2| Homo sapiens T cell receptor beta locus (TRB) o...	0	-	PRSS58	-	PRSS58	PRSS58	PRSS58	231	0	236	230	0	0	0	0	0	1
asm|33040514	755	58.8	Primate	23	0.84	ref|XM_005969083.1| PREDICTED: Pantholops hodgsonii mannan-bindi...	0	-	.	-	-	-	-	732	0	0	739	1	0	0	1	1	2
asm|33039550	330	61.8	Primate	303	1e-170	gb|AC226499.2| Homo sapiens FOSMID clone ABC11-47188800H7 from c...	0	-	.	-	TCP10	-	TCP10	205	0	330	323	2	0	1	1	1	2
asm|32737832	611	35.1	Primate	605	0	gb|AC244472.2| Homo sapiens BAC clone CH17-112M4 from chromosome...	225	LINE/L1	MTRNR2L6	-	MTRNR2L6	MTRNR2L6	MTRNR2L6	597	0	611	598	1	0	0	1	0	1
asm|31690804	235	57.4	Primate	233	1e-128	gb|GU266825.1| Homo sapiens contig freeze2_10457 genomic sequence	0	-	.	-	-	-	-	226	0	0	230	0	0	0	0	0	1
asm|23275096	235	39.1	Primate	233	1e-128	gb|AC226767.2| Homo sapiens FOSMID clone ABC9-45237700A3 from ch...	0	-	SYT4	-	-	SYT4	-	228	0	235	230	1	0	0	1	0	1
asm|12143824	469	50.9	Primate	23	0.51	emb|LN713255.1| Cucumis melo genomic chromosome, chr_1	459	LINE/L1	.	-	TCP10	TTLL2	TCP10	459	0	468	454	0	0	0	0	0	1
asm|31022970	422	53.3	Primate	234	1e-128	gb|AC239472.4| Chlorocebus aethiops BAC clone CH252-85M15 from c...	37	Simple_repeat	.	-	GALNT9	NOC4L	GALNT9	413	0	421	409	1	0	0	1	0	1
asm|8148969	422	50.7	Primate	45	3e-14	gb|AC016919.15| Homo sapiens 3 BAC RP11-220J13 (Roswell Park Can...	408	LINE/L1	-	-	-	CBX1	CBX1	0	0	0	413	0	0	0	0	0	1
asm|7233094	375	52.2	Primate	371	0	gb|AC239364.3| Homo sapiens FOSMID clone ABC24-1952N21 from chro...	175	SINE/MIR	RBFOX2	-	APOL5	APOL5	APOL5	367	0	375	352	0	0	0	0	0	1
asm|33041216	328	27.4	Primate	297	1e-166	gb|AC206587.3| Homo sapiens FOSMID clone ABC9-41277500N5 from ch...	291	LINE/L1	GNA11	-	-	GNA11	GNA11	321	0	0	314	1	0	0	0	1	2
asm|8526253	374	41.4	Primate	370	0	gb|AC232295.2| Homo sapiens FOSMID clone ABC8-42662900L13 from c...	41	SINE/Alu	.	-	ADI1	-	ADI1	365	0	374	366	0	0	0	0	0	1
asm|15342565	233	39	Primate	231	1e-126	gb|AC246064.1| Homo sapiens FOSMID clone ABC7-42380600G19 from c...	184	LTR/ERV1	.	-	-	TMEM132B	-	228	0	0	225	0	0	0	1	0	1
asm|23423567	370	37.8	Primate	45	3e-14	dbj|AP001939.3| Homo sapiens genomic DNA, chromosome 4q22-q24, c...	48	LINE/L2	PPP3CA	-	-	PPP3CA	PPP3CA	362	0	0	362	0	0	0	0	0	1
asm|33041635	1433	37.7	Primate	1029	0	gb|AC245101.1| Homo sapiens FOSMID clone ABC24-1721B4 from chrom...	586	LTR/ERV1	.	-	AADACL2	AADACL2	AADACL2	1402	0	1433	1399	2	0	0	0	0	1
asm|17388874	231	35.4	Primate	208	1e-113	gb|AC215799.3| Homo sapiens FOSMID clone ABC11-48023700N18 from ...	0	-	-	-	-	KCTD1	-	0	0	231	226	0	0	0	0	0	1
asm|33038626	1432	41.4	Primate	1298	0	gb|AC244196.3| Homo sapiens BAC clone CH17-121M24 from chromosom...	58	DNA/hAT-Tip100	MTRNR2L6	-	MTRNR2L6	MTRNR2L6	MTRNR2L6	1296	150	1419	1401	2	2	1	2	1	2
asm|21966727	415	60.7	Primate	403	0	gb|AC092207.4| Homo sapiens BAC clone RP11-321M15 from 2, comple...	166	DNA/hAT-Charlie	CYP27C1	-	-	CYP27C1	CYP27C1	405	0	0	406	0	0	0	0	0	1
asm|33042167	3596	49.7	Primate	3211	0	gb|AC234421.2| Homo sapiens FOSMID clone ABC9-43854600O13 from c...	216	SINE/MIR	.	-	SHANK2	SHANK1	SHANK2	1508	0	3543	3518	1	0	1	1	1	2
asm|33034080	691	50.5	Primate	642	0	gb|AC239364.3| Homo sapiens FOSMID clone ABC24-1952N21 from chro...	27	Simple_repeat	.	-	RBFOX2	RBFOX2	RBFOX2	519	0	690	676	0	0	0	2	0	1
asm|32759032	413	55.9	Primate	405	0	gb|GU268582.1| Homo sapiens contig freeze2_7099 genomic sequence	0	-	.	-	-	-	-	404	0	0	403	0	0	0	0	0	1
asm|31335354	321	30.8	Primate	318	1e-179	gb|AC245385.1| Homo sapiens FOSMID clone COR2A-DD0002USBNU_E19 f...	46	SINE/Alu	-	-	-	LYRM9	LYRM9	0	0	0	314	0	0	0	0	0	1
asm|27421989	596	31.7	Primate	33	7e-07	gb|AC157925.5| Mus musculus chromosome 3, clone RP24-309B18, com...	0	-	PCDH10	-	-	-	PCDH10	583	0	0	0	0	0	0	0	0	1
asm|33042522:asm|33033276	825	48.1	Primate	545	0	ref|NG_033919.1| Homo sapiens dedicator of cytokinesis 1 (DOCK1)...	0	-	.	-	DOCK1	DOCK1	DOCK1	540	0	814	807	0	0	1	1	1	2
asm|28303127	275	46.9	Primate	272	1e-151	gb|GU267987.1| Homo sapiens contig freeze2_32208 genomic sequence	66	SINE/MIR	MEGF11	-	MEGF11	MEGF11	MEGF11	269	0	275	269	0	0	0	0	0	1
asm|33042318	1602	43.3	Primate	1536	0	ref|NG_034231.1| Homo sapiens IKAROS family zinc finger 1 (Ikaro...	48	DNA/hAT-Blackjack	.	-	IKZF1	IKZF1	IKZF1	1567	0	1601	375	3	0	0	2	0	1
asm|20566947	274	62.4	Primate	271	1e-151	emb|FP565324.3| Human DNA sequence from clone ABC13-47488600E17 ...	0	-	GRK1	-	GRK1	GRK1	GRK1	265	0	274	268	1	0	0	0	0	1
asm|2399835	274	42.3	Primate	248	1e-136	gb|AC238893.3| Homo sapiens FOSMID clone ABC22-1574J16 from chro...	212	LINE/L1	.	-	INSR	INSR	INSR	265	0	274	268	1	0	0	0	0	1
asm|8509301	365	52.3	Primate	351	0	gb|AC234421.2| Homo sapiens FOSMID clone ABC9-43854600O13 from c...	33	LTR/ERVL	SHANK2	-	SHANK2	SHANK3	SHANK2	355	0	364	357	0	0	1	0	1	2
asm|28758842	228	63.1	Primate	226	1e-123	emb|FP565171.2| Human DNA sequence from clone ABC11-4932300O16 o...	0	-	.	-	PPP2R2D	PPP2R2D	PPP2R2D	223	0	228	223	1	0	0	1	0	1
asm|1411307	273	56	Primate	247	1e-136	gb|AC187745.2| Pan troglodytes BAC clone CH251-573O21 from chrom...	272	LTR/ERV1	BAIAP2L1	-	-	BAIAP2L1	BAIAP2L1	267	0	0	267	0	0	0	0	0	1
asm|24880280	318	66.6	Primate	250	1e-138	gb|AC161429.3| Homo sapiens chromosome 20 clone WI2-3415J14, com...	0	-	-	-	C20orf166	C20orf166	C20orf166	0	0	318	311	0	0	0	0	0	1
asm|17118720	590	47.7	Primate	581	0	gb|AC234063.4| Homo sapiens BAC clone RP11-281H18 from chromosom...	0	-	PECAM1	-	PECAM1	PECAM1	PECAM1	577	0	589	576	0	0	0	0	0	1
asm|33039780	998	38.2	Primate	486	0	gb|GU266906.1| Homo sapiens contig freeze2_11334 genomic sequence	88	Simple_repeat	GABRB2	-	CD24	TRAPPC6A	CD24	976	0	997	972	4	0	2	5	2	3
asm|33039820	771	56.4	Primate	711	0	gb|AC148033.3| Homo sapiens chromosome UL clone XXFOS-801290B12,...	0	-	.	-	ERMARD	DLL1	ERMARD	731	0	768	754	1	0	1	0	1	2
asm|11537726	407	36.1	Primate	30	3e-05	gb|AC146602.3| Mus musculus BAC clone RP23-309L12 from chromosom...	0	-	HS3ST1	-	-	PCDH9	HS3ST1	398	0	0	379	0	0	0	0	0	1
asm|33039348	1083	29	Primate	29	0.0003	gb|AC187026.8| Canis Familiaris chromosome 17, clone XX-266E21, ...	97	LINE/L1	.	-	-	NFATC3	NFATC3	1054	0	0	1059	2	0	0	1	1	2
asm|33037956	2119	31.6	Primate	1759	0	gb|AC214181.1| Homo sapiens FOSMID clone ABC9-44046500H11 from c...	43	LTR/ERVL	.	-	-	HPRT1	-	864	124	2119	2072	1	1	0	2	0	1
asm|7835058	495	32.7	Primate	422	0	gb|AC215799.3| Homo sapiens FOSMID clone ABC11-48023700N18 from ...	53	SINE/Alu	-	-	-	KCTD1	-	0	0	495	484	0	0	0	1	0	1
asm|19823354	404	45.7	Primate	38	5e-10	ref|NG_030347.1| Homo sapiens neuron navigator 2 (NAV2), RefSeqG...	23	Simple_repeat	.	-	-	CDKN2AIPNL	-	395	0	0	395	0	0	0	0	0	1
asm|28684194	224	30.8	Primate	197	1e-106	gb|AC231988.2| Homo sapiens FOSMID clone ABC7-42509700P1 from ch...	0	-	.	-	DSEL	DSEL	DSEL	218	0	223	219	0	0	0	0	0	1
asm|21339900	313	41.2	Primate	289	1e-161	gb|AC246039.2| Homo sapiens BAC clone CH17-390L10 from chromosom...	0	-	MTRNR2L6	-	MTRNR2L6	MTRNR2L6	MTRNR2L6	306	0	313	306	0	0	0	0	0	1
asm|33041170	664	44.7	Primate	658	0	gb|GU269121.1| Homo sapiens contig freeze2_9877 genomic sequence	136	SINE/MIR	.	-	-	C20orf196	-	649	0	0	648	0	0	0	0	0	1
asm|33039637	2732	53.4	Primate	808	0	gb|GU268032.1| Homo sapiens contig freeze2_3370 genomic sequence	0	-	.	-	CHST15	CHST15	CHST15	2669	0	2727	2670	4	0	0	3	0	1
asm|31676350	220	39.5	Primate	164	1e-86	gb|GU269005.1| Homo sapiens contig freeze2_9163 genomic sequence	0	-	.	-	RPS29	ZFP42	RPS29	214	0	219	215	1	0	0	1	0	1
asm|33041494	614	45.7	Primate	395	0	gb|AC238893.3| Homo sapiens FOSMID clone ABC22-1574J16 from chro...	83	DNA/hAT-Charlie	.	-	INSR	INSR	INSR	600	0	614	544	1	0	0	1	0	1
asm|17324840	306	32.6	Primate	303	1e-170	emb|FP565171.2| Human DNA sequence from clone ABC11-4932300O16 o...	289	LINE/L1	.	-	PPP2R2D	PPP2R2D	PPP2R2D	297	0	306	299	0	0	0	1	0	1
asm|33039373	1791	61.8	Primate	1775	0	gb|AC231780.2| Homo sapiens FOSMID clone ABC10-45488800J21 from ...	0	-	.	-	C20orf166	C20orf166	C20orf166	884	0	1786	1750	0	0	0	0	0	1
asm|4428095	218	51.3	Primate	71	1e-30	emb|AL683871.15| Human DNA sequence from clone RP13-76L22 on chr...	25	Simple_repeat	CSF2RA	-	-	CSF2RA	CSF2RA	208	0	0	213	1	0	0	0	0	1
asm|33032228	218	31.1	Primate	27	0.001	gb|AC026732.5| Homo sapiens chromosome 5 clone CTD-2303L1, compl...	0	-	MCF2L2	-	-	MCF2L2	MCF2L2	213	0	0	213	1	0	0	0	0	1
asm|13984652:asm|30223252	740	31.4	Primate	659	0	emb|FO704554.1| Human DNA sequence from clone ABC14-50077400H20 ...	738	LINE/L1	DEFB125	-	DEFB125	-	DEFB125	717	0	729	723	1	0	1	1	1	2
asm|33040581	609	39.9	Primate	577	0	gb|AC208324.3| Homo sapiens FOSMID clone ABC10-45532800O14 from ...	0	-	.	-	-	-	-	595	0	0	593	0	0	0	0	0	1
asm|18680114	217	35.9	Primate	22	0.88	emb|LM530502.1| Mesocestoides corti genome assembly M_corti_Spec...	0	-	.	-	TFAP2B	TFAP2B	TFAP2B	212	0	216	211	0	0	0	0	0	1
asm|33040102	564	56.2	Primate	548	0	gb|AC188786.1| Homo sapiens chromosome 13 clone WI2-2182D8, comp...	0	-	.	-	-	-	-	548	0	0	551	2	0	0	0	0	1
asm|10444218:asm|33039146	1474	47	Primate	894	0	gb|AC209298.3| Homo sapiens FOSMID clone ABC9-44044400N8 from ch...	455	LINE/L1	.	-	MEGF11	MEGF11	MEGF11	875	0	1461	1440	1	0	1	1	1	2
asm|31849592	216	34.2	Primate	88	9e-41	gb|AC209234.3| Homo sapiens FOSMID clone ABC9-44043600B8 from ch...	187	LINE/L1	-	-	-	LCA5	-	0	0	216	211	0	0	0	0	0	1
asm|11952309	216	39.8	Primate	42	1e-12	emb|AL389915.19| Human DNA sequence from clone RP11-438P9 on chr...	101	LINE/L1	SDC4	-	-	SDC4	SDC4	211	0	0	211	1	0	0	0	0	1
asm|33041568	475	42.9	Primate	388	0	gb|AC225593.1| Homo sapiens FOSMID clone ABC14-50113500L17 from ...	120	LINE/L1	ANKRD17	-	-	ANKRD17	ANKRD17	410	0	0	464	1	0	0	0	0	1
asm|33040159	2504	34.9	Primate	2466	0	gb|AC214181.1| Homo sapiens FOSMID clone ABC9-44046500H11 from c...	40	LTR/ERVL-MaLR	.	-	-	HPRT1	-	1621	0	2500	2446	2	0	0	1	0	1
asm|29778961	302	40.7	Primate	299	1e-167	gb|AC187654.1| Homo sapiens chromosome 6 clone WI2-2921E24, comp...	221	LTR/ERVL-MaLR	.	-	MANEA	MANEA	MANEA	295	0	302	284	0	0	0	1	0	1
asm|33037872	431	51.7	Primate	427	0	emb|FO538756.2| Human DNA sequence from clone ABC8-41130400O23 o...	0	-	.	-	ERMARD	-	ERMARD	421	0	431	0	0	0	0	0	0	1
asm|10438119:asm|33033490	947	44.3	Primate	634	0	gb|GU268399.1| Homo sapiens contig freeze2_5959 genomic sequence	178	SINE/MIR	HIPK2	-	HIPK2	HIPK2	HIPK2	924	0	936	925	1	0	1	1	1	2
asm|10811686	258	43.7	Primate	255	1e-141	emb|FO393434.3| Human DNA sequence from clone WI2-2207K4 on chro...	254	LTR/ERVL	.	-	CD24	TRAPPC6A	CD24	252	0	258	252	0	0	0	0	0	1
asm|33032499	258	27.1	Primate	224	1e-122	gb|GU268448.1| Homo sapiens contig freeze2_6204 genomic sequence	0	-	.	-	-	-	-	252	0	0	0	0	0	0	0	0	1
asm|2477053	215	53.9	Primate	213	1e-116	gb|AC245630.1| Homo sapiens FOSMID clone ABC7-40275600I2 from ch...	0	-	CHST15	-	CHST15	CHST15	CHST15	210	0	215	210	0	0	0	1	0	1
asm|33037964	1073	55.1	Primate	733	0	gb|AC234421.2| Homo sapiens FOSMID clone ABC9-43854600O13 from c...	22	Simple_repeat	SHANK2	-	SHANK2	SHANK3	SHANK2	1048	0	1073	1032	0	0	0	0	0	1
asm|18157452	257	43.9	Primate	254	1e-141	gb|AC256204.1| Homo sapiens BAC clone CH17-399M16 from chromosom...	208	LTR/ERVL-MaLR	.	-	LOC101928436	LOC101928436	LOC101928436	251	0	257	248	0	0	0	0	0	1
asm|3341206	385	54	Primate	364	0	gb|AC226499.2| Homo sapiens FOSMID clone ABC11-47188800H7 from c...	17	Simple_repeat	.	-	TCP10	-	TCP10	375	0	385	376	2	0	0	1	0	1
asm|13558905	341	48.6	Primate	338	0	emb|FP565345.4| Human DNA sequence from clone ABC7-40618900G22 o...	48	LINE/L2	.	-	NCS1	NCS1	NCS1	324	0	341	333	1	0	0	0	0	1
asm|9623226:asm|26937952	1065	53.5	Primate	830	0	gb|GU268227.1| Homo sapiens contig freeze2_4936 genomic sequence	0	-	.	-	ERMARD	DLL1	ERMARD	824	0	1054	1040	0	0	1	1	1	2
asm|33040302	468	35	Primate	63	2e-25	gb|AC128713.2| Homo sapiens 3 BAC RP11-603B13 (Roswell Park Canc...	467	LINE/L1	-	-	-	SPTLC3	SPTLC3	0	0	0	457	0	0	0	0	0	1
asm|16323386	721	47.9	Primate	25	0.051	emb|HG975518.1| Solanum lycopersicum chromosome ch06, complete g...	0	-	.	-	-	TEX29	-	704	0	0	651	0	0	0	2	0	1
asm|17090372	424	56.6	Primate	420	0	gb|AC233701.6| Homo sapiens BAC clone CH17-351M24 from chromosom...	192	SINE/MIR	.	-	RBFOX3	ENPP7	RBFOX3	414	0	424	411	1	0	0	1	0	1
asm|33034059	212	31.6	Primate	189	1e-101	gb|AC234063.4| Homo sapiens BAC clone RP11-281H18 from chromosom...	158	LINE/L1	PECAM1	-	PECAM1	PECAM1	PECAM1	207	0	212	203	0	0	0	0	0	1
asm|33038736	296	57.7	Primate	293	1e-164	emb|FO680657.2| Human DNA sequence from clone ABC8-42663600F2 on...	0	-	CUEDC2	-	PPP2R2D	PPP2R2D	PPP2R2D	289	0	296	284	0	0	0	0	0	1
asm|33039245	1014	39.7	Primate	567	0	gb|AC212504.5| Macaca mulatta BAC CH250-214L12 (Children's Hospi...	54	SINE/tRNA	CADM2	-	-	CADM2	CADM2	990	0	0	987	2	0	0	2	2	3
asm|6070481	422	31.7	Primate	374	0	gb|AC236073.3| Homo sapiens FOSMID clone ABC8-42543300H20 from c...	387	LTR/ERV1	.	-	-	ZFP30	ZFP30	307	0	0	412	1	0	0	1	1	2
asm|7714030	253	52.5	Primate	251	1e-138	emb|FP885904.3| Human DNA sequence from clone ABC13-48567900K13 ...	0	-	.	-	LYPD8	SH3BP5L	LYPD8	245	0	253	247	0	0	0	0	0	1
asm|33038882	1854	35	Primate	1139	0	gb|AC187654.1| Homo sapiens chromosome 6 clone WI2-2921E24, comp...	44	Simple_repeat	.	-	MANEA	MANEA	MANEA	1156	0	1829	1810	1	0	0	2	0	1
asm|33035663	672	45.3	Primate	627	0	emb|CR856017.2| Human DNA sequence from clone WI2-1947P15 on chr...	18	Simple_repeat	EDEM1	-	DHRSX	DHRSX	DHRSX	656	0	672	152	2	0	0	0	0	1
asm|29832533	252	40.8	Primate	250	1e-138	gb|AC018688.9| Homo sapiens BAC clone RP11-462H3 from UL, comple...	101	SINE/Alu	-	-	DEFB115	ZNF285	DEFB115	0	0	252	246	0	0	0	0	0	1
asm|11203864	252	42.8	Primate	218	1e-119	emb|FP565171.2| Human DNA sequence from clone ABC11-4932300O16 o...	182	LINE/L1	.	-	PPP2R2D	PPP2R2D	PPP2R2D	246	0	251	246	1	0	0	1	0	1
asm|2049766	420	67.8	Primate	24	0.12	ref|XM_010188099.1| PREDICTED: Mesitornis unicolor remodeling an...	0	-	.	-	NKX1-1	-	NKX1-1	410	0	420	396	0	0	0	1	0	1
asm|21116247	1301	62.8	Primate	877	0	gb|AC231780.2| Homo sapiens FOSMID clone ABC10-45488800J21 from ...	56	LINE/L2	GATA5	-	C20orf166	C20orf166	C20orf166	1264	0	1297	1270	2	0	1	0	1	2
asm|33039372	1720	44.2	Primate	935	0	gb|AC239612.3| Homo sapiens BAC clone RP11-654L23 from chromosom...	0	-	MTRNR2L6	-	MTRNR2L6	MTRNR2L6	MTRNR2L6	1670	0	1694	1679	2	0	1	1	1	2
asm|33039333:asm|13555914	797	40.9	Primate	29	0.0002	gb|AC110755.6| Homo sapiens BAC clone CTD-2125K8 from 4, complet...	103	LTR/ERVL	.	-	-	ERC1	ERC1	762	0	0	778	1	0	0	0	0	1
asm|33042375:asm|33041585	3019	36.8	Primate	1479	0	emb|FO393434.3| Human DNA sequence from clone WI2-2207K4 on chro...	67	Simple_repeat	.	-	CD24	TRAPPC6A	CD24	1604	0	3006	2947	1	0	2	3	2	3
asm|21742987	293	65.8	Primate	282	1e-157	gb|GU267253.1| Homo sapiens contig freeze2_14419 genomic sequence	0	-	.	-	-	TEX29	-	286	0	0	284	0	0	0	0	0	1
asm|33042448	837	69.7	Primate	363	0	ref|XM_003280333.2| PREDICTED: Nomascus leucogenys uncharacteriz...	0	-	ZNF507	-	VPS53	FAM101B	VPS53	325	0	837	817	1	0	0	2	0	1
asm|33034520:asm|32455408	669	53.4	Primate	431	0	ref|NG_033220.1| Homo sapiens SH2B adaptor protein 2 (SH2B2), Re...	209	LTR/ERV1	-	-	SH2B2	SH2B2	SH2B2	0	0	658	653	0	0	1	1	1	2
asm|31041275	1630	58.9	Primate	1539	0	gb|JN854134.1| Homo sapiens chromosome 20 PCR sequence chr20:343...	41	LINE/L2	EPB41	-	DLGAP4	AAR2	DLGAP4	1591	0	1630	1591	1	0	1	1	1	2
asm|33038297:asm|20470575	752	32.1	Primate	58	3e-22	emb|AL513479.12| Human DNA sequence from clone RP11-329N22 on ch...	750	LINE/L1	NPR3	-	-	NPR3	NPR3	724	0	0	734	2	0	0	0	0	1
asm|29726411	250	48.8	Primate	206	1e-111	gb|AC244196.3| Homo sapiens BAC clone CH17-121M24 from chromosom...	33	Simple_repeat	MTRNR2L6	-	MTRNR2L6	MTRNR2L6	MTRNR2L6	228	0	250	244	1	0	0	1	0	1
asm|27832504	332	51.5	Primate	290	1e-162	gb|AC233701.6| Homo sapiens BAC clone CH17-351M24 from chromosom...	83	LINE/L1	.	-	RBFOX3	-	RBFOX3	323	0	332	324	1	0	0	2	0	1
asm|27030138	456	36.8	Primate	450	0	gb|AC238893.3| Homo sapiens FOSMID clone ABC22-1574J16 from chro...	215	SINE/MIR	.	-	INSR	INSR	INSR	319	0	455	445	1	0	0	0	0	1
asm|33041651	912	35.7	Primate	826	0	emb|AJ277662.1| Homo sapiens partial TUB gene for tubby (mouse) ...	348	LINE/CR1	-	-	-	RIC3	RIC3	0	0	0	890	0	0	0	2	2	3
asm|33042525	580	51.7	Primate	23	0.64	ref|XM_005521264.1| PREDICTED: Pseudopodoces humilis formin bind...	0	-	.	-	RAB7B	RAB7B	RAB7B	566	0	580	383	0	0	0	0	0	1
asm|23557237	414	45.8	Primate	410	0	gb|AC208950.3| Homo sapiens FOSMID clone ABC10-43645600F20 from ...	374	LTR/ERVL-MaLR	-	-	-	ATAD1	ATAD1	0	0	0	404	0	0	0	1	1	2
asm|19901048	207	39.6	Primate	205	1e-111	gb|GU266863.1| Homo sapiens contig freeze2_10919 genomic sequence	0	-	NSMCE4A	-	-	MC2R	MC2R	197	0	0	202	0	0	0	0	0	1
asm|33040361	331	38.9	Primate	328	0	gb|AC207366.2| Homo sapiens FOSMID clone ABC12-49072800A14 from ...	125	LTR/ERVL-MaLR	.	-	-	NAALADL2	NAALADL2	174	0	0	323	0	0	0	0	0	1
asm|33039608	620	51	Primate	432	0	gb|AC238705.2| Homo sapiens FOSMID clone ABC24-1766L15 from chro...	127	LTR/ERVL	.	-	-	HPRT1	-	510	0	617	605	1	0	1	1	1	2
asm|33039324:asm|33040326	2598	32	Primate	1712	0	gb|AC231288.2| Homo sapiens FOSMID clone ABC7-42401800M15 from c...	376	LINE/L1	.	-	DNAH12	DNAH12	DNAH12	1750	0	2567	2535	3	0	2	2	2	3
asm|33033365	206	38.8	Primate	192	1e-103	gb|AC225985.3| Homo sapiens FOSMID clone ABC13-48055700F18 from ...	123	LINE/L1	-	-	-	C1orf159	C1orf159	0	0	0	201	0	0	0	0	0	1
asm|26748144	288	46.1	Primate	269	1e-150	gb|AC235952.3| Homo sapiens FOSMID clone ABC8-2619340O12 from ch...	36	SINE/Alu	.	-	SLC25A26	SLC25A26	SLC25A26	278	0	288	281	5	0	0	2	0	1
asm|33041102:asm|33040721	946	60.1	Primate	460	0	gb|JN854135.1| Homo sapiens chromosome 20 PCR sequence chr20:605...	322	LTR/ERVL-MaLR	.	-	C20orf166	C20orf166	C20orf166	913	0	934	923	2	0	1	2	1	2
asm|1355018	329	40.1	Primate	229	1e-125	emb|FP565345.4| Human DNA sequence from clone ABC7-40618900G22 o...	47	LINE/L1	.	-	NCS1	NCS1	NCS1	319	0	328	321	1	0	0	1	0	1
asm|33037865	369	41.1	Primate	365	0	gb|AC243812.1| Homo sapiens FOSMID clone ABC12-46337700I3 from c...	256	LTR/ERVL-MaLR	.	-	-	OR5P3	OR5P3	359	0	0	360	0	0	0	1	1	2
asm|33039341	1189	45	Primate	1138	0	emb|CR856017.2| Human DNA sequence from clone WI2-1947P15 on chr...	223	DNA/hAT-Charlie	.	-	DHRSX	DHRSX	DHRSX	1122	0	1189	1160	1	0	0	0	0	1
asm|32078339	205	33.1	Primate	203	1e-110	gb|AC139766.15| Homo sapiens 3 BAC RP11-688P9 (Roswell Park Canc...	204	LINE/L1	-	-	FAM19A1	FAM19A1	FAM19A1	0	0	205	200	0	0	0	0	0	1
asm|31652993	450	50.6	Primate	103	2e-49	emb|AL358274.3| Human chromosome 14 DNA sequence BAC C-2350E12 o...	0	-	EGLN3	-	-	EGLN3	EGLN3	428	0	0	439	2	0	0	0	0	1
asm|33041176:asm|33039732	1390	58.3	Primate	947	0	gb|AF240580.1|AF240580 Homo sapiens clone 17ptel_2111ctg_drft se...	56	Low_complexity	STIL	-	DOC2B	DOC2A	DOC2B	1356	181	1375	775	3	0	1	2	1	2
asm|6643933	449	48.3	Primate	425	0	gb|AC119400.2| Homo sapiens chromosome 19 clone LLNL19FOS-24H4, ...	0	-	.	-	INSR	INSR	INSR	427	0	449	438	2	0	1	2	1	2
asm|33038020	897	40.4	Primate	802	0	gb|AC209199.3| Homo sapiens FOSMID clone ABC10-44484200A15 from ...	19	Simple_repeat	.	-	-	RNF222	-	875	0	0	875	2	0	0	0	0	1
asm|33038146	366	34.5	Primate	315	1e-177	gb|GU268051.1| Homo sapiens contig freeze2_3417 genomic sequence	41	SINE/Alu	-	-	SLITRK6	SLITRK6	SLITRK6	0	0	361	357	0	0	1	2	1	2
asm|12710830	203	43.3	Primate	201	1e-109	gb|AC245397.1| Homo sapiens FOSMID clone ABC24-2770J23 from chro...	51	LTR/ERVL-MaLR	CRYGD	-	-	-	CRYGD	198	0	0	0	1	0	0	0	1	2
asm|7770092	284	52.8	Primate	235	1e-129	gb|AC006211.1|AC006211 Homo sapiens chromosome 18, clone hRPK.53...	121	LTR/ERVL-MaLR	DLGAP1	-	-	DLGAP1	DLGAP1	266	0	0	277	1	0	0	1	1	2
asm|33039756	3935	59.7	Primate	2939	0	gb|JN854135.1| Homo sapiens chromosome 20 PCR sequence chr20:605...	48	Simple_repeat	-	-	C20orf166	C20orf166	C20orf166	0	0	3903	3838	0	0	0	1	0	1
asm|33040847	365	50.9	Primate	47	2e-15	dbj|AK094878.1| Homo sapiens cDNA FLJ37559 fis, clone BRCOC20001...	349	LINE/L1	MAN1B1	-	-	MAN1B1	MAN1B1	349	0	0	356	1	0	0	1	1	2
asm|33041108	1580	40.7	Primate	1221	0	gb|AC253570.1| Homo sapiens FOSMID clone ABC10-44538000L4 from c...	224	LTR/ERVL-MaLR	ELK1	-	-	HOMER2	ELK1	1541	0	0	1364	2	0	0	1	2	3
asm|33039078	364	23.9	Primate	315	1e-177	gb|AC215997.4| Homo sapiens FOSMID clone ABC13-48569500C5 from c...	0	-	PTMA	-	-	PZP	PZP	352	0	0	355	0	0	0	0	0	1
asm|18465905	283	26.5	Primate	276	1e-154	gb|AC256204.1| Homo sapiens BAC clone CH17-399M16 from chromosom...	151	LINE/L1	-	-	LOC101928436	LOC101928436	LOC101928436	0	0	282	276	0	0	0	0	0	1
asm|33038050	566	58.6	Primate	229	1e-125	gb|GU267650.1| Homo sapiens contig freeze2_2302 genomic sequence	236	LTR/ERVL-MaLR	-	-	-	TEX29	TEX29	0	0	0	552	0	0	0	0	0	1
asm|33040971	1899	44.7	Primate	1789	0	gb|AC226499.2| Homo sapiens FOSMID clone ABC11-47188800H7 from c...	173	LTR/ERVL-MaLR	.	-	TCP10	-	TCP10	1848	0	1890	1852	2	0	1	3	1	2
asm|33035142	404	52.2	Primate	362	0	gb|AC234063.4| Homo sapiens BAC clone RP11-281H18 from chromosom...	0	-	PECAM1	-	PECAM1	PECAM1	PECAM1	394	0	401	390	0	0	0	1	0	1
asm|32545218	847	37.4	Primate	753	0	gb|AC226629.3| Homo sapiens FOSMID clone ABC12-49225400F17 from ...	0	-	-	-	-	OR2G6	OR2G6	0	0	0	826	0	0	0	3	3	4
asm|10646979	1089	42	Primate	950	0	gb|AC192447.3| Pan troglodytes BAC clone CH251-14E9 from chromos...	159	LINE/L1	SUSD4	-	-	SUSD4	SUSD4	1062	0	0	1061	0	0	0	0	0	1
asm|10983965	242	38.8	Primate	215	1e-117	gb|AC240564.2| Homo sapiens FOSMID clone ABC16-2447H7 from chrom...	16	Simple_repeat	.	-	-	CADM2	CADM2	157	0	0	236	0	0	0	0	0	1
asm|33038515	685	52.1	Primate	658	0	gb|AC187655.1| Homo sapiens chromosome 9 clone WI2-3559D7, compl...	274	LINE/L1	.	-	MGC50722	MGC50722	MGC50722	668	0	681	659	2	0	1	3	1	2
asm|20295790	362	42.2	Primate	26	0.006	gb|AC244199.2| Homo sapiens BAC clone CH17-404K1 from chromosome...	247	LINE/L1	.	-	GCGR	-	GCGR	353	0	362	0	0	0	0	0	0	1
asm|10022760	442	37.7	Primate	438	0	gb|AC226499.2| Homo sapiens FOSMID clone ABC11-47188800H7 from c...	0	-	.	-	TCP10	TTLL2	TCP10	430	0	442	431	2	0	0	3	0	1
asm|14411969	642	38.1	Primate	472	0	gb|AC192766.3| Pan troglodytes BAC clone CH251-457N21 from chrom...	18	Simple_repeat	ICA1	-	-	ICA1	ICA1	609	0	0	626	0	0	0	0	0	1
asm|30163640	321	27.7	Primate	27	0.001	gb|AC117409.4| Homo sapiens 3 BAC RP11-64K7 (Roswell Park Cancer...	304	LINE/L1	.	-	MANEA	MANEA	MANEA	265	0	321	313	0	0	0	1	0	1
asm|33037629:asm|14419836	3246	39.6	Primate	2387	0	gb|AC244196.3| Homo sapiens BAC clone CH17-121M24 from chromosom...	124	DNA/hAT-Tip100	MTRNR2L6	-	MTRNR2L6	MTRNR2L6	MTRNR2L6	3165	218	3235	3165	2	5	1	2	1	2
asm|29653951	280	52.1	Primate	253	1e-140	gb|AC217628.3| Homo sapiens FOSMID clone ABC11-49443800C5 from c...	231	LINE/L2	PRSS22	-	-	-	PRSS22	273	0	0	0	0	0	0	0	0	1
asm|33032512	320	35.3	Primate	248	1e-136	gb|AC245456.3| Homo sapiens BAC clone CH17-19N5 from chromosome ...	23	Simple_repeat	-	-	-	AP3S1	AP3S1	0	0	0	312	0	0	0	1	1	2
asm|3987544	200	40.5	Primate	181	7e-97	emb|FO082810.4| Human DNA sequence from clone ABC13-48558800K15 ...	153	LINE/L1	-	-	CHST15	CHST15	CHST15	0	0	200	195	0	0	0	0	0	1
asm|12077798	280	39.6	Primate	31	5e-06	gb|AC096770.3| Homo sapiens BAC clone RP11-755P13 from 2, comple...	199	LINE/L1	.	-	-	TEX29	-	273	0	0	272	1	0	0	1	1	2
asm|30824465	439	61.7	Primate	435	0	gb|AC233701.6| Homo sapiens BAC clone CH17-351M24 from chromosom...	0	-	.	-	RBFOX3	-	RBFOX3	428	0	439	0	1	0	0	0	0	1
asm|5957556	239	43.9	Primate	47	1e-15	gb|GU268942.1| Homo sapiens contig freeze2_8918 genomic sequence	0	-	.	-	-	C14orf37	-	233	0	0	233	0	0	0	0	0	1
asm|6201089	438	42.4	Primate	416	0	gb|AC234305.3| Homo sapiens FOSMID clone ABC12-49066100D12 from ...	0	-	-	-	ALOX5	ALOX5	ALOX5	0	0	438	427	0	0	0	0	0	1
asm|33037811	595	37.5	Primate	568	0	gb|AC222569.2| Homo sapiens FOSMID clone ABC10-44488300O13 from ...	194	SINE/MIR	.	-	-	CTNND2	-	580	0	588	578	0	0	0	0	0	1
asm|13992835	238	32.3	Primate	236	1e-129	gb|AC210699.3| Homo sapiens FOSMID clone ABC12-46670100F3 from c...	68	LINE/L1	-	-	RCL1	ABCG2	ABCG2	0	118	118	232	0	1	1	0	0	1
asm|30631372	237	29.5	Primate	92	4e-43	gb|GU268183.1| Homo sapiens contig freeze2_4234 genomic sequence	228	LINE/L1	CBLN4	-	CBLN4	CBLN4	CBLN4	230	0	237	231	0	0	0	0	0	1
asm|33041495	1579	42.2	Primate	1561	0	gb|AC215700.3| Homo sapiens FOSMID clone ABC13-47640400A11 from ...	22	Simple_repeat	CATSPERB	-	CATSPERB	CATSPERB	CATSPERB	1539	0	1578	1085	1	0	0	0	0	1
asm|33038594	355	54.9	Primate	352	0	gb|AC233701.6| Homo sapiens BAC clone CH17-351M24 from chromosom...	0	-	.	-	ENPP7	ENPP7	ENPP7	328	0	355	346	0	0	0	0	0	1
asm|33041425:asm|3286196	1183	48.9	Primate	692	0	gb|AC234063.4| Homo sapiens BAC clone RP11-281H18 from chromosom...	32	SINE/Alu	MILR1	-	MILR1	MILR1	MILR1	1153	0	1172	247	1	0	1	0	1	2
asm|33038106	668	60.6	Primate	31	1e-05	emb|AL355500.20| Human DNA sequence from clone RP11-540N6 on chr...	168	LTR/ERVL-MaLR	.	-	NDUFA10	NDUFA10	NDUFA10	551	0	661	651	0	0	0	0	0	1
asm|4711793	471	43.5	Primate	467	0	gb|AC241995.3| Homo sapiens FOSMID clone WI2-1707G1 from chromos...	0	-	ELK1	-	-	HOMER2	ELK1	459	0	0	459	0	0	0	0	0	1
asm|23906733	351	41	Primate	339	0	gb|AC234063.4| Homo sapiens BAC clone RP11-281H18 from chromosom...	0	-	-	-	MILR1	MILR1	MILR1	0	0	351	342	0	0	0	0	0	1
asm|6745977	312	44.5	Primate	305	1e-171	gb|GU268392.1| Homo sapiens contig freeze2_5936 genomic sequence	0	-	.	-	GADD45G	-	GADD45G	303	0	311	304	0	0	0	0	0	1
asm|21944467	428	33.4	Primate	23	0.47	ref|XM_008184708.1| PREDICTED: Acyrthosiphon pisum zinc finger B...	111	DNA/hAT-Tip100	FAM81A	-	-	FAM81A	FAM81A	415	0	0	417	2	0	0	3	3	4
asm|27626133	272	41.5	Primate	269	1e-150	gb|AC226140.2| Homo sapiens FOSMID clone ABC13-1014822O17 from c...	0	-	RBFOX1	-	-	RBFOX1	RBFOX1	261	0	0	265	0	0	0	0	0	1
asm|1841966	233	41.6	Primate	231	1e-126	gb|AC234063.4| Homo sapiens BAC clone RP11-281H18 from chromosom...	226	LTR/ERV1	MILR1	-	MILR1	MILR1	MILR1	226	0	233	227	0	0	0	0	0	1
asm|15725535	349	32.6	Primate	307	1e-172	gb|AC211399.5| Homo sapiens FOSMID clone ABC9-46273300B3 from ch...	347	LINE/L1	.	-	-	OR5P3	OR5P3	333	0	0	340	1	0	0	1	1	2
asm|33043075	891	52.6	Primate	614	0	gb|AC246536.1| Homo sapiens FOSMID clone ABC13-850414F16 from ch...	40	Simple_repeat	.	-	ERMARD	ERMARD	ERMARD	868	0	891	863	0	0	0	4	0	1
asm|22597021	1162	55.1	Primate	1024	0	emb|FP326651.17| Human DNA sequence from clone CH17-322D16 on ch...	307	LTR/ERV1	LRPAP1	-	FOXD4L5	-	FOXD4L5	1132	0	1161	0	2	0	2	0	2	3
asm|23657439	232	46.9	Primate	36	4e-09	gb|AC004169.3| Homo sapiens chromosome 4 clone C0236G06 map 4p16...	86	LINE/L2	AFAP1	-	-	AFAP1	AFAP1	226	0	0	226	1	0	0	1	1	2
asm|22103401:asm|33039952	1991	35	Primate	1030	0	gb|AC232304.3| Homo sapiens FOSMID clone ABC7-40624000J13 from c...	38	Simple_repeat	.	-	DNAH12	DNAH12	DNAH12	1834	0	1956	1939	2	0	0	1	0	1
asm|33039533	459	61	Primate	447	0	gb|AC226499.2| Homo sapiens FOSMID clone ABC11-47188800H7 from c...	0	-	.	-	TCP10	-	TCP10	447	0	457	445	0	0	0	0	0	1
asm|33041588	918	43.4	Primate	854	0	gb|AC188622.2| Homo sapiens chromosome X clone WI2-2886P14, comp...	27	LTR/ERVL-MaLR	.	-	DHRSX	DHRSX	DHRSX	894	0	915	254	1	0	1	0	1	2
asm|4379042	343	43.1	Primate	30	2e-05	emb|AL353140.13| Human DNA sequence from clone RP13-153N15 on ch...	0	-	.	-	-	DDX6	DDX6	330	0	0	334	2	0	0	1	1	2
asm|3276308:asm|25486807	724	43.3	Primate	668	0	gb|AC246039.2| Homo sapiens BAC clone CH17-390L10 from chromosom...	85	LINE/L2	MTRNR2L6	-	MTRNR2L6	MTRNR2L6	MTRNR2L6	685	0	713	705	1	0	1	1	1	2
asm|33032371	419	31.7	Primate	237	1e-130	gb|AC245749.2| Homo sapiens FOSMID clone ABC9-43933400G17 from c...	52	LINE/L1	.	-	ERMARD	ERMARD	ERMARD	408	0	419	401	0	0	0	0	0	1
asm|6814596	265	45.6	Primate	49	8e-17	dbj|AP005130.4| Homo sapiens genomic DNA, chromosome 18 clone:RP...	63	LINE/L1	-	-	TCP10	TTLL2	TCP10	0	0	265	258	0	0	0	0	0	1
asm|3947312	300	47.3	Primate	38	4e-10	emb|AL118505.17| Human DNA sequence from clone RP5-1056H1 on chr...	58	LTR/ERVL-MaLR	FERMT1	-	-	LRRN4	FERMT1	292	0	0	292	0	0	0	1	0	1
asm|29205298	262	28.6	Primate	229	1e-125	gb|AC235952.3| Homo sapiens FOSMID clone ABC8-2619340O12 from ch...	21	Simple_repeat	-	-	SLC25A26	SLC25A26	SLC25A26	0	0	262	255	0	0	1	1	1	2
asm|11256138:asm|33033483	636	35	Primate	41	1e-11	gb|AC008628.6| Homo sapiens chromosome 5 clone CTB-161J7, comple...	252	LINE/L1	FEM1C	-	-	FEM1C	FEM1C	302	0	0	619	0	0	0	1	1	2
asm|33038489	785	49.9	Primate	687	0	gb|GU268348.1| Homo sapiens contig freeze2_5719 genomic sequence	125	LINE/L2	PPP3CA	-	-	PIK3R6	PIK3R6	762	0	0	764	2	0	0	1	1	2
asm|4933809	299	39.1	Primate	296	1e-166	ref|NG_001333.2| Homo sapiens T cell receptor beta locus (TRB) o...	0	-	-	-	MTRNR2L6	MTRNR2L6	MTRNR2L6	0	0	299	291	0	0	0	2	0	1
asm|31314440	672	34	Primate	603	0	gb|AC226629.3| Homo sapiens FOSMID clone ABC12-49225400F17 from ...	33	Simple_repeat	-	-	-	OR2G6	OR2G6	0	0	0	654	0	0	0	2	2	3
asm|33039224	1004	56.6	Primate	953	0	gb|AC245630.1| Homo sapiens FOSMID clone ABC7-40275600I2 from ch...	102	SINE/MIR	.	-	CHST15	CHST15	CHST15	742	0	991	977	2	0	0	2	0	1
asm|33043056:asm|12697360	2006	47.3	Primate	1132	0	emb|FP565579.3| Human DNA sequence from clone ABC10-44527600P15 ...	631	LTR/ERV1	CD200R1	-	ERMARD	DLL1	ERMARD	1943	166	1979	1952	2	3	1	1	1	2
asm|24921480:asm|31459078	1001	55.9	Primate	545	0	gb|JN854136.1| Homo sapiens chromosome 20 PCR sequence chr20:606...	109	DNA/hAT-Charlie	SLCO4A1	-	SLCO4A1	-	SLCO4A1	562	0	989	974	0	0	1	2	1	2
asm|33032948	1629	54	Primate	1532	0	gb|AC209618.3| Homo sapiens FOSMID clone ABC10-44079000E18 from ...	189	LINE/L2	.	-	NCF4	NCF4	NCF4	907	0	1627	1585	1	0	0	0	0	1
asm|10443279:asm|12032223	666	47	Primate	431	0	gb|GU267026.1| Homo sapiens contig freeze2_12539 genomic sequence	0	-	CAPN8	-	CAPN8	CAPN8	CAPN8	648	0	654	646	2	0	1	2	1	2
asm|33038337	444	49.3	Primate	440	0	emb|FP671131.2| Human DNA sequence from clone ABC10-44560800J4 o...	0	-	-	-	GADD45G	OR1C1	GADD45G	0	0	444	432	0	0	0	0	0	1
asm|33041239	1477	56.6	Primate	1399	0	emb|FP326719.4| Human DNA sequence from clone WI2-2610K16 on chr...	216	DNA/hAT-Charlie	MGC50722	-	MGC50722	MGC50722	MGC50722	1437	0	1458	142	1	0	0	0	0	1
asm|33040620	921	32.1	Primate	680	0	gb|GU268768.1| Homo sapiens contig freeze2_7967 genomic sequence	88	LINE/L1	.	-	-	C17orf112	-	896	0	0	183	2	0	0	0	2	3
asm|33043138	1064	47.5	Primate	865	0	gb|GU268632.1| Homo sapiens contig freeze2_7405 genomic sequence	0	-	VWF	-	-	VWF	VWF	176	0	0	1035	0	0	0	0	0	1
asm|33035167	440	34	Primate	341	0	gb|AC221035.4| Homo sapiens FOSMID clone ABC12-47954900M11 from ...	426	LINE/L1	GATA6	-	-	CTAGE1	CTAGE1	427	0	0	428	0	0	0	1	1	2
asm|14070246	220	38.1	Primate	218	1e-119	gb|AC209234.3| Homo sapiens FOSMID clone ABC9-44043600B8 from ch...	145	LINE/L1	LCA5	-	-	LCA5	-	211	0	220	214	0	0	0	0	0	1
asm|33038773	952	60.6	Primate	939	0	emb|FP326651.17| Human DNA sequence from clone CH17-322D16 on ch...	133	LTR/ERV1	LRPAP1	-	FOXD4L5	-	FOXD4L5	926	0	951	0	0	0	0	0	0	1
asm|27566432	329	42.8	Primate	326	0	emb|FO393434.3| Human DNA sequence from clone WI2-2207K4 on chro...	41	Simple_repeat	.	-	CD24	TRAPPC6A	CD24	320	0	329	319	1	0	0	0	0	1
asm|33039739	984	33.6	Primate	917	0	gb|AC233754.2| Homo sapiens FOSMID clone ABC9-43854500L1 from ch...	191	SINE/MIR	.	-	TFAP2B	TFAP2B	TFAP2B	955	0	966	957	1	0	1	1	1	2
asm|16287529	328	33.5	Primate	325	0	gb|AC238893.3| Homo sapiens FOSMID clone ABC22-1574J16 from chro...	0	-	.	-	INSR	INSR	INSR	319	0	328	291	0	0	0	0	0	1
asm|33041490	728	31.8	Primate	414	0	gb|GU268110.1| Homo sapiens contig freeze2_35865 genomic sequence	80	DNA/hAT-Charlie	NAALADL2	-	-	NAALADL2	NAALADL2	708	0	0	708	0	0	0	0	0	1
asm|5784454	508	33.6	Primate	499	0	gb|DQ384481.1| Homo sapiens clone fa0511 genomic sequence	506	LINE/L1	NAALADL2	-	-	NAALADL2	NAALADL2	492	0	0	494	0	0	0	0	0	1
asm|4425017	254	45.6	Primate	243	1e-134	gb|AC203585.3| Homo sapiens FOSMID clone ABC10-44528600K21 from ...	149	LTR/ERVL-MaLR	NDUFA5	-	-	-	NDUFA5	247	0	0	0	1	0	0	0	1	2
asm|16104548:asm|10517492	544	36.5	Primate	501	0	gb|AC232307.2| Homo sapiens FOSMID clone ABC7-42749900J23 from c...	0	-	.	-	CBLN4	CBLN4	CBLN4	515	0	533	529	1	0	0	0	0	1
asm|8692758	217	30.4	Primate	104	3e-50	gb|AC197401.3| MACACA MULATTA BAC clone CH250-154K3 from chromos...	212	DNA/TcMar-Tigger	-	-	-	LIG3	LIG3	0	0	0	211	0	0	0	1	1	2
asm|26221851	505	44.3	Primate	454	0	gb|AC188622.2| Homo sapiens chromosome X clone WI2-2886P14, comp...	18	Simple_repeat	.	-	DHRSX	DHRSX	DHRSX	491	0	501	321	0	0	0	1	0	1
asm|24782748	216	43.9	Primate	214	1e-116	gb|AC188046.2| Homo sapiens chromosome X clone ABC7_000042444000...	178	LTR/ERVL-MaLR	SHOX	-	CRLF2	CRLF2	CRLF2	210	0	216	208	0	0	0	0	0	1
asm|22293078	216	43.9	Primate	210	1e-114	gb|AC238893.3| Homo sapiens FOSMID clone ABC22-1574J16 from chro...	184	LINE/L1	.	-	INSR	INSR	INSR	210	0	215	208	0	0	0	0	0	1
asm|3613611	611	55.9	Primate	257	1e-142	ref|XR_285586.1| PREDICTED: Macaca fascicularis uncharacterized ...	0	-	.	-	METRNL	-	METRNL	585	0	603	594	1	0	1	1	1	2
asm|19543436	575	64.3	Primate	24	0.16	ref|NG_011538.1| Homo sapiens Kv channel interacting protein 1 (...	0	-	.	-	NKX1-1	-	NKX1-1	559	0	575	0	0	0	0	0	0	1
asm|33038910	1683	33.6	Primate	661	0	gb|GU267596.1| Homo sapiens contig freeze2_21972 genomic sequence	155	LINE/L1	UBA2	-	-	HS2ST1	HS2ST1	140	0	0	1636	1	0	0	3	3	4
asm|33041611	286	26.9	Primate	230	1e-126	gb|AC241995.3| Homo sapiens FOSMID clone WI2-1707G1 from chromos...	0	-	.	-	-	HOMER2	HOMER2	156	0	0	278	0	0	0	0	0	1
asm|18315967	214	64	Primate	212	1e-115	gb|AC245749.2| Homo sapiens FOSMID clone ABC9-43933400G17 from c...	47	Simple_repeat	.	-	ERMARD	ERMARD	ERMARD	200	0	214	208	0	0	0	0	0	1
asm|6926358	285	36.8	Primate	282	1e-157	emb|FP565171.2| Human DNA sequence from clone ABC11-4932300O16 o...	275	LINE/L1	.	-	PPP2R2D	-	PPP2R2D	277	0	285	0	0	0	0	0	0	1
asm|33035997:asm|23029688	783	44.4	Primate	431	0	gb|AC209342.3| Homo sapiens FOSMID clone ABC9-44023000D22 from c...	334	LINE/L1	SPAG16	-	-	SPAG16	SPAG16	731	0	0	761	2	0	0	2	2	3
asm|33040606	391	46.2	Primate	295	1e-165	gb|AC002106.1|AC002106 Genomic sequence from Human 9q34, complet...	232	LINE/L1	HMGN3	-	SURF6	SURF6	SURF6	377	0	388	380	0	0	0	0	0	1
asm|14940054:asm|8251889	461	48	Primate	237	1e-130	gb|AC234063.4| Homo sapiens BAC clone RP11-281H18 from chromosom...	0	-	PECAM1	-	PECAM1	PECAM1	PECAM1	438	0	450	448	2	0	1	1	1	2
asm|33040373	1099	67.8	Primate	655	0	gb|AC245233.1| Homo sapiens FOSMID clone COR02-DD0002RV1NU_D9 fr...	0	-	.	-	BAHCC1	BAHCC1	BAHCC1	1068	0	1098	398	3	0	0	3	0	1
asm|33037833:asm|10968160	814	54.9	Primate	509	0	gb|AC233701.6| Homo sapiens BAC clone CH17-351M24 from chromosom...	0	-	.	-	RBFOX3	ENPP7	RBFOX3	781	0	801	791	1	0	1	1	1	2
asm|33039359	566	43.6	Primate	553	0	gb|AC207300.3| Homo sapiens FOSMID clone ABC9-43883000N5 from ch...	202	LTR/ERVL	.	-	-	EPHA5	EPHA5	547	0	0	550	1	0	0	0	0	1
asm|7409527:asm|15031878	846	49.7	Primate	797	0	emb|FP671130.2| Human DNA sequence from clone ABC10-44539500D13 ...	0	-	.	-	GADD45G	-	GADD45G	818	0	834	822	2	0	1	1	1	2
asm|33039147	1022	48.4	Primate	40	8e-11	gb|AC018738.4| Homo sapiens BAC clone RP11-419H23 from 2, comple...	149	LINE/L1	ARMC9	-	-	ARMC9	ARMC9	835	0	0	993	1	0	0	1	1	2
asm|25504940	246	57.7	Primate	244	1e-134	gb|AC240564.2| Homo sapiens FOSMID clone ABC16-2447H7 from chrom...	121	LINE/L1	-	-	-	CADM2	CADM2	0	0	0	239	0	0	0	0	0	1
asm|25223170:asm|8795120	805	29.5	Primate	505	0	emb|FO393434.3| Human DNA sequence from clone WI2-2207K4 on chro...	800	LINE/L1	.	-	CD24	TRAPPC6A	CD24	780	0	791	782	1	0	1	1	1	2
asm|6416148	210	54.2	Primate	179	1e-95	gb|AC243491.2| Homo sapiens FOSMID clone ABC10-1622570P7 from ch...	0	-	MICB	-	-	-	MICB	204	0	0	0	0	0	0	0	0	1
asm|13117696	244	37.2	Primate	242	1e-133	gb|AC245184.1| Homo sapiens FOSMID clone ABC24-760P22 from chrom...	0	-	OR5P3	-	OR5P3	OR5P3	OR5P3	237	0	244	236	0	0	0	0	0	1
asm|14737483	244	35.2	Primate	23	0.25	ref|XM_010707506.1| PREDICTED: Meleagris gallopavo tubulin epsil...	0	-	PELO	-	-	ISL1	ISL1	227	0	0	237	1	0	0	1	1	2
asm|33038954	383	51.8	Primate	206	1e-111	gb|AC232224.2| Homo sapiens FOSMID clone ABC8-41786000D24 from c...	45	SINE/MIR	-	-	-	ZNF568	ZNF568	0	0	0	372	0	0	0	1	1	2
asm|17535739	348	50.2	Primate	341	0	emb|FP885534.9| Human DNA sequence from clone RP11-687L3 on chro...	0	-	.	-	CD24	CD24	CD24	338	0	344	335	0	0	0	0	0	1
asm|33041411	417	48.9	Primate	413	0	gb|AC235952.3| Homo sapiens FOSMID clone ABC8-2619340O12 from ch...	377	Simple_repeat	.	-	SLC25A26	-	SLC25A26	405	0	417	0	2	0	0	0	0	1
asm|26868408	382	34.2	Primate	202	1e-109	gb|AC183640.2| Pan troglodytes chromosome X clone CH251-57P10 ma...	122	LINE/L1	BCOR	-	-	BCOR	BCOR	340	0	0	371	0	0	0	2	2	3
asm|33033834	555	37.6	Primate	543	0	gb|GU268607.1| Homo sapiens contig freeze2_7258 genomic sequence	174	Simple_repeat	.	-	DHRSX	-	DHRSX	539	0	555	0	0	0	0	0	0	1
asm|33038787:asm|28588692	1695	47.1	Primate	1043	0	gb|AC239364.3| Homo sapiens FOSMID clone ABC24-1952N21 from chro...	144	LTR/ERVL-MaLR	.	-	RBFOX2	RBFOX2	RBFOX2	1048	0	1684	1646	1	0	1	1	1	2
asm|11790120	242	24.7	Primate	32	1e-06	ref|NG_015813.1| Homo sapiens KIAA1109 (KIAA1109), RefSeqGene on...	235	LINE/L1	.	-	MANEA	MANEA	MANEA	234	0	242	235	0	0	0	1	0	1
asm|33033172	311	31.8	Primate	241	1e-132	gb|AC237143.4| Homo sapiens FOSMID clone ABC24-1892G1 from chrom...	223	LTR/ERV1	.	-	-	SYNE2	SYNE2	280	0	0	302	2	0	0	2	2	3
asm|33040180	414	40	Primate	375	0	gb|GU268897.1| Homo sapiens contig freeze2_8780 genomic sequence	34	Simple_repeat	.	-	-	ATAD1	ATAD1	358	0	0	402	2	0	0	1	1	2
asm|33036119	481	46.7	Primate	433	0	emb|FO538754.3| Human DNA sequence from clone ABC7-42506100J21 o...	0	-	.	-	CRLF2	CRLF2	CRLF2	453	0	481	467	3	0	0	1	0	1
asm|10028307	582	38.6	Primate	28	0.0007	emb|AL358789.22| Human DNA sequence from clone RP11-507C22 on ch...	97	LINE/L2	.	-	-	CD3G	CD3G	555	0	0	565	0	0	0	0	0	1
asm|3574868:asm|28828161	649	30.8	Primate	25	0.046	gb|APGK01045632.1| Dendroctonus ponderosae Seq01045642, whole ge...	0	-	.	-	MANEA	MANEA	MANEA	630	0	638	624	1	0	1	2	1	2
asm|27785668	204	46	Primate	202	1e-109	gb|AC243812.1| Homo sapiens FOSMID clone ABC12-46337700I3 from c...	172	LTR/ERVL-MaLR	.	-	-	OR5P3	OR5P3	197	0	0	198	0	0	0	0	0	1
asm|9285969	204	44.1	Primate	202	1e-109	gb|AC018688.9| Homo sapiens BAC clone RP11-462H3 from UL, comple...	0	-	-	-	DEFB115	ZNF285	DEFB115	0	0	204	198	0	0	0	0	0	1
asm|5384808	204	39.2	Primate	157	1e-82	ref|XM_009436368.1| PREDICTED: Pan troglodytes leukocyte immunog...	0	-	LILRA2	-	-	LILRB2	LILRB2	176	0	0	198	1	0	0	0	0	1
asm|33040086	441	36.2	Primate	381	0	gb|GU269048.1| Homo sapiens contig freeze2_9456 genomic sequence	22	Simple_repeat	CBL	-	-	IBTK	IBTK	116	0	0	428	2	0	0	1	1	2
asm|30020421	203	44.8	Primate	201	1e-109	gb|AC255491.1| Homo sapiens chromosome 6 clone CH17-44E3, comple...	114	DNA/TcMar-Mariner	ERMARD	-	ERMARD	ERMARD	ERMARD	197	0	203	196	0	0	0	0	0	1
asm|33042319	4359	37.4	Primate	3753	0	gb|AC213195.1| Homo sapiens chromosome 6 clone WI2-2007E19, comp...	182	DNA/TcMar-Tigger	.	-	-	PHACTR1	PHACTR1	3079	0	0	4230	2	0	0	6	6	7
asm|6663908	236	48.3	Primate	144	1e-74	gb|GU268144.1| Homo sapiens contig freeze2_3727 genomic sequence	0	-	.	-	SOX11	-	SOX11	229	0	236	226	0	0	0	0	0	1
asm|22491768:asm|26491356	638	38.9	Primate	276	1e-153	gb|GU269007.1| Homo sapiens contig freeze2_9181 genomic sequence	157	LTR/ERVL-MaLR	.	-	DSEL	DSEL	DSEL	619	0	626	619	1	0	1	1	1	2
asm|33042549:asm|33042851	8911	51.8	Primate	5380	0	emb|FP565173.3| Human DNA sequence from clone ABC11-47192000O9 o...	44	SINE/Alu	.	-	RAB7B	SLC26A9	RAB7B	7198	0	8756	8645	7	0	2	4	2	3
asm|821683	201	52.7	Primate	0	1	-	200	Low_complexity	-	-	-	ZNF714	ZNF714	0	0	0	195	0	0	0	1	1	2
asm|28856354	434	51.8	Primate	426	0	gb|AC234643.2| Homo sapiens FOSMID clone ABC8-42078000F10 from c...	18	Simple_repeat	-	-	-	CNR2	CNR2	0	0	0	421	0	0	0	0	0	1
asm|18806871	367	51.7	Primate	25	0.025	emb|AL160071.16| Human DNA sequence from clone RP4-803K15 on chr...	65	DNA/hAT-Charlie	.	-	TCERG1L	TCERG1L	TCERG1L	351	0	367	356	2	0	0	1	0	1
asm|20302208	400	50.2	Primate	383	0	gb|AC238893.3| Homo sapiens FOSMID clone ABC22-1574J16 from chro...	113	LINE/L1	MUL1	-	INSR	-	INSR	388	0	400	0	1	0	0	0	0	1
asm|33038880	933	36.9	Primate	889	0	gb|EU074794.1| Homo sapiens chromosome 18 genomic sequence	68	LTR/ERV1	-	-	DYNAP	DYNAP	DYNAP	0	0	916	905	0	0	0	0	0	1
asm|33040605	1499	50.7	Primate	1204	0	gb|GU267156.1| Homo sapiens contig freeze2_13649 genomic sequence	73	LINE/CR1	PLEKHG6	-	-	PLEKHG6	PLEKHG6	1448	0	0	1454	0	0	0	0	0	1
asm|10397518	199	36.1	Primate	23	0.2	ref|XM_007028884.1| Theobroma cacao Tubulin binding cofactor C d...	0	-	.	-	TFAP2B	TFAP2B	TFAP2B	193	0	199	192	0	0	0	0	0	1
asm|18721808:asm|33039805	3745	36.7	Primate	2306	0	gb|AC209234.3| Homo sapiens FOSMID clone ABC9-44043600B8 from ch...	64	DNA/hAT-Charlie	.	-	-	LCA5	-	1151	0	3700	3632	2	0	3	4	3	4
asm|11471136	1155	41.7	Primate	1145	0	gb|AC213191.1| Homo sapiens chromosome 15 clone WI2-1064N2, comp...	624	LINE/L2	-	-	-	ARID3B	ARID3B	0	0	0	1120	0	0	0	3	3	4
asm|33041207	264	43.5	Primate	223	1e-122	emb|FP885921.2| Human DNA sequence from clone ABC12-49040600E8 o...	32	Simple_repeat	.	-	FGF16	-	FGF16	215	0	264	256	0	0	1	0	1	2
asm|33042649:asm|21437271	921	43.6	Primate	597	0	emb|FO393434.3| Human DNA sequence from clone WI2-2207K4 on chro...	0	-	.	-	CD24	TRAPPC6A	CD24	893	0	908	889	1	0	1	1	1	2
asm|12304123:asm|23377207	526	37.6	Primate	282	1e-157	ref|NG_041768.1| Homo sapiens CD24 molecule (CD24), RefSeqGene o...	0	-	.	-	CD24	CD24	CD24	217	0	515	510	1	0	1	1	1	2
asm|31255362	230	43	Primate	29	6e-05	emb|CT998535.2| Pan troglodytes chromosome X clone PTB-055E05 ma...	78	LINE/L1	ZNF669	-	-	GNA15	GNA15	219	0	0	223	0	0	0	0	0	1
asm|33041527	1740	52.5	Primate	815	0	gb|GU267001.1| Homo sapiens contig freeze2_12387 genomic sequence	241	LINE/L1	.	-	WDR5	WDR5	WDR5	1687	0	1740	1330	0	0	0	0	0	1
asm|33037815	525	38.4	Primate	495	0	gb|AC208009.3| Homo sapiens FOSMID clone ABC12-49113600A18 from ...	94	SINE/MIR	.	-	CIRH1A	SNTB2	CIRH1A	491	0	524	509	0	0	0	0	0	1
asm|32896169	492	28.6	Primate	436	0	gb|GU268408.1| Homo sapiens contig freeze2_5995 genomic sequence	0	-	-	-	-	CTNND2	-	0	0	491	477	0	0	0	1	0	1
asm|1386319	262	33.5	Primate	216	1e-117	gb|AC222569.2| Homo sapiens FOSMID clone ABC10-44488300O13 from ...	27	Simple_repeat	-	-	-	CTNND2	-	0	0	260	254	0	0	0	1	0	1
asm|19135543:asm|23490443	1112	31.4	Primate	641	0	gb|AC208590.1| Homo sapiens FOSMID clone ABC9-43964900E2 from ch...	131	LINE/L1	.	-	-	PDHA2	PDHA2	1071	0	0	1078	4	0	0	4	4	5
asm|33038256:asm|30046621	1209	41.1	Primate	974	0	gb|AC231288.2| Homo sapiens FOSMID clone ABC7-42401800M15 from c...	557	LINE/L1	.	-	DNAH12	DNAH12	DNAH12	1155	0	1180	1172	1	0	0	1	0	1
asm|33041661	1110	50.1	Primate	531	0	gb|AC239612.3| Homo sapiens BAC clone RP11-654L23 from chromosom...	486	LINE/L1	MTRNR2L6	-	MTRNR2L6	MTRNR2L6	MTRNR2L6	1076	0	1093	1074	2	0	2	3	2	3
asm|16880540	554	64.4	Primate	503	0	emb|FP565577.3| Human DNA sequence from clone ABC8-41112900H4 on...	40	Simple_repeat	GRK1	-	GRK1	-	GRK1	537	0	553	0	0	0	0	0	0	1
asm|33038569	877	35.5	Primate	706	0	gb|AC174440.2| Homo sapiens chromosome 6 clone WI2-3582H10, comp...	17	Simple_repeat	.	-	MANEA	MANEA	MANEA	850	0	856	842	3	0	0	4	0	1
asm|27217338:asm|14042943	552	48	Primate	499	0	gb|AC208181.3| Homo sapiens FOSMID clone ABC10-44789300B2 from c...	39	LTR/ERVL-MaLR	NINL	-	-	NINL	NINL	534	0	0	535	0	0	0	0	0	1
asm|33042044	4121	51.9	Primate	2235	0	gb|AC142299.1| Pan troglodytes BAC clone RP43-121O18 from chromo...	64	LINE/L2	-	-	HIPK2	HIPK2	HIPK2	0	0	4071	3994	0	0	1	2	1	2
asm|33037639:asm|33040287:asm|33037647	1327	50.5	Primate	446	0	gb|AC233701.6| Homo sapiens BAC clone CH17-351M24 from chromosom...	43	LTR/ERVL	.	-	RBFOX3	ENPP7	RBFOX3	1258	0	1304	1286	2	0	2	2	2	3
asm|1181635	356	33.9	Primate	344	0	ref|NG_041768.1| Homo sapiens CD24 molecule (CD24), RefSeqGene o...	0	-	.	-	CD24	CD24	CD24	345	0	356	300	1	0	0	0	0	1
asm|21711307	453	63.7	Primate	449	0	gb|AC187655.1| Homo sapiens chromosome 9 clone WI2-3559D7, compl...	0	-	MGC50722	-	MGC50722	-	MGC50722	439	0	452	0	0	0	0	0	0	1
asm|2966759:asm|33040889	1163	53.2	Primate	1106	0	emb|FP565171.2| Human DNA sequence from clone ABC11-4932300O16 o...	213	LINE/L2	.	-	PPP2R2D	PPP2R2D	PPP2R2D	1127	0	1152	563	1	0	1	3	1	2
asm|32559867	226	60.6	Primate	224	1e-122	gb|AC144831.2| Homo sapiens chromosome 17, clone XXfos-86664F1, ...	212	LINE/L1	-	-	METRNL	-	METRNL	0	0	226	219	0	0	0	1	0	1
asm|17307451	226	49.5	Primate	208	1e-113	gb|GU267004.1| Homo sapiens contig freeze2_12421 genomic sequence	50	Simple_repeat	.	-	-	TEX29	-	219	0	0	218	0	0	0	0	0	1
asm|33038797	804	36.8	Primate	311	1e-174	gb|GU267009.1| Homo sapiens contig freeze2_12442 genomic sequence	37	Simple_repeat	.	-	-	TEX29	TEX29	778	0	0	779	2	0	0	2	2	3
asm|23377180:asm|21945679	577	45.7	Primate	309	1e-173	gb|GU266796.1| Homo sapiens contig freeze2_10094 genomic sequence	0	-	.	-	SOX1	-	SOX1	559	0	566	518	1	0	1	2	1	2
asm|33039561	641	32.2	Primate	31	1e-05	emb|CT573098.3| RP43-076G03, complete sequence	287	DNA/hAT-Charlie	-	-	-	BNC1	BNC1	0	0	0	621	0	0	0	1	1	2
asm|21893770	256	40.6	Primate	236	1e-129	emb|FP565171.2| Human DNA sequence from clone ABC11-4932300O16 o...	234	LINE/L1	.	-	PPP2R2D	-	PPP2R2D	248	0	256	0	0	0	0	0	0	1
asm|5647170	255	32.1	Primate	232	1e-127	gb|AC208181.3| Homo sapiens FOSMID clone ABC10-44789300B2 from c...	233	LINE/L1	.	-	-	NINL	-	247	0	0	247	0	0	0	0	0	1
asm|33038828:asm|33040814	3884	50.7	Primate	1941	0	emb|FO681505.2| Human DNA sequence from clone ABC10-45509200N16 ...	143	LINE/L1	.	-	GADD45G	-	GADD45G	1939	0	3872	3762	5	0	2	4	2	3
asm|14487903	509	43.6	Primate	342	0	ref|XR_498858.1| PREDICTED: Chlorocebus sabaeus uncharacterized ...	18	Simple_repeat	NWD1	-	-	-	NWD1	493	0	0	0	0	0	0	0	0	1
asm|1423581	318	28.3	Primate	28	0.0004	gb|AC233277.2| Homo sapiens BAC clone RP11-72A9 from chromosome ...	316	LINE/L1	HS3ST1	-	-	HS3ST1	HS3ST1	308	0	0	308	0	0	0	0	0	1
asm|33043300:asm|33039419	3080	33.3	Primate	1274	0	gb|AF009663.1|HSTCRB75A Homo sapiens T cell receptor beta locus,...	1109	LINE/L1	MTRNR2L6	-	MTRNR2L6	MTRNR2L6	MTRNR2L6	2914	0	3010	2983	8	0	1	1	1	2
asm|33042359	3132	39.3	Primate	2136	0	emb|CR391968.4| Human DNA sequence from clone WI2-921B19 on chro...	107	LTR/ERVL	.	-	GADD45G	OR1C1	GADD45G	1591	0	3066	3033	4	0	2	6	2	3
asm|16059015	347	46.1	Primate	295	1e-165	gb|AC188622.2| Homo sapiens chromosome X clone WI2-2886P14, comp...	95	LTR/ERV1	.	-	DHRSX	DHRSX	DHRSX	336	0	346	326	1	0	0	2	0	1
asm|33039605:asm|8047276	564	44.6	Primate	316	1e-177	gb|AC217018.3| Homo sapiens FOSMID clone ABC11-49495200J4 from c...	55	Simple_repeat	.	-	TMEM130	TMEM130	TMEM130	206	0	552	546	0	0	1	2	1	2
asm|7672417:asm|10029345	438	43	Primate	396	0	emb|FO082810.4| Human DNA sequence from clone ABC13-48558800K15 ...	0	-	ZNF225	-	CHST15	CHST15	CHST15	424	0	427	419	0	0	0	0	0	1
asm|30802042	281	38.4	Primate	28	0.0003	gb|AC069063.22| Homo sapiens 3 BAC RP11-58D2 (Roswell Park Cance...	0	-	.	-	-	ERC1	ERC1	270	0	0	272	0	0	0	0	0	1
asm|205099	218	55	Primate	195	1e-105	gb|AC243312.2| Homo sapiens BAC clone RP11-468O16 from chromosom...	0	-	.	-	ADAMTS10	ADAMTS10	ADAMTS10	210	0	218	211	0	0	0	0	0	1
asm|31120436	373	53.3	Primate	354	0	gb|GU268937.1| Homo sapiens contig freeze2_8902 genomic sequence	183	LINE/L2	.	-	SOX1	TEX29	SOX1	360	0	373	361	0	0	0	1	0	1
asm|33042890	4277	38.2	Primate	2309	0	emb|FP565799.2| Human DNA sequence from clone ABC9-43838300G21 o...	1157	LINE/L1	ZNF407	-	ZNF407	ZNF407	ZNF407	4123	0	4216	4138	9	0	3	7	3	4
asm|19373149	215	39	Primate	163	4e-86	emb|FO680657.2| Human DNA sequence from clone ABC8-42663600F2 on...	132	LINE/L1	.	-	PPP2R2D	PPP2R2D	PPP2R2D	208	0	215	203	0	0	0	0	0	1
asm|33041443:asm|33037893	2140	38.7	Primate	1145	0	gb|AC091841.3| Homo sapiens chromosome 5 clone CTD-2137D4, compl...	225	LTR/ERVL-MaLR	ADAMTS12	-	RXFP3	ADAMTS12	RXFP3	2070	0	2104	2067	5	0	1	6	1	2
asm|33037685	427	58.7	Primate	419	0	emb|CR936360.14| Human DNA sequence from clone RP13-440N7 on chr...	0	-	-	-	CRLF2	CRLF2	CRLF2	0	0	425	413	0	0	0	0	0	1
asm|33038424	1067	51.3	Primate	732	0	gb|AC240565.4| Homo sapiens BAC clone RP11-1228E12 from chromoso...	192	Simple_repeat	CCDC34	-	LOC653486	DOC2B	LOC653486	1032	0	1067	948	1	0	0	0	0	1
asm|17589676	335	36.4	Primate	332	0	gb|AC018688.9| Homo sapiens BAC clone RP11-462H3 from UL, comple...	0	-	-	-	DEFB115	ZNF285	DEFB115	0	0	335	324	0	0	0	1	0	1
asm|8642772	424	38.2	Primate	360	0	gb|AC188786.1| Homo sapiens chromosome 13 clone WI2-2182D8, comp...	0	-	.	-	-	-	-	398	0	0	410	0	0	0	2	2	3
asm|4278915	272	44.4	Primate	230	1e-126	gb|AC195095.2| Pan troglodytes BAC clone CH251-577A14 from chrom...	267	Satellite	-	-	-	-	-	0	0	0	263	0	0	0	0	0	1
asm|33033945	574	35	Primate	520	0	gb|AC245456.3| Homo sapiens BAC clone CH17-19N5 from chromosome ...	504	DNA/hAT-Charlie	.	-	-	AP3S1	AP3S1	504	0	0	555	0	0	0	0	0	1
asm|33038971	2053	60.3	Primate	213	1e-115	gb|AC145072.9| Mus musculus chromosome 5, clone RP24-94L5, compl...	0	-	.	-	NKX1-1	-	NKX1-1	1985	0	2034	1664	10	0	0	9	0	1
asm|33042638	3104	55.4	Primate	2925	0	gb|AC234421.2| Homo sapiens FOSMID clone ABC9-43854600O13 from c...	140	Simple_repeat	SHANK2	-	SHANK2	SHANK1	SHANK2	2748	0	3089	3001	2	0	0	1	0	1
asm|31146742:asm|11450195	1054	54.3	Primate	571	0	gb|AC245749.2| Homo sapiens FOSMID clone ABC9-43933400G17 from c...	24	Simple_repeat	.	-	ERMARD	ERMARD	ERMARD	1019	0	1042	1014	1	0	1	2	1	2
asm|2198170:asm|28997097	751	60.9	Primate	25	0.054	emb|AL096843.12| Human DNA sequence from clone RP11-262A13 on ch...	0	-	.	-	-	FAM19A5	FAM19A5	592	0	0	726	1	0	0	2	2	3
asm|7152561	600	57.6	Primate	590	0	gb|AC174065.2| Homo sapiens chromosome 9 clone WI2-2942J8, compl...	53	LINE/L1	GPSM1	-	GPSM1	GPSM1	GPSM1	580	0	599	575	0	0	0	1	0	1
asm|10028191	1080	56.6	Primate	1054	0	emb|FP565345.4| Human DNA sequence from clone ABC7-40618900G22 o...	215	DNA/hAT-Tip100	.	-	NCS1	NCS1	NCS1	938	0	1064	1044	0	0	0	0	0	1
asm|29116802	689	50.7	Primate	636	0	gb|AC226499.2| Homo sapiens FOSMID clone ABC11-47188800H7 from c...	84	LTR/ERVL-MaLR	.	-	TCP10	TTLL2	TCP10	656	0	672	666	0	0	0	0	0	1
asm|33038617	958	30.2	Primate	897	0	gb|GU268172.1| Homo sapiens contig freeze2_3972 genomic sequence	696	LINE/L1	.	-	MANEA	MANEA	MANEA	829	0	942	926	3	0	1	2	1	2
asm|33033512	1616	44.4	Primate	31	3e-05	emb|AL163032.3| Human chromosome 14 DNA sequence BAC C-2303B20 o...	202	Simple_repeat	.	-	-	SHANK3	-	1562	0	0	1537	0	0	0	0	0	1
asm|33039382	1552	35	Primate	1027	0	gb|AC222569.2| Homo sapiens FOSMID clone ABC10-44488300O13 from ...	236	LINE/L2	.	-	-	CTNND2	-	1500	0	1527	1494	2	0	0	2	0	1
asm|33040965	626	33.8	Primate	570	0	gb|AC241995.3| Homo sapiens FOSMID clone WI2-1707G1 from chromos...	47	LTR/ERV1	.	-	-	HOMER2	-	223	0	564	605	0	0	0	2	2	3
asm|12684962	208	38.9	Primate	92	4e-43	ref|XR_642580.1| PREDICTED: Papio anubis zinc finger protein 320...	0	-	ZNF761	-	-	ZNF701	ZNF701	199	0	0	201	0	0	0	0	0	1
asm|33042489	652	63	Primate	610	0	gb|AC187647.1| Homo sapiens chromosome 13 clone WI2-2967A3, comp...	0	-	GRK1	-	GRK1	GRK1	GRK1	626	0	651	630	0	0	0	1	0	1
asm|33040821	711	45.9	Primate	591	0	gb|AC188046.2| Homo sapiens chromosome X clone ABC7_000042444000...	0	-	.	-	CRLF2	CRLF2	CRLF2	686	0	706	687	1	0	0	1	0	1
asm|33039981	1005	32.8	Primate	885	0	gb|AC187654.1| Homo sapiens chromosome 6 clone WI2-2921E24, comp...	16	Simple_repeat	.	-	MANEA	MANEA	MANEA	906	0	984	971	1	0	0	0	0	1
asm|21722999	235	33.6	Primate	233	1e-128	gb|AC245857.2| Homo sapiens FOSMID clone ABC9-43975400N15 from c...	0	-	.	-	MANEA	MANEA	MANEA	225	0	235	227	0	0	0	0	0	1
asm|33041017	558	50.8	Primate	117	1e-57	gb|AC186036.3| Pan troglodytes BAC clone CH251-675M4 from chromo...	0	-	GXYLT1	-	-	GXYLT1	GXYLT1	531	0	0	539	2	0	0	3	3	4
asm|10883098:asm|29955124	440	38.6	Primate	377	0	gb|AC188620.1| Homo sapiens chromosome 6 clone WI2-2032G22, comp...	433	LTR/ERVL	-	-	MANEA	MANEA	MANEA	0	0	428	425	0	0	0	0	0	1
asm|33043145	9714	52.8	Primate	3031	0	emb|FO082810.4| Human DNA sequence from clone ABC13-48558800K15 ...	47	Low_complexity	.	-	CHST15	OAT	CHST15	4562	0	9483	9382	1	0	4	7	4	5
asm|33043047	4242	33.5	Primate	1513	0	gb|AC231491.2| Homo sapiens FOSMID clone ABC12-47034800G8 from c...	168	SINE/MIR	.	-	PTPRK	PTPRK	PTPRK	1861	0	4139	4097	1	0	1	3	1	2
asm|7743245	263	58.1	Primate	256	1e-142	emb|FP885866.2| Human DNA sequence from clone ABC14-50138400P6 o...	0	-	.	-	WDR5	WDR5	WDR5	254	0	262	223	0	0	0	0	0	1
asm|33038446	758	35.8	Primate	347	0	emb|FO082810.4| Human DNA sequence from clone ABC13-48558800K15 ...	50	LINE/L2	-	-	CHST15	CHST15	CHST15	0	0	734	732	0	0	0	0	0	1
asm|6109297:asm|23020287	641	55.3	Primate	594	0	gb|AC209298.3| Homo sapiens FOSMID clone ABC9-44044400N8 from ch...	0	-	.	-	MEGF11	MEGF11	MEGF11	619	0	629	618	0	0	0	0	0	1
asm|3205304:asm|24341817	641	38.4	Primate	535	0	gb|AC210970.2| Homo sapiens FOSMID clone ABC10-44141400F23 from ...	0	-	CPEB2	-	-	CPEB2	CPEB2	613	0	0	619	2	0	0	1	1	2
asm|19601823:asm|27581765	610	44.9	Primate	346	0	gb|AC206479.3| Homo sapiens FOSMID clone ABC9-43848000H5 from ch...	135	DNA/hAT-Charlie	ATP8A2	-	-	ATP8A2	-	358	0	598	589	1	0	1	1	1	2
asm|33043182	3195	35.3	Primate	967	0	emb|FO681508.3| Human DNA sequence from clone ABC8-41217200H22 o...	170	LINE/L2	ZNF366	-	CT83	CT83	CT83	2833	0	3122	3085	2	0	1	2	1	2
asm|33039436	783	54	Primate	647	0	gb|AC187650.1| Homo sapiens chromosome 17 clone WI2-3349D13, com...	89	DNA/TcMar-Tigger	-	-	ENPP7	ENPP7	ENPP7	0	0	766	756	0	0	1	1	1	2
asm|30484594	202	60.8	Primate	200	1e-108	gb|GU267009.1| Homo sapiens contig freeze2_12442 genomic sequence	0	-	.	-	-	TEX29	-	195	0	0	193	0	0	0	1	0	1
asm|10317224:asm|28539	717	44.7	Primate	667	0	emb|FP565589.4| Human DNA sequence from clone ABC8-41088700H5 on...	137	LINE/L2	FAM83D	-	GADD45G	-	GADD45G	692	0	704	692	0	0	0	0	0	1
asm|2400790:asm|33035202	516	37.6	Primate	47	3e-15	gb|AC026201.3|AC026201 Homo sapiens chromosome 11 clone RP11-546...	235	LINE/L1	-	-	-	MAGOHB	MAGOHB	0	0	0	498	0	0	0	1	1	2
asm|33041492	2316	37.1	Primate	2108	0	gb|AC207377.3| Homo sapiens FOSMID clone ABC9-46009000C5 from ch...	117	LTR/ERVL-MaLR	RBFOX1	-	-	RBFOX1	RBFOX1	2235	0	0	2232	6	0	0	3	6	7
asm|33041511:asm|33042428	2395	28.7	Primate	416	0	gb|AC214607.3| MACACA MULATTA BAC clone CH250-496O24 from chromo...	227	LINE/L1	.	-	-	ZNF138	ZNF138	696	0	0	2311	0	0	0	4	4	5
asm|32014220	228	64	Primate	226	1e-123	gb|AC187655.1| Homo sapiens chromosome 9 clone WI2-3559D7, compl...	0	-	MGC50722	-	MGC50722	MGC50722	MGC50722	218	0	227	220	0	0	0	0	0	1
asm|33042493	1966	38.2	Primate	878	0	gb|AC226108.2| Homo sapiens FOSMID clone ABC13-48919900D20 from ...	18	Simple_repeat	.	-	-	LRIG3	-	1896	0	1916	1897	2	0	1	2	1	2
asm|19064096:asm|11802240	1024	32	Primate	415	0	gb|AC231288.2| Homo sapiens FOSMID clone ABC7-42401800M15 from c...	933	LINE/L1	.	-	DNAH12	DNAH12	DNAH12	984	0	1000	988	1	0	0	0	0	1
asm|6051434	199	33.6	Primate	167	2e-88	gb|AC255496.1| Homo sapiens chromosome 4 clone CH17-287M22, comp...	198	LINE/L1	.	-	AREG	AREG	AREG	192	0	197	177	0	0	0	0	0	1
asm|33038327	903	42.1	Primate	837	0	gb|AC231610.2| Homo sapiens FOSMID clone ABC12-49116600M4 from c...	468	DNA/TcMar-Tigger	.	-	-	FAM171A1	FAM171A1	854	0	0	871	0	0	0	0	0	1
asm|33041589	1439	31.6	Primate	944	0	gb|GU268215.1| Homo sapiens contig freeze2_4708 genomic sequence	44	LINE/L2	C17orf112	-	-	C17orf112	C17orf112	1388	0	0	910	3	0	0	0	3	4
asm|15434887:asm|9636871	479	29	Primate	245	1e-134	gb|AC187651.1| Homo sapiens chromosome 6 clone WI2-1086D10, comp...	0	-	H1FNT	-	MANEA	MANEA	MANEA	457	0	468	462	1	0	1	1	1	2
asm|33037688	900	51.6	Primate	463	0	gb|JN854135.1| Homo sapiens chromosome 20 PCR sequence chr20:605...	570	DNA/TcMar-Tigger	-	-	C20orf166	C20orf166	C20orf166	0	0	899	868	0	0	1	1	1	2
asm|33041954	2075	49.6	Primate	1205	0	gb|AC207442.4| Homo sapiens FOSMID clone ABC9-43902500N11 from c...	110	SINE/MIR	-	-	KIF26B	KIF26B	KIF26B	0	0	2025	2001	0	0	1	1	1	2
asm|33041450:asm|19512896	1231	37.6	Primate	931	0	gb|AC231288.2| Homo sapiens FOSMID clone ABC7-42401800M15 from c...	169	DNA/TcMar-Tigger	HFM1	-	DNAH12	DNAH12	DNAH12	1180	0	1196	1187	1	0	0	2	0	1
asm|9390147	251	37.4	Primate	188	1e-101	dbj|BS000024.1| Pan troglodytes chromosome 22 clone:PTB-078F18, ...	0	-	USP25	-	-	USP25	USP25	242	0	0	242	0	0	0	0	0	1
asm|33041593:asm|10962697	1391	35.2	Primate	39	4e-10	gb|AC093802.3| Homo sapiens BAC clone RP11-315F22 from 2, comple...	83	LINE/L2	.	-	NDUFA10	NDUFA10	NDUFA10	736	0	1380	1341	2	0	1	3	1	2
asm|7154579:asm|22561991	583	53.8	Primate	537	0	gb|GU268394.1| Homo sapiens contig freeze2_5946 genomic sequence	0	-	.	-	-	TEX29	TEX29	551	0	0	562	1	0	0	1	1	2
asm|16403666	386	32.9	Primate	300	1e-168	gb|GU267442.1| Homo sapiens contig freeze2_1718 genomic sequence	0	-	-	-	MANEA	MANEA	MANEA	0	0	385	372	0	0	0	0	0	1
asm|33042291	2011	36.5	Primate	677	0	gb|AC243196.1| Homo sapiens FOSMID clone ABC24-2736B4 from chrom...	684	LINE/L1	ATP6V1G3	-	ATP6V1G3	ATP6V1G3	ATP6V1G3	1426	0	1959	1938	3	0	1	4	1	2
asm|3592036	303	35.9	Primate	285	1e-159	gb|JN854135.1| Homo sapiens chromosome 20 PCR sequence chr20:605...	211	LINE/L1	CHRM3	-	C20orf166	C20orf166	C20orf166	285	0	302	292	1	0	0	0	0	1
asm|16767122	633	52.7	Primate	627	0	gb|JN854136.1| Homo sapiens chromosome 20 PCR sequence chr20:606...	244	LTR/ERV1	-	-	SLCO4A1	SLCO4A1	SLCO4A1	0	0	633	610	0	0	0	0	0	1
asm|33038465	1100	58.9	Primate	1031	0	emb|FP565345.4| Human DNA sequence from clone ABC7-40618900G22 o...	247	LINE/L2	.	-	NCS1	NCS1	NCS1	1053	0	1082	1060	1	0	1	1	1	2
asm|33039309	1810	44.8	Primate	1525	0	emb|FP671130.2| Human DNA sequence from clone ABC10-44539500D13 ...	165	DNA/hAT-Charlie	.	-	GADD45G	-	GADD45G	1744	0	1769	1741	0	0	0	0	0	1
asm|33039792:asm|10954563	629	48.6	Primate	415	0	gb|AC245848.2| Homo sapiens FOSMID clone ABC9-43935700H15 from c...	39	Low_complexity	.	-	CD24	TRAPPC6A	CD24	606	0	605	584	2	0	3	3	2	3
asm|22434097	491	45	Primate	481	0	gb|AC223423.3| Homo sapiens FOSMID clone ABC12-49056900N13 from ...	0	-	.	-	SYNM	-	SYNM	473	0	489	0	1	0	0	0	0	1
asm|33040231	326	65.2	Primate	318	1e-179	gb|GU267763.1| Homo sapiens contig freeze2_26480 genomic sequence	0	-	.	-	MUC5B	-	MUC5B	314	0	323	194	0	0	0	1	0	1
asm|7699896:asm|22325078	787	53.4	Primate	692	0	gb|JN854134.1| Homo sapiens chromosome 20 PCR sequence chr20:343...	104	SINE/MIR	EPB41	-	AAR2	AAR2	AAR2	758	0	767	755	2	0	0	1	0	1
asm|33039542:asm|11687768	841	36.5	Primate	561	0	gb|AC240456.3| Homo sapiens FOSMID clone ABC24-1279K12 from chro...	345	LINE/L2	DTWD2	-	-	DTWD2	DTWD2	807	0	0	810	2	0	0	1	1	2
asm|33039970	514	66.7	Primate	509	0	gb|AC174065.2| Homo sapiens chromosome 9 clone WI2-2942J8, compl...	29	Low_complexity	.	-	GPSM1	GPSM1	GPSM1	495	0	514	493	0	0	0	1	0	1
asm|33042967	7543	32.3	Primate	3404	0	gb|AC245855.2| Homo sapiens FOSMID clone ABC9-43978400B15 from c...	527	LINE/L1	.	-	MANEA	MANEA	MANEA	2606	0	7383	7264	4	0	2	6	2	3
asm|33041167	594	29	Primate	488	0	gb|AC187654.1| Homo sapiens chromosome 6 clone WI2-2921E24, comp...	593	LINE/L1	.	-	MANEA	MANEA	MANEA	270	0	586	572	1	0	2	1	2	3
asm|32375566	513	42.4	Primate	33	6e-07	emb|CR956415.12| Pig DNA sequence from clone PigE-223M7 on chrom...	46	LINE/L2	-	-	-	RHBDL2	RHBDL2	0	0	0	494	0	0	0	1	1	2
asm|33035956	214	52.3	Primate	123	1e-61	ref|XM_008007802.1| PREDICTED: Chlorocebus sabaeus uncharacteriz...	0	-	FGFR1OP	-	-	-	FGFR1OP	206	0	0	0	1	0	0	0	1	2
asm|33043132	3900	36.4	Primate	2778	0	gb|AC216085.3| Pan troglodytes BAC clone CH251-723H18 from chrom...	448	LINE/L2	COPG2	-	COPG2	COPG2	COPG2	2327	0	3800	3754	2	0	1	3	1	2
asm|33042839:asm|24605963	3176	35.2	Primate	1499	0	gb|AC209234.3| Homo sapiens FOSMID clone ABC9-44043600B8 from ch...	269	LINE/L1	.	-	-	LCA5	-	3013	0	3079	3057	3	0	0	0	0	1
asm|33037840:asm|24681020	1254	39.9	Primate	934	0	gb|AC244196.3| Homo sapiens BAC clone CH17-121M24 from chromosom...	50	LTR/ERVL-MaLR	MTRNR2L6	-	MTRNR2L6	MTRNR2L6	MTRNR2L6	1207	0	1242	1195	4	0	2	3	2	3
asm|33043074:asm|13142496	3412	52.4	Primate	1536	0	emb|FP565171.2| Human DNA sequence from clone ABC11-4932300O16 o...	149	SINE/MIR	.	-	PPP2R2D	PPP2R2D	PPP2R2D	2547	0	3342	3284	3	0	2	6	2	3
asm|33038350:asm|33038707	1168	47.4	Primate	685	0	gb|AC239612.3| Homo sapiens BAC clone RP11-654L23 from chromosom...	79	LTR/ERVL-MaLR	MTRNR2L6	-	MTRNR2L6	MTRNR2L6	MTRNR2L6	1124	0	1144	985	3	0	2	6	2	3
asm|33037733	872	35.7	Primate	577	0	gb|AC239612.3| Homo sapiens BAC clone RP11-654L23 from chromosom...	0	-	MTRNR2L6	-	MTRNR2L6	MTRNR2L6	MTRNR2L6	839	0	848	839	0	0	0	0	0	1
asm|29463213	449	57.2	Primate	403	0	emb|FP565792.10| Human DNA sequence from clone ABC9-45429900C24 ...	28	Simple_repeat	C1orf174	-	C1orf174	-	C1orf174	432	0	448	0	2	0	0	0	0	1
asm|33043043	789	61.2	Primate	773	0	ref|NG_033970.1| Homo sapiens family with sequence similarity 20...	0	-	.	-	FAM20C	FAM20C	FAM20C	759	0	787	166	1	0	0	0	0	1
asm|33041506	1497	43.6	Primate	1065	0	gb|AC244196.3| Homo sapiens BAC clone CH17-121M24 from chromosom...	0	-	MTRNR2L6	-	MTRNR2L6	MTRNR2L6	MTRNR2L6	1425	0	1468	1440	2	0	0	1	0	1
asm|33041322	420	41	Primate	229	1e-125	gb|AC256204.1| Homo sapiens BAC clone CH17-399M16 from chromosom...	272	LTR/ERVL	-	-	LOC101928436	LOC101928436	LOC101928436	0	0	407	404	0	0	1	1	1	2
asm|14346306:asm|12601423	682	30.9	Primate	348	0	gb|AC231988.2| Homo sapiens FOSMID clone ABC7-42509700P1 from ch...	0	-	DSEL	-	DSEL	DSEL	DSEL	654	0	671	656	1	0	1	1	1	2
asm|33042394:asm|33042938	5324	51.9	Primate	3034	0	gb|AC174061.2| Homo sapiens chromosome 6 clone WI2-1164H8, compl...	326	LINE/L1	.	-	ERMARD	ERMARD	ERMARD	4154	0	5239	5121	8	0	3	11	3	4
asm|33041921:asm|33042310	5453	60	Primate	4317	0	gb|JN854136.1| Homo sapiens chromosome 20 PCR sequence chr20:606...	110	LTR/ERVL-MaLR	.	-	SLCO4A1	-	SLCO4A1	5244	0	5341	4536	6	0	4	5	4	5
asm|33038663	2260	30.7	Primate	1245	0	gb|AC225099.4| Homo sapiens FOSMID clone ABC12-47020000H10 from ...	325	LINE/RTE-X	AKT3	-	AKT3	AKT3	AKT3	2117	0	2259	2173	1	0	0	0	0	1
asm|33038321:asm|33042470:asm|23603906	8770	48.9	Primate	2229	0	gb|GU267776.1| Homo sapiens contig freeze2_268 genomic sequence	549	LINE/L1	.	-	-	TEX29	TEX29	8371	0	0	8432	5	0	0	9	9	10
asm|33037921	568	30.6	Primate	516	0	gb|AC222569.2| Homo sapiens FOSMID clone ABC10-44488300O13 from ...	156	LINE/L1	.	-	-	CTNND2	-	461	0	554	546	1	0	1	1	1	2
asm|20831283	258	44.5	Primate	196	1e-105	emb|FO681502.2| Human DNA sequence from clone ABC8-43022100J20 o...	23	Simple_repeat	-	-	C1orf174	C1orf174	C1orf174	0	0	258	248	0	0	0	0	0	1
asm|33039260	979	64.5	Primate	921	0	emb|FP326719.4| Human DNA sequence from clone WI2-2610K16 on chr...	214	LINE/L1	MGC50722	-	MGC50722	MGC50722	MGC50722	761	0	959	941	0	0	0	1	0	1
asm|33040903	1462	64	Primate	1445	0	gb|AC245233.1| Homo sapiens FOSMID clone COR02-DD0002RV1NU_D9 fr...	31	SINE/MIR	.	-	BAHCC1	BAHCC1	BAHCC1	1405	0	1461	805	0	0	0	0	0	1
asm|33043051	1281	53.8	Primate	801	0	gb|AC207439.3| Homo sapiens FOSMID clone ABC9-41239200J13 from c...	96	SINE/Alu	FAM71F2	-	GNG7	EEF2	EEF2	1213	171	213	1231	1	4	6	1	1	2
asm|33042574	1913	46.6	Primate	1466	0	gb|AC208871.3| Homo sapiens FOSMID clone ABC12-46761600C20 from ...	85	SINE/MIR	EBF4	-	-	LRRFIP1	LRRFIP1	1833	0	0	1838	5	0	0	3	3	4
asm|33042943	763	50.3	Primate	593	0	ref|XM_009427201.1| PREDICTED: Pan troglodytes methyltransferase...	105	SINE/MIR	METTL21C	-	-	METTL21C	METTL21C	727	0	0	733	0	0	0	0	0	1
asm|33039272	737	45.2	Primate	574	0	gb|AC234635.3| Homo sapiens BAC clone RP11-414D2 from chromosome...	0	-	PRSS58	-	PRSS58	PRSS58	PRSS58	702	0	719	708	1	0	1	1	1	2
asm|31225282:asm|33000121	507	40.9	Primate	429	0	gb|AC245184.1| Homo sapiens FOSMID clone ABC24-760P22 from chrom...	0	-	OR5P3	-	OR5P3	OR5P3	OR5P3	485	0	495	487	2	0	0	2	0	1
asm|33043268:asm|33038696	2355	41.1	Primate	796	0	gb|AC244472.2| Homo sapiens BAC clone CH17-112M4 from chromosome...	125	LINE/L1	MTRNR2L6	-	MTRNR2L6	MTRNR2L6	MTRNR2L6	2262	0	2294	2258	3	0	2	3	2	3
asm|33038983	329	27.3	Primate	27	0.001	emb|CR856017.2| Human DNA sequence from clone WI2-1947P15 on chr...	314	Simple_repeat	.	-	DHRSX	DHRSX	DHRSX	294	0	329	316	3	0	0	2	0	1
asm|26681889:asm|6878496	1239	40.3	Primate	962	0	gb|AC246039.2| Homo sapiens BAC clone CH17-390L10 from chromosom...	236	SINE/MIR	MTRNR2L6	-	MTRNR2L6	MTRNR2L6	MTRNR2L6	1190	0	1208	1185	1	0	1	1	1	2
asm|33041666	1754	47.1	Primate	1428	0	emb|CR385036.3| Human DNA sequence from clone WI2-2890K7 on chro...	211	LTR/ERVL-MaLR	.	-	GADD45G	-	GADD45G	1684	0	1709	1683	2	0	2	2	2	3
asm|33040639:asm|16972804	1702	43.9	Primate	945	0	emb|FP476111.2| Human DNA sequence from clone ABC7-42060000C5 on...	101	SINE/MIR	LYPD8	-	LYPD8	LYPD8	LYPD8	1595	0	1662	1634	4	0	2	2	2	3
asm|8517572	325	42.7	Primate	220	1e-120	emb|FO538754.3| Human DNA sequence from clone ABC7-42506100J21 o...	31	Low_complexity	-	-	CRLF2	CRLF2	CRLF2	0	0	323	312	0	0	0	1	0	1
asm|33034458:asm|4167976	675	35.2	Primate	41	1e-11	dbj|AB265808.1| Microcebus murinus TLL2, Opalin, DNTT, BLNK gene...	288	LINE/L1	-	-	-	TLL2	TLL2	0	0	0	648	0	0	0	1	1	2
asm|21901311	298	40.9	Primate	274	1e-153	emb|AL749540.1| Human chromosome 14 DNA sequence Partial sequenc...	296	LTR/ERV1	C2orf27A	-	POTEH	TTC34	POTEH	286	0	297	286	0	0	0	0	0	1
asm|33043151	2763	51.3	Primate	1388	0	gb|AC174061.2| Homo sapiens chromosome 6 clone WI2-1164H8, compl...	273	LINE/L1	.	-	ERMARD	ERMARD	ERMARD	2651	0	2711	2076	5	0	2	4	2	3
asm|2082322	221	61.5	Primate	219	1e-119	ref|NG_033919.1| Homo sapiens dedicator of cytokinesis 1 (DOCK1)...	0	-	.	-	DOCK1	DOCK1	DOCK1	212	0	221	207	2	0	0	1	0	1
asm|33038011	785	54	Primate	709	0	emb|FP565579.3| Human DNA sequence from clone ABC10-44527600P15 ...	0	-	-	-	ERMARD	DLL1	ERMARD	0	0	769	753	0	0	0	0	0	1
asm|33038289	539	34.4	Primate	351	0	gb|GU268362.1| Homo sapiens contig freeze2_5791 genomic sequence	441	LINE/L1	.	-	-	SLC16A10	-	517	0	0	512	1	0	0	1	1	2
asm|33037830:asm|32054005	1737	30.9	Primate	577	0	gb|AC222569.2| Homo sapiens FOSMID clone ABC10-44488300O13 from ...	124	LINE/L1	.	-	-	CTNND2	-	1103	0	1724	1666	2	0	2	6	2	3
asm|6544780	269	34.2	Primate	163	5e-86	gb|AC215263.4| Nomascus leucogenys BAC clone CH271-76H12 from ch...	239	LTR/ERV1	.	-	-	FAM98A	-	258	0	0	237	1	0	0	0	1	2
asm|26565627:asm|32459632	536	50.6	Primate	476	0	emb|FO082810.4| Human DNA sequence from clone ABC13-48558800K15 ...	489	LTR/ERVL-MaLR	ZNF225	-	CHST15	CHST15	CHST15	512	0	519	514	0	0	0	0	0	1
asm|33039635	560	37.2	Primate	473	0	gb|AC187651.1| Homo sapiens chromosome 6 clone WI2-1086D10, comp...	0	-	.	-	MANEA	MANEA	MANEA	535	0	543	537	1	0	0	1	0	1
asm|33038955:asm|13946397	1037	51.3	Primate	990	0	gb|AC187650.1| Homo sapiens chromosome 17 clone WI2-3349D13, com...	222	DNA/TcMar-Mariner	.	-	ENPP7	ENPP7	ENPP7	994	0	1024	374	2	0	1	0	1	2
asm|6986174:asm|22276019	457	35.8	Primate	404	0	gb|AC244212.1| Homo sapiens FOSMID clone COR2A-DD0002S6QNU_K17 f...	302	LTR/ERVL-MaLR	.	-	ATP6V1G3	ATP6V1G3	ATP6V1G3	438	0	442	436	0	0	0	0	0	1
asm|33038163	2669	31.2	Primate	341	0	gb|AC226499.2| Homo sapiens FOSMID clone ABC11-47188800H7 from c...	1054	LINE/L1	.	-	TCP10	-	TCP10	1222	0	2667	2558	3	0	0	7	0	1
asm|8606005	238	34	Primate	28	0.0003	emb|AL606827.10| Human DNA sequence from clone RP11-90C4 on chro...	189	LINE/L1	-	-	-	ZPLD1	ZPLD1	0	0	0	228	0	0	0	0	0	1
asm|33041847	2068	39.7	Primate	1269	0	gb|AC174153.1| Homo sapiens chromosome 6 clone WI2-2354J7, compl...	286	LINE/L1	.	-	ERMARD	ERMARD	ERMARD	1973	0	2013	1981	2	0	1	2	1	2
asm|33041128:asm|33042536	2448	44.7	Primate	1157	0	gb|AC245749.2| Homo sapiens FOSMID clone ABC9-43933400G17 from c...	459	LTR/ERVL-MaLR	.	-	ERMARD	ERMARD	ERMARD	2296	0	2386	2345	3	0	2	2	2	3
asm|33039596	475	39.9	Primate	27	0.002	gb|AC026975.5| Homo sapiens chromosome 11, clone RP11-709C9, com...	266	LINE/L1	BTC	-	-	BTC	BTC	449	0	0	455	0	0	0	1	1	2
asm|33037737	1116	45.5	Primate	889	0	gb|GU267444.1| Homo sapiens contig freeze2_1728 genomic sequence	232	DNA/hAT-Charlie	.	-	-	TEX29	TEX29	1067	0	0	1069	1	0	0	1	1	2
asm|33043023	2937	44	Primate	1742	0	emb|FO681503.2| Human DNA sequence from clone ABC8-754922G11 on ...	59	SINE/MIR	CAPN8	-	CAPN8	CAPN8	CAPN8	2811	0	2879	2813	3	0	1	6	1	2
asm|33042221:asm|33038445	2721	36.6	Primate	1572	0	gb|AC245854.1| Homo sapiens FOSMID clone COR2A-DD0002RUBNU_H22 f...	16	Simple_repeat	.	-	PTPRO	CNTNAP4	CNTNAP4	1235	150	150	2606	2	3	3	3	3	4
asm|33042290	1206	29.5	Primate	40	9e-11	dbj|AP005436.1| Homo sapiens genomic DNA, chromosome 11 clone:RP...	1036	LINE/L1	-	-	RAB38	RAB38	RAB38	0	0	1203	1155	0	0	0	2	0	1
asm|33040785	990	32.3	Primate	345	0	gb|AC239684.4| Chlorocebus aethiops BAC clone CH252-163P9 from c...	902	LINE/L1	ARRDC3	-	ARRDC3	ARRDC3	ARRDC3	927	0	974	948	2	0	0	0	0	1
asm|33042750:asm|33035220	2921	33.5	Primate	760	0	gb|AC245202.1| Homo sapiens FOSMID clone ABC24-724O23 from chrom...	398	LINE/L1	.	-	-	PTPRD	PTPRD	1217	0	0	2797	3	0	0	6	6	7
asm|31686194	588	35.2	Primate	502	0	gb|AC192766.3| Pan troglodytes BAC clone CH251-457N21 from chrom...	134	LINE/L1	ICA1	-	-	ICA1	ICA1	563	0	0	561	1	0	0	0	1	2
asm|33043299	1357	33.4	Primate	660	0	gb|AC208170.4| Homo sapiens FOSMID clone ABC9-45484000L12 from c...	54	LINE/L2	.	-	SPC25	NOSTRIN	SPC25	1280	0	1306	1299	1	0	1	2	1	2
asm|33039466:asm|33038094	1098	40	Primate	950	0	gb|AC214074.3| Homo sapiens FOSMID clone ABC9-43972800L20 from c...	65	LINE/L1	.	-	-	MCTP1	-	581	0	1063	1051	1	0	1	1	1	2
asm|33043036	7677	56.2	Primate	4560	0	gb|AC232298.2| Homo sapiens FOSMID clone ABC8-40905100P15 from c...	22	Simple_repeat	TWIST2	-	TWIST2	TWIST2	TWIST2	7286	0	7488	7348	8	0	3	4	3	4
asm|33034958	209	49.2	Primate	0	1	-	0	-	CC2D2A	-	CHST15	CHST15	CHST15	200	0	209	191	3	0	0	3	0	1
asm|33038006	556	54.5	Primate	491	0	gb|AC188786.1| Homo sapiens chromosome 13 clone WI2-2182D8, comp...	0	-	.	-	-	-	-	532	0	0	502	1	0	0	1	1	2
asm|33040408	879	39.8	Primate	809	0	gb|GU266981.1| Homo sapiens contig freeze2_12123 genomic sequence	218	SINE/MIR	API5	-	-	API5	API5	109	0	0	841	0	0	0	1	1	2
asm|33039894:asm|3545620	1064	41	Primate	748	0	ref|NG_034050.1| Homo sapiens fibroblast growth factor 16 (FGF16...	235	SINE/MIR	.	-	FGF16	FGF16	FGF16	1018	0	1036	837	1	0	1	1	1	2
asm|33043125	1611	54	Primate	852	0	gb|JN854134.1| Homo sapiens chromosome 20 PCR sequence chr20:343...	100	SINE/MIR	EPB41	-	AAR2	AAR2	AAR2	1541	0	1561	1541	2	0	1	2	1	2
asm|21347484	230	53	Primate	224	1e-122	gb|AC144899.1| Homo sapiens fosmid clone XXFOS-800385B1 from 7, ...	0	-	.	-	TMEM130	TMEM130	TMEM130	220	0	220	216	0	0	0	0	0	1
asm|15251090	1056	61.4	Primate	25	0.076	emb|AL606590.3| Oryza sativa genomic DNA, chromosome 4, BAC clon...	111	SINE/MIR	.	-	ZNF469	-	ZNF469	1010	0	1055	1010	1	0	0	0	0	1
asm|33042198:asm|2495341	2799	51.2	Primate	2257	0	emb|FP565579.3| Human DNA sequence from clone ABC10-44527600P15 ...	86	LINE/L1	.	-	ERMARD	DLL1	ERMARD	2231	0	2784	2677	0	0	1	2	1	2
asm|33034292	390	37.4	Primate	362	0	gb|AC188622.2| Homo sapiens chromosome X clone WI2-2886P14, comp...	343	DNA/TcMar-Tigger	.	-	DHRSX	DHRSX	DHRSX	372	0	390	373	0	0	0	1	0	1
asm|7920310	298	47.9	Primate	38	4e-10	ref|XM_007083825.1| PREDICTED: Panthera tigris altaica cytidine ...	0	-	-	-	-	CDA	CDA	0	0	0	285	0	0	0	0	0	1
asm|33043158	2131	52	Primate	1993	0	gb|AC255491.1| Homo sapiens chromosome 6 clone CH17-44E3, comple...	34	LTR/ERVL	.	-	ERMARD	ERMARD	ERMARD	2038	0	2094	1270	4	0	1	1	1	2
asm|33039492	593	52.6	Primate	320	1e-180	emb|FO681505.2| Human DNA sequence from clone ABC10-45509200N16 ...	114	LINE/L1	.	-	GADD45G	-	GADD45G	566	0	576	567	1	0	1	1	1	2
asm|33034617	1116	32.6	Primate	479	0	gb|GU268397.1| Homo sapiens contig freeze2_5953 genomic sequence	0	-	.	-	MANEA	MANEA	MANEA	1051	0	1074	1067	1	0	1	0	1	2
asm|11416944	273	28.2	Primate	132	7e-67	emb|FP885534.9| Human DNA sequence from clone RP11-687L3 on chro...	48	SINE/Alu	.	-	CD24	CD24	CD24	260	0	273	261	0	0	0	4	0	1
asm|33041787	1546	56.1	Primate	1047	0	ref|NG_034050.1| Homo sapiens fibroblast growth factor 16 (FGF16...	19	Simple_repeat	FGF16	-	FGF16	FGF16	FGF16	1473	0	1478	1478	0	0	0	0	0	1
asm|17976394	204	59.3	Primate	198	1e-107	emb|FP885866.2| Human DNA sequence from clone ABC14-50138400P6 o...	134	LTR/ERVL-MaLR	WDR5	-	WDR5	-	WDR5	195	0	203	0	0	0	0	0	0	1
asm|16273851	272	24.2	Primate	171	9e-91	gb|AC231288.2| Homo sapiens FOSMID clone ABC7-42401800M15 from c...	188	LINE/L1	AKR1D1	-	DNAH12	DNAH12	DNAH12	259	0	271	260	1	0	0	1	0	1
asm|33040922	473	53	Primate	318	1e-179	gb|AC174077.2| Homo sapiens chromosome 19 clone WI2-3237L9, comp...	0	-	.	-	-	ADAMTS10	ADAMTS10	449	0	0	452	2	0	0	1	1	2
asm|33041362	698	36.7	Primate	318	1e-178	gb|AC206794.4| Pongo abelii BAC clone CH276-246H3 from chromosom...	47	Low_complexity	DLC1	-	-	DLC1	DLC1	663	0	0	667	0	0	0	1	1	2
asm|33040351	584	28.2	Primate	472	0	gb|AC193179.2| Pan troglodytes BAC clone CH251-322A3 from chromo...	53	LINE/L1	MID2	-	-	MID2	MID2	556	0	0	558	1	0	0	2	2	3
asm|33039856:asm|6766968:asm|32883355	3659	32.8	Primate	1108	0	gb|AC214074.3| Homo sapiens FOSMID clone ABC9-43972800L20 from c...	0	-	.	-	-	MCTP1	-	1929	0	3575	3496	2	0	0	2	0	1
asm|22000900:asm|5176122	897	43.6	Primate	798	0	gb|AC255479.1| Homo sapiens chromosome 7 clone CH17-94L21, compl...	141	DNA/hAT-Blackjack	PRSS58	-	PRSS58	PRSS58	PRSS58	847	0	875	857	1	0	0	0	0	1
asm|33041595	426	45.7	Primate	263	1e-146	gb|AC192584.5| Pan troglodytes BAC clone CH251-695C5 from chromo...	62	LINE/L1	PPP2R3B	-	-	PLCXD1	PLCXD1	405	0	0	407	1	0	0	0	0	1
asm|33040193	648	26.7	Primate	362	0	gb|GU266895.1| Homo sapiens contig freeze2_11258 genomic sequence	0	-	SLC25A26	-	-	SLC25A26	SLC25A26	619	0	0	608	0	0	0	2	0	1
asm|33043111	1586	32.4	Primate	665	0	gb|AC187650.1| Homo sapiens chromosome 17 clone WI2-3349D13, com...	1072	LINE/L1	.	-	ENPP7	ENPP7	ENPP7	739	0	1533	1515	1	0	1	3	1	2
asm|33043015:asm|33042594	3088	44.4	Primate	43	4e-12	gb|AC217243.3| Pan troglodytes BAC clone CH251-699L16 from chrom...	74	DNA/hAT-Blackjack	.	-	RAB7B	RAB7B	RAB7B	1476	0	2976	2949	5	0	2	6	2	3
asm|33041900:asm|33043011:asm|33041499	2453	43.6	Primate	971	0	gb|AC138744.4| Homo sapiens chromosome 17, clone RP11-859E19, co...	209	SINE/MIR	PECAM1	-	PECAM1	PECAM1	PECAM1	2314	0	2376	2342	5	0	3	6	3	4
asm|33041587:asm|33042813	2827	38.5	Primate	1876	0	gb|GU267885.1| Homo sapiens contig freeze2_2987 genomic sequence	67	LTR/ERV1	GABRB2	-	CD24	TRAPPC6A	CD24	2699	0	2744	2678	2	0	1	2	1	2
asm|31007543	287	43.5	Primate	276	1e-154	gb|GU266967.1| Homo sapiens contig freeze2_11957 genomic sequence	279	LTR/ERVL-MaLR	TRIML1	-	-	HSP90AA1	HSP90AA1	270	0	0	274	0	0	0	0	0	1
asm|33042790	1343	35.8	Primate	422	0	gb|GU269139.1| Homo sapiens contig freeze2_9983 genomic sequence	90	DNA/hAT-Charlie	.	-	CIRH1A	SNTB2	CIRH1A	1282	0	1293	365	1	0	1	0	1	2
asm|33042921:asm|31358245	3559	53.7	Primate	1889	0	gb|AC138744.4| Homo sapiens chromosome 17, clone RP11-859E19, co...	17	Simple_repeat	PECAM1	-	PECAM1	PECAM1	PECAM1	3387	0	3440	3397	4	0	3	3	3	4
asm|33041902	1490	34.8	Primate	193	1e-103	ref|NG_008899.1| Homo sapiens sarcoglycan, zeta (SGCZ), RefSeqGe...	501	LTR/ERV1	GXYLT1	-	-	GXYLT1	GXYLT1	1413	0	0	1422	1	0	0	2	2	3
asm|25250806:asm|17958228	963	32.2	Primate	884	0	gb|AC231988.2| Homo sapiens FOSMID clone ABC7-42509700P1 from ch...	142	LINE/L2	.	-	DSEL	DSEL	DSEL	899	0	941	919	1	0	0	0	0	1
asm|33038249	523	31.4	Primate	469	0	gb|AC212901.3| Homo sapiens FOSMID clone ABC9-43957900C13 from c...	0	-	-	-	OR9G9	OR9G9	OR9G9	0	0	509	499	0	0	1	1	1	2
asm|33037822	392	41.2	Primate	336	0	gb|AC237161.3| Homo sapiens FOSMID clone ABC10-44376800K1 from c...	0	-	CNTNAP2	-	CNTNAP2	CNTNAP2	CNTNAP2	371	0	376	374	2	0	1	2	1	2
asm|33040202	456	33.3	Primate	24	0.13	gb|AC100724.10| Mus musculus chromosome 17, clone RP24-120E11, c...	289	DNA/TcMar-Tigger	DHX9	-	-	DHX9	DHX9	435	0	0	433	0	0	0	0	0	1
asm|33039482	650	55.6	Primate	453	0	gb|AC217018.3| Homo sapiens FOSMID clone ABC11-49495200J4 from c...	0	-	.	-	TMEM130	TMEM130	TMEM130	620	0	632	416	1	0	1	1	1	2
asm|33040868	692	51.1	Primate	546	0	gb|GU267943.1| Homo sapiens contig freeze2_3149 genomic sequence	0	-	.	-	SYNM	-	SYNM	660	0	673	0	2	0	1	0	1	2
asm|33043016	1447	39	Primate	814	0	gb|AC234063.4| Homo sapiens BAC clone RP11-281H18 from chromosom...	33	SINE/Alu	PECAM1	-	PECAM1	PECAM1	PECAM1	1373	0	1395	1380	2	0	1	3	1	2
asm|33039515	539	35.1	Primate	428	0	gb|AC233701.6| Homo sapiens BAC clone CH17-351M24 from chromosom...	518	LINE/L1	-	-	ENPP7	ENPP7	ENPP7	0	0	519	514	0	0	0	1	0	1
asm|33038251	688	47.8	Primate	544	0	gb|AC174061.2| Homo sapiens chromosome 6 clone WI2-1164H8, compl...	95	LINE/L2	.	-	ERMARD	ERMARD	ERMARD	652	0	669	656	3	0	1	4	1	2
asm|33043021	877	36	Primate	51	5e-18	ref|NG_008657.1| Homo sapiens major facilitator superfamily doma...	186	LINE/L2	MFSD8	-	-	MFSD8	MFSD8	252	0	0	836	0	0	0	0	0	1
asm|33037608	385	62.8	Primate	377	0	gb|AC011850.12| Homo sapiens chromosome 15, clone RP11-364J18, c...	0	-	PCMTD1	-	DEFB115	PCMTD1	DEFB115	367	0	384	357	0	0	0	0	0	1
asm|33038387	448	41.4	Primate	240	1e-131	gb|AC245184.1| Homo sapiens FOSMID clone ABC24-760P22 from chrom...	0	-	OR5P3	-	OR5P3	OR5P3	OR5P3	422	0	429	427	1	0	1	1	1	2
asm|33042283:asm|33038211	3686	52.9	Primate	2323	0	emb|FO681505.2| Human DNA sequence from clone ABC10-45509200N16 ...	364	LINE/L2	PTGES2	-	GADD45G	-	GADD45G	2952	0	3566	3513	2	0	4	4	4	5
asm|33038810	425	30.9	Primate	279	1e-155	gb|AC245855.2| Homo sapiens FOSMID clone ABC9-43978400B15 from c...	0	-	.	-	MANEA	MANEA	MANEA	401	0	410	405	1	0	1	2	1	2
asm|33037770	1083	34.3	Primate	952	0	gb|AC231646.2| Homo sapiens FOSMID clone ABC7-42448800G11 from c...	141	DNA/hAT-Charlie	NETO1	-	-	NETO1	-	917	0	1079	1032	0	0	1	0	1	2
asm|33042368	1570	39.6	Primate	847	0	gb|GU268780.1| Homo sapiens contig freeze2_8028 genomic sequence	179	LINE/L2	LPHN2	-	-	LPHN2	LPHN2	1484	0	0	1496	1	0	0	1	1	2
asm|33042650	1672	54.8	Primate	1008	0	gb|AC174061.2| Homo sapiens chromosome 6 clone WI2-1164H8, compl...	111	SINE/MIR	.	-	ERMARD	ERMARD	ERMARD	1575	0	1621	1593	4	0	1	4	1	2
asm|33041026:asm|15580234	867	53	Primate	522	0	gb|AC209298.3| Homo sapiens FOSMID clone ABC9-44044400N8 from ch...	86	SINE/MIR	.	-	MEGF11	MEGF11	MEGF11	826	0	836	818	3	0	1	3	1	2
asm|33039631:asm|33042854	2126	44.3	Primate	1320	0	gb|AC209232.3| Homo sapiens FOSMID clone ABC9-46008800D8 from ch...	134	LTR/ERV1	.	-	-	HNRNPR	HNRNPR	1366	0	0	2025	2	0	0	4	4	5
asm|33043057	2381	59.8	Primate	1096	0	emb|FP565578.2| Human DNA sequence from clone ABC10-44484300O12 ...	138	SINE/MIR	.	-	WDR5	WDR5	WDR5	1204	0	2315	2267	1	0	0	1	0	1
asm|33043012	3298	34.6	Primate	898	0	gb|AC234644.1| Homo sapiens BAC clone RP11-303K3 from chromosome...	36	SINE/Alu	COPG2	-	COPG2	COPG2	COPG2	1256	0	3177	3140	1	0	1	1	1	2
asm|33037592	415	35.6	Primate	353	0	emb|FO680687.2| Human DNA sequence from clone RP11-1083I3 on chr...	0	-	OR8G1	-	OR8G1	OR8G1	OR8G1	394	0	397	395	2	0	0	1	0	1
asm|33041311	456	36.3	Primate	321	1e-180	gb|AC232302.2| Homo sapiens FOSMID clone ABC8-45708700G15 from c...	455	LINE/L1	-	-	-	ZNF493	ZNF493	0	0	0	434	0	0	0	0	0	1
asm|33038682:asm|25589880:asm|33040880	1886	47	Primate	932	0	gb|AC233701.6| Homo sapiens BAC clone CH17-351M24 from chromosom...	318	Simple_repeat	.	-	RBFOX3	ENPP7	RBFOX3	1623	0	1816	1795	4	0	3	4	3	4
asm|33039164	601	59.1	Primate	527	0	gb|AC217018.3| Homo sapiens FOSMID clone ABC11-49495200J4 from c...	0	-	.	-	TMEM130	TMEM130	TMEM130	343	0	583	572	1	0	1	1	1	2
asm|33042680	1284	35	Primate	98	6e-46	gb|U49973.1|HSU49973 Human Tigger1 transposable element, complet...	285	DNA/TcMar-Tigger	TMEM167A	-	-	TMEM167A	TMEM167A	453	142	142	1222	0	4	4	1	1	2
asm|13987493	269	33.4	Primate	84	3e-38	gb|AC192584.5| Pan troglodytes BAC clone CH251-695C5 from chromo...	23	Simple_repeat	PPP2R3B	-	-	-	-	239	0	0	256	2	0	0	0	0	1
asm|33042402	1898	66.5	Primate	867	0	gb|AC187655.1| Homo sapiens chromosome 9 clone WI2-3559D7, compl...	43	Simple_repeat	MGC50722	-	MGC50722	MGC50722	MGC50722	1806	0	1835	1307	4	0	2	2	2	3
asm|25048736	206	30	Primate	199	1e-107	gb|AC245854.1| Homo sapiens FOSMID clone COR2A-DD0002RUBNU_H22 f...	205	LINE/L1	-	-	-	CNTNAP4	CNTNAP4	0	0	0	196	0	0	0	1	1	2
asm|19273271:asm|11303151	597	33.1	Primate	369	0	emb|FP565295.3| Human DNA sequence from clone ABC13-47480200O18 ...	594	LINE/L1	.	-	MANEA	MANEA	MANEA	499	0	570	568	0	0	0	0	0	1
asm|33042521	1459	34.1	Primate	817	0	gb|GU268138.1| Homo sapiens contig freeze2_368 genomic sequence	32	SINE/Alu	.	-	CHST15	CHST15	CHST15	1383	0	1408	1388	3	0	1	1	1	2
asm|33041476	472	29.2	Primate	344	0	gb|AC242308.1| Homo sapiens FOSMID clone WI2-3110L22 from chromo...	0	-	TWISTNB	-	TAS2R45	TAS2R45	TAS2R45	446	0	454	449	2	0	1	1	1	2
asm|33040275:asm|16710243:asm|33041539	2549	40.4	Primate	883	0	gb|AC243652.4| Homo sapiens BAC clone CH17-248A6 from chromosome...	80	LINE/L1	TJP1	-	FAM189A1	TJP1	FAM189A1	2424	0	2509	2310	4	0	2	2	2	3
asm|14292361	305	25.9	Primate	138	2e-70	gb|GU267207.1| Homo sapiens contig freeze2_14103_altContig2 geno...	26	Simple_repeat	.	-	DSEL	DSEL	DSEL	248	0	305	290	0	0	0	1	0	1
asm|8090305	264	31	Primate	261	1e-145	ref|NG_034231.1| Homo sapiens IKAROS family zinc finger 1 (Ikaro...	0	-	.	-	IKZF1	-	IKZF1	251	0	264	0	0	0	0	0	0	1
asm|33042387	1949	50.1	Primate	1001	0	gb|GU267495.1| Homo sapiens contig freeze2_1874 genomic sequence	101	SINE/MIR	.	-	CHST15	CHST15	CHST15	1035	0	1882	1853	3	0	1	5	1	2
asm|33042508	1177	27.9	Primate	127	3e-63	gb|AC217008.3| MACACA MULATTA BAC clone CH250-269C2 from chromos...	909	LINE/L1	.	-	-	ZNF680	ZNF680	1020	0	0	1119	1	0	0	1	1	2
asm|33043107	2151	41	Primate	958	0	emb|FP476111.2| Human DNA sequence from clone ABC7-42060000C5 on...	150	LINE/L1	LYPD8	-	LYPD8	LYPD8	LYPD8	2019	0	2061	2045	2	0	1	1	1	2
asm|33042814	2433	36.6	Primate	1265	0	gb|GU268556.1| Homo sapiens contig freeze2_6925 genomic sequence	21	Simple_repeat	.	-	-	TBCE	TBCE	1458	0	0	2313	1	0	0	4	4	5
asm|33042773:asm|30016343	2141	44.4	Primate	31	4e-05	ref|NG_029545.1| Homo sapiens synapsin III (SYN3), RefSeqGene on...	456	LTR/ERV1	CD83	-	-	CD83	CD83	2035	0	0	670	5	0	0	3	5	6
asm|33041941	3678	33.5	Primate	1661	0	gb|AC234644.1| Homo sapiens BAC clone RP11-303K3 from chromosome...	50	LINE/L1	COPG2	-	COPG2	COPG2	COPG2	2275	0	3528	3495	4	0	3	4	3	4
asm|33040481	559	45.9	Primate	406	0	gb|AC209298.3| Homo sapiens FOSMID clone ABC9-44044400N8 from ch...	114	LINE/L2	.	-	MEGF11	MEGF11	MEGF11	531	0	536	525	0	0	0	1	0	1
asm|33032647	1155	36.5	Primate	883	0	gb|GU267947.1| Homo sapiens contig freeze2_3155 genomic sequence	217	LINE/L1	EIF3H	-	-	EIF3H	EIF3H	1097	0	0	1094	0	0	0	0	0	1
asm|33043196:asm|33038753	3024	43.5	Primate	1552	0	gb|AC234635.3| Homo sapiens BAC clone RP11-414D2 from chromosome...	35	Low_complexity	PRSS58	-	PRSS58	PRSS58	PRSS58	2825	0	2945	2872	8	0	3	6	3	4
asm|31253777	278	33	Primate	246	1e-135	gb|AC246533.1| Homo sapiens FOSMID clone ABC12-47966800O8 from c...	0	-	.	-	-	EPT1	EPT1	262	0	0	264	0	0	0	0	0	1
asm|33041872	1269	32.3	Primate	424	0	gb|GU267733.1| Homo sapiens contig freeze2_2569 genomic sequence	142	SINE/MIR	-	-	INSR	INSR	INSR	0	0	1219	1205	0	0	1	1	1	2
asm|33042655	2634	47.7	Primate	1079	0	gb|AC225728.2| Homo sapiens FOSMID clone ABC10-46313100G7 from c...	90	LINE/L1	SCAP	-	-	SCAP	SCAP	2092	0	0	2501	2	0	0	1	1	2
asm|4442048	297	49.4	Primate	286	1e-160	gb|AC212910.3| Homo sapiens FOSMID clone ABC9-44012900O17 from c...	90	LTR/ERVL-MaLR	-	-	-	NETO1	-	0	0	295	282	0	0	0	0	0	1
asm|33042515	2770	42.1	Primate	1106	0	gb|AC233764.2| Homo sapiens FOSMID clone ABC11-47213600F20 from ...	511	LTR/ERV1	.	-	CD24	TRAPPC6A	CD24	2626	0	2662	2630	2	0	2	2	2	3
asm|33040996	672	33.7	Primate	450	0	gb|AC226180.3| Homo sapiens FOSMID clone ABC14-50175200C15 from ...	0	-	GPR157	-	-	GPR157	-	636	0	658	638	1	0	1	1	1	2
asm|33042353	1218	33.9	Primate	656	0	gb|AC246537.1| Homo sapiens FOSMID clone ABC14-50103800G24 from ...	72	LTR/ERVL-MaLR	.	-	-	MAD2L1	-	1128	0	1166	1156	3	0	2	4	2	3
asm|2859286	294	34.6	Primate	273	1e-152	gb|AC231288.2| Homo sapiens FOSMID clone ABC7-42401800M15 from c...	223	LINE/L1	.	-	DNAH12	DNAH12	DNAH12	276	0	280	279	0	0	0	0	0	1
asm|11903142:asm|23890460:asm|23247485	725	30.1	Primate	432	0	emb|FP325310.4| Human DNA sequence from clone CH17-271F20 on chr...	189	LINE/L1	.	-	MANEA	MANEA	MANEA	679	0	703	688	2	0	2	3	2	3
asm|33039444:asm|24214175	859	29.2	Primate	72	1e-30	gb|AC063927.15| Homo sapiens 3 BAC RP11-52L11 (Roswell Park Canc...	858	LINE/L1	HS3ST1	-	-	HS3ST1	HS3ST1	814	0	0	815	1	0	0	1	1	2
asm|33043117	2184	42.6	Primate	1140	0	gb|AC245657.1| Homo sapiens FOSMID clone ABC24-755K16 from chrom...	424	LINE/L1	.	-	-	DCHS2	DCHS2	1235	0	0	2072	3	0	0	3	3	4
asm|30821622	273	42.8	Primate	239	1e-131	gb|AC192584.5| Pan troglodytes BAC clone CH251-695C5 from chromo...	0	-	.	-	-	-	-	256	0	0	259	0	0	0	0	0	1
asm|33039512	1107	46.4	Primate	36	2e-08	gb|AY958432.1| Homo sapiens methionine sulfoxide reductase gene,...	93	SINE/MIR	MSRA	-	-	MSRA	MSRA	247	0	0	1050	0	0	0	3	3	4
asm|33039629	446	47.5	Primate	225	1e-123	gb|AC234063.4| Homo sapiens BAC clone RP11-281H18 from chromosom...	346	LTR/ERV1	MILR1	-	MILR1	MILR1	MILR1	423	0	427	416	1	0	0	1	0	1
asm|23038019	252	35.7	Primate	22	1	emb|LN682313.1| Cucumis melo genomic scaffold, unanchored_scaffo...	39	Low_complexity	SH3YL1	-	-	SH3YL1	SH3YL1	238	0	0	239	0	0	0	0	0	1
asm|33042034	3583	58.8	Primate	1560	0	emb|FP565578.2| Human DNA sequence from clone ABC10-44484300O12 ...	141	SINE/MIR	.	-	WDR5	WDR5	WDR5	2035	0	3479	3398	3	0	2	3	2	3
asm|33038259	981	46.1	Primate	405	0	emb|CR856017.2| Human DNA sequence from clone WI2-1947P15 on chr...	35	Simple_repeat	RBL1	-	DHRSX	DHRSX	DHRSX	925	0	954	930	2	0	0	1	0	1
asm|33038317	576	52	Primate	497	0	gb|AC214074.3| Homo sapiens FOSMID clone ABC9-43972800L20 from c...	107	LINE/L1	-	-	-	MCTP1	-	0	0	559	546	0	0	2	2	2	3
asm|33042598	1343	48.4	Primate	43	2e-12	gb|AC205873.3| Homo sapiens FOSMID clone ABC9-43930800N21 from c...	0	-	.	-	TCP10	TTLL2	TCP10	1212	0	1291	1273	1	0	1	1	1	2
asm|33039900	1033	38.8	Primate	877	0	gb|AC213192.1| Homo sapiens chromosome 2 clone WI2-1346N13, comp...	864	LINE/L1	PARD3B	-	-	PARD3B	PARD3B	969	0	0	979	1	0	0	0	0	1
asm|25815884:asm|33041215:asm|25432562	1530	27	Primate	420	0	emb|FP565295.3| Human DNA sequence from clone ABC13-47480200O18 ...	425	LINE/L1	.	-	MANEA	MANEA	MANEA	696	0	1489	1450	0	0	2	5	2	3
asm|33043055	1338	35.4	Primate	40	1e-10	gb|AC078906.6| Homo sapiens, clone RP11-142A23, complete sequence	154	LINE/L1	.	-	-	TRPA1	TRPA1	1063	0	0	1268	1	0	0	1	1	2
asm|33038434	439	36.1	Primate	364	0	gb|AC244196.3| Homo sapiens BAC clone CH17-121M24 from chromosom...	0	-	MTRNR2L6	-	MTRNR2L6	MTRNR2L6	MTRNR2L6	409	0	418	416	2	0	1	2	1	2
asm|25812528	209	60.7	Primate	65	5e-27	emb|AL592183.10| Human DNA sequence from clone RP11-297D8, compl...	95	Satellite	-	-	-	-	-	0	0	0	198	0	0	0	0	0	1
asm|33042887	2013	30.3	Primate	659	0	gb|AC236964.2| Homo sapiens FOSMID clone ABC7-43054700P14 from c...	193	LINE/L1	.	-	-	GYPC	GYPC	852	0	0	1907	2	0	0	2	2	3
asm|33037704	436	38.3	Primate	410	0	gb|AC226007.3| Homo sapiens FOSMID clone ABC12-49075900C4 from c...	21	Simple_repeat	-	-	BTNL2	BTNL2	BTNL2	0	0	436	413	0	0	0	1	0	1
asm|33042606	1136	40.3	Primate	671	0	gb|AC202738.1| Pan troglodytes chromosome X clone CH251-574J3 ma...	314	DNA/TcMar-Tigger	ZNF674	-	-	ZNF674	ZNF674	1076	0	0	722	2	0	0	2	2	3
asm|28451038:asm|1130778	681	41	Primate	595	0	gb|AC216823.4| Homo sapiens FOSMID clone ABC11-48007900M2 from c...	20	Simple_repeat	.	-	CTSO	CTSO	CTSO	640	0	658	645	0	0	0	0	0	1
asm|33042457	2201	31.4	Primate	893	0	gb|AC234852.4| Homo sapiens FOSMID clone ABC8-41113200H15 from c...	289	LINE/L2	.	-	-	ERC1	ERC1	2055	0	0	2084	1	0	0	1	1	2
asm|25086088	300	31.6	Primate	140	3e-72	gb|AC231117.2| Homo sapiens FOSMID clone ABC11-47190000G14 from ...	49	Simple_repeat	-	-	CD24	CD24	CD24	0	0	299	284	0	0	0	3	0	1
asm|29621342	206	51.4	Primate	61	1e-24	gb|AC114481.2| Homo sapiens chromosome 3 clone RP13-487A18, comp...	185	LTR/ERV1	-	-	MANEA	MANEA	MANEA	0	0	206	195	0	0	0	1	0	1
asm|33042742	1423	34.1	Primate	464	0	gb|AC201930.3| MACACA MULATTA BAC clone CH250-454D15 from chromo...	170	DNA/hAT-Tip100?	MGAT4A	-	-	MGAT4A	MGAT4A	1156	0	0	1347	1	0	0	3	3	4
asm|11964728	299	49.8	Primate	44	9e-14	gb|AC092132.2| Homo sapiens chromosome 16 clone RP11-204E4, comp...	179	DNA/hAT-Charlie	.	-	-	ADAMTS10	ADAMTS10	182	0	0	283	0	0	0	0	0	1
asm|33039159	353	33.9	Primate	42	2e-12	gb|AC008660.5| Homo sapiens chromosome 5 clone CTB-27N1, complet...	171	LINE/L2	FOXI1	-	-	FOXI1	FOXI1	330	0	0	334	0	0	0	0	0	1
asm|33040575	575	41	Primate	380	0	gb|AC187529.3| Pan troglodytes BAC clone CH251-151D21 from chrom...	570	DNA/TcMar-Tigger	.	-	-	AKR1D1	-	544	0	0	543	1	0	0	1	1	2
asm|33042133:asm|33041822:asm|33038899	3635	37.5	Primate	1389	0	gb|AC116609.6| Homo sapiens BAC clone RP13-539J13 from 2, comple...	480	LINE/L1	TMEM18	-	-	TMEM18	-	3419	0	3505	3439	6	0	4	7	4	5
asm|33039367	370	55.4	Primate	314	1e-176	emb|FP565345.4| Human DNA sequence from clone ABC7-40618900G22 o...	0	-	.	-	NCS1	NCS1	NCS1	343	0	355	350	1	0	1	1	1	2
asm|33042893	1108	37.8	Primate	678	0	gb|AC245857.2| Homo sapiens FOSMID clone ABC9-43975400N15 from c...	243	LINE/L1	.	-	MANEA	MANEA	MANEA	715	0	1056	1048	2	0	1	1	1	2
asm|33037729	775	51.1	Primate	124	1e-61	gb|GU268967.1| Homo sapiens contig freeze2_8990 genomic sequence	0	-	.	-	-	TEX29	-	733	0	0	341	1	0	0	2	1	2
asm|33039953	386	31.6	Primate	260	1e-144	gb|AC244212.1| Homo sapiens FOSMID clone COR2A-DD0002S6QNU_K17 f...	385	LINE/L1	-	-	ATP6V1G3	ATP6V1G3	ATP6V1G3	0	0	370	365	0	0	1	1	1	2
asm|33042932	1470	45.6	Primate	800	0	gb|GU268480.1| Homo sapiens contig freeze2_6369 genomic sequence	59	Low_complexity	.	-	-	-	-	1390	0	1418	0	1	0	1	0	1	2
asm|14833124	201	54.7	Primate	168	4e-89	gb|AC226171.3| Homo sapiens FOSMID clone ABC9-43904600C6 from ch...	0	-	APBB1IP	-	PTCHD3	FAM210B	PTCHD3	187	0	191	190	1	0	1	1	1	2
asm|26344156	273	31.1	Primate	248	1e-136	emb|FO680658.3| Human DNA sequence from clone WI2-1308D13 on chr...	22	Simple_repeat	-	-	MANEA	MANEA	MANEA	0	0	273	258	0	0	1	1	1	2
asm|33042175	1161	41.3	Primate	764	0	gb|AC212910.3| Homo sapiens FOSMID clone ABC9-44012900O17 from c...	40	LTR/ERVL-MaLR	-	-	-	NETO1	-	0	0	1104	1097	0	0	1	2	1	2
asm|33043063:asm|33042992	5219	50.1	Primate	2361	0	gb|AC234421.2| Homo sapiens FOSMID clone ABC9-43854600O13 from c...	113	SINE/MIR	SHANK2	-	SHANK2	SHANK1	SHANK2	3481	159	5017	4931	7	4	4	4	4	5
asm|33041904	3576	49.7	Primate	88	2e-39	ref|XM_007196727.1| PREDICTED: Balaenoptera acutorostrata scammo...	53	Low_complexity	.	-	RAB7B	RAB7B	RAB7B	1805	0	3425	3378	1	0	3	4	3	4
asm|33041294	433	55.2	Primate	234	1e-128	emb|FP325310.4| Human DNA sequence from clone CH17-271F20 on chr...	430	LINE/L1	.	-	MANEA	MANEA	MANEA	409	0	416	366	2	0	2	2	2	3
asm|33041820	4627	57.7	Primate	1668	0	gb|AC148033.3| Homo sapiens chromosome UL clone XXFOS-801290B12,...	33	Simple_repeat	.	-	ERMARD	DLL1	ERMARD	2823	153	4417	4370	2	4	2	7	2	3
asm|33042229	1311	56.4	Primate	924	0	gb|AC231962.1| Homo sapiens FOSMID clone ABC14-50105600M11 from ...	107	SINE/MIR	PECAM1	-	PECAM1	PECAM1	PECAM1	1238	0	1259	1203	1	0	1	2	1	2
asm|33042566	1199	41.2	Primate	60	3e-23	ref|NG_027076.1| Homo sapiens ribosomal protein S2 pseudogene (L...	68	DNA/TcMar-Tigger	AK2	-	-	-	AK2	1132	0	0	0	3	0	0	0	3	4
asm|33034986	322	42.8	Primate	26	0.006	gb|AC195643.5| Pan troglodytes BAC clone CH251-328O14 from chrom...	0	-	.	-	-	-	-	304	0	0	0	0	0	0	0	0	1
asm|33042530	1479	29.4	Primate	80	4e-35	emb|AL365360.9| Human DNA sequence from clone RP11-546N22 on chr...	630	LINE/L1	-	-	ARID1B	-	-	0	169	169	1396	0	5	5	3	3	4
asm|33041999	1175	51.2	Primate	617	0	emb|FP671131.2| Human DNA sequence from clone ABC10-44560800J4 o...	171	LINE/L1	DDAH1	-	GADD45G	OR1C1	GADD45G	1109	126	1124	1107	1	4	1	1	1	2
asm|33039606:asm|5227305	729	50.7	Primate	597	0	gb|AC188786.1| Homo sapiens chromosome 13 clone WI2-2182D8, comp...	0	-	.	-	-	-	-	688	0	0	685	1	0	0	1	1	2
asm|33039248	478	46	Primate	196	1e-105	emb|AJ322603.1| Homo sapiens genomic sequence surrounding NotI s...	127	LTR/ERVL-MaLR	ZNF286B	-	-	-	ZNF286B	451	0	0	0	0	0	0	0	0	1
asm|33042592	3486	59.8	Primate	1992	0	gb|AC245749.2| Homo sapiens FOSMID clone ABC9-43933400G17 from c...	36	LINE/L2	MCPH1	-	ERMARD	ERMARD	ERMARD	3258	0	3374	3289	9	0	1	7	1	2
asm|33042633	1203	37.9	Primate	534	0	emb|FP671131.2| Human DNA sequence from clone ABC10-44560800J4 o...	54	SINE/Alu	IL6R	-	GADD45G	OR1C1	GADD45G	1130	0	1153	1135	2	0	1	1	1	2
asm|33043039:asm|33042818	8769	44.8	Primate	1402	0	gb|AC245749.2| Homo sapiens FOSMID clone ABC9-43933400G17 from c...	2243	LINE/L1	.	-	ERMARD	ERMARD	ERMARD	1940	0	8451	8271	1	0	7	15	7	8
asm|23461489	404	43.3	Primate	23	0.44	gb|AC123979.36| Papio anubis clone rp41-59o15, complete sequence	0	-	RBFOX1	-	-	RBFOX1	RBFOX1	381	0	0	381	2	0	0	1	1	2
asm|33042280:asm|33040883	1753	53.6	Primate	1068	0	gb|AC233701.6| Homo sapiens BAC clone CH17-351M24 from chromosom...	0	-	.	-	RBFOX3	ENPP7	RBFOX3	912	0	1683	1653	2	0	2	4	2	3
asm|33043212	2619	54.9	Primate	1743	0	emb|FP565345.4| Human DNA sequence from clone ABC7-40618900G22 o...	76	SINE/MIR	.	-	NCS1	NCS1	NCS1	1343	0	2517	2469	0	0	1	3	1	2
asm|33037664	733	35.8	Primate	204	1e-110	emb|FP565578.2| Human DNA sequence from clone ABC10-44484300O12 ...	94	LINE/L2	.	-	WDR5	WDR5	WDR5	603	0	698	691	1	0	0	1	0	1
asm|33038022	505	34.9	Primate	425	0	dbj|AP000067.1| Homo sapiens genomic DNA, chromosome 8p11.2, sen...	146	LINE/L2	.	-	-	ZNF703	-	476	0	0	473	0	0	0	0	0	1
asm|33042025	2623	41.1	Primate	674	0	gb|AC239689.4| Homo sapiens FOSMID clone COR2A-DD0002T4GNU_G14 f...	50	LTR/ERVL-MaLR	HRASLS2	-	-	HRASLS2	HRASLS2	1813	0	0	2472	2	0	0	3	3	4
asm|33042849	1212	39.5	Primate	631	0	gb|AC188622.2| Homo sapiens chromosome X clone WI2-2886P14, comp...	0	-	.	-	DHRSX	DHRSX	DHRSX	1138	0	1161	1142	2	0	1	4	1	2
asm|33038713	363	35.1	Primate	220	1e-120	gb|GU266932.1| Homo sapiens contig freeze2_11513 genomic sequence	0	-	DDX18	-	-	DDX18	-	342	0	349	341	1	0	1	1	1	2
asm|33039737	1381	55.2	Primate	1342	0	ref|NG_041767.1| Homo sapiens transmembrane protein 114 (TMEM114...	144	SINE/MIR	TMEM114	-	TMEM114	TMEM114	TMEM114	1301	123	1380	1288	0	0	1	0	1	2
asm|33039745:asm|16724371	621	39.6	Primate	376	0	gb|AC234063.4| Homo sapiens BAC clone RP11-281H18 from chromosom...	192	LTR/ERV1	MILR1	-	MILR1	MILR1	MILR1	582	0	591	585	1	0	1	1	1	2
asm|4771077	276	65.9	Primate	43	3e-13	gb|AC232305.2| Homo sapiens FOSMID clone ABC7-494722A3 from chro...	68	Simple_repeat	.	-	SLC25A10	SLC25A10	SLC25A10	260	0	276	257	1	0	0	2	0	1
asm|13547463:asm|21342902	431	42.3	Primate	356	0	gb|AC243491.2| Homo sapiens FOSMID clone ABC10-1622570P7 from ch...	66	LINE/L1	.	-	-	-	-	406	0	0	0	0	0	0	0	0	1
asm|33041853	1482	46.2	Primate	884	0	gb|AC242524.1| Homo sapiens FOSMID clone ABC12-46657400G10 from ...	203	SINE/MIR	.	-	-	EXOC1	-	1146	0	1406	1396	1	0	0	0	0	1
asm|8828015	1016	60.1	Primate	737	0	gb|AC226621.3| Homo sapiens FOSMID clone ABC13-48844500F15 from ...	0	-	.	-	DUSP8	DUSP8	DUSP8	564	0	1016	957	0	0	0	1	0	1
asm|17325218:asm|33039757:asm|14096945	1616	56.6	Primate	26	0.03	gb|AC243571.3| Homo sapiens BAC clone CH17-134E23 from chromosom...	44	Low_complexity	.	-	ZNF469	-	ZNF469	1035	0	1552	1522	1	0	1	2	1	2
asm|33040959	635	46.6	Primate	408	0	gb|AC193863.2| Pan troglodytes BAC clone CH251-686E20 from chrom...	137	Simple_repeat	IFT81	-	-	C1orf127	C1orf127	479	0	0	598	1	0	0	2	2	3
asm|33042031:asm|6351883	1300	43.6	Primate	437	0	gb|AC234063.4| Homo sapiens BAC clone RP11-281H18 from chromosom...	26	Simple_repeat	PECAM1	-	MILR1	MILR1	MILR1	892	0	1239	1224	2	0	2	3	2	3
asm|33037654	732	59.3	Primate	182	7e-97	gb|AC254629.1| Homo sapiens BAC clone RP11-1433B22 from chromoso...	35	SINE/Alu	MUC12	-	-	MUC12	MUC12	689	0	0	619	2	0	0	6	2	3
asm|7964999	287	39.7	Primate	246	1e-135	gb|AC223434.2| Homo sapiens FOSMID clone ABC9-41288900K16 from c...	217	LINE/L1	TUBB4A	-	-	-	TUBB4A	270	0	0	0	0	0	0	0	0	1
asm|33042494	1667	58.2	Primate	797	0	emb|FP565325.3| Human DNA sequence from clone ABC11-48016100C7 o...	33	Simple_repeat	TMEM255B	-	RASA3	RASA3	RASA3	1568	0	1614	1384	2	0	1	1	1	2
asm|33038929	2154	45.1	Primate	1236	0	gb|GU268590.1| Homo sapiens contig freeze2_7155 genomic sequence	264	LTR/ERVL-MaLR	.	-	CHST15	CHST15	CHST15	2026	0	2146	1803	1	0	0	1	0	1
asm|33039603:asm|27852287	858	59.5	Primate	607	0	gb|AC206437.3| Homo sapiens FOSMID clone ABC9-46218400I21 from c...	18	Simple_repeat	.	-	SPATC1	-	SPATC1	807	0	847	0	1	0	1	0	1	2
asm|33039764	353	33	Primate	312	1e-175	gb|AC207366.2| Homo sapiens FOSMID clone ABC12-49072800A14 from ...	352	LINE/L1	.	-	-	NAALADL2	NAALADL2	305	0	0	332	1	0	0	1	1	2
asm|33041936	1020	35.2	Primate	42	5e-12	gb|AC104125.3| Homo sapiens chromosome 5 clone RP11-432G16, comp...	0	-	NDUFA5	-	-	NDUFA5	NDUFA5	947	0	0	959	0	0	0	1	1	2
asm|33042979	3211	41.1	Primate	1495	0	ref|NG_034231.1| Homo sapiens IKAROS family zinc finger 1 (Ikaro...	17	Simple_repeat	.	-	IKZF1	IKZF1	IKZF1	601	0	3043	3018	0	0	2	4	2	3
asm|33042033	1396	36.7	Primate	46	3e-14	gb|AC068722.6|AC068722 Homo sapiens chromosome 15 clone CTD-2306...	364	LTR/ERVL-MaLR	NOVA1	-	-	-	NOVA1	1312	0	0	0	2	0	0	0	2	3
asm|33039669	730	55	Primate	598	0	gb|AC245106.1| Homo sapiens FOSMID clone ABC16-1079E17 from chro...	74	DNA/hAT-Charlie	.	-	SERINC2	SERINC2	SERINC2	684	0	695	686	1	0	0	1	0	1
asm|33038263	365	58.3	Primate	262	1e-145	gb|GU266954.1| Homo sapiens contig freeze2_11754 genomic sequence	0	-	.	-	TMEM130	TMEM130	TMEM130	340	0	346	343	1	0	1	1	1	2
asm|33041767	1122	30.5	Primate	508	0	emb|FO681540.2| Human DNA sequence from clone ABC10-43608400O15 ...	31	Simple_repeat	.	-	C6orf118	C6orf118	C6orf118	532	0	1071	1054	1	0	1	2	1	2
asm|33039599	379	38.2	Primate	36	7e-09	gb|AC006561.8|AC006561 Homo sapiens 12 PAC RPCI3-474D1 (Roswell ...	240	SINE/MIR	.	-	-	ERC1	ERC1	317	0	0	356	1	0	0	1	1	2
asm|33041479:asm|33042442	3047	42.3	Primate	912	0	emb|FP885534.9| Human DNA sequence from clone RP11-687L3 on chro...	1750	LTR/ERVL	.	-	CD24	CD24	CD24	1099	0	2925	2860	2	0	2	3	2	3
asm|11040083	405	32.5	Primate	268	1e-149	gb|AC256204.1| Homo sapiens BAC clone CH17-399M16 from chromosom...	282	LINE/L1	.	-	LOC101928436	LOC101928436	LOC101928436	380	0	381	379	1	0	0	1	0	1
asm|33042672	1527	35.3	Primate	44	5e-13	gb|AC208178.3| Homo sapiens FOSMID clone ABC10-44511600G17 from ...	143	DNA/TcMar-Tigger	PPP4R1	-	-	PPP4R1	PPP4R1	1370	0	0	1432	2	0	0	1	1	2
asm|33039727:asm|28156945	867	40.5	Primate	47	5e-15	ref|XM_006714508.1| PREDICTED: Homo sapiens sema domain, seven t...	0	-	MTRR	-	-	MTRR	MTRR	813	0	0	813	1	0	0	1	1	2
asm|7184583	336	41.6	Primate	269	1e-150	gb|AC253554.1| Homo sapiens FOSMID clone ABC11-47098600C11 from ...	34	Simple_repeat	-	-	ZNF280A	ZNF280A	ZNF280A	0	0	321	315	0	0	0	0	0	1
asm|13342677	447	39.3	Primate	0	1	-	446	Simple_repeat	RUFY4	-	-	-	RUFY4	419	0	0	0	1	0	0	0	1	2
asm|33042332	1336	48.7	Primate	542	0	gb|AC188622.2| Homo sapiens chromosome X clone WI2-2886P14, comp...	117	Simple_repeat	SCNN1B	-	DHRSX	DHRSX	DHRSX	937	0	1283	1252	4	0	1	3	1	2
asm|33042888	1113	46	Primate	373	0	gb|GU268832.1| Homo sapiens contig freeze2_8433 genomic sequence	34	LTR/ERV1	-	-	CHST15	CHST15	CHST15	0	0	1063	1043	0	0	1	2	1	2
asm|33041815	1127	40.7	Primate	648	0	gb|AC215288.2| Homo sapiens FOSMID clone ABC10-44509000K4 from c...	61	LINE/CR1	.	-	-	PLEK2	PLEK2	657	0	0	1056	0	0	0	4	4	5
asm|33043044	2238	38.2	Primate	964	0	gb|AC215710.4| Homo sapiens FOSMID clone ABC9-41232900G14 from c...	295	DNA/hAT-Charlie	.	-	-	PBX3	PBX3	1107	0	0	2097	0	0	0	3	3	4
asm|33040494	238	44.1	Primate	149	1e-77	emb|FO681486.2| Human DNA sequence from clone ABC9-43952500B13 o...	72	Simple_repeat	.	-	TOMM20	TOMM20	TOMM20	223	0	224	221	2	0	0	1	0	1
asm|32315299	301	43.1	Primate	26	0.005	emb|AL356010.9| Human DNA sequence from clone RP11-136B18 on chr...	129	LINE/L1	-	-	-	TEX29	TEX29	0	0	0	282	0	0	0	0	0	1
asm|33041840	965	41.5	Primate	666	0	gb|AC231962.1| Homo sapiens FOSMID clone ABC14-50105600M11 from ...	166	LINE/L1	PECAM1	-	PECAM1	PECAM1	PECAM1	904	0	914	903	1	0	2	1	2	3
asm|33041122	348	31.1	Primate	228	1e-124	gb|AC208152.3| Homo sapiens FOSMID clone ABC9-43938200G13 from c...	45	LTR/ERVL	MICALL1	-	-	SI	MICALL1	326	0	0	321	2	0	0	1	2	3
asm|33042465	1091	50	Primate	567	0	gb|AC240834.2| Homo sapiens FOSMID clone ABC24-1270C3 from chrom...	116	LINE/CR1	ANTXRL	-	-	ANTXRL	ANTXRL	771	0	0	1022	4	0	0	2	2	3
asm|13320994:asm|33042877	1090	40.7	Primate	553	0	ref|NG_041768.1| Homo sapiens CD24 molecule (CD24), RefSeqGene o...	49	SINE/MIR	.	-	CD24	CD24	CD24	634	0	1029	1021	1	0	2	3	2	3
asm|9675728	299	36.4	Primate	255	1e-141	gb|AC217000.3| Homo sapiens FOSMID clone ABC9-41289300I13 from c...	266	LINE/L1	-	-	-	RYR1	RYR1	0	0	0	280	0	0	0	2	2	3
asm|33034392	265	39.6	Primate	31	5e-06	gb|AC205924.3| Pongo abelii BAC clone CH276-441G3 from chromosom...	243	LTR/ERVL-MaLR	.	-	-	ARID2	ARID2	223	0	0	248	0	0	0	1	1	2
asm|31490509	280	40.7	Primate	25	0.019	gb|AC093028.13| Homo sapiens 12 BAC RP11-604N13 (Roswell Park Ca...	158	LINE/L2	CD2AP	-	-	CD2AP	CD2AP	262	0	0	261	1	0	0	1	1	2
asm|33043007	854	31.3	Primate	303	1e-169	gb|AC245101.1| Homo sapiens FOSMID clone ABC24-1721B4 from chrom...	31	Simple_repeat	FGF10	-	AADACL2	AADACL2	AADACL2	789	0	804	799	1	0	1	1	1	2
asm|33042834	1583	48.8	Primate	609	0	gb|GU267114.1| Homo sapiens contig freeze2_13278 genomic sequence	249	LTR/ERVL-MaLR	.	-	-	TEX29	-	1481	0	0	1478	1	0	0	2	1	2
asm|33040335	434	49.6	Primate	360	0	gb|GU268069.1| Homo sapiens contig freeze2_3455 genomic sequence	66	LINE/L2	TRIM62	-	-	TRIM62	TRIM62	406	0	0	404	1	0	0	0	1	2
asm|33041575	1022	49.4	Primate	57	1e-21	gb|AC012074.9| Homo sapiens BAC clone RP11-458N5 from 2, complet...	442	LTR/ERVL-MaLR	DTNB	-	-	DTNB	DTNB	951	0	0	956	0	0	0	1	1	2
asm|33038996	325	50.6	Primate	37	2e-09	gb|AC211770.5| Pongo abelii BAC clone CH276-339F11 from chromoso...	40	SINE/Alu	NLRP3	-	-	NLRP3	NLRP3	302	0	0	304	1	0	0	1	1	2
asm|33040926:asm|33042251:asm|29346894	2350	40.9	Primate	50	5e-17	gb|AC159807.2| Mus musculus BAC clone RP24-399D3 from chromosome...	85	SINE/MIR	PODXL	-	MYCN	-	MYCN	2198	0	2232	1117	3	0	4	1	4	5
asm|33041275:asm|32867811	739	48.2	Primate	610	0	gb|AC239612.3| Homo sapiens BAC clone RP11-654L23 from chromosom...	0	-	MTRNR2L6	-	MTRNR2L6	MTRNR2L6	MTRNR2L6	691	0	710	690	2	0	1	1	1	2
asm|33038666	508	36.5	Primate	51	3e-18	gb|AC134504.2| Homo sapiens 3 BAC RP11-316F12 (Roswell Park Canc...	54	LINE/L1	-	-	TFAP2B	TFAP2B	TFAP2B	0	0	495	475	0	0	1	2	1	2
asm|3809887	200	31	Primate	194	1e-104	emb|FO393434.3| Human DNA sequence from clone WI2-2207K4 on chro...	178	LINE/L1	-	-	CD24	TRAPPC6A	CD24	0	0	199	187	0	0	0	0	0	1
asm|33037933:asm|32505612	1092	46.4	Primate	697	0	emb|FO393434.3| Human DNA sequence from clone WI2-2207K4 on chro...	0	-	.	-	CD24	TRAPPC6A	CD24	1020	0	1027	1021	2	0	1	1	1	2
asm|33039508	938	63.8	Primate	806	0	gb|AC232223.2| Homo sapiens FOSMID clone ABC8-42559100D15 from c...	0	-	.	-	NKX1-1	NKX1-1	NKX1-1	877	0	899	558	0	0	0	2	0	1
asm|33042767	830	37	Primate	420	0	gb|GU266892.1| Homo sapiens contig freeze2_11227 genomic sequence	69	SINE/MIR	-	-	-	ZNF493	ZNF493	0	0	0	776	0	0	0	2	2	3
asm|33043271	1183	34.1	Primate	532	0	gb|AC161013.3| Pan troglodytes BAC clone CH251-500P22 from chrom...	1157	LINE/L1	-	-	-	IPO5	IPO5	0	0	0	1106	0	0	0	2	2	3
asm|33038932	660	52.2	Primate	542	0	gb|GU266828.1| Homo sapiens contig freeze2_10471 genomic sequence	0	-	-	-	FAM101B	FAM101B	FAM101B	0	0	658	617	0	0	0	0	0	1
asm|33042224:asm|33042185	5725	58.8	Primate	2524	0	gb|AC245749.2| Homo sapiens FOSMID clone ABC9-43933400G17 from c...	467	LTR/ERV1	.	-	ERMARD	ERMARD	ERMARD	3911	125	5474	5352	6	1	4	9	4	5
asm|33039077	368	60	Primate	71	2e-30	ref|NG_023842.1| Homo sapiens fructose-1,6-bisphosphatase 2 pseu...	367	LTR/ERV1	MPDZ	-	-	MPDZ	MPDZ	339	0	0	344	1	0	0	1	1	2
asm|33039834	306	67.1	Primate	242	1e-133	emb|FP565324.3| Human DNA sequence from clone ABC13-47488600E17 ...	0	-	.	-	RASA3	RASA3	RASA3	282	0	289	286	1	0	2	0	2	3
asm|33043119	1326	32.3	Primate	580	0	gb|AC243196.1| Homo sapiens FOSMID clone ABC24-2736B4 from chrom...	934	LINE/L1	HPS4	-	ATP6V1G3	ATP6V1G3	ATP6V1G3	661	0	1255	1239	0	0	2	3	2	3
asm|24329681	533	39.5	Primate	31	1e-05	ref|NG_021180.2| Homo sapiens sodium channel, voltage gated, typ...	0	-	-	-	-	PTPRR	PTPRR	0	0	0	498	0	0	0	0	0	1
asm|33037674:asm|21719553	1005	53.6	Primate	632	0	gb|AC255491.1| Homo sapiens chromosome 6 clone CH17-44E3, comple...	248	LTR/ERVL	.	-	ERMARD	ERMARD	ERMARD	931	0	952	939	1	0	0	1	0	1
asm|23527557	334	48.5	Primate	327	0	emb|CR936360.14| Human DNA sequence from clone RP13-440N7 on chr...	39	SINE/Alu	.	-	-	CSF2RA	CSF2RA	302	0	0	312	2	0	0	1	1	2
asm|33043038	1966	43.1	Primate	695	0	gb|AC234421.2| Homo sapiens FOSMID clone ABC9-43854600O13 from c...	78	LTR/ERVL-MaLR	SHANK2	-	SHANK2	SHANK3	SHANK3	1681	0	1298	1836	2	0	2	3	3	4
asm|33042524	800	46.1	Primate	375	0	emb|FP700125.4| Human DNA sequence from clone ABC8-42071800F13 o...	163	DNA/TcMar-Tigger	.	-	TOMM20	TOMM20	TOMM20	392	0	750	747	1	0	1	2	1	2
asm|33032743:asm|33042904	1584	33.6	Primate	595	0	gb|AC210886.2| Homo sapiens FOSMID clone ABC9-46009800P16 from c...	28	Simple_repeat	.	-	-	ACTR3	ACTR3	770	0	0	1478	2	0	0	6	6	7
asm|33041945:asm|21574208	3063	42.9	Primate	884	0	gb|AC211712.4| Homo sapiens FOSMID clone ABC9-44003600G1 from ch...	17	Simple_repeat	.	-	-	SLC39A11	-	1682	0	2926	2858	2	0	1	3	1	2
asm|33041831	984	51.8	Primate	505	0	gb|GU266935.1| Homo sapiens contig freeze2_11537 genomic sequence	58	SINE/MIR	SLC5A10	-	-	SLC5A10	SLC5A10	918	0	0	841	0	0	0	1	0	1
asm|33042982	1103	53.7	Primate	650	0	emb|FP565171.2| Human DNA sequence from clone ABC11-4932300O16 o...	33	Simple_repeat	PPP2R2D	-	PPP2R2D	PPP2R2D	PPP2R2D	1029	0	1052	898	2	0	1	2	1	2
asm|33043027	2361	35.1	Primate	634	0	gb|GU268452.1| Homo sapiens contig freeze2_6220 genomic sequence	233	LINE/L1	.	-	-	TEX29	TEX29	2192	0	0	2202	6	0	0	2	2	3
asm|33039887	488	41.5	Primate	70	1e-29	ref|XM_003256185.2| PREDICTED: Nomascus leucogenys transmembrane...	28	Simple_repeat	.	-	-	GFOD2	GFOD2	454	0	0	455	0	0	0	0	0	1
asm|33042930	1167	47.9	Primate	33	1e-06	ref|NG_032958.1| Homo sapiens polycystic kidney disease 1-like 3...	83	SINE/MIR	.	-	RAB7B	RAB7B	RAB7B	1080	0	1092	1088	0	0	0	0	0	1
asm|33043260	2065	46.4	Primate	972	0	gb|AC208502.3| Homo sapiens FOSMID clone ABC9-41236000I1 from ch...	346	LTR/ERV1	.	-	-	MARK2	MARK2	844	0	0	1925	2	0	0	6	6	7
asm|33040310	309	35.5	Primate	262	1e-145	gb|AC217000.3| Homo sapiens FOSMID clone ABC9-41289300I13 from c...	181	LINE/L1	-	-	-	RYR1	RYR1	0	0	0	288	0	0	0	1	1	2
asm|33042430	794	49.5	Primate	407	0	gb|AC242854.3| Homo sapiens FOSMID clone ABC12-49282900B12 from ...	55	SINE/MIR	.	-	-	LIMS3L	LIMS3L	725	0	0	740	1	0	0	2	2	3
asm|21516997	235	42.5	Primate	0	1	-	0	-	DAAM2	-	-	-	DAAM2	219	0	0	0	1	0	0	0	1	2
asm|33043040	805	34.8	Primate	449	0	gb|AC246531.1| Homo sapiens FOSMID clone ABC14-1051814A12 from c...	74	LINE/L1	TMCO5A	-	-	SLITRK1	SLITRK1	745	0	0	750	1	0	0	1	1	2
asm|33041397	746	36.2	Primate	607	0	gb|AC241995.3| Homo sapiens FOSMID clone WI2-1707G1 from chromos...	723	LINE/L1	ELK1	-	-	HOMER2	ELK1	695	0	0	688	1	0	0	1	1	2
asm|33043202	1007	56	Primate	259	1e-143	emb|FP885904.3| Human DNA sequence from clone ABC13-48567900K13 ...	41	Simple_repeat	.	-	LYPD8	SH3BP5L	LYPD8	764	0	956	938	1	0	1	1	1	2
asm|33041987	1414	52.2	Primate	1029	0	gb|AC231780.2| Homo sapiens FOSMID clone ABC10-45488800J21 from ...	475	LTR/ERVL-MaLR	-	-	C20orf166	C20orf166	C20orf166	0	0	1342	1317	0	0	1	3	1	2
asm|15864950:asm|3007807	814	26.8	Primate	386	0	gb|AC222569.2| Homo sapiens FOSMID clone ABC10-44488300O13 from ...	0	-	.	-	-	CTNND2	-	256	0	797	758	1	0	1	3	1	2
asm|33043232	1805	30.8	Primate	1064	0	gb|AC225099.4| Homo sapiens FOSMID clone ABC12-47020000H10 from ...	68	SINE/MIR	AKT3	-	AKT3	AKT3	AKT3	1268	0	1805	1680	2	0	1	2	1	2
asm|33040069	722	42.6	Primate	495	0	gb|AC232302.2| Homo sapiens FOSMID clone ABC8-45708700G15 from c...	212	LINE/L1	.	-	-	ZNF493	ZNF493	661	0	0	672	1	0	0	2	2	3
asm|29609716	361	33.2	Primate	311	1e-175	gb|GU268026.1| Homo sapiens contig freeze2_3359 genomic sequence	134	SINE/MIR	.	-	TFAP2B	TFAP2B	TFAP2B	336	0	338	335	0	0	0	0	0	1
asm|33041869	953	31.8	Primate	324	0	gb|GU267634.1| Homo sapiens contig freeze2_22656 genomic sequence	0	-	COPG2	-	COPG2	COPG2	COPG2	885	0	901	887	2	0	1	2	1	2
asm|33042909	2525	61.2	Primate	1084	0	emb|FP326719.4| Human DNA sequence from clone WI2-2610K16 on chr...	117	LINE/L2	MGC50722	-	MGC50722	MGC50722	MGC50722	2350	0	2402	2349	3	0	0	4	0	1
asm|7625592	360	58.3	Primate	218	1e-118	gb|AC233701.6| Homo sapiens BAC clone CH17-351M24 from chromosom...	24	Simple_repeat	.	-	RBFOX3	ENPP7	RBFOX3	302	0	360	335	0	0	0	0	0	1
asm|33042021	907	54.4	Primate	552	0	emb|FP710250.11| Human DNA sequence from clone CH17-436C19 on ch...	0	-	.	-	OR4C45	OR4C45	OR4C45	641	0	857	844	2	0	1	1	1	2
asm|33042227	1164	53.3	Primate	707	0	emb|FP565579.3| Human DNA sequence from clone ABC10-44527600P15 ...	192	DNA/hAT-Charlie	EPHB1	-	ERMARD	DLL1	ERMARD	1080	0	1093	1083	1	0	0	1	0	1
asm|33042027	1049	51.9	Primate	577	0	gb|AC209618.3| Homo sapiens FOSMID clone ABC10-44079000E18 from ...	17	Simple_repeat	.	-	NCF4	NCF4	NCF4	592	0	995	976	1	0	1	1	1	2
asm|15687968	401	30.1	Primate	370	0	emb|FP565295.3| Human DNA sequence from clone ABC13-47480200O18 ...	54	LINE/L2	-	-	MANEA	MANEA	MANEA	0	0	378	373	0	0	1	1	1	2
asm|33041304	414	30.3	Primate	338	0	gb|AC222569.2| Homo sapiens FOSMID clone ABC10-44488300O13 from ...	0	-	.	-	-	CTNND2	-	383	0	393	385	1	0	1	1	1	2
asm|33042421	880	43.9	Primate	412	0	gb|AC187639.3| Pan troglodytes BAC clone CH251-80B3 from chromos...	761	LTR/ERVL	IGFBP3	-	-	IGFBP3	IGFBP3	818	0	0	817	1	0	0	1	1	2
asm|33042985	837	41.4	Primate	560	0	gb|AC245259.1| Homo sapiens FOSMID clone COR2A-DD0002TIJNU_L15 f...	307	LINE/L1	ADRA1D	-	-	ADRA1D	ADRA1D	768	0	0	778	1	0	0	2	2	3
asm|33042705	906	61.6	Primate	593	0	emb|FP326719.4| Human DNA sequence from clone WI2-2610K16 on chr...	148	SINE/MIR	MGC50722	-	MGC50722	MGC50722	MGC50722	560	0	856	842	0	0	1	1	1	2
asm|33041715	820	39.8	Primate	524	0	gb|AC246039.2| Homo sapiens BAC clone CH17-390L10 from chromosom...	90	LTR/ERVL-MaLR	MTRNR2L6	-	MTRNR2L6	MTRNR2L6	MTRNR2L6	735	0	770	762	4	0	1	2	1	2
asm|33041813	1250	54.4	Primate	871	0	gb|AC226499.2| Homo sapiens FOSMID clone ABC11-47188800H7 from c...	34	LTR/ERVL-MaLR	.	-	TCP10	-	TCP10	723	0	1197	1161	0	0	1	1	1	2
asm|33038961	421	29.4	Primate	249	1e-137	gb|AC212901.3| Homo sapiens FOSMID clone ABC9-43957900C13 from c...	241	LINE/L1	-	-	OR9G9	OR9G9	OR9G9	0	0	399	391	0	0	1	2	1	2
asm|33042858:asm|33042622	1831	42.2	Primate	568	0	gb|AC234063.4| Homo sapiens BAC clone RP11-281H18 from chromosom...	53	SINE/Alu	.	-	PECAM1	PECAM1	PECAM1	1692	0	1717	1700	4	0	4	4	4	5
asm|20266738	321	39.8	Primate	298	1e-167	gb|AC208181.3| Homo sapiens FOSMID clone ABC10-44789300B2 from c...	45	LTR/ERVL-MaLR	NINL	-	-	NINL	NINL	295	0	0	298	1	0	0	0	0	1
asm|22659300	237	53.5	Primate	173	5e-92	gb|AC175749.2| Pan troglodytes BAC clone CH251-1124N9 from chrom...	40	SINE/Alu	-	-	-	LSP1	LSP1	0	0	0	220	0	0	0	2	2	3
asm|33042129	1169	42.5	Primate	689	0	gb|AC225712.4| Homo sapiens FOSMID clone ABC11-49529800E15 from ...	325	DNA/TcMar-Tigger	.	-	-	CHRD	-	1079	0	1097	1085	0	0	0	0	0	1
asm|33042356	1113	61.6	Primate	43	1e-12	ref|XM_006710221.1| PREDICTED: Homo sapiens hemicentin-2-like (L...	128	LINE/L2	AMBRA1	-	ASS1	-	ASS1	1033	0	1061	0	1	0	1	0	1	2
asm|33042297	3148	60.2	Primate	2474	0	gb|AC233270.3| Homo sapiens FOSMID clone ABC11-49477300I5 from c...	137	LTR/ERVL-MaLR	MUC19	-	GALNT9	GALNT9	GALNT9	2921	0	3073	2558	9	0	2	8	2	3
asm|33041851	1012	44.1	Primate	616	0	gb|GU267669.1| Homo sapiens contig freeze2_23489 genomic sequence	16	Simple_repeat	-	-	-	HIST1H2BB	HIST1H2BB	0	0	0	939	0	0	0	0	0	1
asm|33042386	816	36.9	Primate	44	3e-13	gb|AC109329.8| Homo sapiens chromosome 8, clone CTD-3107M8, comp...	455	LINE/L1	RBPMS	-	-	RBPMS	RBPMS	744	0	0	757	1	0	0	1	1	2
asm|33040370	468	64.5	Primate	261	1e-145	gb|AC232223.2| Homo sapiens FOSMID clone ABC8-42559100D15 from c...	0	-	.	-	NKX1-1	NKX1-1	NKX1-1	432	0	444	434	0	0	0	0	0	1
asm|27058400	411	50.3	Primate	386	0	emb|FP885909.2| Human DNA sequence from clone ABC13-48056000G15 ...	0	-	CHST15	-	CHST15	CHST15	CHST15	371	0	390	381	1	0	0	1	0	1
asm|33042475:asm|33041326	1370	34.4	Primate	478	0	gb|AC233701.6| Homo sapiens BAC clone CH17-351M24 from chromosom...	31	Simple_repeat	ARL11	-	ENPP7	ENPP7	ENPP7	1270	228	1292	1267	6	5	3	6	3	4
asm|33042753	822	37.1	Primate	355	0	gb|AC231288.2| Homo sapiens FOSMID clone ABC7-42401800M15 from c...	28	Simple_repeat	.	-	DNAH12	DNAH12	DNAH12	759	0	771	762	1	0	1	1	1	2
asm|33042669	1534	49.8	Primate	424	0	ref|XM_008020184.1| PREDICTED: Chlorocebus sabaeus monoacylglyce...	146	SINE/MIR	MOGAT2	-	-	MOGAT2	MOGAT2	1409	0	0	1422	4	0	0	4	4	5
asm|33041926	821	51.2	Primate	382	0	ref|NR_027434.2| Homo sapiens uncharacterized LOC100131532 (LOC1...	38	SINE/Alu	.	-	ERMARD	DLL1	ERMARD	750	0	767	761	1	0	1	1	1	2
asm|33041891	724	47.1	Primate	401	0	ref|NG_033919.1| Homo sapiens dedicator of cytokinesis 1 (DOCK1)...	234	LINE/L1	-	-	DOCK1	DOCK1	DOCK1	0	0	674	671	0	0	1	2	1	2
asm|16742110	669	46.4	Primate	61	4e-24	ref|XM_003254281.2| PREDICTED: Nomascus leucogenys natural kille...	34	LTR/ERV1	AKR1C4	-	-	AKR1C4	AKR1C4	613	0	0	620	0	0	0	0	0	1
asm|33042575:asm|15729396	1278	54.3	Primate	473	0	gb|AC245106.1| Homo sapiens FOSMID clone ABC16-1079E17 from chro...	20	Simple_repeat	.	-	SERINC2	TINAGL1	SERINC2	1171	0	1212	1184	4	0	3	4	3	4
asm|33043203	1452	34.6	Primate	981	0	gb|AC234305.3| Homo sapiens FOSMID clone ABC12-49066100D12 from ...	181	LTR/ERVL-MaLR	-	-	OR13A1	ALOX5	OR13A1	0	0	1374	1345	0	0	1	4	1	2
asm|33041905	877	38.6	Primate	67	1e-27	ref|NG_031835.1| Homo sapiens relaxin/insulin-like family peptid...	186	LINE/L1	RAB7B	-	RAB7B	RAB7B	RAB7B	812	0	827	811	2	0	1	3	1	2
asm|33041976	1483	49.1	Primate	1194	0	gb|AC214181.1| Homo sapiens FOSMID clone ABC9-44046500H11 from c...	909	LTR/ERV1	CCDC176	-	-	HPRT1	-	658	221	1404	1373	1	8	1	2	1	2
asm|33042735	754	40	Primate	474	0	gb|GU268603.1| Homo sapiens contig freeze2_7241 genomic sequence	47	DNA/TcMar-Tigger	.	-	-	SLC12A8	SLC12A8	697	0	0	698	1	0	0	1	1	2
asm|33041605	323	48.6	Primate	296	1e-166	gb|AC253578.2| Homo sapiens BAC clone CH17-164B4 from chromosome...	0	-	-	-	PPIAL4E	-	PPIAL4E	0	0	323	299	0	0	0	2	0	1
asm|33042059	794	49.3	Primate	469	0	gb|GU268024.1| Homo sapiens contig freeze2_3350 genomic sequence	185	LINE/L1	BRWD3	-	SPATC1	SPATC1	SPATC1	735	0	744	734	1	0	1	2	1	2
asm|33041752:asm|33039858	4031	41.6	Primate	1065	0	gb|AC209234.3| Homo sapiens FOSMID clone ABC9-44043600B8 from ch...	326	LTR/ERV1	.	-	-	LCA5	-	1459	0	3776	3731	4	0	2	4	2	3
asm|33042116	873	33.7	Primate	462	0	gb|AC244472.2| Homo sapiens BAC clone CH17-112M4 from chromosome...	857	LINE/L1	MTRNR2L6	-	MTRNR2L6	MTRNR2L6	MTRNR2L6	806	0	816	808	0	0	0	0	0	1
asm|33043205	4250	54.2	Primate	82	8e-36	gb|AC126688.4| Mus musculus BAC clone RP23-152P20 from chromosom...	36	LTR/ERV1	.	-	CHST15	CHST15	CHST15	1645	0	4191	3933	0	0	0	1	0	1
asm|33043277	1337	34.7	Primate	655	0	gb|AC236073.3| Homo sapiens FOSMID clone ABC8-42543300H20 from c...	17	Simple_repeat	-	-	-	ZFP30	ZFP30	0	0	0	1237	0	0	0	2	2	3
asm|25734349	1001	36.7	Primate	930	0	gb|DQ841277.1| Homo sapiens chromosome 5 genomic sequence	0	-	SGCD	-	SGCD	PPIG	SGCD	715	0	1000	926	0	0	0	1	0	1
asm|33037617	413	56.5	Primate	339	0	gb|GU268069.1| Homo sapiens contig freeze2_3455 genomic sequence	68	SINE/MIR	TRIM62	-	-	TRIM62	TRIM62	380	0	0	382	0	0	0	0	0	1
asm|33039941	346	54.7	Primate	190	1e-102	gb|AC232307.2| Homo sapiens FOSMID clone ABC7-42749900J23 from c...	199	LINE/L1	EPM2A	-	CBLN4	CBLN4	CBLN4	125	0	328	320	0	0	1	1	1	2
asm|33041852	678	33.4	Primate	291	1e-162	gb|AC234063.4| Homo sapiens BAC clone RP11-281H18 from chromosom...	39	Simple_repeat	MILR1	-	MILR1	MILR1	MILR1	282	0	628	627	2	0	1	1	1	2
asm|33041914:asm|30198726	1327	53.1	Primate	498	0	gb|GU267949.1| Homo sapiens contig freeze2_315 genomic sequence	191	DNA/hAT-Charlie	GALNT18	-	-	GALNT18	GALNT18	1198	0	0	1227	1	0	0	1	1	2
asm|33042819	1021	30.8	Primate	652	0	gb|AC187654.1| Homo sapiens chromosome 6 clone WI2-2921E24, comp...	753	LINE/L1	.	-	MANEA	MANEA	MANEA	862	0	950	944	2	0	0	1	0	1
asm|33041871	697	34.7	Primate	342	0	gb|AC233756.2| Homo sapiens FOSMID clone ABC10-44375300C12 from ...	0	-	VPRBP	-	VPRBP	VPRBP	VPRBP	641	0	647	644	1	0	1	1	1	2
asm|33040798	1390	42.8	Primate	1357	0	ref|NG_041767.1| Homo sapiens transmembrane protein 114 (TMEM114...	35	Simple_repeat	.	-	TMEM114	TMEM114	TMEM114	1284	0	1390	1183	2	0	0	0	0	1
asm|33042361	1114	49.7	Primate	1104	0	gb|AC208190.5| Homo sapiens FOSMID clone ABC12-49059900F2 from c...	387	LTR/ERVL	DACT2	-	-	-	-	459	0	0	1029	0	0	0	0	0	1
asm|33037897	627	48.3	Primate	438	0	gb|AC232309.2| Homo sapiens FOSMID clone ABC12-49170900B19 from ...	70	LINE/L1	.	-	COPG2	COPG2	COPG2	529	0	586	579	0	0	0	0	0	1
asm|33042648	1732	37	Primate	676	0	gb|AC216823.4| Homo sapiens FOSMID clone ABC11-48007900M2 from c...	61	SINE/Alu	CTSO	-	CTSO	CTSO	CTSO	986	0	1616	1599	0	0	1	1	1	2
asm|33043122	3458	41	Primate	1464	0	gb|AC195745.1| Homo sapiens chromosome 12 clone WI2-486E17, comp...	138	LTR/ERV1	.	-	CCDC158	TMEM132B	TMEM132B	1281	222	222	3192	1	5	5	5	5	6
asm|33042859	2858	34.6	Primate	591	0	gb|GU267526.1| Homo sapiens contig freeze2_2012 genomic sequence	154	LINE/L2	CEP44	-	AHCTF1	CEP44	CEP44	2638	0	134	2629	2	0	3	4	2	3
asm|33041895	987	52.2	Primate	632	0	ref|NG_033919.1| Homo sapiens dedicator of cytokinesis 1 (DOCK1)...	29	LINE/L2	.	-	DOCK1	DOCK1	DOCK1	623	0	937	911	0	0	1	4	1	2
asm|33042569	1193	56.6	Primate	423	0	gb|AC234421.2| Homo sapiens FOSMID clone ABC9-43854600O13 from c...	25	Simple_repeat	SHANK2	-	SHANK2	SHANK3	SHANK2	1101	0	1116	1098	1	0	0	1	0	1
asm|33042681	700	43	Primate	341	0	gb|AC216093.4| Homo sapiens FOSMID clone ABC11-49468000E5 from c...	76	LTR/ERVL-MaLR	SHISA5	-	SHISA5	SHISA5	SHISA5	644	0	649	646	1	0	1	1	1	2
asm|33041768:asm|20104954	1010	35.7	Primate	272	1e-151	gb|AC243196.1| Homo sapiens FOSMID clone ABC24-2736B4 from chrom...	141	LINE/L1	.	-	ATP6V1G3	ATP6V1G3	ATP6V1G3	680	183	949	932	2	7	2	4	2	3
asm|33041464	349	43.6	Primate	283	1e-158	gb|AC246039.2| Homo sapiens BAC clone CH17-390L10 from chromosom...	0	-	MTRNR2L6	-	MTRNR2L6	MTRNR2L6	MTRNR2L6	322	0	332	313	1	0	1	1	1	2
asm|33042995	798	39.3	Primate	462	0	emb|FP565578.2| Human DNA sequence from clone ABC10-44484300O12 ...	19	Simple_repeat	.	-	WDR5	WDR5	WDR5	463	0	748	736	0	0	1	2	1	2
asm|33042568	1889	46	Primate	1056	0	emb|FP565171.2| Human DNA sequence from clone ABC11-4932300O16 o...	220	SINE/MIR	.	-	PPP2R2D	PPP2R2D	PPP2R2D	1732	0	1771	1742	1	0	1	1	1	2
asm|33042408	860	57	Primate	296	1e-165	gb|AC238709.3| Homo sapiens FOSMID clone ABC24-1841L3 from chrom...	44	SINE/Alu	-	-	LSM14A	LSM14A	LSM14A	0	0	809	793	0	0	1	1	1	2
asm|33042759:asm|32511719	937	36.3	Primate	41	2e-11	ref|XR_112596.3| PREDICTED: Homo sapiens uncharacterized LOC1005...	216	DNA/hAT-Charlie	.	-	-	CDC20	CDC20	860	0	0	864	2	0	0	2	2	3
asm|2723171	204	55.8	Primate	131	2e-66	gb|AC255374.1| Homo sapiens chromosome 10 clone CH17-365G21, com...	41	Simple_repeat	CC2D2A	-	CHST15	CHST15	CHST15	188	0	204	187	1	0	0	1	0	1
asm|33042989	688	45.9	Primate	318	1e-178	gb|AC231962.1| Homo sapiens FOSMID clone ABC14-50105600M11 from ...	0	-	PECAM1	-	PECAM1	PECAM1	PECAM1	627	0	637	634	1	0	1	2	1	2
asm|21112884	635	31.4	Primate	52	9e-19	ref|NG_034113.1| Homo sapiens glutamate receptor, ionotropic, de...	0	-	.	-	-	GRID2	GRID2	448	0	0	585	1	0	0	1	1	2
asm|33043030	3133	54.2	Primate	1379	0	gb|AC226499.2| Homo sapiens FOSMID clone ABC11-47188800H7 from c...	235	LTR/Gypsy	.	-	TCP10	-	TCP10	2566	0	2941	2886	3	0	2	3	2	3
asm|33041331	317	60.9	Primate	246	1e-135	gb|AC254629.1| Homo sapiens BAC clone RP11-1433B22 from chromoso...	0	-	MUC12	-	MUC12	-	MUC12	292	0	296	289	2	0	1	2	1	2
asm|33040603	291	45.5	Primate	207	1e-112	emb|FO680657.2| Human DNA sequence from clone ABC8-42663600F2 on...	0	-	.	-	PPP2R2D	PPP2R2D	PPP2R2D	263	0	272	268	1	0	1	1	1	2
asm|33041789	680	30.7	Primate	406	0	gb|AC196515.1| Homo sapiens chromosome 8 clone WI2-1526M3, compl...	667	LINE/L1	KCNMB4	-	-	GSDMC	GSDMC	619	0	0	626	1	0	0	1	1	2
asm|33043160	930	55.2	Primate	429	0	gb|AC225707.1| Homo sapiens FOSMID clone ABC14-50200800G7 from c...	61	SINE/Alu	TINAGL1	-	SERINC2	TINAGL1	SERINC2	856	0	877	856	1	0	1	1	1	2
asm|33042023:asm|33039278	6423	32.8	Primate	5050	0	emb|FP325310.4| Human DNA sequence from clone CH17-271F20 on chr...	330	LINE/L1	.	-	MANEA	MANEA	MANEA	5171	0	6316	5911	2	0	3	8	3	4
asm|33042196	877	48.4	Primate	535	0	gb|AC203605.2| Homo sapiens FOSMID clone ABC10-44139700G12 from ...	512	LTR/ERV1	MGAT4C	-	-	MGAT4C	MGAT4C	796	0	0	807	1	0	0	0	0	1
asm|33042874	775	41.6	Primate	354	0	gb|AC210865.4| Homo sapiens FOSMID clone ABC12-49210300E11 from ...	362	LINE/L1	.	-	-	SRP68	SRP68	402	0	0	713	0	0	0	1	1	2
asm|33038655	862	41.9	Primate	542	0	gb|AC231646.2| Homo sapiens FOSMID clone ABC7-42448800G11 from c...	54	SINE/MIR	.	-	-	NETO1	-	767	0	804	793	1	0	0	0	0	1
asm|33041320	411	46.7	Primate	352	0	gb|AC253578.2| Homo sapiens BAC clone CH17-164B4 from chromosome...	45	snRNA	-	-	PPIAL4E	ABHD17A	PPIAL4E	0	0	401	378	0	0	0	0	0	1
asm|7485587	199	42.7	Primate	24	0.052	emb|LM036496.1| Toxocara canis genome assembly T_canis_Equador ,...	160	LINE/L2	SUGT1	-	-	SUGT1	SUGT1	178	0	0	183	0	0	0	0	0	1
asm|33041726	1504	50.2	Primate	528	0	gb|AC234063.4| Homo sapiens BAC clone RP11-281H18 from chromosom...	0	-	PECAM1	-	PECAM1	PECAM1	PECAM1	1377	0	1404	1383	5	0	2	5	2	3
asm|33043081:asm|16132897	1586	48	Primate	583	0	gb|AC243491.2| Homo sapiens FOSMID clone ABC10-1622570P7 from ch...	48	Low_complexity	MICB	-	-	MICA	MICB	1458	0	0	1341	4	0	0	12	4	5
asm|33042173	1866	57.7	Primate	709	0	emb|FP326719.4| Human DNA sequence from clone WI2-2610K16 on chr...	276	LTR/ERVL-MaLR	MGC50722	-	MGC50722	MGC50722	MGC50722	1715	0	1733	1703	3	0	0	3	0	1
asm|33040874	1248	59.1	Primate	1079	0	emb|FP326719.4| Human DNA sequence from clone WI2-2610K16 on chr...	188	LINE/L1	MGC50722	-	MGC50722	MGC50722	MGC50722	1147	0	1198	1070	1	0	0	1	0	1
asm|33042707	662	30.8	Primate	304	1e-170	gb|AC216823.4| Homo sapiens FOSMID clone ABC11-48007900M2 from c...	216	SINE/MIR	-	-	CTSO	CTSO	CTSO	0	0	611	608	0	0	1	2	1	2
asm|33042703	645	46.5	Primate	273	1e-152	gb|AC226621.3| Homo sapiens FOSMID clone ABC13-48844500F15 from ...	167	SINE/MIR	DUSP8	-	DUSP8	DUSP8	DUSP8	591	0	594	592	1	0	1	1	1	2
asm|33042801	730	30.2	Primate	313	1e-175	gb|AC209342.3| Homo sapiens FOSMID clone ABC9-44023000D22 from c...	342	LINE/L1	.	-	-	SPAG16	SPAG16	333	0	0	670	0	0	0	1	1	2
asm|33042900	1699	42.4	Primate	30	0.0001	gb|AC164660.3| Pan troglodytes BAC clone CH251-50D16 from chromo...	203	SINE/MIR	.	-	RAB7B	RAB7B	RAB7B	1559	0	1599	1434	3	0	2	3	2	3
asm|33041020	423	49.8	Primate	172	4e-91	gb|AC255546.1| Homo sapiens BAC clone CH17-53C15 from chromosome...	0	-	-	-	-	-	-	0	0	0	388	0	0	0	1	1	2
asm|33042578	1172	45	Primate	619	0	gb|GU268151.1| Homo sapiens contig freeze2_3783 genomic sequence	0	-	METTL21C	-	-	METTL21C	METTL21C	1075	0	0	1072	1	0	0	1	1	2
asm|33040795:asm|8689112	586	38.2	Primate	275	1e-153	emb|FO681502.2| Human DNA sequence from clone ABC8-43022100J20 o...	576	LINE/L1	.	-	C1orf174	C1orf174	C1orf174	537	0	543	535	1	0	1	1	1	2
[truncated: 8,100 more rows]
