# Supplementary material for: Comprehensive assembly of novel transcripts from unmapped human RNA-Seq data and their association with cancer
Source: Mol Syst Biol. 2015 Aug 7;11(8):826. doi: 10.15252/msb.156172 (PMC4562499; doi:10.15252/msb.156172)
Supplement: Supplementary file 7 — Table EV5 [file msb0011-0826-sd7.xlsx]

## Sheet: Legend
Table EV5. Primers for amplification of 8 newly assembled human transcripts.
For each indicated transcript (rows), shown are (A) the forward and reverse strand primers used for genomic DNA and cDNA amplifications displayed in Figure 2, and (B) the forward and reverse strand primers used for qPCR.

## Sheet: A
PCR Primers
Transcript_ID	Strand	Primer_Sequence(5'-3')	Inferred_neighboring_gene	Transcript_length	Alignment
asm|33042367	Forward	TCTCTGGTATCTGCCAGCCT	RGN	826	panTro4
asm|33042367	Reverse	AGGTTCAGGCCACAAGTTCC	RGN	826	panTro4
asm|33038046	Forward	GAAAGGGAGTCAGAAGGCCC	KCNK3	2502	panTro4
asm|33038046	Reverse	CAGGCTACCCAACTTCAGGG	KCNK3	2502	panTro4
asm|33042430	Forward	TACAGCACTCTTGGCTCTGC	LIMS3	795	panTro4
asm|33042430	Reverse	AGAGGTGTTTCCAGCTCTGC	LIMS3	795	panTro4
asm|33042735	Forward	TGCCCTGGCATTTTGGATCT	SLC12A8	755	panTro4
asm|33042735	Reverse	TGTTCTGCAGATGTACCCAGG	SLC12A8	755	panTro4
asm|33043058	Forward	GCCTTGGTTTTGGTGGCTTA	RTL1	1455	panTro4
asm|33043058	Reverse	GTCCAGACCTGGAGCTCTTT	RTL1	1455	panTro4
asm|33042196	Forward	CACCAGGCCTGCTAAATTCTTC	MGAT4C	878	panTro4
asm|33042196	Reverse	ACCCTCTTGTGGCTCTATGGT	MGAT4C	878	panTro4
asm|33037597	Forward	CCCACTTTTCAAGATTGTTGCG	CCDC129	595	panTro4
asm|33037597	Reverse	GGTTCCATTTCCCTGGAAAACTC	CCDC129	595	panTro4
asm|33042655	Forward	CTCAGCCCAACAGCCTGTAA	SCAP	2635	panTro4
asm|33042655	Reverse	GATGGCTGCACCCTACAGTT	SCAP	2635	panTro4

## Sheet: B
qPCR Primers
Transcript_ID	Strand	Primer_Sequence(5'-3')
asm|33038046	Forward	AGAATCTGGCCTTGCAGTCT
asm|33038046	Reverse	GAGAGGAGCTTTGGCTAGGA
asm|33042430	Forward	TTTGCGAGTCAAAGAACTGC
asm|33042430	Reverse	ACATCCCTGTGTGCTAATGC
asm|33042735	Forward	TCAAACTCTCCCACACCAAG
asm|33042735	Reverse	CTGGGCTACAGGGATGAACT
asm|33037597	Forward	GATAATGCAAATAAGGCACTTAGC
asm|33037597	Reverse	ACAGCAAGACTGGAACATGG
