# Supplementary material for: Comprehensive assembly of novel transcripts from unmapped human RNA-Seq data and their association with cancer
Source: Mol Syst Biol. 2015 Aug 7;11(8):826. doi: 10.15252/msb.156172 (PMC4562499; doi:10.15252/msb.156172)
Supplement: Supplementary file 8 — Table EV6 [file msb0011-0826-sd8.xlsx]

## Sheet: Legend
Table EV6. Expression and frequency of newly assembled human transcripts in cancer and normal tissue.
(A, B) The expression of each transcript in each cancer (A) and normal (B) tissue sample, respectively, as assessed by the number of unique high quality reads mapping to the
transcript. A transcript was considered expressed in a sample if there were at least 3 unique high quality reads mapping to it. For each transcript (row), shown are the
number of unique high quality mapped reads, RPKM value, the tissue type, and the sample identification number.
(C, D) The expression frequency of each transcript in cancer (C) and normal (D) tissue samples. For each transcript (row), shown are the number of patients (columns B-L)
with transcript expression, and frequency of the expression (columns N-X) in each tissue type (columns). There are 2146 instead of all 2550 human transcripts in tab c
because the remaining transcripts were only present in samples from the 10 cancer types (DLBC, LUSC, HNSC, KIRP, LGG, GBM, KIRC, KICH, READ, UCEC) for which we did not
have matching normal tissues.

## Sheet: A
Transcript_ID	#mapped_reads	rpkm	Type	Sample_ID (aliqout ID)
asm|33043058	393	3.322	ACC	cdb932bf-d02c-4c3c-9e71-22eb12623977
asm|33043058	214	2.278	ACC	67affce9-7c50-46c9-9f1c-f80c1dd9c888
asm|33043058	250	2.25	ACC	f72bfbe6-411d-412e-aaab-1a2414e544ec
asm|22808594	52	1.82	ACC	f72bfbe6-411d-412e-aaab-1a2414e544ec
asm|33043058	230	1.722	ACC	3e28c232-4f00-446e-8e2c-13b7ce533442
asm|23038019	50	1.658	ACC	ba350477-3c49-4258-8409-f39447687497
asm|33043058	216	1.615	ACC	48dd74fe-11ff-4514-87b3-1569e9606c73
asm|33043074:asm|13142496	494	1.576	ACC	3e28c232-4f00-446e-8e2c-13b7ce533442
asm|33043058	182	1.572	ACC	223e2af0-95a2-49f2-84a2-13379cf72ea9
asm|33043074:asm|13142496	324	1.477	ACC	67a0828e-86c3-4c46-b05c-104000425669
asm|33043074:asm|13142496	490	1.474	ACC	a70e4d3e-993e-4ab7-95b9-1c52f452ef63
asm|23038019	13	1.455	ACC	53390804-e59b-4e73-aee4-89daa7cde164
asm|33043058	206	1.429	ACC	49e3ffbc-f75f-4f3d-99de-12c29ef69154
asm|33042367	98	1.406	ACC	881f6b71-7088-42c8-bfec-c86943715b56
asm|33043058	179	1.368	ACC	64934de4-399f-4fbc-b283-979ab40addbc
asm|33043074:asm|13142496	378	1.32	ACC	d979c964-68e1-4ea4-a473-69b69cba8e5c
asm|33043058	128	1.263	ACC	db5bc4cb-f0bc-4c26-bd11-1bf918466263
asm|33043074:asm|13142496	340	1.224	ACC	cdb932bf-d02c-4c3c-9e71-22eb12623977
asm|33042448	66	1.032	ACC	f72bfbe6-411d-412e-aaab-1a2414e544ec
asm|33038046	238	1.029	ACC	37e88158-0743-45b8-87cf-1d7fe878527f
asm|33043074:asm|13142496	340	1.005	ACC	a499a77e-4584-4cab-a7d9-3d0b42ed4dd8
asm|33043074:asm|13142496	286	0.995	ACC	3367029a-3e6f-49ef-8ff5-421aa0c71b4b
asm|33042367	76	0.972	ACC	744e863c-e24e-4eee-b0ee-ee24f2ef7401
asm|33042367	88	0.905	ACC	207683b6-6a60-44ef-8eb2-d26ed9a7de76
asm|33038376	68	0.888	ACC	1fe73f5c-591d-4c55-ae0e-a67afb64f872
asm|33042367	72	0.88	ACC	a499a77e-4584-4cab-a7d9-3d0b42ed4dd8
asm|33042290	100	0.875	ACC	744e863c-e24e-4eee-b0ee-ee24f2ef7401
asm|33042367	44	0.83	ACC	67a0828e-86c3-4c46-b05c-104000425669
asm|33042367	62	0.794	ACC	bdacf802-7670-445e-a1bc-1833c833940e
asm|33042653	90	0.76	ACC	39336e11-24de-43be-913a-c764310d1eee
asm|33043058	88	0.753	ACC	83b02107-0c7c-450d-84aa-9ed4e1d755c5
asm|33043074:asm|13142496	246	0.739	ACC	44c5a1b9-e7e0-41ae-85e2-d1f05915ce3c
asm|33043058	72	0.733	ACC	d5597a19-f3ff-431b-85ba-d2f306fe2fab
asm|33043074:asm|13142496	236	0.73	ACC	744e863c-e24e-4eee-b0ee-ee24f2ef7401
asm|33042109	35	0.728	ACC	6991a561-ff49-4546-9bc7-74cca88916ae
asm|33043074:asm|13142496	292	0.726	ACC	207683b6-6a60-44ef-8eb2-d26ed9a7de76
asm|33043074:asm|13142496	212	0.69	ACC	64934de4-399f-4fbc-b283-979ab40addbc
asm|33043058	98	0.679	ACC	3fd3dae2-aeeb-4d42-abcd-7ff49079e909
asm|33043074:asm|13142496	114	0.679	ACC	e85fc5ec-7838-46c3-8767-a69f765b066d
asm|33043058	88	0.67	ACC	180a84c1-99c0-4014-b42e-8e01f88980aa
asm|33042367	44	0.663	ACC	83b02107-0c7c-450d-84aa-9ed4e1d755c5
asm|33038424	68	0.661	ACC	1fe73f5c-591d-4c55-ae0e-a67afb64f872
asm|33042367	32	0.648	ACC	70b87c96-d585-4260-aa9a-7a5ee37d1b10
asm|33038424	66	0.644	ACC	39336e11-24de-43be-913a-c764310d1eee
asm|33042059	30	0.621	ACC	cbe8e9e4-f555-47ce-9905-d9f95637c18a
asm|23038019	6	0.611	ACC	6bce4f20-babf-4cbd-a962-6b977986e19d
asm|33043058	74	0.606	ACC	d979c964-68e1-4ea4-a473-69b69cba8e5c
asm|33042367	56	0.567	ACC	ba350477-3c49-4258-8409-f39447687497
asm|33042196	44	0.559	ACC	60c8c1da-fea6-41f7-ba5b-33afba1ef301
asm|33043074:asm|13142496	134	0.559	ACC	7d3369ab-b556-45c5-aaaf-e7cd9ac0d454
asm|33043074:asm|13142496	170	0.556	ACC	60c8c1da-fea6-41f7-ba5b-33afba1ef301
asm|33038046	154	0.551	ACC	68b2e310-e0a0-4867-b9cf-69b43cbdabce
asm|33043074:asm|13142496	209	0.55	ACC	ca5f547a-8ec9-4436-9878-1f1cab2fa329
asm|33042367	44	0.547	ACC	44c5a1b9-e7e0-41ae-85e2-d1f05915ce3c
asm|33043058	88	0.543	ACC	ca5f547a-8ec9-4436-9878-1f1cab2fa329
asm|33042367	44	0.518	ACC	cc3d79b1-66a4-4f17-bdb1-c91ffab17037
asm|33043074:asm|13142496	158	0.512	ACC	180a84c1-99c0-4014-b42e-8e01f88980aa
asm|33035117	16	0.497	ACC	bb6e0e73-ff48-4627-bce6-f672c06b7de4
asm|33043074:asm|13142496	130	0.495	ACC	c51255ac-840d-44c2-87ae-ed91cc635e85
asm|23038019	8	0.494	ACC	67a0828e-86c3-4c46-b05c-104000425669
asm|33042367	42	0.482	ACC	62428588-d744-40ee-9318-f09c64e95898
asm|33043074:asm|13142496	146	0.482	ACC	20938e21-2846-4553-98eb-6b005b6600c3
asm|33043058	68	0.48	ACC	a70e4d3e-993e-4ab7-95b9-1c52f452ef63
asm|33041557:asm|1482020:asm|12048489	52	0.478	ACC	f72bfbe6-411d-412e-aaab-1a2414e544ec
asm|33038549	18	0.474	ACC	180a84c1-99c0-4014-b42e-8e01f88980aa
asm|33043018	92	0.47	ACC	bdacf802-7670-445e-a1bc-1833c833940e
asm|33041320	14	0.467	ACC	e1434398-dde0-4855-adc1-24c2956d817a
asm|33042967	333	0.458	ACC	1fe73f5c-591d-4c55-ae0e-a67afb64f872
asm|33038046	108	0.448	ACC	1fe73f5c-591d-4c55-ae0e-a67afb64f872
asm|33043074:asm|13142496	180	0.44	ACC	ba350477-3c49-4258-8409-f39447687497
asm|27227577	16	0.439	ACC	180a84c1-99c0-4014-b42e-8e01f88980aa
asm|33043058	52	0.433	ACC	eeda9161-2cf5-4ae2-b8ca-99bd13c053e4
asm|33042395	58	0.429	ACC	8ab4c4ac-e348-4fa7-b15b-1b640d771fae
asm|33042367	34	0.423	ACC	a70e4d3e-993e-4ab7-95b9-1c52f452ef63
asm|598207	12	0.422	ACC	1fe73f5c-591d-4c55-ae0e-a67afb64f872
asm|33038191	18	0.416	ACC	f72bfbe6-411d-412e-aaab-1a2414e544ec
asm|33033970	16	0.409	ACC	8ab4c4ac-e348-4fa7-b15b-1b640d771fae
asm|1430194	8	0.402	ACC	db5bc4cb-f0bc-4c26-bd11-1bf918466263
asm|33035303	12	0.402	ACC	ebc120e7-d75d-425a-b9af-aa0e76520642
asm|33043074:asm|13142496	134	0.394	ACC	379e288c-fa30-460c-bb57-d3b6f09b1483
asm|33042059	30	0.392	ACC	1fe73f5c-591d-4c55-ae0e-a67afb64f872
asm|33042367	32	0.39	ACC	3fd3dae2-aeeb-4d42-abcd-7ff49079e909
asm|33035303	12	0.389	ACC	f72bfbe6-411d-412e-aaab-1a2414e544ec
asm|33040412	14	0.385	ACC	1fe73f5c-591d-4c55-ae0e-a67afb64f872
asm|33043018	74	0.378	ACC	744e863c-e24e-4eee-b0ee-ee24f2ef7401
asm|33042705	28	0.375	ACC	bb6e0e73-ff48-4627-bce6-f672c06b7de4
asm|31279891	6	0.373	ACC	c51255ac-840d-44c2-87ae-ed91cc635e85
asm|33043074:asm|13142496	116	0.369	ACC	48dd74fe-11ff-4514-87b3-1569e9606c73
asm|1430194	8	0.367	ACC	f72bfbe6-411d-412e-aaab-1a2414e544ec
asm|23038019	6	0.367	ACC	d5a1b1c5-f790-4733-a8f5-09372d695688
asm|33040665	14	0.367	ACC	c18bba08-b10a-4237-96a6-5f89efa59826
asm|33041839	72	0.365	ACC	7fae0485-2028-47e3-a3e1-248257fcc02e
asm|11822555	4	0.362	ACC	68206c96-7d72-43e9-92c8-75f6b5a3f14c
asm|33042196	14	0.359	ACC	8448744c-2c5f-4a95-b517-5652f6bacc1a
asm|33043074:asm|13142496	116	0.359	ACC	bdacf802-7670-445e-a1bc-1833c833940e
asm|31279891	4	0.356	ACC	20f7acf8-7813-4ec8-af92-19f92d875a58
asm|33038046	54	0.355	ACC	cbe8e9e4-f555-47ce-9905-d9f95637c18a
asm|16867611	6	0.351	ACC	c2e40ad2-0d7f-4e25-a93a-f9dba30bc838
asm|31087044	6	0.348	ACC	c51255ac-840d-44c2-87ae-ed91cc635e85
asm|33042297	104	0.344	ACC	39336e11-24de-43be-913a-c764310d1eee
asm|33043074:asm|13142496	82	0.344	ACC	db5bc4cb-f0bc-4c26-bd11-1bf918466263
asm|27070744	28	0.343	ACC	1fe73f5c-591d-4c55-ae0e-a67afb64f872
asm|33042367	16	0.343	ACC	b6c575a4-ebbc-413d-955d-bb3c46ec50c2
asm|33042653	38	0.343	ACC	60c8c1da-fea6-41f7-ba5b-33afba1ef301
asm|33043074:asm|13142496	98	0.34	ACC	881f6b71-7088-42c8-bfec-c86943715b56
asm|2177215	10	0.327	ACC	7fae0485-2028-47e3-a3e1-248257fcc02e
asm|26434344	8	0.325	ACC	b5a3bdce-d4ad-43a6-8fbc-1e9d31dc2564
asm|8616809	8	0.321	ACC	67a0828e-86c3-4c46-b05c-104000425669
asm|25193333	8	0.32	ACC	b5a3bdce-d4ad-43a6-8fbc-1e9d31dc2564
asm|22808594	10	0.318	ACC	d979c964-68e1-4ea4-a473-69b69cba8e5c
asm|33043018	50	0.315	ACC	c51255ac-840d-44c2-87ae-ed91cc635e85
asm|8964721	6	0.314	ACC	e1434398-dde0-4855-adc1-24c2956d817a
asm|33043074:asm|13142496	100	0.311	ACC	908285b8-1e2e-4aed-86df-2aaeb1bcefea
asm|2506536	6	0.31	ACC	c2e40ad2-0d7f-4e25-a93a-f9dba30bc838
asm|8391766	22	0.31	ACC	1fe73f5c-591d-4c55-ae0e-a67afb64f872
asm|33033685	4	0.307	ACC	53390804-e59b-4e73-aee4-89daa7cde164
asm|33043074:asm|13142496	92	0.301	ACC	0ffc0b01-bc1c-4277-8fc4-865590dcc461
asm|22808594	12	0.3	ACC	bf4dc301-6b99-46c3-bdc4-d85905688e05
asm|33038046	70	0.297	ACC	908285b8-1e2e-4aed-86df-2aaeb1bcefea
asm|33040454	21	0.297	ACC	1fe73f5c-591d-4c55-ae0e-a67afb64f872
asm|33035970	8	0.294	ACC	b5a3bdce-d4ad-43a6-8fbc-1e9d31dc2564
asm|33043058	26	0.294	ACC	cbe8e9e4-f555-47ce-9905-d9f95637c18a
asm|33039791	26	0.292	ACC	512b54a3-49c4-4dbd-b853-290500c00e81
asm|20311380	6	0.288	ACC	53390804-e59b-4e73-aee4-89daa7cde164
asm|33043018	56	0.287	ACC	908285b8-1e2e-4aed-86df-2aaeb1bcefea
asm|33042335	14	0.284	ACC	c70685d2-1d32-44f9-9ce6-e44b229e0bb0
asm|33043058	34	0.284	ACC	c70685d2-1d32-44f9-9ce6-e44b229e0bb0
asm|22808594	10	0.282	ACC	744e863c-e24e-4eee-b0ee-ee24f2ef7401
asm|33043122	104	0.282	ACC	73fee5d0-d326-484c-95c6-c40c987c6917
asm|23889743	8	0.28	ACC	efd8ce67-122c-4502-8713-2f4dd768c33d
asm|33042290	14	0.279	ACC	efd6520f-20a3-416b-87ce-6a1da0da448d
asm|13243823	4	0.275	ACC	70b87c96-d585-4260-aa9a-7a5ee37d1b10
asm|33039992	10	0.272	ACC	1fe73f5c-591d-4c55-ae0e-a67afb64f872
asm|28953743	10	0.27	ACC	ca5f547a-8ec9-4436-9878-1f1cab2fa329
asm|33042059	24	0.27	ACC	68b2e310-e0a0-4867-b9cf-69b43cbdabce
asm|33043074:asm|13142496	98	0.269	ACC	bf4dc301-6b99-46c3-bdc4-d85905688e05
asm|33042367	12	0.266	ACC	8ab4c4ac-e348-4fa7-b15b-1b640d771fae
asm|33043299	34	0.264	ACC	744e863c-e24e-4eee-b0ee-ee24f2ef7401
asm|2177215	6	0.261	ACC	c2e40ad2-0d7f-4e25-a93a-f9dba30bc838
asm|33033766	10	0.261	ACC	b5a3bdce-d4ad-43a6-8fbc-1e9d31dc2564
asm|33035303	6	0.261	ACC	c2e40ad2-0d7f-4e25-a93a-f9dba30bc838
asm|33042290	30	0.259	ACC	39336e11-24de-43be-913a-c764310d1eee
asm|31279891	6	0.258	ACC	ca5f547a-8ec9-4436-9878-1f1cab2fa329
asm|33038046	72	0.258	ACC	ca5f547a-8ec9-4436-9878-1f1cab2fa329
asm|33040532	6	0.258	ACC	f72bfbe6-411d-412e-aaab-1a2414e544ec
asm|33043074:asm|13142496	60	0.257	ACC	63f6ab7c-2ef7-42a3-afda-0289383a6976
asm|13243823	6	0.256	ACC	1fe73f5c-591d-4c55-ae0e-a67afb64f872
asm|33038007	20	0.255	ACC	efd8ce67-122c-4502-8713-2f4dd768c33d
asm|33032866	6	0.254	ACC	db5bc4cb-f0bc-4c26-bd11-1bf918466263
asm|33038046	38	0.254	ACC	70b87c96-d585-4260-aa9a-7a5ee37d1b10
asm|33041605	6	0.254	ACC	e1434398-dde0-4855-adc1-24c2956d817a
asm|33040459	8	0.252	ACC	1fe73f5c-591d-4c55-ae0e-a67afb64f872
asm|33042705	20	0.252	ACC	69d7a879-cf23-44d0-8a44-050b7a3f4b03
asm|16867611	8	0.251	ACC	73fee5d0-d326-484c-95c6-c40c987c6917
asm|32241164	4	0.251	ACC	c2e40ad2-0d7f-4e25-a93a-f9dba30bc838
asm|33042308	22	0.25	ACC	37e88158-0743-45b8-87cf-1d7fe878527f
asm|33043074:asm|13142496	102	0.25	ACC	a818d2cc-4d45-40df-bfcb-9fa08ebf8490
asm|33035970	6	0.249	ACC	f72bfbe6-411d-412e-aaab-1a2414e544ec
asm|33038022	10	0.248	ACC	223e2af0-95a2-49f2-84a2-13379cf72ea9
asm|32241164	4	0.247	ACC	8e63ada3-97ca-46ab-984d-6a71a4e4e440
asm|32241164	6	0.246	ACC	69d7a879-cf23-44d0-8a44-050b7a3f4b03
asm|33032228	6	0.246	ACC	68b2e310-e0a0-4867-b9cf-69b43cbdabce
asm|26026995	4	0.245	ACC	8ab4c4ac-e348-4fa7-b15b-1b640d771fae
asm|33040186	38	0.244	ACC	a499a77e-4584-4cab-a7d9-3d0b42ed4dd8
asm|30990084	18	0.243	ACC	180a84c1-99c0-4014-b42e-8e01f88980aa
asm|25193333	6	0.242	ACC	8067d29d-a249-42b9-bd9e-de47513a4230
asm|33042367	18	0.242	ACC	64934de4-399f-4fbc-b283-979ab40addbc
asm|33042059	14	0.241	ACC	e1434398-dde0-4855-adc1-24c2956d817a
asm|33042367	18	0.237	ACC	3e28c232-4f00-446e-8e2c-13b7ce533442
asm|33041511:asm|33042428	58	0.235	ACC	cc3d79b1-66a4-4f17-bdb1-c91ffab17037
asm|33043074:asm|13142496	54	0.234	ACC	d5597a19-f3ff-431b-85ba-d2f306fe2fab
asm|31279891	4	0.233	ACC	c70685d2-1d32-44f9-9ce6-e44b229e0bb0
asm|33038046	48	0.233	ACC	c70685d2-1d32-44f9-9ce6-e44b229e0bb0
asm|33043099	26	0.233	ACC	5c9ae88c-353f-450b-80e6-8d36d7bc8be3
asm|33042233	12	0.232	ACC	a70e4d3e-993e-4ab7-95b9-1c52f452ef63
asm|33043074:asm|13142496	56	0.232	ACC	5c9ae88c-353f-450b-80e6-8d36d7bc8be3
asm|33041265	6	0.231	ACC	5c9ae88c-353f-450b-80e6-8d36d7bc8be3
asm|33042741	18	0.231	ACC	70b87c96-d585-4260-aa9a-7a5ee37d1b10
asm|25256963	8	0.23	ACC	744e863c-e24e-4eee-b0ee-ee24f2ef7401
asm|31115393	10	0.229	ACC	64934de4-399f-4fbc-b283-979ab40addbc
asm|33041839	42	0.229	ACC	5c9ae88c-353f-450b-80e6-8d36d7bc8be3
asm|33043074:asm|13142496	72	0.228	ACC	37e88158-0743-45b8-87cf-1d7fe878527f
asm|33043074:asm|13142496	64	0.227	ACC	bb6e0e73-ff48-4627-bce6-f672c06b7de4
asm|33038549	8	0.226	ACC	3367029a-3e6f-49ef-8ff5-421aa0c71b4b
asm|33043074:asm|13142496	62	0.226	ACC	83b02107-0c7c-450d-84aa-9ed4e1d755c5
asm|33042367	10	0.225	ACC	20f7acf8-7813-4ec8-af92-19f92d875a58
asm|13620205	6	0.224	ACC	881f6b71-7088-42c8-bfec-c86943715b56
asm|32516722	6	0.223	ACC	db5bc4cb-f0bc-4c26-bd11-1bf918466263
asm|33041176:asm|33039732	30	0.223	ACC	1fe73f5c-591d-4c55-ae0e-a67afb64f872
asm|28750976	4	0.222	ACC	6991a561-ff49-4546-9bc7-74cca88916ae
asm|33032366	4	0.222	ACC	b5a3bdce-d4ad-43a6-8fbc-1e9d31dc2564
asm|33035505	5	0.222	ACC	64934de4-399f-4fbc-b283-979ab40addbc
asm|33043018	42	0.22	ACC	37e88158-0743-45b8-87cf-1d7fe878527f
asm|33043074:asm|13142496	80	0.22	ACC	421bbd6b-fb2a-4a6d-a298-057c1b65f041
asm|33042395	36	0.218	ACC	efd8ce67-122c-4502-8713-2f4dd768c33d
asm|33042566	20	0.218	ACC	f72bfbe6-411d-412e-aaab-1a2414e544ec
asm|27981963	10	0.217	ACC	73fee5d0-d326-484c-95c6-c40c987c6917
asm|31087044	4	0.217	ACC	c70685d2-1d32-44f9-9ce6-e44b229e0bb0
asm|33042290	26	0.217	ACC	3fd3dae2-aeeb-4d42-abcd-7ff49079e909
asm|29157831	6	0.216	ACC	20938e21-2846-4553-98eb-6b005b6600c3
asm|33041839	32	0.216	ACC	c2e40ad2-0d7f-4e25-a93a-f9dba30bc838
asm|33042290	14	0.216	ACC	20f7acf8-7813-4ec8-af92-19f92d875a58
asm|27039205	4	0.215	ACC	8e63ada3-97ca-46ab-984d-6a71a4e4e440
asm|23889743	8	0.214	ACC	69d7a879-cf23-44d0-8a44-050b7a3f4b03
asm|33042059	16	0.213	ACC	908285b8-1e2e-4aed-86df-2aaeb1bcefea
asm|33042508	22	0.213	ACC	69d7a879-cf23-44d0-8a44-050b7a3f4b03
asm|33043058	17	0.213	ACC	8ab4c4ac-e348-4fa7-b15b-1b640d771fae
asm|17324840	6	0.212	ACC	37e88158-0743-45b8-87cf-1d7fe878527f
asm|32014220	4	0.212	ACC	bb6e0e73-ff48-4627-bce6-f672c06b7de4
asm|2177215	6	0.211	ACC	5c9ae88c-353f-450b-80e6-8d36d7bc8be3
asm|33043074:asm|13142496	32	0.211	ACC	8448744c-2c5f-4a95-b517-5652f6bacc1a
asm|33042204	22	0.21	ACC	c2e40ad2-0d7f-4e25-a93a-f9dba30bc838
asm|33038046	52	0.209	ACC	a499a77e-4584-4cab-a7d9-3d0b42ed4dd8
asm|33038046	56	0.209	ACC	bf4dc301-6b99-46c3-bdc4-d85905688e05
asm|33032331	16	0.208	ACC	70b87c96-d585-4260-aa9a-7a5ee37d1b10
asm|11203864	6	0.207	ACC	59eb3b91-d706-45de-9bbe-92b32629c58c
asm|24917278	6	0.206	ACC	8067d29d-a249-42b9-bd9e-de47513a4230
asm|33042367	12	0.206	ACC	5c9ae88c-353f-450b-80e6-8d36d7bc8be3
asm|33042367	18	0.204	ACC	bf4dc301-6b99-46c3-bdc4-d85905688e05
asm|33043074:asm|13142496	78	0.204	ACC	68b2e310-e0a0-4867-b9cf-69b43cbdabce
asm|8964721	6	0.204	ACC	68b2e310-e0a0-4867-b9cf-69b43cbdabce
asm|7242384	4	0.202	ACC	d979c964-68e1-4ea4-a473-69b69cba8e5c
asm|33034292	6	0.201	ACC	f72bfbe6-411d-412e-aaab-1a2414e544ec
asm|33035469	14	0.201	ACC	f72bfbe6-411d-412e-aaab-1a2414e544ec
asm|33033105	4	0.2	ACC	83b02107-0c7c-450d-84aa-9ed4e1d755c5
asm|33041839	36	0.199	ACC	db5bc4cb-f0bc-4c26-bd11-1bf918466263
asm|4760052	6	0.199	ACC	1fe73f5c-591d-4c55-ae0e-a67afb64f872
asm|33042044	70	0.197	ACC	b5a3bdce-d4ad-43a6-8fbc-1e9d31dc2564
asm|31115393	8	0.196	ACC	d979c964-68e1-4ea4-a473-69b69cba8e5c
asm|33038112	30	0.196	ACC	744e863c-e24e-4eee-b0ee-ee24f2ef7401
asm|33039491	14	0.196	ACC	379e288c-fa30-460c-bb57-d3b6f09b1483
asm|33042741	18	0.196	ACC	5c9ae88c-353f-450b-80e6-8d36d7bc8be3
asm|9450066	4	0.196	ACC	26861b93-29de-42df-80d6-23260d450391
asm|13243823	4	0.195	ACC	3367029a-3e6f-49ef-8ff5-421aa0c71b4b
asm|4427469	4	0.194	ACC	b5a3bdce-d4ad-43a6-8fbc-1e9d31dc2564
asm|7019063	4	0.194	ACC	ebc120e7-d75d-425a-b9af-aa0e76520642
asm|28938137	6	0.193	ACC	d979c964-68e1-4ea4-a473-69b69cba8e5c
asm|16059015	6	0.192	ACC	64934de4-399f-4fbc-b283-979ab40addbc
asm|33041511:asm|33042428	18	0.192	ACC	6bce4f20-babf-4cbd-a962-6b977986e19d
asm|13620205	6	0.191	ACC	3fd3dae2-aeeb-4d42-abcd-7ff49079e909
asm|33033345	28	0.19	ACC	180a84c1-99c0-4014-b42e-8e01f88980aa
asm|33043018	44	0.19	ACC	68b2e310-e0a0-4867-b9cf-69b43cbdabce
asm|33043058	18	0.19	ACC	d5a1b1c5-f790-4733-a8f5-09372d695688
asm|23038019	4	0.189	ACC	d979c964-68e1-4ea4-a473-69b69cba8e5c
asm|33033150	4	0.189	ACC	0ffc0b01-bc1c-4277-8fc4-865590dcc461
asm|33043058	16	0.189	ACC	8e63ada3-97ca-46ab-984d-6a71a4e4e440
asm|31087044	4	0.188	ACC	744e863c-e24e-4eee-b0ee-ee24f2ef7401
asm|32241164	4	0.188	ACC	7fae0485-2028-47e3-a3e1-248257fcc02e
asm|33038046	46	0.188	ACC	a70e4d3e-993e-4ab7-95b9-1c52f452ef63
asm|33041984	20	0.188	ACC	f72bfbe6-411d-412e-aaab-1a2414e544ec
asm|31966499	4	0.187	ACC	d979c964-68e1-4ea4-a473-69b69cba8e5c
asm|33038054	6	0.187	ACC	8e63ada3-97ca-46ab-984d-6a71a4e4e440
asm|33043299	24	0.187	ACC	908285b8-1e2e-4aed-86df-2aaeb1bcefea
asm|33042508	12	0.186	ACC	8ab4c4ac-e348-4fa7-b15b-1b640d771fae
asm|33043058	32	0.186	ACC	207683b6-6a60-44ef-8eb2-d26ed9a7de76
asm|33043074:asm|13142496	38	0.186	ACC	70b87c96-d585-4260-aa9a-7a5ee37d1b10
asm|7765357	4	0.186	ACC	26861b93-29de-42df-80d6-23260d450391
asm|7242384	4	0.185	ACC	3e28c232-4f00-446e-8e2c-13b7ce533442
asm|26283130	10	0.184	ACC	bdacf802-7670-445e-a1bc-1833c833940e
asm|33038046	26	0.182	ACC	c2e40ad2-0d7f-4e25-a93a-f9dba30bc838
asm|33042290	18	0.181	ACC	c70685d2-1d32-44f9-9ce6-e44b229e0bb0
asm|8616809	6	0.181	ACC	8067d29d-a249-42b9-bd9e-de47513a4230
asm|22505441	4	0.18	ACC	37e88158-0743-45b8-87cf-1d7fe878527f
asm|25793198	4	0.179	ACC	b5a3bdce-d4ad-43a6-8fbc-1e9d31dc2564
asm|29398921	4	0.179	ACC	70b87c96-d585-4260-aa9a-7a5ee37d1b10
asm|10443279:asm|12032223	10	0.178	ACC	d979c964-68e1-4ea4-a473-69b69cba8e5c
asm|13620205	6	0.178	ACC	421bbd6b-fb2a-4a6d-a298-057c1b65f041
asm|16867611	4	0.176	ACC	7fae0485-2028-47e3-a3e1-248257fcc02e
asm|2177215	4	0.175	ACC	b6c575a4-ebbc-413d-955d-bb3c46ec50c2
asm|23906733	4	0.175	ACC	d5a1b1c5-f790-4733-a8f5-09372d695688
asm|33034476	4	0.175	ACC	b5a3bdce-d4ad-43a6-8fbc-1e9d31dc2564
asm|33039008	7	0.175	ACC	c92f7cf7-f63b-4f04-a391-193f65a6f8a7
asm|1430194	4	0.174	ACC	83b02107-0c7c-450d-84aa-9ed4e1d755c5
asm|33041474	10	0.174	ACC	b5a3bdce-d4ad-43a6-8fbc-1e9d31dc2564
asm|5358551	4	0.174	ACC	cfa39c30-f619-4cf8-8460-31d5e5a3b3ba
asm|5421153	4	0.174	ACC	223e2af0-95a2-49f2-84a2-13379cf72ea9
asm|33035473	6	0.173	ACC	180a84c1-99c0-4014-b42e-8e01f88980aa
asm|22505441	4	0.172	ACC	1fe73f5c-591d-4c55-ae0e-a67afb64f872
asm|33034392	4	0.172	ACC	69d7a879-cf23-44d0-8a44-050b7a3f4b03
asm|33042279	10	0.172	ACC	e85fc5ec-7838-46c3-8767-a69f765b066d
asm|33042367	10	0.172	ACC	7d3369ab-b556-45c5-aaaf-e7cd9ac0d454
asm|33042367	8	0.172	ACC	c18bba08-b10a-4237-96a6-5f89efa59826
asm|33043299	18	0.172	ACC	c51255ac-840d-44c2-87ae-ed91cc635e85
asm|26984229	10	0.171	ACC	f72bfbe6-411d-412e-aaab-1a2414e544ec
asm|31279891	4	0.171	ACC	68b2e310-e0a0-4867-b9cf-69b43cbdabce
asm|33042204	24	0.171	ACC	7fae0485-2028-47e3-a3e1-248257fcc02e
asm|9817282	6	0.171	ACC	a818d2cc-4d45-40df-bfcb-9fa08ebf8490
asm|31279891	3	0.17	ACC	3367029a-3e6f-49ef-8ff5-421aa0c71b4b
asm|33041757	4	0.17	ACC	e85fc5ec-7838-46c3-8767-a69f765b066d
asm|10938051	4	0.168	ACC	cbe8e9e4-f555-47ce-9905-d9f95637c18a
asm|32241164	4	0.168	ACC	8067d29d-a249-42b9-bd9e-de47513a4230
asm|33038424	8	0.168	ACC	8448744c-2c5f-4a95-b517-5652f6bacc1a
asm|11203864	4	0.167	ACC	bdacf802-7670-445e-a1bc-1833c833940e
asm|25193333	4	0.167	ACC	bb6e0e73-ff48-4627-bce6-f672c06b7de4
asm|19716488	8	0.166	ACC	a499a77e-4584-4cab-a7d9-3d0b42ed4dd8
asm|2177215	4	0.166	ACC	70b87c96-d585-4260-aa9a-7a5ee37d1b10
asm|33038046	12	0.165	ACC	68206c96-7d72-43e9-92c8-75f6b5a3f14c
asm|33042508	20	0.165	ACC	cc3d79b1-66a4-4f17-bdb1-c91ffab17037
asm|33042681	10	0.165	ACC	b5a3bdce-d4ad-43a6-8fbc-1e9d31dc2564
asm|33042875	12	0.165	ACC	eeda9161-2cf5-4ae2-b8ca-99bd13c053e4
asm|9817282	4	0.165	ACC	bb6e0e73-ff48-4627-bce6-f672c06b7de4
asm|33033945	10	0.164	ACC	f0461f9a-e85e-42c6-8f4b-e5974a0e78f8
asm|7152561	6	0.164	ACC	cbe8e9e4-f555-47ce-9905-d9f95637c18a
asm|33042290	22	0.163	ACC	68b2e310-e0a0-4867-b9cf-69b43cbdabce
asm|33042367	6	0.163	ACC	61d60013-6ffd-4c08-b03f-a8820db32397
asm|33043058	22	0.163	ACC	37e88158-0743-45b8-87cf-1d7fe878527f
asm|1430194	4	0.162	ACC	b5a3bdce-d4ad-43a6-8fbc-1e9d31dc2564
asm|24890351	4	0.162	ACC	37e88158-0743-45b8-87cf-1d7fe878527f
asm|27938464	4	0.162	ACC	a499a77e-4584-4cab-a7d9-3d0b42ed4dd8
asm|33033945	6	0.162	ACC	67a0828e-86c3-4c46-b05c-104000425669
asm|33034292	6	0.162	ACC	744e863c-e24e-4eee-b0ee-ee24f2ef7401
asm|3647664	6	0.162	ACC	744e863c-e24e-4eee-b0ee-ee24f2ef7401
asm|16109350	4	0.161	ACC	c18bba08-b10a-4237-96a6-5f89efa59826
asm|33039534	8	0.161	ACC	cbe8e9e4-f555-47ce-9905-d9f95637c18a
asm|33042279	18	0.161	ACC	744e863c-e24e-4eee-b0ee-ee24f2ef7401
asm|33042290	18	0.161	ACC	37e88158-0743-45b8-87cf-1d7fe878527f
asm|33043058	20	0.161	ACC	2928fe95-b646-44a3-808a-36f0751c887b
asm|8964721	4	0.161	ACC	bdacf802-7670-445e-a1bc-1833c833940e
asm|23038019	4	0.16	ACC	a499a77e-4584-4cab-a7d9-3d0b42ed4dd8
asm|31087044	4	0.16	ACC	ca5f547a-8ec9-4436-9878-1f1cab2fa329
asm|33041311	4	0.16	ACC	8ab4c4ac-e348-4fa7-b15b-1b640d771fae
asm|33042229	16	0.16	ACC	7fae0485-2028-47e3-a3e1-248257fcc02e
asm|33033106	4	0.159	ACC	3367029a-3e6f-49ef-8ff5-421aa0c71b4b
asm|22808594	4	0.158	ACC	d5597a19-f3ff-431b-85ba-d2f306fe2fab
asm|33042279	22	0.158	ACC	207683b6-6a60-44ef-8eb2-d26ed9a7de76
asm|33042431	14	0.158	ACC	b5a3bdce-d4ad-43a6-8fbc-1e9d31dc2564
asm|33034520:asm|32455408	6	0.157	ACC	c2e40ad2-0d7f-4e25-a93a-f9dba30bc838
asm|33042367	10	0.157	ACC	c51255ac-840d-44c2-87ae-ed91cc635e85
asm|16197788	4	0.156	ACC	68b2e310-e0a0-4867-b9cf-69b43cbdabce
asm|33035117	6	0.156	ACC	36c36f8f-d15b-43be-a285-1f80fcfff555
asm|33038191	8	0.156	ACC	180a84c1-99c0-4014-b42e-8e01f88980aa
asm|20343234	4	0.155	ACC	36c36f8f-d15b-43be-a285-1f80fcfff555
asm|33041557:asm|1482020:asm|12048489	20	0.155	ACC	180a84c1-99c0-4014-b42e-8e01f88980aa
asm|33041906	8	0.155	ACC	69d7a879-cf23-44d0-8a44-050b7a3f4b03
asm|33042279	14	0.155	ACC	f72bfbe6-411d-412e-aaab-1a2414e544ec
asm|16880540	6	0.154	ACC	7d3369ab-b556-45c5-aaaf-e7cd9ac0d454
asm|33038882	20	0.154	ACC	db5bc4cb-f0bc-4c26-bd11-1bf918466263
asm|33041474	10	0.154	ACC	44c5a1b9-e7e0-41ae-85e2-d1f05915ce3c
asm|33043074:asm|13142496	32	0.154	ACC	cbe8e9e4-f555-47ce-9905-d9f95637c18a
asm|33040477	16	0.153	ACC	64934de4-399f-4fbc-b283-979ab40addbc
asm|8964721	4	0.153	ACC	a499a77e-4584-4cab-a7d9-3d0b42ed4dd8
asm|27938464	4	0.152	ACC	f0461f9a-e85e-42c6-8f4b-e5974a0e78f8
asm|29398921	4	0.152	ACC	5c9ae88c-353f-450b-80e6-8d36d7bc8be3
asm|33042059	12	0.152	ACC	3fd3dae2-aeeb-4d42-abcd-7ff49079e909
asm|33042059	12	0.152	ACC	49e3ffbc-f75f-4f3d-99de-12c29ef69154
asm|33042759:asm|32511719	16	0.152	ACC	68b2e310-e0a0-4867-b9cf-69b43cbdabce
asm|33043074:asm|13142496	50	0.152	ACC	39336e11-24de-43be-913a-c764310d1eee
asm|32237353	4	0.151	ACC	b6c575a4-ebbc-413d-955d-bb3c46ec50c2
asm|32241164	4	0.151	ACC	bdacf802-7670-445e-a1bc-1833c833940e
asm|33042290	14	0.151	ACC	c51255ac-840d-44c2-87ae-ed91cc635e85
asm|33042833:asm|28114748	12	0.151	ACC	5c9ae88c-353f-450b-80e6-8d36d7bc8be3
asm|33042759:asm|32511719	14	0.15	ACC	3fd3dae2-aeeb-4d42-abcd-7ff49079e909
asm|33043018	28	0.15	ACC	64934de4-399f-4fbc-b283-979ab40addbc
asm|18544472	3	0.149	ACC	8ab4c4ac-e348-4fa7-b15b-1b640d771fae
asm|33035117	6	0.149	ACC	cc3d79b1-66a4-4f17-bdb1-c91ffab17037
asm|33040408	14	0.149	ACC	421bbd6b-fb2a-4a6d-a298-057c1b65f041
asm|33042448	12	0.149	ACC	39336e11-24de-43be-913a-c764310d1eee
asm|30637638	4	0.148	ACC	cc3d79b1-66a4-4f17-bdb1-c91ffab17037
asm|33042290	12	0.147	ACC	d5597a19-f3ff-431b-85ba-d2f306fe2fab
asm|19716488	4	0.146	ACC	b6c575a4-ebbc-413d-955d-bb3c46ec50c2
asm|32658344	4	0.146	ACC	c2e40ad2-0d7f-4e25-a93a-f9dba30bc838
asm|33038022	6	0.146	ACC	cdb932bf-d02c-4c3c-9e71-22eb12623977
asm|33034793	4	0.145	ACC	8e63ada3-97ca-46ab-984d-6a71a4e4e440
asm|33043105:asm|33042991	44	0.145	ACC	26861b93-29de-42df-80d6-23260d450391
asm|12827533	4	0.144	ACC	d5597a19-f3ff-431b-85ba-d2f306fe2fab
asm|33042335	8	0.144	ACC	37e88158-0743-45b8-87cf-1d7fe878527f
asm|32241164	4	0.143	ACC	379e288c-fa30-460c-bb57-d3b6f09b1483
asm|33041511:asm|33042428	28	0.143	ACC	cdb932bf-d02c-4c3c-9e71-22eb12623977
asm|24804189	4	0.142	ACC	64934de4-399f-4fbc-b283-979ab40addbc
asm|33041736	14	0.142	ACC	8e63ada3-97ca-46ab-984d-6a71a4e4e440
asm|11256138:asm|33033483	4	0.141	ACC	8448744c-2c5f-4a95-b517-5652f6bacc1a
asm|19716488	6	0.141	ACC	69d7a879-cf23-44d0-8a44-050b7a3f4b03
asm|29398921	4	0.141	ACC	7fae0485-2028-47e3-a3e1-248257fcc02e
asm|29997124	4	0.141	ACC	49e3ffbc-f75f-4f3d-99de-12c29ef69154
asm|33041839	22	0.141	ACC	70b87c96-d585-4260-aa9a-7a5ee37d1b10
asm|22808594	4	0.14	ACC	7fae0485-2028-47e3-a3e1-248257fcc02e
asm|33038046	42	0.14	ACC	a818d2cc-4d45-40df-bfcb-9fa08ebf8490
asm|13099467	4	0.139	ACC	d979c964-68e1-4ea4-a473-69b69cba8e5c
asm|19716488	6	0.139	ACC	20938e21-2846-4553-98eb-6b005b6600c3
asm|26766682	6	0.138	ACC	db5bc4cb-f0bc-4c26-bd11-1bf918466263
asm|33035117	4	0.138	ACC	ebc120e7-d75d-425a-b9af-aa0e76520642
asm|33035970	4	0.138	ACC	3e28c232-4f00-446e-8e2c-13b7ce533442
asm|33042059	6	0.138	ACC	8ab4c4ac-e348-4fa7-b15b-1b640d771fae
asm|20343234	4	0.137	ACC	ca5f547a-8ec9-4436-9878-1f1cab2fa329
asm|28938137	6	0.137	ACC	207683b6-6a60-44ef-8eb2-d26ed9a7de76
asm|33041839	38	0.137	ACC	73fee5d0-d326-484c-95c6-c40c987c6917
asm|33042367	12	0.137	ACC	f0461f9a-e85e-42c6-8f4b-e5974a0e78f8
asm|33043058	14	0.137	ACC	7d3369ab-b556-45c5-aaaf-e7cd9ac0d454
asm|33043236:asm|33041302	68	0.137	ACC	3e28c232-4f00-446e-8e2c-13b7ce533442
asm|33033945	6	0.136	ACC	f72bfbe6-411d-412e-aaab-1a2414e544ec
asm|33038046	34	0.136	ACC	3fd3dae2-aeeb-4d42-abcd-7ff49079e909
asm|33038046	26	0.136	ACC	f72bfbe6-411d-412e-aaab-1a2414e544ec
asm|33043074:asm|13142496	30	0.136	ACC	67affce9-7c50-46c9-9f1c-f80c1dd9c888
asm|10019519	4	0.135	ACC	c92f7cf7-f63b-4f04-a391-193f65a6f8a7
asm|10170848	8	0.135	ACC	744e863c-e24e-4eee-b0ee-ee24f2ef7401
asm|30990084	10	0.135	ACC	64934de4-399f-4fbc-b283-979ab40addbc
asm|33033970	10	0.135	ACC	cc3d79b1-66a4-4f17-bdb1-c91ffab17037
asm|33038424	6	0.135	ACC	efd6520f-20a3-416b-87ce-6a1da0da448d
asm|33040190	6	0.135	ACC	c70685d2-1d32-44f9-9ce6-e44b229e0bb0
asm|33040488	6	0.135	ACC	d5597a19-f3ff-431b-85ba-d2f306fe2fab
asm|33042196	8	0.135	ACC	d5597a19-f3ff-431b-85ba-d2f306fe2fab
asm|33043021	10	0.135	ACC	881f6b71-7088-42c8-bfec-c86943715b56
asm|33043074:asm|13142496	38	0.135	ACC	c70685d2-1d32-44f9-9ce6-e44b229e0bb0
asm|22808594	6	0.134	ACC	a818d2cc-4d45-40df-bfcb-9fa08ebf8490
asm|26026995	4	0.134	ACC	379e288c-fa30-460c-bb57-d3b6f09b1483
asm|33035970	4	0.134	ACC	744e863c-e24e-4eee-b0ee-ee24f2ef7401
asm|33038046	14	0.134	ACC	efd6520f-20a3-416b-87ce-6a1da0da448d
asm|33042340	6	0.134	ACC	180a84c1-99c0-4014-b42e-8e01f88980aa
asm|15056110	4	0.133	ACC	a499a77e-4584-4cab-a7d9-3d0b42ed4dd8
asm|33038515	8	0.133	ACC	69d7a879-cf23-44d0-8a44-050b7a3f4b03
asm|33042653	16	0.133	ACC	44c5a1b9-e7e0-41ae-85e2-d1f05915ce3c
asm|33042655	28	0.133	ACC	223e2af0-95a2-49f2-84a2-13379cf72ea9
asm|33043021	8	0.133	ACC	63f6ab7c-2ef7-42a3-afda-0289383a6976
asm|33038259	10	0.132	ACC	c51255ac-840d-44c2-87ae-ed91cc635e85
asm|33042279	12	0.132	ACC	c51255ac-840d-44c2-87ae-ed91cc635e85
asm|6913361	4	0.132	ACC	39336e11-24de-43be-913a-c764310d1eee
asm|1118373	4	0.131	ACC	b5a3bdce-d4ad-43a6-8fbc-1e9d31dc2564
asm|33042059	10	0.131	ACC	39336e11-24de-43be-913a-c764310d1eee
asm|33042059	12	0.131	ACC	59eb3b91-d706-45de-9bbe-92b32629c58c
asm|33042279	14	0.131	ACC	180a84c1-99c0-4014-b42e-8e01f88980aa
asm|33042267	16	0.13	ACC	379e288c-fa30-460c-bb57-d3b6f09b1483
asm|33042726	18	0.13	ACC	744e863c-e24e-4eee-b0ee-ee24f2ef7401
asm|25193333	4	0.129	ACC	73fee5d0-d326-484c-95c6-c40c987c6917
asm|33035837	4	0.129	ACC	62428588-d744-40ee-9318-f09c64e95898
asm|33042059	10	0.129	ACC	a70e4d3e-993e-4ab7-95b9-1c52f452ef63
asm|33042229	12	0.129	ACC	5c9ae88c-353f-450b-80e6-8d36d7bc8be3
asm|33042778	4	0.129	ACC	67a0828e-86c3-4c46-b05c-104000425669
asm|9637018	4	0.129	ACC	b5a3bdce-d4ad-43a6-8fbc-1e9d31dc2564
asm|16059015	4	0.128	ACC	60c8c1da-fea6-41f7-ba5b-33afba1ef301
asm|33042196	12	0.128	ACC	bf4dc301-6b99-46c3-bdc4-d85905688e05
asm|33043074:asm|13142496	32	0.128	ACC	e1434398-dde0-4855-adc1-24c2956d817a
asm|33042367	6	0.127	ACC	c2e40ad2-0d7f-4e25-a93a-f9dba30bc838
asm|33042448	6	0.127	ACC	c18bba08-b10a-4237-96a6-5f89efa59826
asm|5711353	4	0.127	ACC	ebc120e7-d75d-425a-b9af-aa0e76520642
asm|33035505	3	0.126	ACC	744e863c-e24e-4eee-b0ee-ee24f2ef7401
asm|33037608	4	0.126	ACC	c70685d2-1d32-44f9-9ce6-e44b229e0bb0
asm|33038046	30	0.126	ACC	744e863c-e24e-4eee-b0ee-ee24f2ef7401
asm|33039022	6	0.126	ACC	421bbd6b-fb2a-4a6d-a298-057c1b65f041
asm|33042212	4	0.126	ACC	8ab4c4ac-e348-4fa7-b15b-1b640d771fae
asm|33042430	6	0.126	ACC	70b87c96-d585-4260-aa9a-7a5ee37d1b10
asm|1118373	4	0.125	ACC	64934de4-399f-4fbc-b283-979ab40addbc
asm|12681546	6	0.125	ACC	d979c964-68e1-4ea4-a473-69b69cba8e5c
asm|19716488	6	0.125	ACC	36c36f8f-d15b-43be-a285-1f80fcfff555
asm|2177060	12	0.125	ACC	db5bc4cb-f0bc-4c26-bd11-1bf918466263
asm|32516722	4	0.125	ACC	eeda9161-2cf5-4ae2-b8ca-99bd13c053e4
asm|33040186	16	0.125	ACC	cdb932bf-d02c-4c3c-9e71-22eb12623977
asm|33042038	12	0.125	ACC	b5a3bdce-d4ad-43a6-8fbc-1e9d31dc2564
asm|33042290	12	0.125	ACC	223e2af0-95a2-49f2-84a2-13379cf72ea9
asm|33042465	12	0.125	ACC	69d7a879-cf23-44d0-8a44-050b7a3f4b03
asm|33043299	14	0.125	ACC	c70685d2-1d32-44f9-9ce6-e44b229e0bb0
asm|19716488	6	0.124	ACC	3fd3dae2-aeeb-4d42-abcd-7ff49079e909
asm|33038007	8	0.124	ACC	8ab4c4ac-e348-4fa7-b15b-1b640d771fae
asm|33042833:asm|28114748	8	0.124	ACC	c2e40ad2-0d7f-4e25-a93a-f9dba30bc838
asm|33043299	16	0.124	ACC	bdacf802-7670-445e-a1bc-1833c833940e
asm|20209003	4	0.123	ACC	180a84c1-99c0-4014-b42e-8e01f88980aa
asm|27626328	4	0.123	ACC	f72bfbe6-411d-412e-aaab-1a2414e544ec
asm|33035303	4	0.123	ACC	83b02107-0c7c-450d-84aa-9ed4e1d755c5
asm|33038191	4	0.123	ACC	c2e40ad2-0d7f-4e25-a93a-f9dba30bc838
asm|33043058	8	0.123	ACC	61d60013-6ffd-4c08-b03f-a8820db32397
asm|11822555	4	0.122	ACC	b5a3bdce-d4ad-43a6-8fbc-1e9d31dc2564
asm|18627439	8	0.122	ACC	48dd74fe-11ff-4514-87b3-1569e9606c73
asm|33033945	6	0.122	ACC	8067d29d-a249-42b9-bd9e-de47513a4230
asm|33034166	4	0.122	ACC	bdacf802-7670-445e-a1bc-1833c833940e
asm|33041193	6	0.122	ACC	8e63ada3-97ca-46ab-984d-6a71a4e4e440
asm|33041265	4	0.122	ACC	20938e21-2846-4553-98eb-6b005b6600c3
asm|33041839	28	0.122	ACC	26861b93-29de-42df-80d6-23260d450391
asm|33042323	8	0.122	ACC	26861b93-29de-42df-80d6-23260d450391
asm|12827533	4	0.121	ACC	83b02107-0c7c-450d-84aa-9ed4e1d755c5
asm|32241164	4	0.121	ACC	207683b6-6a60-44ef-8eb2-d26ed9a7de76
asm|33042279	12	0.121	ACC	d979c964-68e1-4ea4-a473-69b69cba8e5c
asm|33042741	12	0.121	ACC	7fae0485-2028-47e3-a3e1-248257fcc02e
asm|7365771	4	0.121	ACC	a499a77e-4584-4cab-a7d9-3d0b42ed4dd8
asm|33038046	32	0.12	ACC	421bbd6b-fb2a-4a6d-a298-057c1b65f041
asm|33039333:asm|13555914	4	0.12	ACC	efd6520f-20a3-416b-87ce-6a1da0da448d
asm|33042508	14	0.12	ACC	36c36f8f-d15b-43be-a285-1f80fcfff555
asm|33042530	10	0.12	ACC	c18bba08-b10a-4237-96a6-5f89efa59826
asm|33040478	4	0.119	ACC	cdb932bf-d02c-4c3c-9e71-22eb12623977
asm|33042367	6	0.119	ACC	cbe8e9e4-f555-47ce-9905-d9f95637c18a
asm|4722074	4	0.119	ACC	b5a3bdce-d4ad-43a6-8fbc-1e9d31dc2564
asm|13620205	4	0.118	ACC	73fee5d0-d326-484c-95c6-c40c987c6917
asm|33038046	34	0.118	ACC	59eb3b91-d706-45de-9bbe-92b32629c58c
asm|33041176:asm|33039732	10	0.118	ACC	cbe8e9e4-f555-47ce-9905-d9f95637c18a
asm|4460517	4	0.118	ACC	39336e11-24de-43be-913a-c764310d1eee
asm|11294483	4	0.117	ACC	db5bc4cb-f0bc-4c26-bd11-1bf918466263
asm|20209003	4	0.117	ACC	744e863c-e24e-4eee-b0ee-ee24f2ef7401
asm|33032512	4	0.117	ACC	bf4dc301-6b99-46c3-bdc4-d85905688e05
asm|33040132	6	0.117	ACC	f72bfbe6-411d-412e-aaab-1a2414e544ec
asm|33042388	6	0.117	ACC	1fe73f5c-591d-4c55-ae0e-a67afb64f872
asm|33042833:asm|28114748	10	0.117	ACC	7fae0485-2028-47e3-a3e1-248257fcc02e
asm|33043042	4	0.117	ACC	b6c575a4-ebbc-413d-955d-bb3c46ec50c2
asm|5184209	4	0.117	ACC	d979c964-68e1-4ea4-a473-69b69cba8e5c
asm|15321430	4	0.116	ACC	db5bc4cb-f0bc-4c26-bd11-1bf918466263
asm|22808594	4	0.116	ACC	3e28c232-4f00-446e-8e2c-13b7ce533442
asm|30990084	8	0.116	ACC	d979c964-68e1-4ea4-a473-69b69cba8e5c
asm|33033889	4	0.116	ACC	20f7acf8-7813-4ec8-af92-19f92d875a58
asm|33040186	14	0.116	ACC	c51255ac-840d-44c2-87ae-ed91cc635e85
asm|33041594	12	0.116	ACC	744e863c-e24e-4eee-b0ee-ee24f2ef7401
asm|33041726	10	0.116	ACC	c2e40ad2-0d7f-4e25-a93a-f9dba30bc838
asm|33038007	14	0.115	ACC	cc3d79b1-66a4-4f17-bdb1-c91ffab17037
asm|33038549	4	0.115	ACC	bb6e0e73-ff48-4627-bce6-f672c06b7de4
asm|33039008	4	0.115	ACC	48dd74fe-11ff-4514-87b3-1569e9606c73
asm|33042267	14	0.115	ACC	36c36f8f-d15b-43be-a285-1f80fcfff555
asm|33042550	4	0.115	ACC	efd6520f-20a3-416b-87ce-6a1da0da448d
asm|33042653	10	0.115	ACC	7d3369ab-b556-45c5-aaaf-e7cd9ac0d454
asm|33043018	22	0.115	ACC	48dd74fe-11ff-4514-87b3-1569e9606c73
asm|33043294	16	0.115	ACC	f72bfbe6-411d-412e-aaab-1a2414e544ec
asm|19823354	4	0.114	ACC	b5a3bdce-d4ad-43a6-8fbc-1e9d31dc2564
asm|31297566	4	0.114	ACC	ca5f547a-8ec9-4436-9878-1f1cab2fa329
asm|32516722	4	0.114	ACC	180a84c1-99c0-4014-b42e-8e01f88980aa
asm|33035970	4	0.114	ACC	ca5f547a-8ec9-4436-9878-1f1cab2fa329
asm|33037815	4	0.114	ACC	efd8ce67-122c-4502-8713-2f4dd768c33d
asm|33042395	28	0.114	ACC	36c36f8f-d15b-43be-a285-1f80fcfff555
asm|33043018	16	0.114	ACC	d5597a19-f3ff-431b-85ba-d2f306fe2fab
asm|33043074:asm|13142496	22	0.114	ACC	b6c575a4-ebbc-413d-955d-bb3c46ec50c2
asm|23889743	4	0.113	ACC	bb6e0e73-ff48-4627-bce6-f672c06b7de4
asm|24704876	6	0.113	ACC	f72bfbe6-411d-412e-aaab-1a2414e544ec
asm|25256963	4	0.113	ACC	1fe73f5c-591d-4c55-ae0e-a67afb64f872
asm|25256963	4	0.113	ACC	39336e11-24de-43be-913a-c764310d1eee
asm|33033970	8	0.113	ACC	36c36f8f-d15b-43be-a285-1f80fcfff555
asm|33035303	4	0.113	ACC	26861b93-29de-42df-80d6-23260d450391
asm|33038549	4	0.113	ACC	d979c964-68e1-4ea4-a473-69b69cba8e5c
asm|33040186	16	0.113	ACC	64934de4-399f-4fbc-b283-979ab40addbc
asm|33041474	8	0.113	ACC	f0461f9a-e85e-42c6-8f4b-e5974a0e78f8
asm|33041557:asm|1482020:asm|12048489	16	0.113	ACC	49e3ffbc-f75f-4f3d-99de-12c29ef69154
asm|33042430	10	0.113	ACC	ca5f547a-8ec9-4436-9878-1f1cab2fa329
asm|33042982	8	0.113	ACC	6991a561-ff49-4546-9bc7-74cca88916ae
asm|33043074:asm|13142496	22	0.113	ACC	c2e40ad2-0d7f-4e25-a93a-f9dba30bc838
asm|17589676	4	0.112	ACC	c92f7cf7-f63b-4f04-a391-193f65a6f8a7
asm|24804189	3	0.112	ACC	2928fe95-b646-44a3-808a-36f0751c887b
asm|32237353	4	0.112	ACC	f72bfbe6-411d-412e-aaab-1a2414e544ec
asm|33039008	4	0.112	ACC	744e863c-e24e-4eee-b0ee-ee24f2ef7401
asm|33041839	26	0.112	ACC	20938e21-2846-4553-98eb-6b005b6600c3
asm|33042196	8	0.112	ACC	cdb932bf-d02c-4c3c-9e71-22eb12623977
asm|33042367	6	0.112	ACC	67affce9-7c50-46c9-9f1c-f80c1dd9c888
asm|16109350	4	0.111	ACC	cdb932bf-d02c-4c3c-9e71-22eb12623977
asm|22808594	4	0.111	ACC	39336e11-24de-43be-913a-c764310d1eee
asm|33033685	4	0.111	ACC	44c5a1b9-e7e0-41ae-85e2-d1f05915ce3c
asm|33041726	10	0.111	ACC	70b87c96-d585-4260-aa9a-7a5ee37d1b10
asm|33042059	8	0.111	ACC	180a84c1-99c0-4014-b42e-8e01f88980aa
asm|33042198:asm|2495341	18	0.111	ACC	8e63ada3-97ca-46ab-984d-6a71a4e4e440
asm|33043058	8	0.111	ACC	e85fc5ec-7838-46c3-8767-a69f765b066d
asm|16109350	4	0.11	ACC	bb6e0e73-ff48-4627-bce6-f672c06b7de4
asm|2177215	4	0.11	ACC	64934de4-399f-4fbc-b283-979ab40addbc
asm|23889743	4	0.11	ACC	2928fe95-b646-44a3-808a-36f0751c887b
asm|33041065	6	0.11	ACC	8e63ada3-97ca-46ab-984d-6a71a4e4e440
asm|33041839	28	0.11	ACC	a70e4d3e-993e-4ab7-95b9-1c52f452ef63
asm|33043074:asm|13142496	30	0.11	ACC	223e2af0-95a2-49f2-84a2-13379cf72ea9
asm|33043074:asm|13142496	24	0.11	ACC	6991a561-ff49-4546-9bc7-74cca88916ae
asm|8526253	4	0.11	ACC	1fe73f5c-591d-4c55-ae0e-a67afb64f872
asm|11822555	4	0.109	ACC	1fe73f5c-591d-4c55-ae0e-a67afb64f872
asm|28568298	6	0.109	ACC	b5a3bdce-d4ad-43a6-8fbc-1e9d31dc2564
asm|33035142	4	0.109	ACC	180a84c1-99c0-4014-b42e-8e01f88980aa
asm|33041851	10	0.109	ACC	64934de4-399f-4fbc-b283-979ab40addbc
asm|33042299	18	0.109	ACC	b5a3bdce-d4ad-43a6-8fbc-1e9d31dc2564
asm|33042655	26	0.109	ACC	180a84c1-99c0-4014-b42e-8e01f88980aa
asm|33042759:asm|32511719	10	0.109	ACC	a70e4d3e-993e-4ab7-95b9-1c52f452ef63
asm|19716488	6	0.108	ACC	59eb3b91-d706-45de-9bbe-92b32629c58c
asm|23979638	4	0.108	ACC	efd8ce67-122c-4502-8713-2f4dd768c33d
asm|25721463	4	0.108	ACC	223e2af0-95a2-49f2-84a2-13379cf72ea9
asm|28568298	6	0.108	ACC	69d7a879-cf23-44d0-8a44-050b7a3f4b03
asm|33032380	4	0.108	ACC	db5bc4cb-f0bc-4c26-bd11-1bf918466263
asm|33033911:asm|33033656	10	0.108	ACC	70b87c96-d585-4260-aa9a-7a5ee37d1b10
asm|33039534	6	0.108	ACC	d5597a19-f3ff-431b-85ba-d2f306fe2fab
asm|33042257	6	0.108	ACC	b5a3bdce-d4ad-43a6-8fbc-1e9d31dc2564
asm|33042290	10	0.108	ACC	f72bfbe6-411d-412e-aaab-1a2414e544ec
asm|33042335	6	0.108	ACC	48dd74fe-11ff-4514-87b3-1569e9606c73
asm|33042741	8	0.108	ACC	c2e40ad2-0d7f-4e25-a93a-f9dba30bc838
asm|33043074:asm|13142496	8	0.108	ACC	cfa39c30-f619-4cf8-8460-31d5e5a3b3ba
asm|21711307	4	0.107	ACC	bb6e0e73-ff48-4627-bce6-f672c06b7de4
asm|26766682	4	0.107	ACC	70b87c96-d585-4260-aa9a-7a5ee37d1b10
asm|27435662	4	0.107	ACC	37e88158-0743-45b8-87cf-1d7fe878527f
asm|33038549	4	0.107	ACC	20938e21-2846-4553-98eb-6b005b6600c3
asm|33042257	6	0.107	ACC	69d7a879-cf23-44d0-8a44-050b7a3f4b03
asm|33042257	4	0.107	ACC	8e63ada3-97ca-46ab-984d-6a71a4e4e440
asm|33042367	8	0.107	ACC	180a84c1-99c0-4014-b42e-8e01f88980aa
asm|33042525	6	0.107	ACC	1fe73f5c-591d-4c55-ae0e-a67afb64f872
asm|33042759:asm|32511719	6	0.107	ACC	70b87c96-d585-4260-aa9a-7a5ee37d1b10
asm|1118373	4	0.106	ACC	73fee5d0-d326-484c-95c6-c40c987c6917
asm|18397403	4	0.106	ACC	48dd74fe-11ff-4514-87b3-1569e9606c73
asm|25473234	4	0.106	ACC	64934de4-399f-4fbc-b283-979ab40addbc
asm|26766682	6	0.106	ACC	64934de4-399f-4fbc-b283-979ab40addbc
asm|32516722	4	0.106	ACC	a70e4d3e-993e-4ab7-95b9-1c52f452ef63
asm|33034520:asm|32455408	6	0.106	ACC	d979c964-68e1-4ea4-a473-69b69cba8e5c
asm|33041176:asm|33039732	14	0.106	ACC	744e863c-e24e-4eee-b0ee-ee24f2ef7401
asm|33042059	8	0.106	ACC	744e863c-e24e-4eee-b0ee-ee24f2ef7401
asm|33042059	8	0.106	ACC	bdacf802-7670-445e-a1bc-1833c833940e
asm|33042741	4	0.106	ACC	68206c96-7d72-43e9-92c8-75f6b5a3f14c
asm|19902075	4	0.105	ACC	26861b93-29de-42df-80d6-23260d450391
asm|33038046	20	0.105	ACC	7fae0485-2028-47e3-a3e1-248257fcc02e
asm|33040186	14	0.105	ACC	3367029a-3e6f-49ef-8ff5-421aa0c71b4b
asm|33041193	6	0.105	ACC	d5597a19-f3ff-431b-85ba-d2f306fe2fab
asm|33041568	6	0.105	ACC	ba350477-3c49-4258-8409-f39447687497
asm|33042059	10	0.105	ACC	a818d2cc-4d45-40df-bfcb-9fa08ebf8490
asm|33042290	12	0.105	ACC	bdacf802-7670-445e-a1bc-1833c833940e
asm|33042618	12	0.105	ACC	f72bfbe6-411d-412e-aaab-1a2414e544ec
asm|33042680	14	0.105	ACC	cc3d79b1-66a4-4f17-bdb1-c91ffab17037
asm|33042875	6	0.105	ACC	d5a1b1c5-f790-4733-a8f5-09372d695688
asm|10170848	6	0.104	ACC	3e28c232-4f00-446e-8e2c-13b7ce533442
asm|24706948	4	0.104	ACC	59eb3b91-d706-45de-9bbe-92b32629c58c
asm|33035303	4	0.104	ACC	744e863c-e24e-4eee-b0ee-ee24f2ef7401
asm|33038172	6	0.104	ACC	bb6e0e73-ff48-4627-bce6-f672c06b7de4
asm|33041176:asm|33039732	14	0.104	ACC	39336e11-24de-43be-913a-c764310d1eee
asm|33041176:asm|33039732	6	0.104	ACC	efd6520f-20a3-416b-87ce-6a1da0da448d
asm|18397403	4	0.103	ACC	744e863c-e24e-4eee-b0ee-ee24f2ef7401
asm|26787018	4	0.103	ACC	207683b6-6a60-44ef-8eb2-d26ed9a7de76
asm|33039189:asm|428603	8	0.103	ACC	b5a3bdce-d4ad-43a6-8fbc-1e9d31dc2564
asm|33040913:asm|9021634	10	0.103	ACC	f72bfbe6-411d-412e-aaab-1a2414e544ec
asm|33041852	4	0.103	ACC	c2e40ad2-0d7f-4e25-a93a-f9dba30bc838
asm|33042718	6	0.103	ACC	c92f7cf7-f63b-4f04-a391-193f65a6f8a7
asm|33043074:asm|13142496	34	0.103	ACC	1fe73f5c-591d-4c55-ae0e-a67afb64f872
asm|33035354	4	0.102	ACC	a818d2cc-4d45-40df-bfcb-9fa08ebf8490
asm|33041811:asm|33042698	49	0.102	ACC	48dd74fe-11ff-4514-87b3-1569e9606c73
asm|33041949	14	0.102	ACC	70b87c96-d585-4260-aa9a-7a5ee37d1b10
asm|33042031:asm|6351883	8	0.102	ACC	70b87c96-d585-4260-aa9a-7a5ee37d1b10
asm|33042059	4	0.102	ACC	e85fc5ec-7838-46c3-8767-a69f765b066d
asm|33042430	8	0.102	ACC	36c36f8f-d15b-43be-a285-1f80fcfff555
asm|33043074:asm|13142496	40	0.102	ACC	59eb3b91-d706-45de-9bbe-92b32629c58c
asm|14940054:asm|8251889	4	0.101	ACC	8067d29d-a249-42b9-bd9e-de47513a4230
asm|16109350	4	0.101	ACC	0ffc0b01-bc1c-4277-8fc4-865590dcc461
asm|22808594	4	0.101	ACC	c92f7cf7-f63b-4f04-a391-193f65a6f8a7
asm|33040537	4	0.101	ACC	3fd3dae2-aeeb-4d42-abcd-7ff49079e909
asm|33041065	8	0.101	ACC	d979c964-68e1-4ea4-a473-69b69cba8e5c
asm|33041984	8	0.101	ACC	c2e40ad2-0d7f-4e25-a93a-f9dba30bc838
asm|33042430	8	0.101	ACC	a499a77e-4584-4cab-a7d9-3d0b42ed4dd8
asm|33042508	8	0.101	ACC	efd8ce67-122c-4502-8713-2f4dd768c33d
asm|33042982	10	0.101	ACC	0ffc0b01-bc1c-4277-8fc4-865590dcc461
asm|33043018	14	0.101	ACC	efd8ce67-122c-4502-8713-2f4dd768c33d
asm|33043018	16	0.101	ACC	f72bfbe6-411d-412e-aaab-1a2414e544ec
asm|33043021	8	0.101	ACC	64934de4-399f-4fbc-b283-979ab40addbc
asm|33043260	24	0.101	ACC	59eb3b91-d706-45de-9bbe-92b32629c58c
asm|16880540	6	0.1	ACC	512b54a3-49c4-4dbd-b853-290500c00e81
asm|19716488	4	0.1	ACC	eeda9161-2cf5-4ae2-b8ca-99bd13c053e4
asm|2177215	4	0.1	ACC	a499a77e-4584-4cab-a7d9-3d0b42ed4dd8
asm|28953743	4	0.1	ACC	a818d2cc-4d45-40df-bfcb-9fa08ebf8490
asm|33032871	6	0.1	ACC	421bbd6b-fb2a-4a6d-a298-057c1b65f041
asm|33035201	6	0.1	ACC	6991a561-ff49-4546-9bc7-74cca88916ae
asm|33038910	6	0.1	ACC	53390804-e59b-4e73-aee4-89daa7cde164
asm|33039758:asm|5668959	12	0.1	ACC	b5a3bdce-d4ad-43a6-8fbc-1e9d31dc2564
asm|33042367	8	0.1	ACC	1fe73f5c-591d-4c55-ae0e-a67afb64f872
asm|33042759:asm|32511719	8	0.1	ACC	8067d29d-a249-42b9-bd9e-de47513a4230
asm|30154527	4	0.099	ACC	36c36f8f-d15b-43be-a285-1f80fcfff555
asm|33037815	4	0.099	ACC	f72bfbe6-411d-412e-aaab-1a2414e544ec
asm|33038112	18	0.099	ACC	68b2e310-e0a0-4867-b9cf-69b43cbdabce
asm|33038191	6	0.099	ACC	73fee5d0-d326-484c-95c6-c40c987c6917
asm|33041065	6	0.099	ACC	67a0828e-86c3-4c46-b05c-104000425669
asm|33042233	4	0.099	ACC	7fae0485-2028-47e3-a3e1-248257fcc02e
asm|33042705	6	0.099	ACC	efd8ce67-122c-4502-8713-2f4dd768c33d
asm|33043122	24	0.099	ACC	db5bc4cb-f0bc-4c26-bd11-1bf918466263
asm|16109350	4	0.098	ACC	37e88158-0743-45b8-87cf-1d7fe878527f
asm|33037660	4	0.098	ACC	44c5a1b9-e7e0-41ae-85e2-d1f05915ce3c
asm|33038424	10	0.098	ACC	744e863c-e24e-4eee-b0ee-ee24f2ef7401
asm|33038549	4	0.098	ACC	1fe73f5c-591d-4c55-ae0e-a67afb64f872
asm|33041736	14	0.098	ACC	d979c964-68e1-4ea4-a473-69b69cba8e5c
asm|33042059	6	0.098	ACC	c51255ac-840d-44c2-87ae-ed91cc635e85
asm|33042059	6	0.098	ACC	f72bfbe6-411d-412e-aaab-1a2414e544ec
asm|33042367	8	0.098	ACC	36c36f8f-d15b-43be-a285-1f80fcfff555
asm|33043236:asm|33041302	50	0.098	ACC	744e863c-e24e-4eee-b0ee-ee24f2ef7401
asm|19567563:asm|11493482	4	0.097	ACC	f72bfbe6-411d-412e-aaab-1a2414e544ec
asm|33033685	4	0.097	ACC	68b2e310-e0a0-4867-b9cf-69b43cbdabce
asm|33038046	22	0.097	ACC	180a84c1-99c0-4014-b42e-8e01f88980aa
asm|33038046	22	0.097	ACC	64934de4-399f-4fbc-b283-979ab40addbc
asm|33038112	12	0.097	ACC	f72bfbe6-411d-412e-aaab-1a2414e544ec
asm|33041176:asm|33039732	6	0.097	ACC	8448744c-2c5f-4a95-b517-5652f6bacc1a
asm|33041757	4	0.097	ACC	b5a3bdce-d4ad-43a6-8fbc-1e9d31dc2564
asm|33042367	8	0.097	ACC	379e288c-fa30-460c-bb57-d3b6f09b1483
asm|33042918	6	0.097	ACC	6991a561-ff49-4546-9bc7-74cca88916ae
asm|33042982	12	0.097	ACC	68b2e310-e0a0-4867-b9cf-69b43cbdabce
asm|25473234	4	0.096	ACC	a499a77e-4584-4cab-a7d9-3d0b42ed4dd8
asm|33039534	6	0.096	ACC	f72bfbe6-411d-412e-aaab-1a2414e544ec
asm|33041167	4	0.096	ACC	db5bc4cb-f0bc-4c26-bd11-1bf918466263
asm|33035997:asm|23029688	6	0.095	ACC	83b02107-0c7c-450d-84aa-9ed4e1d755c5
asm|33041065	4	0.095	ACC	8448744c-2c5f-4a95-b517-5652f6bacc1a
asm|33042279	6	0.095	ACC	20f7acf8-7813-4ec8-af92-19f92d875a58
asm|33033945	4	0.094	ACC	ebc120e7-d75d-425a-b9af-aa0e76520642
asm|33034520:asm|32455408	6	0.094	ACC	744e863c-e24e-4eee-b0ee-ee24f2ef7401
asm|33035201	6	0.094	ACC	d5597a19-f3ff-431b-85ba-d2f306fe2fab
asm|33038424	10	0.094	ACC	49e3ffbc-f75f-4f3d-99de-12c29ef69154
asm|33038932	4	0.094	ACC	67a0828e-86c3-4c46-b05c-104000425669
asm|33039022	4	0.094	ACC	744e863c-e24e-4eee-b0ee-ee24f2ef7401
asm|33039820	6	0.094	ACC	bb6e0e73-ff48-4627-bce6-f672c06b7de4
asm|33043049	10	0.094	ACC	f72bfbe6-411d-412e-aaab-1a2414e544ec
asm|33043074:asm|13142496	32	0.094	ACC	3fd3dae2-aeeb-4d42-abcd-7ff49079e909
asm|8828015	4	0.094	ACC	efd6520f-20a3-416b-87ce-6a1da0da448d
asm|33033945	6	0.093	ACC	ca5f547a-8ec9-4436-9878-1f1cab2fa329
asm|33041443:asm|33037893	16	0.093	ACC	223e2af0-95a2-49f2-84a2-13379cf72ea9
asm|33042290	4	0.093	ACC	53390804-e59b-4e73-aee4-89daa7cde164
asm|33042550	6	0.093	ACC	f72bfbe6-411d-412e-aaab-1a2414e544ec
asm|33043018	16	0.093	ACC	eeda9161-2cf5-4ae2-b8ca-99bd13c053e4
asm|31115393	4	0.092	ACC	60c8c1da-fea6-41f7-ba5b-33afba1ef301
asm|33041425:asm|3286196	8	0.092	ACC	e1434398-dde0-4855-adc1-24c2956d817a
asm|33041839	10	0.092	ACC	efd6520f-20a3-416b-87ce-6a1da0da448d
asm|33042059	6	0.092	ACC	c70685d2-1d32-44f9-9ce6-e44b229e0bb0
asm|33042297	26	0.092	ACC	60c8c1da-fea6-41f7-ba5b-33afba1ef301
asm|33043256	10	0.092	ACC	a499a77e-4584-4cab-a7d9-3d0b42ed4dd8
asm|26283130	4	0.091	ACC	f72bfbe6-411d-412e-aaab-1a2414e544ec
asm|33035201	6	0.091	ACC	db5bc4cb-f0bc-4c26-bd11-1bf918466263
asm|33041344	4	0.091	ACC	1fe73f5c-591d-4c55-ae0e-a67afb64f872
asm|33042566	6	0.091	ACC	8ab4c4ac-e348-4fa7-b15b-1b640d771fae
asm|33042653	4	0.091	ACC	53390804-e59b-4e73-aee4-89daa7cde164
asm|33042982	10	0.091	ACC	49e3ffbc-f75f-4f3d-99de-12c29ef69154
asm|32516722	4	0.09	ACC	59eb3b91-d706-45de-9bbe-92b32629c58c
asm|33033945	4	0.09	ACC	c51255ac-840d-44c2-87ae-ed91cc635e85
asm|33037815	4	0.09	ACC	d979c964-68e1-4ea4-a473-69b69cba8e5c
asm|33038046	22	0.09	ACC	44c5a1b9-e7e0-41ae-85e2-d1f05915ce3c
asm|33038376	6	0.09	ACC	d979c964-68e1-4ea4-a473-69b69cba8e5c
asm|33041839	26	0.09	ACC	ca5f547a-8ec9-4436-9878-1f1cab2fa329
asm|33042059	8	0.09	ACC	ca5f547a-8ec9-4436-9878-1f1cab2fa329
asm|33042290	10	0.09	ACC	48dd74fe-11ff-4514-87b3-1569e9606c73
asm|33042759:asm|32511719	8	0.09	ACC	bdacf802-7670-445e-a1bc-1833c833940e
asm|19716488	4	0.089	ACC	48dd74fe-11ff-4514-87b3-1569e9606c73
asm|33032331	8	0.089	ACC	db5bc4cb-f0bc-4c26-bd11-1bf918466263
asm|33035303	4	0.089	ACC	ca5f547a-8ec9-4436-9878-1f1cab2fa329
asm|33038617	6	0.089	ACC	db5bc4cb-f0bc-4c26-bd11-1bf918466263
asm|33041511:asm|33042428	18	0.089	ACC	d979c964-68e1-4ea4-a473-69b69cba8e5c
asm|33042279	8	0.089	ACC	7fae0485-2028-47e3-a3e1-248257fcc02e
asm|33042323	6	0.089	ACC	64934de4-399f-4fbc-b283-979ab40addbc
asm|33032572	4	0.088	ACC	d979c964-68e1-4ea4-a473-69b69cba8e5c
asm|33035201	10	0.088	ACC	ba350477-3c49-4258-8409-f39447687497
asm|33038191	4	0.088	ACC	223e2af0-95a2-49f2-84a2-13379cf72ea9
asm|33040508	10	0.088	ACC	db5bc4cb-f0bc-4c26-bd11-1bf918466263
asm|33042059	6	0.088	ACC	8067d29d-a249-42b9-bd9e-de47513a4230
asm|33042176:asm|31132629	16	0.088	ACC	69d7a879-cf23-44d0-8a44-050b7a3f4b03
asm|33042367	6	0.088	ACC	bb6e0e73-ff48-4627-bce6-f672c06b7de4
asm|33042680	12	0.088	ACC	62428588-d744-40ee-9318-f09c64e95898
asm|33042778	4	0.088	ACC	744e863c-e24e-4eee-b0ee-ee24f2ef7401
asm|13329252	4	0.087	ACC	db5bc4cb-f0bc-4c26-bd11-1bf918466263
asm|14487903	4	0.087	ACC	64934de4-399f-4fbc-b283-979ab40addbc
asm|33033766	4	0.087	ACC	cc3d79b1-66a4-4f17-bdb1-c91ffab17037
asm|33038046	14	0.087	ACC	67a0828e-86c3-4c46-b05c-104000425669
asm|33038054	4	0.087	ACC	eeda9161-2cf5-4ae2-b8ca-99bd13c053e4
asm|33041557:asm|1482020:asm|12048489	12	0.087	ACC	39336e11-24de-43be-913a-c764310d1eee
asm|33041726	10	0.087	ACC	7fae0485-2028-47e3-a3e1-248257fcc02e
asm|33041736	14	0.087	ACC	744e863c-e24e-4eee-b0ee-ee24f2ef7401
asm|33042279	10	0.087	ACC	44c5a1b9-e7e0-41ae-85e2-d1f05915ce3c
asm|33042297	26	0.087	ACC	744e863c-e24e-4eee-b0ee-ee24f2ef7401
asm|33042335	4	0.087	ACC	f72bfbe6-411d-412e-aaab-1a2414e544ec
asm|33043074:asm|13142496	20	0.087	ACC	efd8ce67-122c-4502-8713-2f4dd768c33d
asm|4115956	4	0.087	ACC	207683b6-6a60-44ef-8eb2-d26ed9a7de76
asm|24704876	4	0.086	ACC	efd8ce67-122c-4502-8713-2f4dd768c33d
asm|33033957	4	0.086	ACC	bdacf802-7670-445e-a1bc-1833c833940e
asm|33038046	26	0.086	ACC	ba350477-3c49-4258-8409-f39447687497
asm|33038932	4	0.086	ACC	db5bc4cb-f0bc-4c26-bd11-1bf918466263
asm|33041633	10	0.086	ACC	744e863c-e24e-4eee-b0ee-ee24f2ef7401
asm|33041736	14	0.086	ACC	39336e11-24de-43be-913a-c764310d1eee
asm|33042290	12	0.086	ACC	59eb3b91-d706-45de-9bbe-92b32629c58c
asm|33042388	4	0.086	ACC	69d7a879-cf23-44d0-8a44-050b7a3f4b03
asm|33042778	4	0.086	ACC	1fe73f5c-591d-4c55-ae0e-a67afb64f872
asm|33042778	4	0.086	ACC	39336e11-24de-43be-913a-c764310d1eee
asm|33033911:asm|33033656	14	0.085	ACC	421bbd6b-fb2a-4a6d-a298-057c1b65f041
asm|33034676	24	0.085	ACC	f72bfbe6-411d-412e-aaab-1a2414e544ec
asm|33035997:asm|23029688	6	0.085	ACC	64934de4-399f-4fbc-b283-979ab40addbc
asm|33035997:asm|23029688	4	0.085	ACC	70b87c96-d585-4260-aa9a-7a5ee37d1b10
asm|33038054	4	0.085	ACC	2928fe95-b646-44a3-808a-36f0751c887b
asm|33040263	24	0.085	ACC	744e863c-e24e-4eee-b0ee-ee24f2ef7401
asm|33041900:asm|33043011:asm|33041499	18	0.085	ACC	b5a3bdce-d4ad-43a6-8fbc-1e9d31dc2564
asm|33042038	8	0.085	ACC	d979c964-68e1-4ea4-a473-69b69cba8e5c
asm|33042059	6	0.085	ACC	20938e21-2846-4553-98eb-6b005b6600c3
asm|33042212	4	0.085	ACC	cdb932bf-d02c-4c3c-9e71-22eb12623977
asm|33042279	10	0.085	ACC	3fd3dae2-aeeb-4d42-abcd-7ff49079e909
asm|33042279	12	0.085	ACC	ba350477-3c49-4258-8409-f39447687497
asm|33042367	6	0.085	ACC	2928fe95-b646-44a3-808a-36f0751c887b
asm|33042568	18	0.085	ACC	ca5f547a-8ec9-4436-9878-1f1cab2fa329
asm|33042982	8	0.085	ACC	881f6b71-7088-42c8-bfec-c86943715b56
asm|10170848	4	0.084	ACC	f72bfbe6-411d-412e-aaab-1a2414e544ec
asm|33032380	4	0.084	ACC	180a84c1-99c0-4014-b42e-8e01f88980aa
asm|33040478	4	0.084	ACC	59eb3b91-d706-45de-9bbe-92b32629c58c
asm|33041443:asm|33037893	18	0.084	ACC	a499a77e-4584-4cab-a7d9-3d0b42ed4dd8
asm|33041484	8	0.084	ACC	f72bfbe6-411d-412e-aaab-1a2414e544ec
asm|33041926	4	0.084	ACC	8e63ada3-97ca-46ab-984d-6a71a4e4e440
asm|33042402	14	0.084	ACC	69d7a879-cf23-44d0-8a44-050b7a3f4b03
asm|26221851	4	0.083	ACC	744e863c-e24e-4eee-b0ee-ee24f2ef7401
asm|33038046	14	0.083	ACC	efd8ce67-122c-4502-8713-2f4dd768c33d
asm|33040186	12	0.083	ACC	3e28c232-4f00-446e-8e2c-13b7ce533442
asm|33042038	6	0.083	ACC	d5a1b1c5-f790-4733-a8f5-09372d695688
asm|33042233	4	0.083	ACC	64934de4-399f-4fbc-b283-979ab40addbc
asm|33042290	12	0.083	ACC	ba350477-3c49-4258-8409-f39447687497
asm|33042367	4	0.083	ACC	8e63ada3-97ca-46ab-984d-6a71a4e4e440
asm|33043018	12	0.083	ACC	db5bc4cb-f0bc-4c26-bd11-1bf918466263
asm|11797945	6	0.082	ACC	b5a3bdce-d4ad-43a6-8fbc-1e9d31dc2564
asm|26984229	6	0.082	ACC	744e863c-e24e-4eee-b0ee-ee24f2ef7401
asm|33038054	4	0.082	ACC	26861b93-29de-42df-80d6-23260d450391
asm|33039070	4	0.082	ACC	5c9ae88c-353f-450b-80e6-8d36d7bc8be3
asm|33041906	4	0.082	ACC	bb6e0e73-ff48-4627-bce6-f672c06b7de4
asm|33042059	6	0.082	ACC	48dd74fe-11ff-4514-87b3-1569e9606c73
asm|33042431	10	0.082	ACC	207683b6-6a60-44ef-8eb2-d26ed9a7de76
asm|33042562	4	0.082	ACC	b5a3bdce-d4ad-43a6-8fbc-1e9d31dc2564
asm|10170848	6	0.081	ACC	207683b6-6a60-44ef-8eb2-d26ed9a7de76
asm|33033766	4	0.081	ACC	ca5f547a-8ec9-4436-9878-1f1cab2fa329
asm|33033911:asm|33033656	14	0.081	ACC	ca5f547a-8ec9-4436-9878-1f1cab2fa329
asm|33038046	10	0.081	ACC	e85fc5ec-7838-46c3-8767-a69f765b066d
asm|33041511:asm|33042428	18	0.081	ACC	37e88158-0743-45b8-87cf-1d7fe878527f
asm|33041839	12	0.081	ACC	b6c575a4-ebbc-413d-955d-bb3c46ec50c2
asm|33041949	12	0.081	ACC	67a0828e-86c3-4c46-b05c-104000425669
asm|33042038	4	0.081	ACC	8448744c-2c5f-4a95-b517-5652f6bacc1a
asm|33042059	6	0.081	ACC	37e88158-0743-45b8-87cf-1d7fe878527f
asm|33042290	6	0.081	ACC	cbe8e9e4-f555-47ce-9905-d9f95637c18a
asm|33042367	6	0.081	ACC	60c8c1da-fea6-41f7-ba5b-33afba1ef301
asm|33042653	12	0.081	ACC	ba350477-3c49-4258-8409-f39447687497
asm|33042655	24	0.081	ACC	ca5f547a-8ec9-4436-9878-1f1cab2fa329
asm|33042656	10	0.081	ACC	73fee5d0-d326-484c-95c6-c40c987c6917
asm|33042741	6	0.081	ACC	b6c575a4-ebbc-413d-955d-bb3c46ec50c2
asm|33042790	6	0.081	ACC	8ab4c4ac-e348-4fa7-b15b-1b640d771fae
asm|33042982	10	0.081	ACC	ca5f547a-8ec9-4436-9878-1f1cab2fa329
asm|33043074:asm|13142496	30	0.081	ACC	512b54a3-49c4-4dbd-b853-290500c00e81
asm|33043122	26	0.081	ACC	48dd74fe-11ff-4514-87b3-1569e9606c73
asm|19448739	4	0.08	ACC	cbe8e9e4-f555-47ce-9905-d9f95637c18a
asm|33032647	8	0.08	ACC	b5a3bdce-d4ad-43a6-8fbc-1e9d31dc2564
asm|33037660	4	0.08	ACC	ba350477-3c49-4258-8409-f39447687497
asm|33040186	12	0.08	ACC	744e863c-e24e-4eee-b0ee-ee24f2ef7401
asm|33042031:asm|6351883	8	0.08	ACC	7fae0485-2028-47e3-a3e1-248257fcc02e
asm|33042290	8	0.08	ACC	eeda9161-2cf5-4ae2-b8ca-99bd13c053e4
asm|33042508	8	0.08	ACC	3367029a-3e6f-49ef-8ff5-421aa0c71b4b
asm|33042568	14	0.08	ACC	37e88158-0743-45b8-87cf-1d7fe878527f
asm|33042656	8	0.08	ACC	b5a3bdce-d4ad-43a6-8fbc-1e9d31dc2564
asm|33042918	6	0.08	ACC	c51255ac-840d-44c2-87ae-ed91cc635e85
asm|33043018	16	0.08	ACC	1fe73f5c-591d-4c55-ae0e-a67afb64f872
asm|33043018	16	0.08	ACC	39336e11-24de-43be-913a-c764310d1eee
asm|33034310	6	0.079	ACC	a499a77e-4584-4cab-a7d9-3d0b42ed4dd8
asm|33038932	6	0.079	ACC	59eb3b91-d706-45de-9bbe-92b32629c58c
asm|33039863	4	0.079	ACC	44c5a1b9-e7e0-41ae-85e2-d1f05915ce3c
asm|33041906	4	0.079	ACC	8067d29d-a249-42b9-bd9e-de47513a4230
asm|33041949	18	0.079	ACC	3fd3dae2-aeeb-4d42-abcd-7ff49079e909
asm|33042279	10	0.079	ACC	73fee5d0-d326-484c-95c6-c40c987c6917
asm|33042388	4	0.079	ACC	744e863c-e24e-4eee-b0ee-ee24f2ef7401
asm|33042568	16	0.079	ACC	421bbd6b-fb2a-4a6d-a298-057c1b65f041
asm|33042680	4	0.079	ACC	6bce4f20-babf-4cbd-a962-6b977986e19d
asm|33042766	4	0.079	ACC	c2e40ad2-0d7f-4e25-a93a-f9dba30bc838
asm|33043018	12	0.079	ACC	e1434398-dde0-4855-adc1-24c2956d817a
asm|33043299	12	0.079	ACC	68b2e310-e0a0-4867-b9cf-69b43cbdabce
asm|20300964	4	0.078	ACC	908285b8-1e2e-4aed-86df-2aaeb1bcefea
asm|20473016	4	0.078	ACC	b5a3bdce-d4ad-43a6-8fbc-1e9d31dc2564
asm|33033911:asm|33033656	12	0.078	ACC	36c36f8f-d15b-43be-a285-1f80fcfff555
asm|33038046	16	0.078	ACC	cdb932bf-d02c-4c3c-9e71-22eb12623977
asm|33042059	4	0.078	ACC	67a0828e-86c3-4c46-b05c-104000425669
asm|33042204	10	0.078	ACC	db5bc4cb-f0bc-4c26-bd11-1bf918466263
asm|33042566	10	0.078	ACC	73fee5d0-d326-484c-95c6-c40c987c6917
asm|33042680	6	0.078	ACC	70b87c96-d585-4260-aa9a-7a5ee37d1b10
asm|33042680	12	0.078	ACC	ba350477-3c49-4258-8409-f39447687497
asm|33043018	12	0.078	ACC	ebc120e7-d75d-425a-b9af-aa0e76520642
asm|33043074:asm|13142496	12	0.078	ACC	61d60013-6ffd-4c08-b03f-a8820db32397
asm|31115393	4	0.077	ACC	c92f7cf7-f63b-4f04-a391-193f65a6f8a7
asm|33038112	12	0.077	ACC	1fe73f5c-591d-4c55-ae0e-a67afb64f872
asm|33040620	4	0.077	ACC	c18bba08-b10a-4237-96a6-5f89efa59826
asm|33041193	4	0.077	ACC	cbe8e9e4-f555-47ce-9905-d9f95637c18a
asm|33041737	4	0.077	ACC	ebc120e7-d75d-425a-b9af-aa0e76520642
asm|33041852	4	0.077	ACC	7fae0485-2028-47e3-a3e1-248257fcc02e
asm|33041869	6	0.077	ACC	cdb932bf-d02c-4c3c-9e71-22eb12623977
asm|33042212	4	0.077	ACC	64934de4-399f-4fbc-b283-979ab40addbc
asm|33042279	8	0.077	ACC	26861b93-29de-42df-80d6-23260d450391
asm|33042290	6	0.077	ACC	67affce9-7c50-46c9-9f1c-f80c1dd9c888
asm|33042323	4	0.077	ACC	db5bc4cb-f0bc-4c26-bd11-1bf918466263
asm|33042359	14	0.077	ACC	8e63ada3-97ca-46ab-984d-6a71a4e4e440
asm|33042430	6	0.077	ACC	a70e4d3e-993e-4ab7-95b9-1c52f452ef63
asm|33042982	6	0.077	ACC	7d3369ab-b556-45c5-aaaf-e7cd9ac0d454
asm|33043021	8	0.077	ACC	207683b6-6a60-44ef-8eb2-d26ed9a7de76
asm|33043021	6	0.077	ACC	20938e21-2846-4553-98eb-6b005b6600c3
asm|33043256	6	0.077	ACC	5c9ae88c-353f-450b-80e6-8d36d7bc8be3
asm|16767122	4	0.076	ACC	bb6e0e73-ff48-4627-bce6-f672c06b7de4
asm|33038046	18	0.076	ACC	bdacf802-7670-445e-a1bc-1833c833940e
asm|33038191	4	0.076	ACC	48dd74fe-11ff-4514-87b3-1569e9606c73
asm|33038882	8	0.076	ACC	c18bba08-b10a-4237-96a6-5f89efa59826
asm|33041557:asm|1482020:asm|12048489	10	0.076	ACC	37e88158-0743-45b8-87cf-1d7fe878527f
asm|33041767	6	0.076	ACC	7d3369ab-b556-45c5-aaaf-e7cd9ac0d454
asm|33041999	10	0.076	ACC	68b2e310-e0a0-4867-b9cf-69b43cbdabce
asm|33042395	16	0.076	ACC	3367029a-3e6f-49ef-8ff5-421aa0c71b4b
asm|33042572	10	0.076	ACC	c51255ac-840d-44c2-87ae-ed91cc635e85
asm|33043018	10	0.076	ACC	6991a561-ff49-4546-9bc7-74cca88916ae
asm|24921480:asm|31459078	6	0.075	ACC	223e2af0-95a2-49f2-84a2-13379cf72ea9
asm|33033911:asm|33033656	12	0.075	ACC	cc3d79b1-66a4-4f17-bdb1-c91ffab17037
asm|33033945	4	0.075	ACC	3e28c232-4f00-446e-8e2c-13b7ce533442
asm|33033970	4	0.075	ACC	ebc120e7-d75d-425a-b9af-aa0e76520642
asm|33038046	20	0.075	ACC	f0461f9a-e85e-42c6-8f4b-e5974a0e78f8
asm|33040186	14	0.075	ACC	207683b6-6a60-44ef-8eb2-d26ed9a7de76
asm|33040186	10	0.075	ACC	d979c964-68e1-4ea4-a473-69b69cba8e5c
asm|33041956	6	0.075	ACC	744e863c-e24e-4eee-b0ee-ee24f2ef7401
asm|33042335	4	0.075	ACC	20938e21-2846-4553-98eb-6b005b6600c3
asm|33042653	10	0.075	ACC	bf4dc301-6b99-46c3-bdc4-d85905688e05
asm|33042759:asm|32511719	4	0.075	ACC	c18bba08-b10a-4237-96a6-5f89efa59826
asm|33042982	8	0.075	ACC	39336e11-24de-43be-913a-c764310d1eee
asm|33043018	14	0.075	ACC	180a84c1-99c0-4014-b42e-8e01f88980aa
asm|33032393	4	0.074	ACC	73fee5d0-d326-484c-95c6-c40c987c6917
asm|33032393	4	0.074	ACC	c92f7cf7-f63b-4f04-a391-193f65a6f8a7
asm|33035201	4	0.074	ACC	c2e40ad2-0d7f-4e25-a93a-f9dba30bc838
asm|33038046	22	0.074	ACC	207683b6-6a60-44ef-8eb2-d26ed9a7de76
asm|33038932	4	0.074	ACC	cdb932bf-d02c-4c3c-9e71-22eb12623977
asm|33039260	6	0.074	ACC	bb6e0e73-ff48-4627-bce6-f672c06b7de4
asm|33041193	6	0.074	ACC	744e863c-e24e-4eee-b0ee-ee24f2ef7401
asm|33042196	6	0.074	ACC	48dd74fe-11ff-4514-87b3-1569e9606c73
asm|33042290	8	0.074	ACC	20938e21-2846-4553-98eb-6b005b6600c3
asm|33042568	12	0.074	ACC	8067d29d-a249-42b9-bd9e-de47513a4230
asm|33042634	4	0.074	ACC	bb6e0e73-ff48-4627-bce6-f672c06b7de4
asm|33042655	22	0.074	ACC	68b2e310-e0a0-4867-b9cf-69b43cbdabce
asm|33042746	4	0.074	ACC	2928fe95-b646-44a3-808a-36f0751c887b
asm|33042790	6	0.074	ACC	70b87c96-d585-4260-aa9a-7a5ee37d1b10
asm|5987804	4	0.074	ACC	db5bc4cb-f0bc-4c26-bd11-1bf918466263
asm|13058732	4	0.073	ACC	62428588-d744-40ee-9318-f09c64e95898
asm|26766682	4	0.073	ACC	69d7a879-cf23-44d0-8a44-050b7a3f4b03
asm|33032948	12	0.073	ACC	379e288c-fa30-460c-bb57-d3b6f09b1483
asm|33038470	4	0.073	ACC	5c9ae88c-353f-450b-80e6-8d36d7bc8be3
asm|33042059	4	0.073	ACC	63f6ab7c-2ef7-42a3-afda-0289383a6976
asm|33042212	4	0.073	ACC	bdacf802-7670-445e-a1bc-1833c833940e
asm|33042759:asm|32511719	6	0.073	ACC	69d7a879-cf23-44d0-8a44-050b7a3f4b03
asm|12681546	4	0.072	ACC	1fe73f5c-591d-4c55-ae0e-a67afb64f872
asm|33032246	10	0.072	ACC	ca5f547a-8ec9-4436-9878-1f1cab2fa329
asm|33033911:asm|33033656	10	0.072	ACC	20938e21-2846-4553-98eb-6b005b6600c3
asm|33035663	4	0.072	ACC	eeda9161-2cf5-4ae2-b8ca-99bd13c053e4
asm|33039726:asm|4474497	16	0.072	ACC	cdb932bf-d02c-4c3c-9e71-22eb12623977
asm|33041193	6	0.072	ACC	44c5a1b9-e7e0-41ae-85e2-d1f05915ce3c
asm|33041594	6	0.072	ACC	f72bfbe6-411d-412e-aaab-1a2414e544ec
asm|33041839	16	0.072	ACC	2928fe95-b646-44a3-808a-36f0751c887b
asm|33042290	5	0.072	ACC	c2e40ad2-0d7f-4e25-a93a-f9dba30bc838
asm|33042568	4	0.072	ACC	68206c96-7d72-43e9-92c8-75f6b5a3f14c
asm|33042606	6	0.072	ACC	e1434398-dde0-4855-adc1-24c2956d817a
asm|33042655	22	0.072	ACC	59eb3b91-d706-45de-9bbe-92b32629c58c
asm|33042655	18	0.072	ACC	908285b8-1e2e-4aed-86df-2aaeb1bcefea
asm|33042680	6	0.072	ACC	67a0828e-86c3-4c46-b05c-104000425669
asm|33043236:asm|33041302	32	0.072	ACC	bb6e0e73-ff48-4627-bce6-f672c06b7de4
asm|33032507	4	0.071	ACC	512b54a3-49c4-4dbd-b853-290500c00e81
asm|33033911:asm|33033656	10	0.071	ACC	64934de4-399f-4fbc-b283-979ab40addbc
asm|33034310	4	0.071	ACC	ebc120e7-d75d-425a-b9af-aa0e76520642
asm|33038046	16	0.071	ACC	0ffc0b01-bc1c-4277-8fc4-865590dcc461
asm|33038046	12	0.071	ACC	d5597a19-f3ff-431b-85ba-d2f306fe2fab
asm|33039701	8	0.071	ACC	d979c964-68e1-4ea4-a473-69b69cba8e5c
asm|33041999	8	0.071	ACC	744e863c-e24e-4eee-b0ee-ee24f2ef7401
asm|33042299	12	0.071	ACC	26861b93-29de-42df-80d6-23260d450391
asm|33042326	4	0.071	ACC	ba350477-3c49-4258-8409-f39447687497
asm|33042430	6	0.071	ACC	421bbd6b-fb2a-4a6d-a298-057c1b65f041
asm|33042550	4	0.071	ACC	efd8ce67-122c-4502-8713-2f4dd768c33d
asm|33042655	12	0.071	ACC	6991a561-ff49-4546-9bc7-74cca88916ae
asm|33042655	20	0.071	ACC	bf4dc301-6b99-46c3-bdc4-d85905688e05
asm|33042706	4	0.071	ACC	d979c964-68e1-4ea4-a473-69b69cba8e5c
asm|33042849	6	0.071	ACC	db5bc4cb-f0bc-4c26-bd11-1bf918466263
asm|33042875	6	0.071	ACC	39336e11-24de-43be-913a-c764310d1eee
asm|33042905	6	0.071	ACC	0ffc0b01-bc1c-4277-8fc4-865590dcc461
asm|33043074:asm|13142496	18	0.071	ACC	ebc120e7-d75d-425a-b9af-aa0e76520642
asm|33038112	4	0.07	ACC	53390804-e59b-4e73-aee4-89daa7cde164
asm|33038424	6	0.07	ACC	223e2af0-95a2-49f2-84a2-13379cf72ea9
asm|33040319	4	0.07	ACC	bb6e0e73-ff48-4627-bce6-f672c06b7de4
asm|33040319	4	0.07	ACC	eeda9161-2cf5-4ae2-b8ca-99bd13c053e4
asm|33042335	4	0.07	ACC	744e863c-e24e-4eee-b0ee-ee24f2ef7401
asm|33042448	4	0.07	ACC	d5597a19-f3ff-431b-85ba-d2f306fe2fab
asm|33042550	4	0.07	ACC	63f6ab7c-2ef7-42a3-afda-0289383a6976
asm|33042550	4	0.07	ACC	d5597a19-f3ff-431b-85ba-d2f306fe2fab
asm|33042655	18	0.07	ACC	a70e4d3e-993e-4ab7-95b9-1c52f452ef63
asm|33042680	6	0.07	ACC	efd8ce67-122c-4502-8713-2f4dd768c33d
asm|33042790	8	0.07	ACC	d979c964-68e1-4ea4-a473-69b69cba8e5c
asm|33043018	12	0.07	ACC	c70685d2-1d32-44f9-9ce6-e44b229e0bb0
asm|33032743:asm|33042904	10	0.069	ACC	180a84c1-99c0-4014-b42e-8e01f88980aa
asm|33038007	8	0.069	ACC	36c36f8f-d15b-43be-a285-1f80fcfff555
asm|33039603:asm|27852287	4	0.069	ACC	efd8ce67-122c-4502-8713-2f4dd768c33d
asm|33040132	4	0.069	ACC	8067d29d-a249-42b9-bd9e-de47513a4230
asm|33042367	4	0.069	ACC	db5bc4cb-f0bc-4c26-bd11-1bf918466263
asm|33042681	4	0.069	ACC	c70685d2-1d32-44f9-9ce6-e44b229e0bb0
asm|33043019	8	0.069	ACC	db5bc4cb-f0bc-4c26-bd11-1bf918466263
asm|33041926	6	0.068	ACC	73fee5d0-d326-484c-95c6-c40c987c6917
asm|33042279	8	0.068	ACC	a499a77e-4584-4cab-a7d9-3d0b42ed4dd8
asm|33042290	8	0.068	ACC	1fe73f5c-591d-4c55-ae0e-a67afb64f872
asm|33042359	24	0.068	ACC	68b2e310-e0a0-4867-b9cf-69b43cbdabce
asm|33042395	12	0.068	ACC	5c9ae88c-353f-450b-80e6-8d36d7bc8be3
asm|33042494	10	0.068	ACC	26861b93-29de-42df-80d6-23260d450391
asm|33042653	8	0.068	ACC	744e863c-e24e-4eee-b0ee-ee24f2ef7401
asm|33042726	6	0.068	ACC	70b87c96-d585-4260-aa9a-7a5ee37d1b10
asm|33037740	8	0.067	ACC	180a84c1-99c0-4014-b42e-8e01f88980aa
asm|33039701	8	0.067	ACC	26861b93-29de-42df-80d6-23260d450391
asm|33040477	6	0.067	ACC	f72bfbe6-411d-412e-aaab-1a2414e544ec
asm|33042849	4	0.067	ACC	e85fc5ec-7838-46c3-8767-a69f765b066d
asm|33043051	8	0.067	ACC	37e88158-0743-45b8-87cf-1d7fe878527f
asm|19448739	4	0.066	ACC	e1434398-dde0-4855-adc1-24c2956d817a
asm|28568298	4	0.066	ACC	744e863c-e24e-4eee-b0ee-ee24f2ef7401
asm|33032380	4	0.066	ACC	59eb3b91-d706-45de-9bbe-92b32629c58c
asm|33032871	4	0.066	ACC	bf4dc301-6b99-46c3-bdc4-d85905688e05
asm|33033911:asm|33033656	4	0.066	ACC	6bce4f20-babf-4cbd-a962-6b977986e19d
asm|33033970	4	0.066	ACC	d979c964-68e1-4ea4-a473-69b69cba8e5c
asm|33034645	4	0.066	ACC	64934de4-399f-4fbc-b283-979ab40addbc
asm|33035997:asm|23029688	6	0.066	ACC	59eb3b91-d706-45de-9bbe-92b32629c58c
asm|33038046	16	0.066	ACC	39336e11-24de-43be-913a-c764310d1eee
asm|33038864	4	0.066	ACC	c92f7cf7-f63b-4f04-a391-193f65a6f8a7
asm|33039341	6	0.066	ACC	7fae0485-2028-47e3-a3e1-248257fcc02e
asm|33041425:asm|3286196	6	0.066	ACC	7fae0485-2028-47e3-a3e1-248257fcc02e
asm|33041811:asm|33042698	24	0.066	ACC	db5bc4cb-f0bc-4c26-bd11-1bf918466263
asm|33042204	12	0.066	ACC	36c36f8f-d15b-43be-a285-1f80fcfff555
asm|33042790	4	0.066	ACC	61d60013-6ffd-4c08-b03f-a8820db32397
asm|14940054:asm|8251889	3	0.065	ACC	379e288c-fa30-460c-bb57-d3b6f09b1483
asm|33033945	4	0.065	ACC	62428588-d744-40ee-9318-f09c64e95898
asm|33035997:asm|23029688	6	0.065	ACC	207683b6-6a60-44ef-8eb2-d26ed9a7de76
asm|33038046	14	0.065	ACC	8067d29d-a249-42b9-bd9e-de47513a4230
asm|33038191	4	0.065	ACC	512b54a3-49c4-4dbd-b853-290500c00e81
asm|33038608	4	0.065	ACC	b5a3bdce-d4ad-43a6-8fbc-1e9d31dc2564
asm|33041839	16	0.065	ACC	744e863c-e24e-4eee-b0ee-ee24f2ef7401
asm|33041840	4	0.065	ACC	6991a561-ff49-4546-9bc7-74cca88916ae
asm|33041869	6	0.065	ACC	1fe73f5c-591d-4c55-ae0e-a67afb64f872
asm|33042212	4	0.065	ACC	f0461f9a-e85e-42c6-8f4b-e5974a0e78f8
asm|33042229	6	0.065	ACC	db5bc4cb-f0bc-4c26-bd11-1bf918466263
asm|33042396	10	0.065	ACC	67a0828e-86c3-4c46-b05c-104000425669
asm|33042516	4	0.065	ACC	223e2af0-95a2-49f2-84a2-13379cf72ea9
asm|33042833:asm|28114748	4	0.065	ACC	8ab4c4ac-e348-4fa7-b15b-1b640d771fae
asm|33043074:asm|13142496	12	0.065	ACC	20f7acf8-7813-4ec8-af92-19f92d875a58
asm|33033834	4	0.064	ACC	68b2e310-e0a0-4867-b9cf-69b43cbdabce
asm|33033911:asm|33033656	10	0.064	ACC	379e288c-fa30-460c-bb57-d3b6f09b1483
asm|33038542	6	0.064	ACC	69d7a879-cf23-44d0-8a44-050b7a3f4b03
asm|33038932	4	0.064	ACC	744e863c-e24e-4eee-b0ee-ee24f2ef7401
asm|33041811:asm|33042698	32	0.064	ACC	39336e11-24de-43be-913a-c764310d1eee
asm|33042059	6	0.064	ACC	207683b6-6a60-44ef-8eb2-d26ed9a7de76
asm|33042568	14	0.064	ACC	59eb3b91-d706-45de-9bbe-92b32629c58c
asm|33042875	4	0.064	ACC	7d3369ab-b556-45c5-aaaf-e7cd9ac0d454
asm|33042905	6	0.064	ACC	379e288c-fa30-460c-bb57-d3b6f09b1483
asm|33043013	6	0.064	ACC	73fee5d0-d326-484c-95c6-c40c987c6917
asm|33043058	8	0.064	ACC	8067d29d-a249-42b9-bd9e-de47513a4230
asm|33043059	6	0.064	ACC	d979c964-68e1-4ea4-a473-69b69cba8e5c
asm|33043256	6	0.064	ACC	8067d29d-a249-42b9-bd9e-de47513a4230
asm|33043299	6	0.064	ACC	63f6ab7c-2ef7-42a3-afda-0289383a6976
asm|22938006	4	0.063	ACC	cbe8e9e4-f555-47ce-9905-d9f95637c18a
asm|26676555	4	0.063	ACC	ca5f547a-8ec9-4436-9878-1f1cab2fa329
asm|33032380	4	0.063	ACC	ba350477-3c49-4258-8409-f39447687497
asm|33038112	10	0.063	ACC	a70e4d3e-993e-4ab7-95b9-1c52f452ef63
asm|33039534	4	0.063	ACC	c51255ac-840d-44c2-87ae-ed91cc635e85
asm|33039589	4	0.063	ACC	68b2e310-e0a0-4867-b9cf-69b43cbdabce
asm|33041176:asm|33039732	6	0.063	ACC	d5597a19-f3ff-431b-85ba-d2f306fe2fab
asm|33041484	6	0.063	ACC	7fae0485-2028-47e3-a3e1-248257fcc02e
asm|33042033	8	0.063	ACC	180a84c1-99c0-4014-b42e-8e01f88980aa
asm|33042335	4	0.063	ACC	62428588-d744-40ee-9318-f09c64e95898
asm|33042367	4	0.063	ACC	7fae0485-2028-47e3-a3e1-248257fcc02e
asm|33042554	10	0.063	ACC	62428588-d744-40ee-9318-f09c64e95898
asm|33042655	14	0.063	ACC	d979c964-68e1-4ea4-a473-69b69cba8e5c
asm|33042694	4	0.063	ACC	207683b6-6a60-44ef-8eb2-d26ed9a7de76
asm|33043018	8	0.063	ACC	cbe8e9e4-f555-47ce-9905-d9f95637c18a
asm|33043019	8	0.063	ACC	f72bfbe6-411d-412e-aaab-1a2414e544ec
asm|33033683	4	0.062	ACC	64934de4-399f-4fbc-b283-979ab40addbc
asm|33038112	10	0.062	ACC	36c36f8f-d15b-43be-a285-1f80fcfff555
asm|33038424	8	0.062	ACC	a818d2cc-4d45-40df-bfcb-9fa08ebf8490
asm|33040860	6	0.062	ACC	64934de4-399f-4fbc-b283-979ab40addbc
asm|33041176:asm|33039732	8	0.062	ACC	48dd74fe-11ff-4514-87b3-1569e9606c73
asm|33041511:asm|33042428	8	0.062	ACC	20f7acf8-7813-4ec8-af92-19f92d875a58
asm|33041511:asm|33042428	18	0.062	ACC	a818d2cc-4d45-40df-bfcb-9fa08ebf8490
asm|33041557:asm|1482020:asm|12048489	6	0.062	ACC	d5597a19-f3ff-431b-85ba-d2f306fe2fab
asm|33041593:asm|10962697	10	0.062	ACC	59eb3b91-d706-45de-9bbe-92b32629c58c
asm|33042335	4	0.062	ACC	bf4dc301-6b99-46c3-bdc4-d85905688e05
asm|33042386	6	0.062	ACC	207683b6-6a60-44ef-8eb2-d26ed9a7de76
asm|33042448	6	0.062	ACC	59eb3b91-d706-45de-9bbe-92b32629c58c
asm|33042494	8	0.062	ACC	f72bfbe6-411d-412e-aaab-1a2414e544ec
asm|33042680	8	0.062	ACC	a499a77e-4584-4cab-a7d9-3d0b42ed4dd8
asm|11019967	4	0.061	ACC	421bbd6b-fb2a-4a6d-a298-057c1b65f041
asm|33037815	3	0.061	ACC	37e88158-0743-45b8-87cf-1d7fe878527f
asm|33041065	4	0.061	ACC	db5bc4cb-f0bc-4c26-bd11-1bf918466263
asm|33041927	4	0.061	ACC	d979c964-68e1-4ea4-a473-69b69cba8e5c
asm|33042290	8	0.061	ACC	512b54a3-49c4-4dbd-b853-290500c00e81
asm|33042290	6	0.061	ACC	83b02107-0c7c-450d-84aa-9ed4e1d755c5
asm|33042290	6	0.061	ACC	cdb932bf-d02c-4c3c-9e71-22eb12623977
asm|33042335	4	0.061	ACC	512b54a3-49c4-4dbd-b853-290500c00e81
asm|33042508	6	0.061	ACC	bb6e0e73-ff48-4627-bce6-f672c06b7de4
asm|33042568	10	0.061	ACC	b5a3bdce-d4ad-43a6-8fbc-1e9d31dc2564
asm|33042766	4	0.061	ACC	ebc120e7-d75d-425a-b9af-aa0e76520642
asm|33042833:asm|28114748	6	0.061	ACC	b5a3bdce-d4ad-43a6-8fbc-1e9d31dc2564
asm|33043021	6	0.061	ACC	ca5f547a-8ec9-4436-9878-1f1cab2fa329
asm|33043074:asm|13142496	18	0.061	ACC	8067d29d-a249-42b9-bd9e-de47513a4230
asm|5358551	6	0.061	ACC	37e88158-0743-45b8-87cf-1d7fe878527f
asm|10170848	4	0.06	ACC	bf4dc301-6b99-46c3-bdc4-d85905688e05
asm|16880540	4	0.06	ACC	a818d2cc-4d45-40df-bfcb-9fa08ebf8490
asm|33032743:asm|33042904	4	0.06	ACC	efd6520f-20a3-416b-87ce-6a1da0da448d
asm|33033911:asm|33033656	6	0.06	ACC	67a0828e-86c3-4c46-b05c-104000425669
asm|33034191	4	0.06	ACC	d5597a19-f3ff-431b-85ba-d2f306fe2fab
asm|33038046	16	0.06	ACC	c92f7cf7-f63b-4f04-a391-193f65a6f8a7
asm|33039348	4	0.06	ACC	cbe8e9e4-f555-47ce-9905-d9f95637c18a
asm|33039534	4	0.06	ACC	83b02107-0c7c-450d-84aa-9ed4e1d755c5
asm|33040186	6	0.06	ACC	6991a561-ff49-4546-9bc7-74cca88916ae
asm|33041726	8	0.06	ACC	26861b93-29de-42df-80d6-23260d450391
asm|33041851	6	0.06	ACC	a70e4d3e-993e-4ab7-95b9-1c52f452ef63
asm|33042257	4	0.06	ACC	cc3d79b1-66a4-4f17-bdb1-c91ffab17037
asm|33042508	6	0.06	ACC	881f6b71-7088-42c8-bfec-c86943715b56
asm|33042561	10	0.06	ACC	67a0828e-86c3-4c46-b05c-104000425669
asm|33042741	6	0.06	ACC	c51255ac-840d-44c2-87ae-ed91cc635e85
asm|33042759:asm|32511719	6	0.06	ACC	421bbd6b-fb2a-4a6d-a298-057c1b65f041
asm|33042759:asm|32511719	6	0.06	ACC	73fee5d0-d326-484c-95c6-c40c987c6917
asm|33042759:asm|32511719	6	0.06	ACC	f0461f9a-e85e-42c6-8f4b-e5974a0e78f8
asm|33042982	6	0.06	ACC	180a84c1-99c0-4014-b42e-8e01f88980aa
asm|33042982	6	0.06	ACC	64934de4-399f-4fbc-b283-979ab40addbc
asm|33043055	6	0.06	ACC	ebc120e7-d75d-425a-b9af-aa0e76520642
asm|33043277	8	0.06	ACC	36c36f8f-d15b-43be-a285-1f80fcfff555
asm|8299328	4	0.06	ACC	bf4dc301-6b99-46c3-bdc4-d85905688e05
asm|33034263	4	0.059	ACC	db5bc4cb-f0bc-4c26-bd11-1bf918466263
asm|33038191	4	0.059	ACC	a818d2cc-4d45-40df-bfcb-9fa08ebf8490
asm|33040186	6	0.059	ACC	67a0828e-86c3-4c46-b05c-104000425669
asm|33040186	10	0.059	ACC	bf4dc301-6b99-46c3-bdc4-d85905688e05
asm|33040373	6	0.059	ACC	3e28c232-4f00-446e-8e2c-13b7ce533442
asm|33041557:asm|1482020:asm|12048489	8	0.059	ACC	744e863c-e24e-4eee-b0ee-ee24f2ef7401
asm|33041726	6	0.059	ACC	efd8ce67-122c-4502-8713-2f4dd768c33d
asm|33042027	4	0.059	ACC	67affce9-7c50-46c9-9f1c-f80c1dd9c888
asm|33042290	8	0.059	ACC	ca5f547a-8ec9-4436-9878-1f1cab2fa329
asm|33042568	10	0.059	ACC	0ffc0b01-bc1c-4277-8fc4-865590dcc461
asm|33042568	6	0.059	ACC	20f7acf8-7813-4ec8-af92-19f92d875a58
asm|33043162	12	0.059	ACC	6991a561-ff49-4546-9bc7-74cca88916ae
asm|15251090	6	0.058	ACC	a70e4d3e-993e-4ab7-95b9-1c52f452ef63
asm|22694938	8	0.058	ACC	744e863c-e24e-4eee-b0ee-ee24f2ef7401
asm|33033945	4	0.058	ACC	ba350477-3c49-4258-8409-f39447687497
asm|33038046	10	0.058	ACC	63f6ab7c-2ef7-42a3-afda-0289383a6976
asm|33041956	4	0.058	ACC	cdb932bf-d02c-4c3c-9e71-22eb12623977
asm|33042279	6	0.058	ACC	69d7a879-cf23-44d0-8a44-050b7a3f4b03
asm|33042297	18	0.058	ACC	44c5a1b9-e7e0-41ae-85e2-d1f05915ce3c
asm|33042335	4	0.058	ACC	59eb3b91-d706-45de-9bbe-92b32629c58c
asm|33042363	4	0.058	ACC	c51255ac-840d-44c2-87ae-ed91cc635e85
asm|33042395	10	0.058	ACC	db5bc4cb-f0bc-4c26-bd11-1bf918466263
asm|33042578	4	0.058	ACC	8e63ada3-97ca-46ab-984d-6a71a4e4e440
asm|33042655	6	0.058	ACC	6bce4f20-babf-4cbd-a962-6b977986e19d
asm|33042790	6	0.058	ACC	c51255ac-840d-44c2-87ae-ed91cc635e85
asm|33043018	12	0.058	ACC	a499a77e-4584-4cab-a7d9-3d0b42ed4dd8
asm|33043138	6	0.058	ACC	1fe73f5c-591d-4c55-ae0e-a67afb64f872
asm|10635689:asm|33041021	4	0.057	ACC	efd6520f-20a3-416b-87ce-6a1da0da448d
asm|26766682	4	0.057	ACC	ca5f547a-8ec9-4436-9878-1f1cab2fa329
asm|26984229	4	0.057	ACC	180a84c1-99c0-4014-b42e-8e01f88980aa
asm|33038932	4	0.057	ACC	f0461f9a-e85e-42c6-8f4b-e5974a0e78f8
asm|33040263	16	0.057	ACC	908285b8-1e2e-4aed-86df-2aaeb1bcefea
asm|33041926	4	0.057	ACC	3367029a-3e6f-49ef-8ff5-421aa0c71b4b
asm|33041926	4	0.057	ACC	881f6b71-7088-42c8-bfec-c86943715b56
asm|33041949	14	0.057	ACC	421bbd6b-fb2a-4a6d-a298-057c1b65f041
asm|33042367	4	0.057	ACC	3367029a-3e6f-49ef-8ff5-421aa0c71b4b
asm|33042655	14	0.057	ACC	37e88158-0743-45b8-87cf-1d7fe878527f
asm|33042655	14	0.057	ACC	3e28c232-4f00-446e-8e2c-13b7ce533442
asm|33042741	8	0.057	ACC	73fee5d0-d326-484c-95c6-c40c987c6917
asm|33042746	4	0.057	ACC	ca5f547a-8ec9-4436-9878-1f1cab2fa329
asm|33042753	4	0.057	ACC	d979c964-68e1-4ea4-a473-69b69cba8e5c
asm|33042759:asm|32511719	6	0.057	ACC	ca5f547a-8ec9-4436-9878-1f1cab2fa329
asm|33042905	6	0.057	ACC	68b2e310-e0a0-4867-b9cf-69b43cbdabce
asm|33043043	4	0.057	ACC	20938e21-2846-4553-98eb-6b005b6600c3
asm|27070744	4	0.056	ACC	d979c964-68e1-4ea4-a473-69b69cba8e5c
asm|33032246	6	0.056	ACC	b5a3bdce-d4ad-43a6-8fbc-1e9d31dc2564
asm|33038663	12	0.056	ACC	744e863c-e24e-4eee-b0ee-ee24f2ef7401
asm|33041425:asm|3286196	4	0.056	ACC	70b87c96-d585-4260-aa9a-7a5ee37d1b10
asm|33041443:asm|33037893	12	0.056	ACC	49e3ffbc-f75f-4f3d-99de-12c29ef69154
asm|33041926	4	0.056	ACC	b5a3bdce-d4ad-43a6-8fbc-1e9d31dc2564
asm|33042059	4	0.056	ACC	0ffc0b01-bc1c-4277-8fc4-865590dcc461
asm|33042059	4	0.056	ACC	64934de4-399f-4fbc-b283-979ab40addbc
asm|33042267	6	0.056	ACC	b5a3bdce-d4ad-43a6-8fbc-1e9d31dc2564
asm|33042279	6	0.056	ACC	0ffc0b01-bc1c-4277-8fc4-865590dcc461
asm|33042279	6	0.056	ACC	60c8c1da-fea6-41f7-ba5b-33afba1ef301
asm|33042448	4	0.056	ACC	d979c964-68e1-4ea4-a473-69b69cba8e5c
asm|33042550	4	0.056	ACC	d979c964-68e1-4ea4-a473-69b69cba8e5c
asm|33042568	10	0.056	ACC	908285b8-1e2e-4aed-86df-2aaeb1bcefea
asm|33042759:asm|32511719	4	0.056	ACC	7fae0485-2028-47e3-a3e1-248257fcc02e
asm|33042982	6	0.056	ACC	1fe73f5c-591d-4c55-ae0e-a67afb64f872
asm|33043018	8	0.056	ACC	63f6ab7c-2ef7-42a3-afda-0289383a6976
asm|33043018	10	0.056	ACC	b5a3bdce-d4ad-43a6-8fbc-1e9d31dc2564
asm|33043021	4	0.056	ACC	cdb932bf-d02c-4c3c-9e71-22eb12623977
asm|33043048	6	0.056	ACC	bb6e0e73-ff48-4627-bce6-f672c06b7de4
asm|840309	4	0.056	ACC	37e88158-0743-45b8-87cf-1d7fe878527f
asm|22938006	4	0.055	ACC	db5bc4cb-f0bc-4c26-bd11-1bf918466263
asm|33035997:asm|23029688	4	0.055	ACC	3e28c232-4f00-446e-8e2c-13b7ce533442
asm|33039272	4	0.055	ACC	36c36f8f-d15b-43be-a285-1f80fcfff555
asm|33040132	4	0.055	ACC	73fee5d0-d326-484c-95c6-c40c987c6917
asm|33040186	8	0.055	ACC	37e88158-0743-45b8-87cf-1d7fe878527f
asm|33040186	8	0.055	ACC	48dd74fe-11ff-4514-87b3-1569e9606c73
asm|33041588	6	0.055	ACC	207683b6-6a60-44ef-8eb2-d26ed9a7de76
asm|33042290	8	0.055	ACC	a818d2cc-4d45-40df-bfcb-9fa08ebf8490
asm|33042395	4	0.055	ACC	68206c96-7d72-43e9-92c8-75f6b5a3f14c
asm|33042568	10	0.055	ACC	744e863c-e24e-4eee-b0ee-ee24f2ef7401
asm|33042568	8	0.055	ACC	f72bfbe6-411d-412e-aaab-1a2414e544ec
asm|33042633	4	0.055	ACC	70b87c96-d585-4260-aa9a-7a5ee37d1b10
asm|33042655	12	0.055	ACC	eeda9161-2cf5-4ae2-b8ca-99bd13c053e4
asm|33042790	8	0.055	ACC	73fee5d0-d326-484c-95c6-c40c987c6917
asm|33042982	6	0.055	ACC	44c5a1b9-e7e0-41ae-85e2-d1f05915ce3c
asm|33043024:asm|33043118:asm|33038117	17	0.055	ACC	37e88158-0743-45b8-87cf-1d7fe878527f
asm|33043074:asm|13142496	20	0.055	ACC	62428588-d744-40ee-9318-f09c64e95898
asm|33043270	4	0.055	ACC	cdb932bf-d02c-4c3c-9e71-22eb12623977
asm|19111209	4	0.054	ACC	39336e11-24de-43be-913a-c764310d1eee
asm|21520161	4	0.054	ACC	b5a3bdce-d4ad-43a6-8fbc-1e9d31dc2564
asm|33032331	4	0.054	ACC	c2e40ad2-0d7f-4e25-a93a-f9dba30bc838
asm|33034263	4	0.054	ACC	f72bfbe6-411d-412e-aaab-1a2414e544ec
asm|33038046	10	0.054	ACC	e1434398-dde0-4855-adc1-24c2956d817a
asm|33040186	6	0.054	ACC	db5bc4cb-f0bc-4c26-bd11-1bf918466263
asm|33041895	4	0.054	ACC	ebc120e7-d75d-425a-b9af-aa0e76520642
asm|33041956	4	0.054	ACC	69d7a879-cf23-44d0-8a44-050b7a3f4b03
asm|33042044	24	0.054	ACC	421bbd6b-fb2a-4a6d-a298-057c1b65f041
asm|33042204	6	0.054	ACC	70b87c96-d585-4260-aa9a-7a5ee37d1b10
asm|33042279	6	0.054	ACC	908285b8-1e2e-4aed-86df-2aaeb1bcefea
asm|33042332	6	0.054	ACC	eeda9161-2cf5-4ae2-b8ca-99bd13c053e4
asm|33042401	8	0.054	ACC	207683b6-6a60-44ef-8eb2-d26ed9a7de76
asm|33042566	4	0.054	ACC	cbe8e9e4-f555-47ce-9905-d9f95637c18a
asm|33042741	6	0.054	ACC	8067d29d-a249-42b9-bd9e-de47513a4230
asm|33042978	6	0.054	ACC	44c5a1b9-e7e0-41ae-85e2-d1f05915ce3c
asm|33043021	4	0.054	ACC	d979c964-68e1-4ea4-a473-69b69cba8e5c
asm|33043043	4	0.054	ACC	37e88158-0743-45b8-87cf-1d7fe878527f
asm|18627439	4	0.053	ACC	c92f7cf7-f63b-4f04-a391-193f65a6f8a7
asm|19448739	4	0.053	ACC	180a84c1-99c0-4014-b42e-8e01f88980aa
asm|33034191	4	0.053	ACC	7fae0485-2028-47e3-a3e1-248257fcc02e
asm|33039497:asm|33042754	14	0.053	ACC	744e863c-e24e-4eee-b0ee-ee24f2ef7401
asm|33039820	4	0.053	ACC	a70e4d3e-993e-4ab7-95b9-1c52f452ef63
asm|33040186	8	0.053	ACC	bdacf802-7670-445e-a1bc-1833c833940e
asm|33041651	4	0.053	ACC	bb6e0e73-ff48-4627-bce6-f672c06b7de4
asm|33041651	4	0.053	ACC	cdb932bf-d02c-4c3c-9e71-22eb12623977
asm|33041927	4	0.053	ACC	39336e11-24de-43be-913a-c764310d1eee
asm|33041956	4	0.053	ACC	0ffc0b01-bc1c-4277-8fc4-865590dcc461
asm|33042133:asm|33041822:asm|33038899	8	0.053	ACC	efd6520f-20a3-416b-87ce-6a1da0da448d
asm|33042448	4	0.053	ACC	60c8c1da-fea6-41f7-ba5b-33afba1ef301
asm|33042655	14	0.053	ACC	3fd3dae2-aeeb-4d42-abcd-7ff49079e909
asm|33042655	14	0.053	ACC	a499a77e-4584-4cab-a7d9-3d0b42ed4dd8
asm|33042978	6	0.053	ACC	a499a77e-4584-4cab-a7d9-3d0b42ed4dd8
asm|33042982	4	0.053	ACC	63f6ab7c-2ef7-42a3-afda-0289383a6976
asm|33043043	4	0.053	ACC	744e863c-e24e-4eee-b0ee-ee24f2ef7401
asm|33043205	20	0.053	ACC	26861b93-29de-42df-80d6-23260d450391
asm|33043236:asm|33041302	28	0.053	ACC	44c5a1b9-e7e0-41ae-85e2-d1f05915ce3c
asm|33043236:asm|33041302	24	0.053	ACC	d979c964-68e1-4ea4-a473-69b69cba8e5c
asm|33043299	6	0.053	ACC	eeda9161-2cf5-4ae2-b8ca-99bd13c053e4
asm|22491768:asm|26491356	4	0.052	ACC	ba350477-3c49-4258-8409-f39447687497
asm|24313187	4	0.052	ACC	69d7a879-cf23-44d0-8a44-050b7a3f4b03
asm|33033911:asm|33033656	8	0.052	ACC	3fd3dae2-aeeb-4d42-abcd-7ff49079e909
asm|33033911:asm|33033656	4	0.052	ACC	e85fc5ec-7838-46c3-8767-a69f765b066d
asm|33035201	4	0.052	ACC	83b02107-0c7c-450d-84aa-9ed4e1d755c5
asm|33037639:asm|33040287:asm|33037647	6	0.052	ACC	b5a3bdce-d4ad-43a6-8fbc-1e9d31dc2564
asm|33038046	12	0.052	ACC	48dd74fe-11ff-4514-87b3-1569e9606c73
asm|33038228	6	0.052	ACC	37e88158-0743-45b8-87cf-1d7fe878527f
asm|33040186	8	0.052	ACC	a70e4d3e-993e-4ab7-95b9-1c52f452ef63
asm|33041193	4	0.052	ACC	0ffc0b01-bc1c-4277-8fc4-865590dcc461
asm|33041484	6	0.052	ACC	48dd74fe-11ff-4514-87b3-1569e9606c73
asm|33041557:asm|1482020:asm|12048489	8	0.052	ACC	512b54a3-49c4-4dbd-b853-290500c00e81
asm|33041839	6	0.052	ACC	8448744c-2c5f-4a95-b517-5652f6bacc1a
asm|33041956	4	0.052	ACC	64934de4-399f-4fbc-b283-979ab40addbc
asm|33042196	4	0.052	ACC	b5a3bdce-d4ad-43a6-8fbc-1e9d31dc2564
asm|33042345	16	0.052	ACC	64934de4-399f-4fbc-b283-979ab40addbc
asm|33042367	4	0.052	ACC	37e88158-0743-45b8-87cf-1d7fe878527f
asm|33042367	4	0.052	ACC	48dd74fe-11ff-4514-87b3-1569e9606c73
asm|33042606	4	0.052	ACC	efd8ce67-122c-4502-8713-2f4dd768c33d
asm|33042618	6	0.052	ACC	7fae0485-2028-47e3-a3e1-248257fcc02e
asm|33042741	6	0.052	ACC	26861b93-29de-42df-80d6-23260d450391
asm|7298716	4	0.052	ACC	bf4dc301-6b99-46c3-bdc4-d85905688e05
asm|33032246	6	0.051	ACC	bdacf802-7670-445e-a1bc-1833c833940e
asm|33032331	4	0.051	ACC	cbe8e9e4-f555-47ce-9905-d9f95637c18a
asm|33038932	4	0.051	ACC	207683b6-6a60-44ef-8eb2-d26ed9a7de76
asm|33041557:asm|1482020:asm|12048489	6	0.051	ACC	c70685d2-1d32-44f9-9ce6-e44b229e0bb0
asm|33041726	6	0.051	ACC	c51255ac-840d-44c2-87ae-ed91cc635e85
asm|33041984	6	0.051	ACC	3367029a-3e6f-49ef-8ff5-421aa0c71b4b
asm|33042059	4	0.051	ACC	44c5a1b9-e7e0-41ae-85e2-d1f05915ce3c
asm|33042290	4	0.051	ACC	67a0828e-86c3-4c46-b05c-104000425669
asm|33042290	6	0.051	ACC	a70e4d3e-993e-4ab7-95b9-1c52f452ef63
asm|33042306:asm|33041505	6	0.051	ACC	db5bc4cb-f0bc-4c26-bd11-1bf918466263
asm|33042367	4	0.051	ACC	908285b8-1e2e-4aed-86df-2aaeb1bcefea
asm|33042568	8	0.051	ACC	eeda9161-2cf5-4ae2-b8ca-99bd13c053e4
asm|33042655	16	0.051	ACC	207683b6-6a60-44ef-8eb2-d26ed9a7de76
asm|33042982	4	0.051	ACC	5c9ae88c-353f-450b-80e6-8d36d7bc8be3
asm|33043019	8	0.051	ACC	744e863c-e24e-4eee-b0ee-ee24f2ef7401
asm|33043299	4	0.051	ACC	c2e40ad2-0d7f-4e25-a93a-f9dba30bc838
asm|22938006	6	0.05	ACC	59eb3b91-d706-45de-9bbe-92b32629c58c
asm|30990084	4	0.05	ACC	1fe73f5c-591d-4c55-ae0e-a67afb64f872
asm|33034263	4	0.05	ACC	cdb932bf-d02c-4c3c-9e71-22eb12623977
asm|33039603:asm|27852287	4	0.05	ACC	48dd74fe-11ff-4514-87b3-1569e9606c73
asm|33039637	12	0.05	ACC	b5a3bdce-d4ad-43a6-8fbc-1e9d31dc2564
asm|33040477	4	0.05	ACC	63f6ab7c-2ef7-42a3-afda-0289383a6976
asm|33041443:asm|33037893	10	0.05	ACC	3e28c232-4f00-446e-8e2c-13b7ce533442
asm|33041484	6	0.05	ACC	39336e11-24de-43be-913a-c764310d1eee
asm|33041511:asm|33042428	12	0.05	ACC	3fd3dae2-aeeb-4d42-abcd-7ff49079e909
asm|33041839	8	0.05	ACC	cbe8e9e4-f555-47ce-9905-d9f95637c18a
asm|33042568	10	0.05	ACC	c92f7cf7-f63b-4f04-a391-193f65a6f8a7
asm|33042680	6	0.05	ACC	37e88158-0743-45b8-87cf-1d7fe878527f
asm|33042759:asm|32511719	4	0.05	ACC	2928fe95-b646-44a3-808a-36f0751c887b
asm|33042759:asm|32511719	4	0.05	ACC	3367029a-3e6f-49ef-8ff5-421aa0c71b4b
asm|33042759:asm|32511719	4	0.05	ACC	881f6b71-7088-42c8-bfec-c86943715b56
asm|33042833:asm|28114748	6	0.05	ACC	73fee5d0-d326-484c-95c6-c40c987c6917
asm|33042887	10	0.05	ACC	49e3ffbc-f75f-4f3d-99de-12c29ef69154
asm|33042905	4	0.05	ACC	2928fe95-b646-44a3-808a-36f0751c887b
asm|10438119:asm|33033490	4	0.049	ACC	b5a3bdce-d4ad-43a6-8fbc-1e9d31dc2564
asm|33035663	4	0.049	ACC	ba350477-3c49-4258-8409-f39447687497
asm|33040104	4	0.049	ACC	a70e4d3e-993e-4ab7-95b9-1c52f452ef63
asm|33041193	4	0.049	ACC	39336e11-24de-43be-913a-c764310d1eee
asm|33041840	4	0.049	ACC	3367029a-3e6f-49ef-8ff5-421aa0c71b4b
asm|33042290	6	0.049	ACC	379e288c-fa30-460c-bb57-d3b6f09b1483
asm|33042395	10	0.049	ACC	bb6e0e73-ff48-4627-bce6-f672c06b7de4
asm|33042568	10	0.049	ACC	bf4dc301-6b99-46c3-bdc4-d85905688e05
asm|33042655	14	0.049	ACC	421bbd6b-fb2a-4a6d-a298-057c1b65f041
asm|33042655	8	0.049	ACC	cbe8e9e4-f555-47ce-9905-d9f95637c18a
asm|33042656	6	0.049	ACC	c92f7cf7-f63b-4f04-a391-193f65a6f8a7
asm|33042735	4	0.049	ACC	421bbd6b-fb2a-4a6d-a298-057c1b65f041
asm|33042967	26	0.049	ACC	db5bc4cb-f0bc-4c26-bd11-1bf918466263
asm|33043018	10	0.049	ACC	a70e4d3e-993e-4ab7-95b9-1c52f452ef63
asm|33043024:asm|33043118:asm|33038117	19	0.049	ACC	59eb3b91-d706-45de-9bbe-92b32629c58c
asm|33043074:asm|13142496	14	0.049	ACC	eeda9161-2cf5-4ae2-b8ca-99bd13c053e4
asm|10028191	4	0.048	ACC	7fae0485-2028-47e3-a3e1-248257fcc02e
asm|22938006	6	0.048	ACC	ba350477-3c49-4258-8409-f39447687497
asm|33033911:asm|33033656	4	0.048	ACC	20f7acf8-7813-4ec8-af92-19f92d875a58
asm|33038046	10	0.048	ACC	eeda9161-2cf5-4ae2-b8ca-99bd13c053e4
asm|33038424	4	0.048	ACC	c51255ac-840d-44c2-87ae-ed91cc635e85
asm|33039341	4	0.048	ACC	db5bc4cb-f0bc-4c26-bd11-1bf918466263
asm|33040408	4	0.048	ACC	908285b8-1e2e-4aed-86df-2aaeb1bcefea
asm|33041065	4	0.048	ACC	69d7a879-cf23-44d0-8a44-050b7a3f4b03
asm|33041176:asm|33039732	8	0.048	ACC	207683b6-6a60-44ef-8eb2-d26ed9a7de76
asm|33041425:asm|3286196	4	0.048	ACC	db5bc4cb-f0bc-4c26-bd11-1bf918466263
asm|33041557:asm|1482020:asm|12048489	6	0.048	ACC	26861b93-29de-42df-80d6-23260d450391
asm|33041736	8	0.048	ACC	44c5a1b9-e7e0-41ae-85e2-d1f05915ce3c
asm|33041869	4	0.048	ACC	69d7a879-cf23-44d0-8a44-050b7a3f4b03
asm|33042279	4	0.048	ACC	db5bc4cb-f0bc-4c26-bd11-1bf918466263
asm|33042323	4	0.048	ACC	ca5f547a-8ec9-4436-9878-1f1cab2fa329
asm|33042363	4	0.048	ACC	37e88158-0743-45b8-87cf-1d7fe878527f
asm|33042408	4	0.048	ACC	39336e11-24de-43be-913a-c764310d1eee
asm|33042430	4	0.048	ACC	cc3d79b1-66a4-4f17-bdb1-c91ffab17037
asm|33042550	4	0.048	ACC	49e3ffbc-f75f-4f3d-99de-12c29ef69154
asm|33042572	8	0.048	ACC	1fe73f5c-591d-4c55-ae0e-a67afb64f872
asm|33042655	12	0.048	ACC	744e863c-e24e-4eee-b0ee-ee24f2ef7401
asm|33043074:asm|13142496	14	0.048	ACC	2928fe95-b646-44a3-808a-36f0751c887b
asm|33043299	4	0.048	ACC	cbe8e9e4-f555-47ce-9905-d9f95637c18a
asm|33035201	4	0.047	ACC	0ffc0b01-bc1c-4277-8fc4-865590dcc461
asm|33035201	4	0.047	ACC	180a84c1-99c0-4014-b42e-8e01f88980aa
asm|33035950	4	0.047	ACC	44c5a1b9-e7e0-41ae-85e2-d1f05915ce3c
asm|33040015	14	0.047	ACC	ca5f547a-8ec9-4436-9878-1f1cab2fa329
asm|33040241	4	0.047	ACC	cbe8e9e4-f555-47ce-9905-d9f95637c18a
asm|33041726	4	0.047	ACC	b6c575a4-ebbc-413d-955d-bb3c46ec50c2
asm|33041910:asm|33041551	4	0.047	ACC	61d60013-6ffd-4c08-b03f-a8820db32397
asm|33042059	4	0.047	ACC	421bbd6b-fb2a-4a6d-a298-057c1b65f041
asm|33042290	4	0.047	ACC	7d3369ab-b556-45c5-aaaf-e7cd9ac0d454
asm|33042332	6	0.047	ACC	744e863c-e24e-4eee-b0ee-ee24f2ef7401
asm|33042332	6	0.047	ACC	bdacf802-7670-445e-a1bc-1833c833940e
asm|33042359	14	0.047	ACC	744e863c-e24e-4eee-b0ee-ee24f2ef7401
asm|33042382	6	0.047	ACC	a818d2cc-4d45-40df-bfcb-9fa08ebf8490
asm|33042395	10	0.047	ACC	881f6b71-7088-42c8-bfec-c86943715b56
asm|33042487:asm|22329667	4	0.047	ACC	37e88158-0743-45b8-87cf-1d7fe878527f
asm|33042561	12	0.047	ACC	3fd3dae2-aeeb-4d42-abcd-7ff49079e909
asm|33042655	8	0.047	ACC	67a0828e-86c3-4c46-b05c-104000425669
asm|33042759:asm|32511719	4	0.047	ACC	0ffc0b01-bc1c-4277-8fc4-865590dcc461
asm|33042759:asm|32511719	4	0.047	ACC	60c8c1da-fea6-41f7-ba5b-33afba1ef301
asm|33042766	4	0.047	ACC	744e863c-e24e-4eee-b0ee-ee24f2ef7401
asm|33042790	6	0.047	ACC	bdacf802-7670-445e-a1bc-1833c833940e
asm|33043081:asm|16132897	8	0.047	ACC	bf4dc301-6b99-46c3-bdc4-d85905688e05
asm|33043232	8	0.047	ACC	37e88158-0743-45b8-87cf-1d7fe878527f
asm|33032702	4	0.046	ACC	744e863c-e24e-4eee-b0ee-ee24f2ef7401
asm|33034676	6	0.046	ACC	53390804-e59b-4e73-aee4-89daa7cde164
asm|33037622	6	0.046	ACC	cc3d79b1-66a4-4f17-bdb1-c91ffab17037
asm|33038228	4	0.046	ACC	db5bc4cb-f0bc-4c26-bd11-1bf918466263
asm|33039701	6	0.046	ACC	1fe73f5c-591d-4c55-ae0e-a67afb64f872
asm|33041065	4	0.046	ACC	3e28c232-4f00-446e-8e2c-13b7ce533442
asm|33041065	4	0.046	ACC	48dd74fe-11ff-4514-87b3-1569e9606c73
asm|33041651	4	0.046	ACC	bdacf802-7670-445e-a1bc-1833c833940e
asm|33041839	12	0.046	ACC	36c36f8f-d15b-43be-a285-1f80fcfff555
asm|33041903	4	0.046	ACC	70b87c96-d585-4260-aa9a-7a5ee37d1b10
asm|33042038	4	0.046	ACC	c51255ac-840d-44c2-87ae-ed91cc635e85
asm|33042059	4	0.046	ACC	512b54a3-49c4-4dbd-b853-290500c00e81
asm|33042204	6	0.046	ACC	5c9ae88c-353f-450b-80e6-8d36d7bc8be3
asm|33042267	6	0.046	ACC	f0461f9a-e85e-42c6-8f4b-e5974a0e78f8
asm|33042290	6	0.046	ACC	421bbd6b-fb2a-4a6d-a298-057c1b65f041
asm|33042290	6	0.046	ACC	bf4dc301-6b99-46c3-bdc4-d85905688e05
asm|33042554	6	0.046	ACC	69d7a879-cf23-44d0-8a44-050b7a3f4b03
asm|33042568	6	0.046	ACC	63f6ab7c-2ef7-42a3-afda-0289383a6976
asm|33042655	12	0.046	ACC	36c36f8f-d15b-43be-a285-1f80fcfff555
asm|33042655	10	0.046	ACC	cdb932bf-d02c-4c3c-9e71-22eb12623977
asm|33042656	4	0.046	ACC	ebc120e7-d75d-425a-b9af-aa0e76520642
asm|33042741	6	0.046	ACC	49e3ffbc-f75f-4f3d-99de-12c29ef69154
asm|33043048	6	0.046	ACC	379e288c-fa30-460c-bb57-d3b6f09b1483
asm|33043232	8	0.046	ACC	744e863c-e24e-4eee-b0ee-ee24f2ef7401
asm|33043294	8	0.046	ACC	744e863c-e24e-4eee-b0ee-ee24f2ef7401
asm|11471136	4	0.045	ACC	7fae0485-2028-47e3-a3e1-248257fcc02e
asm|33033911:asm|33033656	6	0.045	ACC	2928fe95-b646-44a3-808a-36f0751c887b
asm|33035201	4	0.045	ACC	908285b8-1e2e-4aed-86df-2aaeb1bcefea
asm|33038046	10	0.045	ACC	20938e21-2846-4553-98eb-6b005b6600c3
asm|33038046	4	0.045	ACC	53390804-e59b-4e73-aee4-89daa7cde164
asm|33038046	8	0.045	ACC	db5bc4cb-f0bc-4c26-bd11-1bf918466263
asm|33038112	4	0.045	ACC	8ab4c4ac-e348-4fa7-b15b-1b640d771fae
asm|33039341	6	0.045	ACC	ca5f547a-8ec9-4436-9878-1f1cab2fa329
asm|33039791	4	0.045	ACC	f0461f9a-e85e-42c6-8f4b-e5974a0e78f8
asm|33040620	4	0.045	ACC	1fe73f5c-591d-4c55-ae0e-a67afb64f872
asm|33041511:asm|33042428	6	0.045	ACC	8ab4c4ac-e348-4fa7-b15b-1b640d771fae
asm|33041593:asm|10962697	6	0.045	ACC	908285b8-1e2e-4aed-86df-2aaeb1bcefea
asm|33041651	4	0.045	ACC	a70e4d3e-993e-4ab7-95b9-1c52f452ef63
asm|33041984	6	0.045	ACC	744e863c-e24e-4eee-b0ee-ee24f2ef7401
asm|33042229	6	0.045	ACC	379e288c-fa30-460c-bb57-d3b6f09b1483
asm|33042550	4	0.045	ACC	c92f7cf7-f63b-4f04-a391-193f65a6f8a7
asm|33042790	6	0.045	ACC	36c36f8f-d15b-43be-a285-1f80fcfff555
asm|33043018	10	0.045	ACC	bf4dc301-6b99-46c3-bdc4-d85905688e05
asm|33043021	4	0.045	ACC	3fd3dae2-aeeb-4d42-abcd-7ff49079e909
asm|33043074:asm|13142496	16	0.045	ACC	cc3d79b1-66a4-4f17-bdb1-c91ffab17037
asm|33043081:asm|16132897	6	0.045	ACC	d979c964-68e1-4ea4-a473-69b69cba8e5c
asm|33043299	6	0.045	ACC	1fe73f5c-591d-4c55-ae0e-a67afb64f872
asm|10438119:asm|33033490	4	0.044	ACC	bdacf802-7670-445e-a1bc-1833c833940e
asm|17325218:asm|33039757:asm|14096945	6	0.044	ACC	d979c964-68e1-4ea4-a473-69b69cba8e5c
asm|2966759:asm|33040889	4	0.044	ACC	c51255ac-840d-44c2-87ae-ed91cc635e85
asm|33034191	4	0.044	ACC	37e88158-0743-45b8-87cf-1d7fe878527f
asm|33038046	6	0.044	ACC	20f7acf8-7813-4ec8-af92-19f92d875a58
asm|33038112	4	0.044	ACC	c18bba08-b10a-4237-96a6-5f89efa59826
asm|33038542	4	0.044	ACC	d979c964-68e1-4ea4-a473-69b69cba8e5c
asm|33039701	4	0.044	ACC	d5597a19-f3ff-431b-85ba-d2f306fe2fab
asm|33041065	4	0.044	ACC	744e863c-e24e-4eee-b0ee-ee24f2ef7401
asm|33041443:asm|33037893	8	0.044	ACC	d979c964-68e1-4ea4-a473-69b69cba8e5c
asm|33041557:asm|1482020:asm|12048489	4	0.044	ACC	6991a561-ff49-4546-9bc7-74cca88916ae
asm|33041557:asm|1482020:asm|12048489	6	0.044	ACC	908285b8-1e2e-4aed-86df-2aaeb1bcefea
asm|33041651	4	0.044	ACC	3fd3dae2-aeeb-4d42-abcd-7ff49079e909
asm|33041851	4	0.044	ACC	0ffc0b01-bc1c-4277-8fc4-865590dcc461
asm|33041869	4	0.044	ACC	744e863c-e24e-4eee-b0ee-ee24f2ef7401
asm|33041984	4	0.044	ACC	d5a1b1c5-f790-4733-a8f5-09372d695688
asm|33042027	4	0.044	ACC	8067d29d-a249-42b9-bd9e-de47513a4230
asm|33042204	4	0.044	ACC	e85fc5ec-7838-46c3-8767-a69f765b066d
asm|33042448	4	0.044	ACC	bf4dc301-6b99-46c3-bdc4-d85905688e05
asm|33042568	8	0.044	ACC	39336e11-24de-43be-913a-c764310d1eee
asm|33042568	10	0.044	ACC	ba350477-3c49-4258-8409-f39447687497
asm|33042578	4	0.044	ACC	f72bfbe6-411d-412e-aaab-1a2414e544ec
asm|33042642	4	0.044	ACC	83b02107-0c7c-450d-84aa-9ed4e1d755c5
asm|33042655	10	0.044	ACC	8067d29d-a249-42b9-bd9e-de47513a4230
asm|33042655	10	0.044	ACC	881f6b71-7088-42c8-bfec-c86943715b56
asm|33042655	8	0.044	ACC	d5597a19-f3ff-431b-85ba-d2f306fe2fab
asm|33042759:asm|32511719	4	0.044	ACC	39336e11-24de-43be-913a-c764310d1eee
asm|33042790	6	0.044	ACC	379e288c-fa30-460c-bb57-d3b6f09b1483
asm|33042918	4	0.044	ACC	37e88158-0743-45b8-87cf-1d7fe878527f
asm|33042978	6	0.044	ACC	ba350477-3c49-4258-8409-f39447687497
asm|33043018	6	0.044	ACC	d5a1b1c5-f790-4733-a8f5-09372d695688
asm|33043049	4	0.044	ACC	67affce9-7c50-46c9-9f1c-f80c1dd9c888
asm|33043051	6	0.044	ACC	421bbd6b-fb2a-4a6d-a298-057c1b65f041
asm|33043236:asm|33041302	28	0.044	ACC	207683b6-6a60-44ef-8eb2-d26ed9a7de76
asm|33043277	4	0.044	ACC	efd8ce67-122c-4502-8713-2f4dd768c33d
asm|33043299	6	0.044	ACC	3fd3dae2-aeeb-4d42-abcd-7ff49079e909
asm|33038470	4	0.043	ACC	207683b6-6a60-44ef-8eb2-d26ed9a7de76
asm|33038470	4	0.043	ACC	a818d2cc-4d45-40df-bfcb-9fa08ebf8490
asm|33038470	4	0.043	ACC	ba350477-3c49-4258-8409-f39447687497
asm|33039341	4	0.043	ACC	c51255ac-840d-44c2-87ae-ed91cc635e85
asm|33040104	4	0.043	ACC	ca5f547a-8ec9-4436-9878-1f1cab2fa329
asm|33041679	4	0.043	ACC	bb6e0e73-ff48-4627-bce6-f672c06b7de4
asm|33041984	6	0.043	ACC	3fd3dae2-aeeb-4d42-abcd-7ff49079e909
asm|33042031:asm|6351883	4	0.043	ACC	5c9ae88c-353f-450b-80e6-8d36d7bc8be3
asm|33042039	12	0.043	ACC	36c36f8f-d15b-43be-a285-1f80fcfff555
asm|33042229	6	0.043	ACC	f0461f9a-e85e-42c6-8f4b-e5974a0e78f8
asm|33042306:asm|33041505	8	0.043	ACC	ca5f547a-8ec9-4436-9878-1f1cab2fa329
asm|33042382	4	0.043	ACC	26861b93-29de-42df-80d6-23260d450391
asm|33042430	4	0.043	ACC	59eb3b91-d706-45de-9bbe-92b32629c58c
asm|33042653	6	0.043	ACC	ca5f547a-8ec9-4436-9878-1f1cab2fa329
asm|33042726	6	0.043	ACC	908285b8-1e2e-4aed-86df-2aaeb1bcefea
asm|33042741	6	0.043	ACC	f0461f9a-e85e-42c6-8f4b-e5974a0e78f8
asm|33042978	4	0.043	ACC	cdb932bf-d02c-4c3c-9e71-22eb12623977
asm|33042982	4	0.043	ACC	3367029a-3e6f-49ef-8ff5-421aa0c71b4b
asm|33042982	4	0.043	ACC	d979c964-68e1-4ea4-a473-69b69cba8e5c
asm|33043018	8	0.043	ACC	0ffc0b01-bc1c-4277-8fc4-865590dcc461
asm|33043018	10	0.043	ACC	ca5f547a-8ec9-4436-9878-1f1cab2fa329
asm|33043021	4	0.043	ACC	62428588-d744-40ee-9318-f09c64e95898
asm|33043043	4	0.043	ACC	207683b6-6a60-44ef-8eb2-d26ed9a7de76
asm|33043138	4	0.043	ACC	b5a3bdce-d4ad-43a6-8fbc-1e9d31dc2564
asm|10438119:asm|33033490	4	0.042	ACC	a499a77e-4584-4cab-a7d9-3d0b42ed4dd8
asm|17325218:asm|33039757:asm|14096945	8	0.042	ACC	207683b6-6a60-44ef-8eb2-d26ed9a7de76
asm|33035201	4	0.042	ACC	3fd3dae2-aeeb-4d42-abcd-7ff49079e909
asm|33038112	6	0.042	ACC	69d7a879-cf23-44d0-8a44-050b7a3f4b03
asm|33041193	4	0.042	ACC	ca5f547a-8ec9-4436-9878-1f1cab2fa329
asm|33041736	8	0.042	ACC	68b2e310-e0a0-4867-b9cf-69b43cbdabce
asm|33041839	10	0.042	ACC	64934de4-399f-4fbc-b283-979ab40addbc
asm|33041904	16	0.042	ACC	c92f7cf7-f63b-4f04-a391-193f65a6f8a7
asm|33042027	4	0.042	ACC	20938e21-2846-4553-98eb-6b005b6600c3
asm|33042033	4	0.042	ACC	d5597a19-f3ff-431b-85ba-d2f306fe2fab
asm|33042297	16	0.042	ACC	ba350477-3c49-4258-8409-f39447687497
asm|33042363	4	0.042	ACC	c92f7cf7-f63b-4f04-a391-193f65a6f8a7
asm|33042572	6	0.042	ACC	bb6e0e73-ff48-4627-bce6-f672c06b7de4
asm|33042596	6	0.042	ACC	3fd3dae2-aeeb-4d42-abcd-7ff49079e909
asm|33042653	4	0.042	ACC	f72bfbe6-411d-412e-aaab-1a2414e544ec
asm|33042655	6	0.042	ACC	20f7acf8-7813-4ec8-af92-19f92d875a58
asm|33042655	12	0.042	ACC	512b54a3-49c4-4dbd-b853-290500c00e81
asm|33042655	10	0.042	ACC	60c8c1da-fea6-41f7-ba5b-33afba1ef301
asm|33042790	4	0.042	ACC	5c9ae88c-353f-450b-80e6-8d36d7bc8be3
asm|33042790	4	0.042	ACC	db5bc4cb-f0bc-4c26-bd11-1bf918466263
asm|33042849	6	0.042	ACC	207683b6-6a60-44ef-8eb2-d26ed9a7de76
asm|33042875	4	0.042	ACC	512b54a3-49c4-4dbd-b853-290500c00e81
asm|33042978	4	0.042	ACC	d979c964-68e1-4ea4-a473-69b69cba8e5c
asm|33042982	4	0.042	ACC	b5a3bdce-d4ad-43a6-8fbc-1e9d31dc2564
asm|33043074:asm|13142496	6	0.042	ACC	efd6520f-20a3-416b-87ce-6a1da0da448d
asm|33043081:asm|16132897	6	0.042	ACC	64934de4-399f-4fbc-b283-979ab40addbc
asm|33043236:asm|33041302	22	0.042	ACC	1fe73f5c-591d-4c55-ae0e-a67afb64f872
asm|22938006	4	0.041	ACC	744e863c-e24e-4eee-b0ee-ee24f2ef7401
asm|33038046	8	0.041	ACC	c51255ac-840d-44c2-87ae-ed91cc635e85
asm|33039937	4	0.041	ACC	c70685d2-1d32-44f9-9ce6-e44b229e0bb0
asm|33040186	4	0.041	ACC	cbe8e9e4-f555-47ce-9905-d9f95637c18a
asm|33041443:asm|33037893	8	0.041	ACC	60c8c1da-fea6-41f7-ba5b-33afba1ef301
asm|33041926	4	0.041	ACC	207683b6-6a60-44ef-8eb2-d26ed9a7de76
asm|33042554	4	0.041	ACC	d5a1b1c5-f790-4733-a8f5-09372d695688
asm|33042572	6	0.041	ACC	8067d29d-a249-42b9-bd9e-de47513a4230
asm|33042606	4	0.041	ACC	8067d29d-a249-42b9-bd9e-de47513a4230
asm|33042680	6	0.041	ACC	68b2e310-e0a0-4867-b9cf-69b43cbdabce
asm|33042759:asm|32511719	4	0.041	ACC	cc3d79b1-66a4-4f17-bdb1-c91ffab17037
asm|33043049	6	0.041	ACC	62428588-d744-40ee-9318-f09c64e95898
asm|33032331	4	0.04	ACC	7fae0485-2028-47e3-a3e1-248257fcc02e
asm|33033911:asm|33033656	6	0.04	ACC	1fe73f5c-591d-4c55-ae0e-a67afb64f872
asm|33034191	4	0.04	ACC	379e288c-fa30-460c-bb57-d3b6f09b1483
asm|33034676	12	0.04	ACC	cdb932bf-d02c-4c3c-9e71-22eb12623977
asm|33037740	6	0.04	ACC	ca5f547a-8ec9-4436-9878-1f1cab2fa329
asm|33038007	4	0.04	ACC	3367029a-3e6f-49ef-8ff5-421aa0c71b4b
asm|33038046	8	0.04	ACC	223e2af0-95a2-49f2-84a2-13379cf72ea9
asm|33039341	4	0.04	ACC	d979c964-68e1-4ea4-a473-69b69cba8e5c
asm|33039341	4	0.04	ACC	eeda9161-2cf5-4ae2-b8ca-99bd13c053e4
asm|33040785	4	0.04	ACC	3fd3dae2-aeeb-4d42-abcd-7ff49079e909
asm|33041176:asm|33039732	6	0.04	ACC	512b54a3-49c4-4dbd-b853-290500c00e81
asm|33041484	4	0.04	ACC	83b02107-0c7c-450d-84aa-9ed4e1d755c5
asm|33041532	6	0.04	ACC	b5a3bdce-d4ad-43a6-8fbc-1e9d31dc2564
asm|33041557:asm|1482020:asm|12048489	4	0.04	ACC	db5bc4cb-f0bc-4c26-bd11-1bf918466263
asm|33041588	4	0.04	ACC	73fee5d0-d326-484c-95c6-c40c987c6917
asm|33041949	8	0.04	ACC	b5a3bdce-d4ad-43a6-8fbc-1e9d31dc2564
asm|33042023:asm|33039278	18	0.04	ACC	db5bc4cb-f0bc-4c26-bd11-1bf918466263
asm|33042279	4	0.04	ACC	3367029a-3e6f-49ef-8ff5-421aa0c71b4b
asm|33042554	6	0.04	ACC	379e288c-fa30-460c-bb57-d3b6f09b1483
asm|33042568	8	0.04	ACC	62428588-d744-40ee-9318-f09c64e95898
asm|33042572	6	0.04	ACC	b5a3bdce-d4ad-43a6-8fbc-1e9d31dc2564
asm|33042596	4	0.04	ACC	db5bc4cb-f0bc-4c26-bd11-1bf918466263
asm|33042726	4	0.04	ACC	63f6ab7c-2ef7-42a3-afda-0289383a6976
asm|33042759:asm|32511719	4	0.04	ACC	62428588-d744-40ee-9318-f09c64e95898
asm|33042759:asm|32511719	4	0.04	ACC	c92f7cf7-f63b-4f04-a391-193f65a6f8a7
asm|33042773:asm|30016343	8	0.04	ACC	3e28c232-4f00-446e-8e2c-13b7ce533442
asm|33042982	4	0.04	ACC	20938e21-2846-4553-98eb-6b005b6600c3
asm|33043024:asm|33043118:asm|33038117	12	0.04	ACC	180a84c1-99c0-4014-b42e-8e01f88980aa
asm|33043058	4	0.04	ACC	63f6ab7c-2ef7-42a3-afda-0289383a6976
asm|33043232	4	0.04	ACC	8ab4c4ac-e348-4fa7-b15b-1b640d771fae
asm|33043256	4	0.04	ACC	64934de4-399f-4fbc-b283-979ab40addbc
asm|33043299	4	0.04	ACC	e1434398-dde0-4855-adc1-24c2956d817a
asm|4024209	4	0.04	ACC	bb6e0e73-ff48-4627-bce6-f672c06b7de4
asm|9109108	4	0.04	ACC	180a84c1-99c0-4014-b42e-8e01f88980aa
asm|10880032	4	0.039	ACC	ba350477-3c49-4258-8409-f39447687497
asm|11471136	4	0.039	ACC	26861b93-29de-42df-80d6-23260d450391
asm|29703680	4	0.039	ACC	0ffc0b01-bc1c-4277-8fc4-865590dcc461
asm|33032246	4	0.039	ACC	eeda9161-2cf5-4ae2-b8ca-99bd13c053e4
asm|33035201	4	0.039	ACC	512b54a3-49c4-4dbd-b853-290500c00e81
asm|33038007	4	0.039	ACC	69d7a879-cf23-44d0-8a44-050b7a3f4b03
asm|33038046	8	0.039	ACC	83b02107-0c7c-450d-84aa-9ed4e1d755c5
asm|33039781	4	0.039	ACC	744e863c-e24e-4eee-b0ee-ee24f2ef7401
asm|33041131	8	0.039	ACC	6991a561-ff49-4546-9bc7-74cca88916ae
asm|33041443:asm|33037893	8	0.039	ACC	744e863c-e24e-4eee-b0ee-ee24f2ef7401
asm|33041736	6	0.039	ACC	0ffc0b01-bc1c-4277-8fc4-865590dcc461
asm|33041736	4	0.039	ACC	70b87c96-d585-4260-aa9a-7a5ee37d1b10
asm|33041869	4	0.039	ACC	62428588-d744-40ee-9318-f09c64e95898
asm|33041949	8	0.039	ACC	69d7a879-cf23-44d0-8a44-050b7a3f4b03
asm|33042133:asm|33041822:asm|33038899	14	0.039	ACC	36c36f8f-d15b-43be-a285-1f80fcfff555
asm|33042133:asm|33041822:asm|33038899	12	0.039	ACC	881f6b71-7088-42c8-bfec-c86943715b56
asm|33042229	4	0.039	ACC	c51255ac-840d-44c2-87ae-ed91cc635e85
asm|33042262	4	0.039	ACC	53390804-e59b-4e73-aee4-89daa7cde164
asm|33042279	4	0.039	ACC	8067d29d-a249-42b9-bd9e-de47513a4230
asm|33042290	4	0.039	ACC	881f6b71-7088-42c8-bfec-c86943715b56
asm|33042299	8	0.039	ACC	512b54a3-49c4-4dbd-b853-290500c00e81
asm|33042332	4	0.039	ACC	f72bfbe6-411d-412e-aaab-1a2414e544ec
asm|33042395	10	0.039	ACC	cc3d79b1-66a4-4f17-bdb1-c91ffab17037
asm|33042561	6	0.039	ACC	70b87c96-d585-4260-aa9a-7a5ee37d1b10
asm|33042568	6	0.039	ACC	cdb932bf-d02c-4c3c-9e71-22eb12623977
asm|33042655	10	0.039	ACC	39336e11-24de-43be-913a-c764310d1eee
asm|33042655	8	0.039	ACC	c51255ac-840d-44c2-87ae-ed91cc635e85
asm|33042932	4	0.039	ACC	db5bc4cb-f0bc-4c26-bd11-1bf918466263
asm|33042982	4	0.039	ACC	48dd74fe-11ff-4514-87b3-1569e9606c73
asm|33043024:asm|33043118:asm|33038117	10	0.039	ACC	f72bfbe6-411d-412e-aaab-1a2414e544ec
asm|33043177	8	0.039	ACC	db5bc4cb-f0bc-4c26-bd11-1bf918466263
asm|29902361	4	0.038	ACC	68b2e310-e0a0-4867-b9cf-69b43cbdabce
asm|33035201	4	0.038	ACC	ca5f547a-8ec9-4436-9878-1f1cab2fa329
asm|33037622	4	0.038	ACC	881f6b71-7088-42c8-bfec-c86943715b56
asm|33038112	6	0.038	ACC	44c5a1b9-e7e0-41ae-85e2-d1f05915ce3c
asm|33038112	4	0.038	ACC	67a0828e-86c3-4c46-b05c-104000425669
asm|33041557:asm|1482020:asm|12048489	4	0.038	ACC	e1434398-dde0-4855-adc1-24c2956d817a
asm|33042204	6	0.038	ACC	2928fe95-b646-44a3-808a-36f0751c887b
asm|33042290	4	0.038	ACC	2928fe95-b646-44a3-808a-36f0751c887b
asm|33042359	10	0.038	ACC	d979c964-68e1-4ea4-a473-69b69cba8e5c
asm|33042395	10	0.038	ACC	c92f7cf7-f63b-4f04-a391-193f65a6f8a7
asm|33042554	4	0.038	ACC	db5bc4cb-f0bc-4c26-bd11-1bf918466263
asm|33042618	4	0.038	ACC	db5bc4cb-f0bc-4c26-bd11-1bf918466263
asm|33042633	4	0.038	ACC	b5a3bdce-d4ad-43a6-8fbc-1e9d31dc2564
asm|33042655	6	0.038	ACC	70b87c96-d585-4260-aa9a-7a5ee37d1b10
asm|33042849	4	0.038	ACC	8067d29d-a249-42b9-bd9e-de47513a4230
asm|33042982	4	0.038	ACC	bdacf802-7670-445e-a1bc-1833c833940e
asm|33043019	6	0.038	ACC	bdacf802-7670-445e-a1bc-1833c833940e
asm|33043024:asm|33043118:asm|33038117	12	0.038	ACC	908285b8-1e2e-4aed-86df-2aaeb1bcefea
asm|33043024:asm|33043118:asm|33038117	12	0.038	ACC	bdacf802-7670-445e-a1bc-1833c833940e
asm|33043074:asm|13142496	10	0.038	ACC	7fae0485-2028-47e3-a3e1-248257fcc02e
asm|33043256	4	0.038	ACC	bdacf802-7670-445e-a1bc-1833c833940e
asm|5358551	4	0.038	ACC	44c5a1b9-e7e0-41ae-85e2-d1f05915ce3c
asm|33037622	4	0.037	ACC	b5a3bdce-d4ad-43a6-8fbc-1e9d31dc2564
asm|33038046	10	0.037	ACC	512b54a3-49c4-4dbd-b853-290500c00e81
asm|33038046	10	0.037	ACC	62428588-d744-40ee-9318-f09c64e95898
asm|33038046	8	0.037	ACC	881f6b71-7088-42c8-bfec-c86943715b56
asm|33038112	6	0.037	ACC	379e288c-fa30-460c-bb57-d3b6f09b1483
asm|33038910	6	0.037	ACC	908285b8-1e2e-4aed-86df-2aaeb1bcefea
asm|33039701	4	0.037	ACC	83b02107-0c7c-450d-84aa-9ed4e1d755c5
asm|33041511:asm|33042428	8	0.037	ACC	0ffc0b01-bc1c-4277-8fc4-865590dcc461
asm|33041511:asm|33042428	8	0.037	ACC	20938e21-2846-4553-98eb-6b005b6600c3
asm|33041593:asm|10962697	4	0.037	ACC	f72bfbe6-411d-412e-aaab-1a2414e544ec
asm|33041726	4	0.037	ACC	5c9ae88c-353f-450b-80e6-8d36d7bc8be3
asm|33041767	4	0.037	ACC	39336e11-24de-43be-913a-c764310d1eee
asm|33041900:asm|33043011:asm|33041499	6	0.037	ACC	d5a1b1c5-f790-4733-a8f5-09372d695688
asm|33042204	6	0.037	ACC	69d7a879-cf23-44d0-8a44-050b7a3f4b03
asm|33042229	4	0.037	ACC	cdb932bf-d02c-4c3c-9e71-22eb12623977
asm|33042267	4	0.037	ACC	26861b93-29de-42df-80d6-23260d450391
asm|33042306:asm|33041505	6	0.037	ACC	39336e11-24de-43be-913a-c764310d1eee
asm|33042306:asm|33041505	4	0.037	ACC	d5a1b1c5-f790-4733-a8f5-09372d695688
asm|33042395	10	0.037	ACC	512b54a3-49c4-4dbd-b853-290500c00e81
asm|33042395	8	0.037	ACC	69d7a879-cf23-44d0-8a44-050b7a3f4b03
asm|33042592	14	0.037	ACC	73fee5d0-d326-484c-95c6-c40c987c6917
asm|33042833:asm|28114748	4	0.037	ACC	744e863c-e24e-4eee-b0ee-ee24f2ef7401
asm|33043016	4	0.037	ACC	ebc120e7-d75d-425a-b9af-aa0e76520642
asm|33043024:asm|33043118:asm|33038117	14	0.037	ACC	ca5f547a-8ec9-4436-9878-1f1cab2fa329
asm|33043051	4	0.037	ACC	d979c964-68e1-4ea4-a473-69b69cba8e5c
asm|33043299	6	0.037	ACC	207683b6-6a60-44ef-8eb2-d26ed9a7de76
asm|27481876	4	0.036	ACC	64934de4-399f-4fbc-b283-979ab40addbc
asm|31519336	4	0.036	ACC	68b2e310-e0a0-4867-b9cf-69b43cbdabce
asm|33032246	4	0.036	ACC	26861b93-29de-42df-80d6-23260d450391
asm|33038859	6	0.036	ACC	908285b8-1e2e-4aed-86df-2aaeb1bcefea
asm|33039701	4	0.036	ACC	bb6e0e73-ff48-4627-bce6-f672c06b7de4
asm|33040018	4	0.036	ACC	bb6e0e73-ff48-4627-bce6-f672c06b7de4
asm|33040186	4	0.036	ACC	5c9ae88c-353f-450b-80e6-8d36d7bc8be3
asm|33040263	10	0.036	ACC	48dd74fe-11ff-4514-87b3-1569e9606c73
asm|33041176:asm|33039732	6	0.036	ACC	a818d2cc-4d45-40df-bfcb-9fa08ebf8490
asm|33041633	4	0.036	ACC	0ffc0b01-bc1c-4277-8fc4-865590dcc461
asm|33041839	10	0.036	ACC	f0461f9a-e85e-42c6-8f4b-e5974a0e78f8
asm|33041984	4	0.036	ACC	223e2af0-95a2-49f2-84a2-13379cf72ea9
asm|33042129	4	0.036	ACC	908285b8-1e2e-4aed-86df-2aaeb1bcefea
asm|33042138:asm|25400759	4	0.036	ACC	6991a561-ff49-4546-9bc7-74cca88916ae
asm|33042229	4	0.036	ACC	3367029a-3e6f-49ef-8ff5-421aa0c71b4b
asm|33042229	4	0.036	ACC	eeda9161-2cf5-4ae2-b8ca-99bd13c053e4
asm|33042290	4	0.036	ACC	3e28c232-4f00-446e-8e2c-13b7ce533442
asm|33042306:asm|33041505	4	0.036	ACC	efd8ce67-122c-4502-8713-2f4dd768c33d
asm|33042332	4	0.036	ACC	cdb932bf-d02c-4c3c-9e71-22eb12623977
asm|33042568	6	0.036	ACC	26861b93-29de-42df-80d6-23260d450391
asm|33042568	6	0.036	ACC	69d7a879-cf23-44d0-8a44-050b7a3f4b03
asm|33042655	4	0.036	ACC	efd6520f-20a3-416b-87ce-6a1da0da448d
asm|33042741	4	0.036	ACC	2928fe95-b646-44a3-808a-36f0751c887b
asm|33042741	4	0.036	ACC	3367029a-3e6f-49ef-8ff5-421aa0c71b4b
asm|33042741	4	0.036	ACC	d979c964-68e1-4ea4-a473-69b69cba8e5c
asm|33042790	4	0.036	ACC	c70685d2-1d32-44f9-9ce6-e44b229e0bb0
asm|33042790	4	0.036	ACC	cdb932bf-d02c-4c3c-9e71-22eb12623977
asm|33042982	4	0.036	ACC	36c36f8f-d15b-43be-a285-1f80fcfff555
asm|33042982	4	0.036	ACC	a499a77e-4584-4cab-a7d9-3d0b42ed4dd8
asm|33043236:asm|33041302	12	0.036	ACC	cbe8e9e4-f555-47ce-9905-d9f95637c18a
asm|33032246	4	0.035	ACC	60c8c1da-fea6-41f7-ba5b-33afba1ef301
asm|33033345	4	0.035	ACC	db5bc4cb-f0bc-4c26-bd11-1bf918466263
asm|33038112	6	0.035	ACC	62428588-d744-40ee-9318-f09c64e95898
asm|33038112	4	0.035	ACC	db5bc4cb-f0bc-4c26-bd11-1bf918466263
asm|33041065	4	0.035	ACC	a818d2cc-4d45-40df-bfcb-9fa08ebf8490
asm|33041484	4	0.035	ACC	180a84c1-99c0-4014-b42e-8e01f88980aa
asm|33041527	6	0.035	ACC	39336e11-24de-43be-913a-c764310d1eee
asm|33041557:asm|1482020:asm|12048489	4	0.035	ACC	223e2af0-95a2-49f2-84a2-13379cf72ea9
asm|33041557:asm|1482020:asm|12048489	6	0.035	ACC	a818d2cc-4d45-40df-bfcb-9fa08ebf8490
asm|33041726	6	0.035	ACC	ca5f547a-8ec9-4436-9878-1f1cab2fa329
asm|33041840	4	0.035	ACC	207683b6-6a60-44ef-8eb2-d26ed9a7de76
asm|33041941	12	0.035	ACC	37e88158-0743-45b8-87cf-1d7fe878527f
asm|33041999	4	0.035	ACC	1fe73f5c-591d-4c55-ae0e-a67afb64f872
asm|33041999	4	0.035	ACC	39336e11-24de-43be-913a-c764310d1eee
asm|33042031:asm|6351883	4	0.035	ACC	26861b93-29de-42df-80d6-23260d450391
asm|33042290	4	0.035	ACC	908285b8-1e2e-4aed-86df-2aaeb1bcefea
asm|33042306:asm|33041505	4	0.035	ACC	63f6ab7c-2ef7-42a3-afda-0289383a6976
asm|33042402	4	0.035	ACC	70b87c96-d585-4260-aa9a-7a5ee37d1b10
asm|33042568	6	0.035	ACC	180a84c1-99c0-4014-b42e-8e01f88980aa
asm|33042568	8	0.035	ACC	207683b6-6a60-44ef-8eb2-d26ed9a7de76
asm|33042741	4	0.035	ACC	b5a3bdce-d4ad-43a6-8fbc-1e9d31dc2564
asm|33042773:asm|30016343	8	0.035	ACC	c92f7cf7-f63b-4f04-a391-193f65a6f8a7
asm|33042884:asm|24076850	6	0.035	ACC	ba350477-3c49-4258-8409-f39447687497
asm|33042932	4	0.035	ACC	f72bfbe6-411d-412e-aaab-1a2414e544ec
asm|33042982	4	0.035	ACC	cc3d79b1-66a4-4f17-bdb1-c91ffab17037
asm|9623226:asm|26937952	4	0.035	ACC	73fee5d0-d326-484c-95c6-c40c987c6917
asm|33033345	4	0.034	ACC	5c9ae88c-353f-450b-80e6-8d36d7bc8be3
asm|33038112	6	0.034	ACC	512b54a3-49c4-4dbd-b853-290500c00e81
asm|33038112	6	0.034	ACC	bf4dc301-6b99-46c3-bdc4-d85905688e05
asm|33038228	4	0.034	ACC	908285b8-1e2e-4aed-86df-2aaeb1bcefea
asm|33038384	4	0.034	ACC	db5bc4cb-f0bc-4c26-bd11-1bf918466263
asm|33041176:asm|33039732	4	0.034	ACC	bb6e0e73-ff48-4627-bce6-f672c06b7de4
asm|33041557:asm|1482020:asm|12048489	4	0.034	ACC	cdb932bf-d02c-4c3c-9e71-22eb12623977
asm|33041839	6	0.034	ACC	efd8ce67-122c-4502-8713-2f4dd768c33d
asm|33042039	10	0.034	ACC	cc3d79b1-66a4-4f17-bdb1-c91ffab17037
asm|33042204	6	0.034	ACC	744e863c-e24e-4eee-b0ee-ee24f2ef7401
asm|33042209	6	0.034	ACC	0ffc0b01-bc1c-4277-8fc4-865590dcc461
asm|33042209	8	0.034	ACC	a818d2cc-4d45-40df-bfcb-9fa08ebf8490
asm|33042229	4	0.034	ACC	20938e21-2846-4553-98eb-6b005b6600c3
asm|33042229	4	0.034	ACC	26861b93-29de-42df-80d6-23260d450391
asm|33042279	4	0.034	ACC	36c36f8f-d15b-43be-a285-1f80fcfff555
asm|33042279	4	0.034	ACC	a70e4d3e-993e-4ab7-95b9-1c52f452ef63
asm|33042306:asm|33041505	6	0.034	ACC	f0461f9a-e85e-42c6-8f4b-e5974a0e78f8
asm|33042396	8	0.034	ACC	1fe73f5c-591d-4c55-ae0e-a67afb64f872
asm|33042680	4	0.034	ACC	0ffc0b01-bc1c-4277-8fc4-865590dcc461
asm|33042680	4	0.034	ACC	64934de4-399f-4fbc-b283-979ab40addbc
asm|33042814	8	0.034	ACC	744e863c-e24e-4eee-b0ee-ee24f2ef7401
asm|33042849	4	0.034	ACC	744e863c-e24e-4eee-b0ee-ee24f2ef7401
asm|33042849	4	0.034	ACC	bdacf802-7670-445e-a1bc-1833c833940e
asm|33042982	4	0.034	ACC	421bbd6b-fb2a-4a6d-a298-057c1b65f041
asm|33043018	4	0.034	ACC	b6c575a4-ebbc-413d-955d-bb3c46ec50c2
asm|33043024:asm|33043118:asm|33038117	12	0.034	ACC	421bbd6b-fb2a-4a6d-a298-057c1b65f041
asm|33043049	4	0.034	ACC	881f6b71-7088-42c8-bfec-c86943715b56
asm|33043059	4	0.034	ACC	c92f7cf7-f63b-4f04-a391-193f65a6f8a7
asm|33043236:asm|33041302	18	0.034	ACC	39336e11-24de-43be-913a-c764310d1eee
asm|17325218:asm|33039757:asm|14096945	4	0.033	ACC	ebc120e7-d75d-425a-b9af-aa0e76520642
asm|25855336	4	0.033	ACC	b5a3bdce-d4ad-43a6-8fbc-1e9d31dc2564
asm|33033345	4	0.033	ACC	e1434398-dde0-4855-adc1-24c2956d817a
asm|33038859	4	0.033	ACC	db5bc4cb-f0bc-4c26-bd11-1bf918466263
asm|33040186	4	0.033	ACC	7fae0485-2028-47e3-a3e1-248257fcc02e
asm|33040860	4	0.033	ACC	68b2e310-e0a0-4867-b9cf-69b43cbdabce
asm|33041425:asm|3286196	4	0.033	ACC	379e288c-fa30-460c-bb57-d3b6f09b1483
asm|33041443:asm|33037893	6	0.033	ACC	881f6b71-7088-42c8-bfec-c86943715b56
asm|33041627:asm|1451269	4	0.033	ACC	67affce9-7c50-46c9-9f1c-f80c1dd9c888
asm|33041633	4	0.033	ACC	36c36f8f-d15b-43be-a285-1f80fcfff555
asm|33041839	8	0.033	ACC	3e28c232-4f00-446e-8e2c-13b7ce533442
asm|33041903	4	0.033	ACC	bb6e0e73-ff48-4627-bce6-f672c06b7de4
asm|33042267	4	0.033	ACC	44c5a1b9-e7e0-41ae-85e2-d1f05915ce3c
asm|33042568	4	0.033	ACC	6991a561-ff49-4546-9bc7-74cca88916ae
asm|33042572	4	0.033	ACC	db5bc4cb-f0bc-4c26-bd11-1bf918466263
asm|33042655	8	0.033	ACC	48dd74fe-11ff-4514-87b3-1569e9606c73
asm|33042655	6	0.033	ACC	63f6ab7c-2ef7-42a3-afda-0289383a6976
asm|33042790	4	0.033	ACC	26861b93-29de-42df-80d6-23260d450391
asm|33043024:asm|33043118:asm|33038117	6	0.033	ACC	8ab4c4ac-e348-4fa7-b15b-1b640d771fae
asm|33043044	4	0.033	ACC	20f7acf8-7813-4ec8-af92-19f92d875a58
asm|17325218:asm|33039757:asm|14096945	4	0.032	ACC	7fae0485-2028-47e3-a3e1-248257fcc02e
asm|25062188	4	0.032	ACC	ebc120e7-d75d-425a-b9af-aa0e76520642
asm|33033911:asm|33033656	4	0.032	ACC	83b02107-0c7c-450d-84aa-9ed4e1d755c5
asm|33038007	4	0.032	ACC	c92f7cf7-f63b-4f04-a391-193f65a6f8a7
asm|33038463:asm|33042824	8	0.032	ACC	ebc120e7-d75d-425a-b9af-aa0e76520642
asm|33040186	4	0.032	ACC	223e2af0-95a2-49f2-84a2-13379cf72ea9
asm|33041627:asm|1451269	6	0.032	ACC	3fd3dae2-aeeb-4d42-abcd-7ff49079e909
asm|33041752:asm|33039858	10	0.032	ACC	f72bfbe6-411d-412e-aaab-1a2414e544ec
asm|33041839	8	0.032	ACC	39336e11-24de-43be-913a-c764310d1eee
asm|33041903	4	0.032	ACC	881f6b71-7088-42c8-bfec-c86943715b56
asm|33041903	4	0.032	ACC	b5a3bdce-d4ad-43a6-8fbc-1e9d31dc2564
asm|33041984	4	0.032	ACC	69d7a879-cf23-44d0-8a44-050b7a3f4b03
asm|33042204	6	0.032	ACC	49e3ffbc-f75f-4f3d-99de-12c29ef69154
asm|33042229	4	0.032	ACC	744e863c-e24e-4eee-b0ee-ee24f2ef7401
asm|33042279	4	0.032	ACC	f0461f9a-e85e-42c6-8f4b-e5974a0e78f8
asm|33042332	4	0.032	ACC	37e88158-0743-45b8-87cf-1d7fe878527f
asm|33042508	4	0.032	ACC	c92f7cf7-f63b-4f04-a391-193f65a6f8a7
asm|33042572	4	0.032	ACC	e1434398-dde0-4855-adc1-24c2956d817a
asm|33042596	4	0.032	ACC	26861b93-29de-42df-80d6-23260d450391
asm|33042655	6	0.032	ACC	5c9ae88c-353f-450b-80e6-8d36d7bc8be3
asm|33042741	4	0.032	ACC	744e863c-e24e-4eee-b0ee-ee24f2ef7401
asm|33042790	4	0.032	ACC	37e88158-0743-45b8-87cf-1d7fe878527f
asm|33042921:asm|31358245	10	0.032	ACC	b5a3bdce-d4ad-43a6-8fbc-1e9d31dc2564
asm|33043019	4	0.032	ACC	ebc120e7-d75d-425a-b9af-aa0e76520642
asm|33043032	4	0.032	ACC	b5a3bdce-d4ad-43a6-8fbc-1e9d31dc2564
asm|33043299	4	0.032	ACC	60c8c1da-fea6-41f7-ba5b-33afba1ef301
asm|17325218:asm|33039757:asm|14096945	4	0.031	ACC	223e2af0-95a2-49f2-84a2-13379cf72ea9
asm|33032246	4	0.031	ACC	cc3d79b1-66a4-4f17-bdb1-c91ffab17037
asm|33032331	4	0.031	ACC	a499a77e-4584-4cab-a7d9-3d0b42ed4dd8
asm|33038910	4	0.031	ACC	f72bfbe6-411d-412e-aaab-1a2414e544ec
asm|33040186	6	0.031	ACC	ba350477-3c49-4258-8409-f39447687497
asm|33040241	4	0.031	ACC	0ffc0b01-bc1c-4277-8fc4-865590dcc461
asm|33041176:asm|33039732	4	0.031	ACC	37e88158-0743-45b8-87cf-1d7fe878527f
asm|33041425:asm|3286196	4	0.031	ACC	73fee5d0-d326-484c-95c6-c40c987c6917
asm|33041557:asm|1482020:asm|12048489	4	0.031	ACC	64934de4-399f-4fbc-b283-979ab40addbc
asm|33041593:asm|10962697	4	0.031	ACC	37e88158-0743-45b8-87cf-1d7fe878527f
asm|33041726	4	0.031	ACC	2928fe95-b646-44a3-808a-36f0751c887b
asm|33041839	6	0.031	ACC	e1434398-dde0-4855-adc1-24c2956d817a
asm|33041853	4	0.031	ACC	b5a3bdce-d4ad-43a6-8fbc-1e9d31dc2564
asm|33041904	8	0.031	ACC	5c9ae88c-353f-450b-80e6-8d36d7bc8be3
asm|33041984	4	0.031	ACC	180a84c1-99c0-4014-b42e-8e01f88980aa
asm|33042044	14	0.031	ACC	73fee5d0-d326-484c-95c6-c40c987c6917
asm|33042290	4	0.031	ACC	f0461f9a-e85e-42c6-8f4b-e5974a0e78f8
asm|33042297	8	0.031	ACC	83b02107-0c7c-450d-84aa-9ed4e1d755c5
asm|33042465	4	0.031	ACC	207683b6-6a60-44ef-8eb2-d26ed9a7de76
asm|33042508	4	0.031	ACC	bf4dc301-6b99-46c3-bdc4-d85905688e05
asm|33042568	4	0.031	ACC	d5597a19-f3ff-431b-85ba-d2f306fe2fab
asm|33042633	4	0.031	ACC	421bbd6b-fb2a-4a6d-a298-057c1b65f041
asm|33042655	10	0.031	ACC	a818d2cc-4d45-40df-bfcb-9fa08ebf8490
asm|33042741	4	0.031	ACC	a70e4d3e-993e-4ab7-95b9-1c52f452ef63
asm|33042849	4	0.031	ACC	c92f7cf7-f63b-4f04-a391-193f65a6f8a7
asm|33042978	4	0.031	ACC	ca5f547a-8ec9-4436-9878-1f1cab2fa329
asm|33042982	4	0.031	ACC	59eb3b91-d706-45de-9bbe-92b32629c58c
asm|33043019	6	0.031	ACC	59eb3b91-d706-45de-9bbe-92b32629c58c
asm|33043024:asm|33043118:asm|33038117	9	0.031	ACC	8067d29d-a249-42b9-bd9e-de47513a4230
asm|33043211	4	0.031	ACC	2928fe95-b646-44a3-808a-36f0751c887b
asm|33043299	4	0.031	ACC	37e88158-0743-45b8-87cf-1d7fe878527f
asm|33032246	4	0.03	ACC	bf4dc301-6b99-46c3-bdc4-d85905688e05
asm|33033911:asm|33033656	4	0.03	ACC	8067d29d-a249-42b9-bd9e-de47513a4230
asm|33033911:asm|33033656	4	0.03	ACC	881f6b71-7088-42c8-bfec-c86943715b56
asm|33037622	4	0.03	ACC	c92f7cf7-f63b-4f04-a391-193f65a6f8a7
asm|33038787:asm|28588692	4	0.03	ACC	f72bfbe6-411d-412e-aaab-1a2414e544ec
asm|33039127	8	0.03	ACC	db5bc4cb-f0bc-4c26-bd11-1bf918466263
asm|33039497:asm|33042754	9	0.03	ACC	62428588-d744-40ee-9318-f09c64e95898
asm|33040186	4	0.03	ACC	881f6b71-7088-42c8-bfec-c86943715b56
asm|33040477	4	0.03	ACC	68b2e310-e0a0-4867-b9cf-69b43cbdabce
asm|33041484	4	0.03	ACC	bf4dc301-6b99-46c3-bdc4-d85905688e05
asm|33041511:asm|33042428	8	0.03	ACC	ca5f547a-8ec9-4436-9878-1f1cab2fa329
asm|33041752:asm|33039858	10	0.03	ACC	cdb932bf-d02c-4c3c-9e71-22eb12623977
asm|33041787	4	0.03	ACC	d979c964-68e1-4ea4-a473-69b69cba8e5c
asm|33041900:asm|33043011:asm|33041499	8	0.03	ACC	f0461f9a-e85e-42c6-8f4b-e5974a0e78f8
asm|33041949	6	0.03	ACC	8067d29d-a249-42b9-bd9e-de47513a4230
asm|33042057:asm|33043288	8	0.03	ACC	7fae0485-2028-47e3-a3e1-248257fcc02e
asm|33042229	4	0.03	ACC	36c36f8f-d15b-43be-a285-1f80fcfff555
asm|33042262	8	0.03	ACC	64934de4-399f-4fbc-b283-979ab40addbc
asm|33042306:asm|33041505	6	0.03	ACC	ba350477-3c49-4258-8409-f39447687497
asm|33042332	4	0.03	ACC	3fd3dae2-aeeb-4d42-abcd-7ff49079e909
asm|33042396	6	0.03	ACC	cdb932bf-d02c-4c3c-9e71-22eb12623977
asm|33042554	4	0.03	ACC	20938e21-2846-4553-98eb-6b005b6600c3
asm|33042568	4	0.03	ACC	5c9ae88c-353f-450b-80e6-8d36d7bc8be3
asm|33042655	8	0.03	ACC	49e3ffbc-f75f-4f3d-99de-12c29ef69154
asm|33042655	4	0.03	ACC	e85fc5ec-7838-46c3-8767-a69f765b066d
asm|33042790	4	0.03	ACC	1fe73f5c-591d-4c55-ae0e-a67afb64f872
asm|33042790	4	0.03	ACC	49e3ffbc-f75f-4f3d-99de-12c29ef69154
asm|33042982	4	0.03	ACC	207683b6-6a60-44ef-8eb2-d26ed9a7de76
asm|33043019	6	0.03	ACC	207683b6-6a60-44ef-8eb2-d26ed9a7de76
asm|33043074:asm|13142496	8	0.03	ACC	f72bfbe6-411d-412e-aaab-1a2414e544ec
asm|33043122	10	0.03	ACC	39336e11-24de-43be-913a-c764310d1eee
asm|33043125	4	0.03	ACC	c70685d2-1d32-44f9-9ce6-e44b229e0bb0
asm|33043299	4	0.03	ACC	39336e11-24de-43be-913a-c764310d1eee
asm|33033345	4	0.029	ACC	d979c964-68e1-4ea4-a473-69b69cba8e5c
asm|33034676	6	0.029	ACC	8ab4c4ac-e348-4fa7-b15b-1b640d771fae
asm|33038112	4	0.029	ACC	8067d29d-a249-42b9-bd9e-de47513a4230
asm|33038138	8	0.029	ACC	421bbd6b-fb2a-4a6d-a298-057c1b65f041
asm|33038910	4	0.029	ACC	cdb932bf-d02c-4c3c-9e71-22eb12623977
asm|33039497:asm|33042754	6	0.029	ACC	ebc120e7-d75d-425a-b9af-aa0e76520642
asm|33040186	4	0.029	ACC	2928fe95-b646-44a3-808a-36f0751c887b
asm|33040241	4	0.029	ACC	1fe73f5c-591d-4c55-ae0e-a67afb64f872
asm|33040263	6	0.029	ACC	d5597a19-f3ff-431b-85ba-d2f306fe2fab
asm|33041548	4	0.029	ACC	61d60013-6ffd-4c08-b03f-a8820db32397
asm|33041921:asm|33042310	14	0.029	ACC	26861b93-29de-42df-80d6-23260d450391
asm|33041949	6	0.029	ACC	0ffc0b01-bc1c-4277-8fc4-865590dcc461
asm|33041984	4	0.029	ACC	a70e4d3e-993e-4ab7-95b9-1c52f452ef63
asm|33042198:asm|2495341	10	0.029	ACC	a818d2cc-4d45-40df-bfcb-9fa08ebf8490
asm|33042297	10	0.029	ACC	bf4dc301-6b99-46c3-bdc4-d85905688e05
asm|33042299	6	0.029	ACC	73fee5d0-d326-484c-95c6-c40c987c6917
asm|33042306:asm|33041505	4	0.029	ACC	cdb932bf-d02c-4c3c-9e71-22eb12623977
asm|33042396	6	0.029	ACC	b5a3bdce-d4ad-43a6-8fbc-1e9d31dc2564
asm|33042561	6	0.029	ACC	83b02107-0c7c-450d-84aa-9ed4e1d755c5
asm|33042568	6	0.029	ACC	73fee5d0-d326-484c-95c6-c40c987c6917
asm|33042592	12	0.029	ACC	207683b6-6a60-44ef-8eb2-d26ed9a7de76
asm|33042655	8	0.029	ACC	cc3d79b1-66a4-4f17-bdb1-c91ffab17037
asm|33042680	4	0.029	ACC	421bbd6b-fb2a-4a6d-a298-057c1b65f041
asm|33042978	4	0.029	ACC	a818d2cc-4d45-40df-bfcb-9fa08ebf8490
asm|33043018	6	0.029	ACC	36c36f8f-d15b-43be-a285-1f80fcfff555
asm|33043019	4	0.029	ACC	cdb932bf-d02c-4c3c-9e71-22eb12623977
asm|33043024:asm|33043118:asm|33038117	6	0.029	ACC	cbe8e9e4-f555-47ce-9905-d9f95637c18a
asm|33043036	22	0.029	ACC	a70e4d3e-993e-4ab7-95b9-1c52f452ef63
asm|33043182	8	0.029	ACC	2928fe95-b646-44a3-808a-36f0751c887b
asm|33043277	4	0.029	ACC	cc3d79b1-66a4-4f17-bdb1-c91ffab17037
asm|33043284:asm|33039964	6	0.029	ACC	e85fc5ec-7838-46c3-8767-a69f765b066d
asm|4328992	8	0.029	ACC	207683b6-6a60-44ef-8eb2-d26ed9a7de76
asm|33032647	4	0.028	ACC	a818d2cc-4d45-40df-bfcb-9fa08ebf8490
asm|33032743:asm|33042904	4	0.028	ACC	69d7a879-cf23-44d0-8a44-050b7a3f4b03
asm|33033911:asm|33033656	4	0.028	ACC	180a84c1-99c0-4014-b42e-8e01f88980aa
asm|33038046	4	0.028	ACC	c18bba08-b10a-4237-96a6-5f89efa59826
asm|33039497:asm|33042754	6	0.028	ACC	f72bfbe6-411d-412e-aaab-1a2414e544ec
asm|33040186	4	0.028	ACC	180a84c1-99c0-4014-b42e-8e01f88980aa
asm|33040186	4	0.028	ACC	60c8c1da-fea6-41f7-ba5b-33afba1ef301
asm|33040241	4	0.028	ACC	a499a77e-4584-4cab-a7d9-3d0b42ed4dd8
asm|33041176:asm|33039732	4	0.028	ACC	3fd3dae2-aeeb-4d42-abcd-7ff49079e909
asm|33041726	4	0.028	ACC	744e863c-e24e-4eee-b0ee-ee24f2ef7401
asm|33041726	4	0.028	ACC	bdacf802-7670-445e-a1bc-1833c833940e
asm|33041736	4	0.028	ACC	bb6e0e73-ff48-4627-bce6-f672c06b7de4
asm|33041839	4	0.028	ACC	20f7acf8-7813-4ec8-af92-19f92d875a58
asm|33041900:asm|33043011:asm|33041499	6	0.028	ACC	8067d29d-a249-42b9-bd9e-de47513a4230
asm|33041903	4	0.028	ACC	44c5a1b9-e7e0-41ae-85e2-d1f05915ce3c
asm|33042138:asm|25400759	4	0.028	ACC	bb6e0e73-ff48-4627-bce6-f672c06b7de4
asm|33042279	4	0.028	ACC	a818d2cc-4d45-40df-bfcb-9fa08ebf8490
asm|33042297	4	0.028	ACC	8448744c-2c5f-4a95-b517-5652f6bacc1a
asm|33042306:asm|33041505	4	0.028	ACC	881f6b71-7088-42c8-bfec-c86943715b56
asm|33042359	6	0.028	ACC	63f6ab7c-2ef7-42a3-afda-0289383a6976
asm|33042396	8	0.028	ACC	ba350477-3c49-4258-8409-f39447687497
asm|33042554	4	0.028	ACC	744e863c-e24e-4eee-b0ee-ee24f2ef7401
asm|33042554	4	0.028	ACC	bdacf802-7670-445e-a1bc-1833c833940e
asm|33042568	6	0.028	ACC	68b2e310-e0a0-4867-b9cf-69b43cbdabce
asm|33042618	4	0.028	ACC	744e863c-e24e-4eee-b0ee-ee24f2ef7401
asm|33042726	4	0.028	ACC	bdacf802-7670-445e-a1bc-1833c833940e
asm|33043019	4	0.028	ACC	d979c964-68e1-4ea4-a473-69b69cba8e5c
asm|33043024:asm|33043118:asm|33038117	10	0.028	ACC	bf4dc301-6b99-46c3-bdc4-d85905688e05
asm|33043081:asm|16132897	4	0.028	ACC	60c8c1da-fea6-41f7-ba5b-33afba1ef301
asm|33043099	4	0.028	ACC	180a84c1-99c0-4014-b42e-8e01f88980aa
asm|33043158	6	0.028	ACC	a70e4d3e-993e-4ab7-95b9-1c52f452ef63
asm|33043162	8	0.028	ACC	180a84c1-99c0-4014-b42e-8e01f88980aa
asm|33043236:asm|33041302	14	0.028	ACC	180a84c1-99c0-4014-b42e-8e01f88980aa
asm|4531081	4	0.028	ACC	f72bfbe6-411d-412e-aaab-1a2414e544ec
asm|17325218:asm|33039757:asm|14096945	4	0.027	ACC	64934de4-399f-4fbc-b283-979ab40addbc
asm|33032331	4	0.027	ACC	68b2e310-e0a0-4867-b9cf-69b43cbdabce
asm|33032637:asm|23852177	4	0.027	ACC	20938e21-2846-4553-98eb-6b005b6600c3
asm|33033911:asm|33033656	4	0.027	ACC	bdacf802-7670-445e-a1bc-1833c833940e
asm|33034263	3	0.027	ACC	59eb3b91-d706-45de-9bbe-92b32629c58c
asm|33038910	4	0.027	ACC	b5a3bdce-d4ad-43a6-8fbc-1e9d31dc2564
asm|33039701	4	0.027	ACC	512b54a3-49c4-4dbd-b853-290500c00e81
asm|33041726	4	0.027	ACC	44c5a1b9-e7e0-41ae-85e2-d1f05915ce3c
asm|33041726	4	0.027	ACC	a70e4d3e-993e-4ab7-95b9-1c52f452ef63
asm|33041752:asm|33039858	6	0.027	ACC	8ab4c4ac-e348-4fa7-b15b-1b640d771fae
asm|33041839	8	0.027	ACC	68b2e310-e0a0-4867-b9cf-69b43cbdabce
asm|33041904	8	0.027	ACC	c70685d2-1d32-44f9-9ce6-e44b229e0bb0
asm|33041921:asm|33042310	14	0.027	ACC	37e88158-0743-45b8-87cf-1d7fe878527f
asm|33041949	6	0.027	ACC	1fe73f5c-591d-4c55-ae0e-a67afb64f872
asm|33042031:asm|6351883	4	0.027	ACC	68b2e310-e0a0-4867-b9cf-69b43cbdabce
asm|33042229	4	0.027	ACC	ca5f547a-8ec9-4436-9878-1f1cab2fa329
asm|33042345	6	0.027	ACC	67a0828e-86c3-4c46-b05c-104000425669
asm|33042345	8	0.027	ACC	8067d29d-a249-42b9-bd9e-de47513a4230
asm|33042554	4	0.027	ACC	44c5a1b9-e7e0-41ae-85e2-d1f05915ce3c
asm|33042618	4	0.027	ACC	a499a77e-4584-4cab-a7d9-3d0b42ed4dd8
asm|33042655	6	0.027	ACC	3367029a-3e6f-49ef-8ff5-421aa0c71b4b
asm|33042655	6	0.027	ACC	c70685d2-1d32-44f9-9ce6-e44b229e0bb0
asm|33042849	4	0.027	ACC	ba350477-3c49-4258-8409-f39447687497
asm|33042900	4	0.027	ACC	881f6b71-7088-42c8-bfec-c86943715b56
asm|33042913:asm|33039135	4	0.027	ACC	d979c964-68e1-4ea4-a473-69b69cba8e5c
asm|33043018	4	0.027	ACC	5c9ae88c-353f-450b-80e6-8d36d7bc8be3
asm|33043018	6	0.027	ACC	73fee5d0-d326-484c-95c6-c40c987c6917
asm|33043019	4	0.027	ACC	0ffc0b01-bc1c-4277-8fc4-865590dcc461
asm|33043049	4	0.027	ACC	c92f7cf7-f63b-4f04-a391-193f65a6f8a7
asm|33043051	4	0.027	ACC	59eb3b91-d706-45de-9bbe-92b32629c58c
asm|33043074:asm|13142496	10	0.027	ACC	f0461f9a-e85e-42c6-8f4b-e5974a0e78f8
asm|33043105:asm|33042991	6	0.027	ACC	6991a561-ff49-4546-9bc7-74cca88916ae
asm|33043122	4	0.027	ACC	efd6520f-20a3-416b-87ce-6a1da0da448d
asm|33043125	4	0.027	ACC	180a84c1-99c0-4014-b42e-8e01f88980aa
asm|33032743:asm|33042904	4	0.026	ACC	744e863c-e24e-4eee-b0ee-ee24f2ef7401
asm|33033911:asm|33033656	4	0.026	ACC	a499a77e-4584-4cab-a7d9-3d0b42ed4dd8
asm|33038046	6	0.026	ACC	60c8c1da-fea6-41f7-ba5b-33afba1ef301
asm|33038112	4	0.026	ACC	908285b8-1e2e-4aed-86df-2aaeb1bcefea
asm|33038112	4	0.026	ACC	bdacf802-7670-445e-a1bc-1833c833940e
asm|33038463:asm|33042824	4	0.026	ACC	8448744c-2c5f-4a95-b517-5652f6bacc1a
asm|33038859	4	0.026	ACC	b5a3bdce-d4ad-43a6-8fbc-1e9d31dc2564
asm|33041511:asm|33042428	4	0.026	ACC	6991a561-ff49-4546-9bc7-74cca88916ae
asm|33041589	4	0.026	ACC	f0461f9a-e85e-42c6-8f4b-e5974a0e78f8
asm|33041726	4	0.026	ACC	36c36f8f-d15b-43be-a285-1f80fcfff555
asm|33041726	4	0.026	ACC	379e288c-fa30-460c-bb57-d3b6f09b1483
asm|33041787	4	0.026	ACC	a70e4d3e-993e-4ab7-95b9-1c52f452ef63
asm|33041910:asm|33041551	4	0.026	ACC	223e2af0-95a2-49f2-84a2-13379cf72ea9
asm|33041921:asm|33042310	12	0.026	ACC	d979c964-68e1-4ea4-a473-69b69cba8e5c
asm|33042039	4	0.026	ACC	8ab4c4ac-e348-4fa7-b15b-1b640d771fae
asm|33042209	6	0.026	ACC	207683b6-6a60-44ef-8eb2-d26ed9a7de76
asm|33042306:asm|33041505	4	0.026	ACC	60c8c1da-fea6-41f7-ba5b-33afba1ef301
asm|33042318	4	0.026	ACC	744e863c-e24e-4eee-b0ee-ee24f2ef7401
asm|33042345	8	0.026	ACC	60c8c1da-fea6-41f7-ba5b-33afba1ef301
asm|33042561	8	0.026	ACC	a818d2cc-4d45-40df-bfcb-9fa08ebf8490
asm|33042568	6	0.026	ACC	a818d2cc-4d45-40df-bfcb-9fa08ebf8490
asm|33042655	4	0.026	ACC	c18bba08-b10a-4237-96a6-5f89efa59826
asm|33042800	6	0.026	ACC	b5a3bdce-d4ad-43a6-8fbc-1e9d31dc2564
asm|33042900	4	0.026	ACC	20938e21-2846-4553-98eb-6b005b6600c3
asm|33042921:asm|31358245	10	0.026	ACC	421bbd6b-fb2a-4a6d-a298-057c1b65f041
asm|33042921:asm|31358245	6	0.026	ACC	67affce9-7c50-46c9-9f1c-f80c1dd9c888
asm|33043019	4	0.026	ACC	64934de4-399f-4fbc-b283-979ab40addbc
asm|33043099	4	0.026	ACC	44c5a1b9-e7e0-41ae-85e2-d1f05915ce3c
asm|33043125	4	0.026	ACC	744e863c-e24e-4eee-b0ee-ee24f2ef7401
asm|33043299	4	0.026	ACC	ca5f547a-8ec9-4436-9878-1f1cab2fa329
asm|17325218:asm|33039757:asm|14096945	4	0.025	ACC	a70e4d3e-993e-4ab7-95b9-1c52f452ef63
asm|31041275	4	0.025	ACC	744e863c-e24e-4eee-b0ee-ee24f2ef7401
asm|33034676	8	0.025	ACC	8067d29d-a249-42b9-bd9e-de47513a4230
asm|33038046	4	0.025	ACC	6991a561-ff49-4546-9bc7-74cca88916ae
asm|33038112	4	0.025	ACC	39336e11-24de-43be-913a-c764310d1eee
asm|33038461	4	0.025	ACC	cc3d79b1-66a4-4f17-bdb1-c91ffab17037
asm|33038701	4	0.025	ACC	908285b8-1e2e-4aed-86df-2aaeb1bcefea
asm|33039497:asm|33042754	6	0.025	ACC	8067d29d-a249-42b9-bd9e-de47513a4230
asm|33040605	4	0.025	ACC	73fee5d0-d326-484c-95c6-c40c987c6917
asm|33041176:asm|33039732	4	0.025	ACC	ca5f547a-8ec9-4436-9878-1f1cab2fa329
asm|33041726	4	0.025	ACC	f0461f9a-e85e-42c6-8f4b-e5974a0e78f8
asm|33041752:asm|33039858	10	0.025	ACC	49e3ffbc-f75f-4f3d-99de-12c29ef69154
asm|33041811:asm|33042698	14	0.025	ACC	73fee5d0-d326-484c-95c6-c40c987c6917
asm|33041903	4	0.025	ACC	bf4dc301-6b99-46c3-bdc4-d85905688e05
asm|33041904	8	0.025	ACC	20938e21-2846-4553-98eb-6b005b6600c3
asm|33041904	8	0.025	ACC	b5a3bdce-d4ad-43a6-8fbc-1e9d31dc2564
asm|33041984	4	0.025	ACC	59eb3b91-d706-45de-9bbe-92b32629c58c
asm|33042262	4	0.025	ACC	20f7acf8-7813-4ec8-af92-19f92d875a58
asm|33042402	4	0.025	ACC	bb6e0e73-ff48-4627-bce6-f672c06b7de4
asm|33042568	4	0.025	ACC	d979c964-68e1-4ea4-a473-69b69cba8e5c
asm|33042572	4	0.025	ACC	37e88158-0743-45b8-87cf-1d7fe878527f
asm|33042592	6	0.025	ACC	efd8ce67-122c-4502-8713-2f4dd768c33d
asm|33042618	4	0.025	ACC	bf4dc301-6b99-46c3-bdc4-d85905688e05
asm|33042790	4	0.025	ACC	207683b6-6a60-44ef-8eb2-d26ed9a7de76
asm|33042855:asm|33039720	4	0.025	ACC	64934de4-399f-4fbc-b283-979ab40addbc
asm|33042921:asm|31358245	8	0.025	ACC	20938e21-2846-4553-98eb-6b005b6600c3
asm|33043018	4	0.025	ACC	7fae0485-2028-47e3-a3e1-248257fcc02e
asm|33043024:asm|33043118:asm|33038117	10	0.025	ACC	207683b6-6a60-44ef-8eb2-d26ed9a7de76
asm|33043044	6	0.025	ACC	bf4dc301-6b99-46c3-bdc4-d85905688e05
asm|33043058	4	0.025	ACC	bf4dc301-6b99-46c3-bdc4-d85905688e05
asm|33043162	4	0.025	ACC	e85fc5ec-7838-46c3-8767-a69f765b066d
asm|10635689:asm|33041021	4	0.024	ACC	a499a77e-4584-4cab-a7d9-3d0b42ed4dd8
asm|25855336	4	0.024	ACC	207683b6-6a60-44ef-8eb2-d26ed9a7de76
asm|33038046	6	0.024	ACC	49e3ffbc-f75f-4f3d-99de-12c29ef69154
asm|33038046	4	0.024	ACC	67affce9-7c50-46c9-9f1c-f80c1dd9c888
asm|33038910	4	0.024	ACC	44c5a1b9-e7e0-41ae-85e2-d1f05915ce3c
asm|33039324:asm|33040326	6	0.024	ACC	bdacf802-7670-445e-a1bc-1833c833940e
asm|33039631:asm|33042854	4	0.024	ACC	f72bfbe6-411d-412e-aaab-1a2414e544ec
asm|33039726:asm|4474497	4	0.024	ACC	cbe8e9e4-f555-47ce-9905-d9f95637c18a
asm|33040186	4	0.024	ACC	62428588-d744-40ee-9318-f09c64e95898
asm|33041443:asm|33037893	4	0.024	ACC	f72bfbe6-411d-412e-aaab-1a2414e544ec
asm|33041593:asm|10962697	4	0.024	ACC	ba350477-3c49-4258-8409-f39447687497
asm|33042033	4	0.024	ACC	207683b6-6a60-44ef-8eb2-d26ed9a7de76
asm|33042119	4	0.024	ACC	69d7a879-cf23-44d0-8a44-050b7a3f4b03
asm|33042133:asm|33041822:asm|33038899	6	0.024	ACC	d5597a19-f3ff-431b-85ba-d2f306fe2fab
asm|33042173	4	0.024	ACC	69d7a879-cf23-44d0-8a44-050b7a3f4b03
asm|33042204	4	0.024	ACC	20938e21-2846-4553-98eb-6b005b6600c3
asm|33042204	4	0.024	ACC	26861b93-29de-42df-80d6-23260d450391
asm|33042209	4	0.024	ACC	8067d29d-a249-42b9-bd9e-de47513a4230
asm|33042262	8	0.024	ACC	ca5f547a-8ec9-4436-9878-1f1cab2fa329
asm|33042306:asm|33041505	4	0.024	ACC	379e288c-fa30-460c-bb57-d3b6f09b1483
asm|33042306:asm|33041505	4	0.024	ACC	a499a77e-4584-4cab-a7d9-3d0b42ed4dd8
asm|33042561	4	0.024	ACC	67affce9-7c50-46c9-9f1c-f80c1dd9c888
asm|33042572	4	0.024	ACC	744e863c-e24e-4eee-b0ee-ee24f2ef7401
asm|33042773:asm|30016343	4	0.024	ACC	c51255ac-840d-44c2-87ae-ed91cc635e85
asm|33042773:asm|30016343	4	0.024	ACC	f72bfbe6-411d-412e-aaab-1a2414e544ec
asm|33043018	6	0.024	ACC	207683b6-6a60-44ef-8eb2-d26ed9a7de76
asm|33043052	4	0.024	ACC	744e863c-e24e-4eee-b0ee-ee24f2ef7401
asm|6211427	4	0.024	ACC	180a84c1-99c0-4014-b42e-8e01f88980aa
asm|33038112	4	0.023	ACC	421bbd6b-fb2a-4a6d-a298-057c1b65f041
asm|33038859	4	0.023	ACC	a499a77e-4584-4cab-a7d9-3d0b42ed4dd8
asm|33038910	4	0.023	ACC	49e3ffbc-f75f-4f3d-99de-12c29ef69154
asm|33039726:asm|4474497	6	0.023	ACC	3e28c232-4f00-446e-8e2c-13b7ce533442
asm|33040241	4	0.023	ACC	ba350477-3c49-4258-8409-f39447687497
asm|33041616	4	0.023	ACC	bf4dc301-6b99-46c3-bdc4-d85905688e05
asm|33041839	4	0.023	ACC	67affce9-7c50-46c9-9f1c-f80c1dd9c888
asm|33041839	6	0.023	ACC	a499a77e-4584-4cab-a7d9-3d0b42ed4dd8
asm|33041900:asm|33043011:asm|33041499	4	0.023	ACC	5c9ae88c-353f-450b-80e6-8d36d7bc8be3
asm|33041900:asm|33043011:asm|33041499	6	0.023	ACC	62428588-d744-40ee-9318-f09c64e95898
asm|33041903	4	0.023	ACC	207683b6-6a60-44ef-8eb2-d26ed9a7de76
asm|33041904	8	0.023	ACC	1fe73f5c-591d-4c55-ae0e-a67afb64f872
asm|33041949	6	0.023	ACC	ca5f547a-8ec9-4436-9878-1f1cab2fa329
asm|33042262	4	0.023	ACC	70b87c96-d585-4260-aa9a-7a5ee37d1b10
asm|33042318	4	0.023	ACC	62428588-d744-40ee-9318-f09c64e95898
asm|33042359	6	0.023	ACC	cdb932bf-d02c-4c3c-9e71-22eb12623977
asm|33042561	6	0.023	ACC	a499a77e-4584-4cab-a7d9-3d0b42ed4dd8
asm|33042568	4	0.023	ACC	48dd74fe-11ff-4514-87b3-1569e9606c73
asm|33042568	4	0.023	ACC	60c8c1da-fea6-41f7-ba5b-33afba1ef301
asm|33042572	4	0.023	ACC	379e288c-fa30-460c-bb57-d3b6f09b1483
asm|33042655	6	0.023	ACC	1fe73f5c-591d-4c55-ae0e-a67afb64f872
asm|33042655	4	0.023	ACC	67affce9-7c50-46c9-9f1c-f80c1dd9c888
asm|33042839:asm|24605963	6	0.023	ACC	cdb932bf-d02c-4c3c-9e71-22eb12623977
asm|33042913:asm|33039135	4	0.023	ACC	1fe73f5c-591d-4c55-ae0e-a67afb64f872
asm|33042921:asm|31358245	8	0.023	ACC	744e863c-e24e-4eee-b0ee-ee24f2ef7401
asm|33042967	10	0.023	ACC	c18bba08-b10a-4237-96a6-5f89efa59826
asm|33043024:asm|33043118:asm|33038117	6	0.023	ACC	7fae0485-2028-47e3-a3e1-248257fcc02e
asm|33043032	4	0.023	ACC	ba350477-3c49-4258-8409-f39447687497
asm|33043038	4	0.023	ACC	26861b93-29de-42df-80d6-23260d450391
asm|33043073	4	0.023	ACC	ebc120e7-d75d-425a-b9af-aa0e76520642
asm|33043074:asm|13142496	8	0.023	ACC	36c36f8f-d15b-43be-a285-1f80fcfff555
asm|33043294	4	0.023	ACC	37e88158-0743-45b8-87cf-1d7fe878527f
asm|33033911:asm|33033656	4	0.022	ACC	59eb3b91-d706-45de-9bbe-92b32629c58c
asm|33034676	8	0.022	ACC	a70e4d3e-993e-4ab7-95b9-1c52f452ef63
asm|33040186	4	0.022	ACC	ca5f547a-8ec9-4436-9878-1f1cab2fa329
asm|33040911	4	0.022	ACC	53390804-e59b-4e73-aee4-89daa7cde164
asm|33041921:asm|33042310	10	0.022	ACC	cdb932bf-d02c-4c3c-9e71-22eb12623977
[truncated: 67,144 more rows]

## Sheet: B
Transcript_ID	#mapped_reads	rpkm	Type	Sample_ID	Sample_ID2
asm|33038046	1146	9.309	Adrenal_Gland	GTEX-RWSA-1726-SM-47JX7	SRR1074474
asm|33038046	1075	8.754	Adrenal_Gland	GTEX-QXCU-1326-SM-48FE2	SRR1093625
asm|33042367	288	4.913	Adrenal_Gland	GTEX-P4QT-1326-SM-3NMD3	SRR810713
asm|33042367	148	3.416	Adrenal_Gland	GTEX-PX3G-1326-SM-48U18	SRR1100752
asm|33038046	230	3.398	Adrenal_Gland	GTEX-XQ3S-1726-SM-4BOOD	SRR1083892
asm|33042367	214	3.396	Adrenal_Gland	GTEX-NFK9-1726-SM-3TW8P	SRR817649
asm|33042367	112	3.364	Adrenal_Gland	GTEX-V955-0126-SM-4JBH5	SRR1069421
asm|33042367	198	3.311	Adrenal_Gland	GTEX-XMK1-0226-SM-4B65D	SRR1076632
asm|33043058	224	3.129	Adrenal_Gland	GTEX-RWSA-1726-SM-47JX7	SRR1074474
asm|33042367	72	2.91	Adrenal_Gland	GTEX-XUJ4-0126-SM-4BOP7	SRR1088461
asm|33042367	189	2.888	Adrenal_Gland	GTEX-P4QS-1326-SM-3NMCD	SRR811237
asm|33042367	144	2.731	Adrenal_Gland	GTEX-S4Z8-0126-SM-4GICC	SRR1120913
asm|33042367	110	2.691	Adrenal_Gland	GTEX-Q2AI-0226-SM-48U1D	SRR1072626
asm|33042367	152	2.653	Adrenal_Gland	GTEX-PLZ5-0326-SM-3P614	SRR809873
asm|33042367	118	2.605	Adrenal_Gland	GTEX-Q2AH-0126-SM-48U2B	SRR1099598
asm|33042367	100	2.401	Adrenal_Gland	GTEX-U4B1-0126-SM-4DXSN	SRR1092329
asm|33042367	102	2.362	Adrenal_Gland	GTEX-R55G-0126-SM-48FDS	SRR1085590
asm|33042367	126	2.339	Adrenal_Gland	GTEX-OXRK-0126-SM-3NB1E	SRR816865
asm|33042367	58	2.328	Adrenal_Gland	GTEX-TKQ2-0226-SM-4DM6V	SRR1093954
asm|33042367	44	2.082	Adrenal_Gland	GTEX-SUCS-0526-SM-4DM56	SRR1088365
asm|33042367	138	2.066	Adrenal_Gland	GTEX-OHPL-1326-SM-3MJGG	SRR811631
asm|33042367	50	1.964	Adrenal_Gland	GTEX-XUZC-0226-SM-4BOO7	SRR1082733
asm|33042367	72	1.701	Adrenal_Gland	GTEX-S4Q7-0226-SM-4AD5O	SRR1073775
asm|33038046	195	1.621	Adrenal_Gland	GTEX-S33H-1326-SM-4AD6A	SRR1087606
asm|33042367	64	1.609	Adrenal_Gland	GTEX-W5WG-1126-SM-4LMK4	SRR1100728
asm|33042367	80	1.587	Adrenal_Gland	GTEX-S32W-0126-SM-4AD61	SRR1082616
asm|33042367	88	1.557	Adrenal_Gland	GTEX-S341-0126-SM-4AD64	SRR1083824
asm|33035303	30	1.547	Adrenal_Gland	GTEX-S33H-1326-SM-4AD6A	SRR1087606
asm|33043058	118	1.513	Adrenal_Gland	GTEX-VUSG-1526-SM-4KKZH	SRR1089950
asm|33042367	72	1.44	Adrenal_Gland	GTEX-QDVJ-1126-SM-48U1U	SRR1101566
asm|33038046	274	1.434	Adrenal_Gland	GTEX-NFK9-1726-SM-3TW8P	SRR817649
asm|33043058	102	1.428	Adrenal_Gland	GTEX-QXCU-1326-SM-48FE2	SRR1093625
asm|33035303	30	1.388	Adrenal_Gland	GTEX-VUSG-1526-SM-4KKZH	SRR1089950
asm|33043058	78	1.345	Adrenal_Gland	GTEX-V1D1-0226-SM-4JBHG	SRR1082035
asm|33042367	54	1.286	Adrenal_Gland	GTEX-R55C-0226-SM-48FEO	SRR1091476
asm|33035303	30	1.286	Adrenal_Gland	GTEX-Q734-0126-SM-48U1E	SRR1099378
asm|33042367	50	1.234	Adrenal_Gland	GTEX-QXCU-1326-SM-48FE2	SRR1093625
asm|27938464	16	1.181	Adrenal_Gland	GTEX-O5YV-1126-SM-3LK73	SRR814407
asm|33038046	148	1.103	Adrenal_Gland	GTEX-VUSG-1526-SM-4KKZH	SRR1089950
asm|33042655	134	1.033	Adrenal_Gland	GTEX-RWSA-1726-SM-47JX7	SRR1074474
asm|33042367	34	1.033	Adrenal_Gland	GTEX-V1D1-0226-SM-4JBHG	SRR1082035
asm|26792994	14	1	Adrenal_Gland	GTEX-R55C-0226-SM-48FEO	SRR1091476
asm|33038046	94	0.997	Adrenal_Gland	GTEX-REY6-1726-SM-48FDL	SRR1089479
asm|26792994	14	0.969	Adrenal_Gland	GTEX-PX3G-1326-SM-48U18	SRR1100752
asm|33042367	58	0.96	Adrenal_Gland	GTEX-OHPK-1326-SM-3MJGN	SRR816495
asm|33035303	14	0.922	Adrenal_Gland	GTEX-REY6-1726-SM-48FDL	SRR1089479
asm|33042367	22	0.909	Adrenal_Gland	GTEX-T6MO-0126-SM-4DM6X	SRR1092160
asm|33042367	40	0.904	Adrenal_Gland	GTEX-VUSG-1526-SM-4KKZH	SRR1089950
asm|33043058	62	0.901	Adrenal_Gland	GTEX-R53T-0226-SM-48FEH	SRR1085951
asm|33038046	110	0.896	Adrenal_Gland	GTEX-XYKS-0926-SM-4BRVG	SRR1094144
asm|33038046	118	0.883	Adrenal_Gland	GTEX-QDVN-0426-SM-48TZ6	SRR1070913
asm|33038046	134	0.876	Adrenal_Gland	GTEX-S32W-0126-SM-4AD61	SRR1082616
asm|33038046	111	0.833	Adrenal_Gland	GTEX-PW2O-0226-SM-48TC7	SRR1100824
asm|32241164	12	0.821	Adrenal_Gland	GTEX-R55G-0126-SM-48FDS	SRR1085590
asm|33038046	58	0.79	Adrenal_Gland	GTEX-T6MO-0126-SM-4DM6X	SRR1092160
asm|7242384	10	0.779	Adrenal_Gland	GTEX-O5YV-1126-SM-3LK73	SRR814407
asm|33041484	52	0.766	Adrenal_Gland	GTEX-O5YV-1126-SM-3LK73	SRR814407
asm|33038046	110	0.76	Adrenal_Gland	GTEX-Q734-0126-SM-48U1E	SRR1099378
asm|33043058	56	0.756	Adrenal_Gland	GTEX-R55C-0226-SM-48FEO	SRR1091476
asm|33042367	36	0.754	Adrenal_Gland	GTEX-Q734-0126-SM-48U1E	SRR1099378
asm|33042655	96	0.742	Adrenal_Gland	GTEX-QXCU-1326-SM-48FE2	SRR1093625
asm|33043058	66	0.732	Adrenal_Gland	GTEX-OOBK-3125-SM-3LK5R	SRR808862
asm|33035303	16	0.714	Adrenal_Gland	GTEX-RUSQ-0226-SM-47JWT	SRR1075314
asm|33038046	101	0.712	Adrenal_Gland	GTEX-U3ZN-0826-SM-4DXSZ	SRR1100496
asm|33042059	30	0.709	Adrenal_Gland	GTEX-PW2O-0226-SM-48TC7	SRR1100824
asm|33042367	32	0.697	Adrenal_Gland	GTEX-RUSQ-0226-SM-47JWT	SRR1075314
asm|33038046	96	0.697	Adrenal_Gland	GTEX-PWOO-0326-SM-48TDB	SRR1087511
asm|20209003	12	0.694	Adrenal_Gland	GTEX-S33H-1326-SM-4AD6A	SRR1087606
asm|33043074:asm|13142496	60	0.686	Adrenal_Gland	GTEX-SUCS-0526-SM-4DM56	SRR1088365
asm|4427469	8	0.681	Adrenal_Gland	GTEX-QXCU-1326-SM-48FE2	SRR1093625
asm|33042367	34	0.665	Adrenal_Gland	GTEX-OOBK-3125-SM-3LK5R	SRR808862
asm|33035303	8	0.662	Adrenal_Gland	GTEX-XUJ4-0126-SM-4BOP7	SRR1088461
asm|33038046	118	0.651	Adrenal_Gland	GTEX-XMK1-0226-SM-4B65D	SRR1076632
asm|33035303	8	0.643	Adrenal_Gland	GTEX-XUZC-0226-SM-4BOO7	SRR1082733
asm|33036071	8	0.642	Adrenal_Gland	GTEX-O5YV-1126-SM-3LK73	SRR814407
asm|33035303	12	0.64	Adrenal_Gland	GTEX-RM2N-0126-SM-48FDD	SRR1102875
asm|33042367	28	0.64	Adrenal_Gland	GTEX-TMMY-0126-SM-4DXTP	SRR1120869
asm|33042508	36	0.622	Adrenal_Gland	GTEX-QXCU-1326-SM-48FE2	SRR1093625
asm|33042655	112	0.612	Adrenal_Gland	GTEX-PLZ5-0326-SM-3P614	SRR809873
asm|33043058	50	0.594	Adrenal_Gland	GTEX-Q734-0126-SM-48U1E	SRR1099378
asm|33035303	12	0.59	Adrenal_Gland	GTEX-U4B1-0126-SM-4DXSN	SRR1092329
asm|33043074:asm|13142496	62	0.589	Adrenal_Gland	GTEX-XUZC-0226-SM-4BOO7	SRR1082733
asm|33043058	52	0.585	Adrenal_Gland	GTEX-S32W-0126-SM-4AD61	SRR1082616
asm|33043058	34	0.579	Adrenal_Gland	GTEX-V955-0126-SM-4JBH5	SRR1069421
asm|33042059	24	0.569	Adrenal_Gland	GTEX-TMMY-0126-SM-4DXTP	SRR1120869
asm|33042655	78	0.555	Adrenal_Gland	GTEX-PW2O-0226-SM-48TC7	SRR1100824
asm|33038046	56	0.554	Adrenal_Gland	GTEX-V955-0126-SM-4JBH5	SRR1069421
asm|33038046	96	0.552	Adrenal_Gland	GTEX-PLZ5-0326-SM-3P614	SRR809873
asm|19716488	8	0.551	Adrenal_Gland	GTEX-XUJ4-0126-SM-4BOP7	SRR1088461
asm|33038046	70	0.545	Adrenal_Gland	GTEX-S4Q7-0226-SM-4AD5O	SRR1073775
asm|33038046	44	0.545	Adrenal_Gland	GTEX-UJMC-0226-SM-4IHLH	SRR1087297
asm|19716488	14	0.541	Adrenal_Gland	GTEX-QDVN-0426-SM-48TZ6	SRR1070913
asm|33035303	12	0.541	Adrenal_Gland	GTEX-PWOO-0326-SM-48TDB	SRR1087511
asm|13620205	8	0.535	Adrenal_Gland	GTEX-R53T-0226-SM-48FEH	SRR1085951
asm|28953743	8	0.53	Adrenal_Gland	GTEX-VJYA-0526-SM-4KL1R	SRR1099427
asm|33033970	20	0.527	Adrenal_Gland	GTEX-TMMY-0126-SM-4DXTP	SRR1120869
asm|33042395	64	0.526	Adrenal_Gland	GTEX-QXCU-1326-SM-48FE2	SRR1093625
asm|7019063	8	0.524	Adrenal_Gland	GTEX-Q2AH-0126-SM-48U2B	SRR1099598
asm|33038046	80	0.523	Adrenal_Gland	GTEX-OIZH-1326-SM-3NB1H	SRR810129
asm|33043058	58	0.522	Adrenal_Gland	GTEX-NFK9-1726-SM-3TW8P	SRR817649
asm|33038046	52	0.521	Adrenal_Gland	GTEX-V1D1-0226-SM-4JBHG	SRR1082035
asm|33043074:asm|13142496	100	0.517	Adrenal_Gland	GTEX-U3ZN-0826-SM-4DXSZ	SRR1100496
asm|23038019	4	0.514	Adrenal_Gland	GTEX-XUZC-0226-SM-4BOO7	SRR1082733
asm|33038046	65	0.514	Adrenal_Gland	GTEX-U4B1-0126-SM-4DXSN	SRR1092329
asm|1969991	7	0.512	Adrenal_Gland	GTEX-QDVN-0426-SM-48TZ6	SRR1070913
asm|33038046	70	0.512	Adrenal_Gland	GTEX-O5YV-1126-SM-3LK73	SRR814407
asm|33043074:asm|13142496	86	0.508	Adrenal_Gland	GTEX-Q2AI-0226-SM-48U1D	SRR1072626
asm|33043074:asm|13142496	52	0.508	Adrenal_Gland	GTEX-XUJ4-0126-SM-4BOP7	SRR1088461
asm|33042367	20	0.504	Adrenal_Gland	GTEX-S33H-1326-SM-4AD6A	SRR1087606
asm|33038046	70	0.503	Adrenal_Gland	GTEX-RUSQ-0226-SM-47JWT	SRR1075314
asm|19716488	12	0.5	Adrenal_Gland	GTEX-Q2AI-0226-SM-48U1D	SRR1072626
asm|33042059	16	0.499	Adrenal_Gland	GTEX-V955-0126-SM-4JBH5	SRR1069421
asm|33042431	28	0.499	Adrenal_Gland	GTEX-O5YV-1126-SM-3LK73	SRR814407
asm|33035303	8	0.497	Adrenal_Gland	GTEX-V1D1-0226-SM-4JBHG	SRR1082035
asm|7019063	8	0.497	Adrenal_Gland	GTEX-Q734-0126-SM-48U1E	SRR1099378
asm|33035303	10	0.497	Adrenal_Gland	GTEX-PWCY-0226-SM-48TD8	SRR1099694
asm|33042508	22	0.496	Adrenal_Gland	GTEX-REY6-1726-SM-48FDL	SRR1089479
asm|33035303	6	0.493	Adrenal_Gland	GTEX-TKQ2-0226-SM-4DM6V	SRR1093954
asm|33042508	42	0.492	Adrenal_Gland	GTEX-XMK1-0226-SM-4B65D	SRR1076632
asm|33042059	10	0.491	Adrenal_Gland	GTEX-SUCS-0526-SM-4DM56	SRR1088365
asm|33035303	12	0.491	Adrenal_Gland	GTEX-QDVJ-1126-SM-48U1U	SRR1101566
asm|33043074:asm|13142496	102	0.489	Adrenal_Gland	GTEX-S32W-0126-SM-4AD61	SRR1082616
asm|33043058	56	0.485	Adrenal_Gland	GTEX-P4QS-1326-SM-3NMCD	SRR811237
asm|33043058	32	0.484	Adrenal_Gland	GTEX-VJYA-0526-SM-4KL1R	SRR1099427
asm|33043058	36	0.479	Adrenal_Gland	GTEX-XV7Q-0226-SM-4BRVL	SRR1076823
asm|33042027	20	0.478	Adrenal_Gland	GTEX-V1D1-0226-SM-4JBHG	SRR1082035
asm|33038046	54	0.475	Adrenal_Gland	GTEX-VJYA-0526-SM-4KL1R	SRR1099427
asm|7019063	8	0.474	Adrenal_Gland	GTEX-QDVJ-1126-SM-48U1U	SRR1101566
asm|33042059	26	0.471	Adrenal_Gland	GTEX-PLZ5-0326-SM-3P614	SRR809873
asm|13620205	4	0.467	Adrenal_Gland	GTEX-XQ3S-1726-SM-4BOOD	SRR1083892
asm|33042395	62	0.467	Adrenal_Gland	GTEX-VUSG-1526-SM-4KKZH	SRR1089950
asm|26792994	10	0.467	Adrenal_Gland	GTEX-PLZ6-0226-SM-3P61I	SRR812246
asm|8299328	16	0.465	Adrenal_Gland	GTEX-RUSQ-0226-SM-47JWT	SRR1075314
asm|427420	8	0.464	Adrenal_Gland	GTEX-QXCU-1326-SM-48FE2	SRR1093625
asm|33043074:asm|13142496	116	0.462	Adrenal_Gland	GTEX-S3XE-0126-SM-4AD4R	SRR1100848
asm|33038046	60	0.458	Adrenal_Gland	GTEX-R55G-0126-SM-48FDS	SRR1085590
asm|33043058	20	0.458	Adrenal_Gland	GTEX-XUJ4-0126-SM-4BOP7	SRR1088461
asm|33043058	18	0.457	Adrenal_Gland	GTEX-XQ3S-1726-SM-4BOOD	SRR1083892
asm|33040803	4	0.456	Adrenal_Gland	GTEX-TKQ2-0226-SM-4DM6V	SRR1093954
asm|26787018	6	0.452	Adrenal_Gland	GTEX-V955-0126-SM-4JBH5	SRR1069421
asm|26787018	4	0.449	Adrenal_Gland	GTEX-XQ3S-1726-SM-4BOOD	SRR1083892
asm|16001477	4	0.449	Adrenal_Gland	GTEX-REY6-1726-SM-48FDL	SRR1089479
asm|33043058	32	0.448	Adrenal_Gland	GTEX-XYKS-0926-SM-4BRVG	SRR1094144
asm|28953743	12	0.446	Adrenal_Gland	GTEX-OHPL-1326-SM-3MJGG	SRR811631
asm|33035303	14	0.446	Adrenal_Gland	GTEX-PLZ6-0226-SM-3P61I	SRR812246
asm|33035303	8	0.445	Adrenal_Gland	GTEX-QLQW-0226-SM-447BJ	SRR1086046
asm|33038932	16	0.444	Adrenal_Gland	GTEX-O5YV-1126-SM-3LK73	SRR814407
asm|33038046	34	0.44	Adrenal_Gland	GTEX-XUZC-0226-SM-4BOO7	SRR1082733
asm|33042367	20	0.44	Adrenal_Gland	GTEX-PWOO-0326-SM-48TDB	SRR1087511
asm|26787018	8	0.437	Adrenal_Gland	GTEX-RUSQ-0226-SM-47JWT	SRR1075314
asm|33043074:asm|13142496	72	0.437	Adrenal_Gland	GTEX-W5WG-1126-SM-4LMK4	SRR1100728
asm|33038046	58	0.437	Adrenal_Gland	GTEX-TMMY-0126-SM-4DXTP	SRR1120869
asm|33043058	36	0.436	Adrenal_Gland	GTEX-U3ZN-0826-SM-4DXSZ	SRR1100496
asm|33038046	80	0.434	Adrenal_Gland	GTEX-S3XE-0126-SM-4AD4R	SRR1100848
asm|33043058	28	0.432	Adrenal_Gland	GTEX-QLQW-0226-SM-447BJ	SRR1086046
asm|33043074:asm|13142496	72	0.43	Adrenal_Gland	GTEX-XYKS-0926-SM-4BRVG	SRR1094144
asm|33043074:asm|13142496	102	0.43	Adrenal_Gland	GTEX-PLZ5-0326-SM-3P614	SRR809873
asm|33042655	64	0.428	Adrenal_Gland	GTEX-U3ZN-0826-SM-4DXSZ	SRR1100496
asm|19716488	10	0.428	Adrenal_Gland	GTEX-W5WG-1126-SM-4LMK4	SRR1100728
asm|1118373	6	0.425	Adrenal_Gland	GTEX-V1D1-0226-SM-4JBHG	SRR1082035
asm|33043058	34	0.425	Adrenal_Gland	GTEX-Q2AH-0126-SM-48U2B	SRR1099598
asm|33038046	58	0.422	Adrenal_Gland	GTEX-Q2AH-0126-SM-48U2B	SRR1099598
asm|33043058	42	0.421	Adrenal_Gland	GTEX-S341-0126-SM-4AD64	SRR1083824
asm|33038046	72	0.42	Adrenal_Gland	GTEX-S341-0126-SM-4AD64	SRR1083824
asm|33042430	10	0.42	Adrenal_Gland	GTEX-XUJ4-0126-SM-4BOP7	SRR1088461
asm|26787018	10	0.419	Adrenal_Gland	GTEX-XMK1-0226-SM-4B65D	SRR1076632
asm|33038046	54	0.418	Adrenal_Gland	GTEX-XV7Q-0226-SM-4BRVL	SRR1076823
asm|33043074:asm|13142496	104	0.416	Adrenal_Gland	GTEX-OHPK-1326-SM-3MJGN	SRR816495
asm|33038046	64	0.413	Adrenal_Gland	GTEX-OOBK-3125-SM-3LK5R	SRR808862
asm|33032743:asm|33042904	50	0.413	Adrenal_Gland	GTEX-NFK9-1726-SM-3TW8P	SRR817649
asm|7019063	6	0.412	Adrenal_Gland	GTEX-R55G-0126-SM-48FDS	SRR1085590
asm|33038046	48	0.412	Adrenal_Gland	GTEX-RM2N-0126-SM-48FDD	SRR1102875
asm|8299328	12	0.409	Adrenal_Gland	GTEX-R53T-0226-SM-48FEH	SRR1085951
asm|33042059	10	0.408	Adrenal_Gland	GTEX-XUZC-0226-SM-4BOO7	SRR1082733
asm|26434344	6	0.407	Adrenal_Gland	GTEX-XV7Q-0226-SM-4BRVL	SRR1076823
asm|33042655	82	0.407	Adrenal_Gland	GTEX-NFK9-1726-SM-3TW8P	SRR817649
asm|33035303	8	0.404	Adrenal_Gland	GTEX-QXCU-1326-SM-48FE2	SRR1093625
asm|33034298	4	0.402	Adrenal_Gland	GTEX-R53T-0226-SM-48FEH	SRR1085951
asm|20566947	6	0.401	Adrenal_Gland	GTEX-O5YV-1126-SM-3LK73	SRR814407
asm|33038046	30	0.4	Adrenal_Gland	GTEX-XUJ4-0126-SM-4BOP7	SRR1088461
asm|33043058	48	0.395	Adrenal_Gland	GTEX-O5YT-1326-SM-3MJGR	SRR818694
asm|33043074:asm|13142496	54	0.392	Adrenal_Gland	GTEX-V955-0126-SM-4JBH5	SRR1069421
asm|20234642	8	0.392	Adrenal_Gland	GTEX-P4QS-1326-SM-3NMCD	SRR811237
asm|1283724	6	0.392	Adrenal_Gland	GTEX-NFK9-1726-SM-3TW8P	SRR817649
asm|27938464	6	0.39	Adrenal_Gland	GTEX-OOBK-3125-SM-3LK5R	SRR808862
asm|32241164	8	0.389	Adrenal_Gland	GTEX-S3XE-0126-SM-4AD4R	SRR1100848
asm|14126706	4	0.388	Adrenal_Gland	GTEX-REY6-1726-SM-48FDL	SRR1089479
asm|8616809	8	0.387	Adrenal_Gland	GTEX-QDVN-0426-SM-48TZ6	SRR1070913
asm|33035117	8	0.386	Adrenal_Gland	GTEX-TMMY-0126-SM-4DXTP	SRR1120869
asm|27938464	8	0.386	Adrenal_Gland	GTEX-O5YT-1326-SM-3MJGR	SRR818694
asm|19716488	6	0.384	Adrenal_Gland	GTEX-UJMC-0226-SM-4IHLH	SRR1087297
asm|797276	4	0.384	Adrenal_Gland	GTEX-XUJ4-0126-SM-4BOP7	SRR1088461
asm|33035303	8	0.384	Adrenal_Gland	GTEX-U3ZM-0226-SM-4DXTA	SRR1092686
asm|33042335	16	0.384	Adrenal_Gland	GTEX-PLZ5-0326-SM-3P614	SRR809873
asm|16867611	6	0.383	Adrenal_Gland	GTEX-R55G-0126-SM-48FDS	SRR1085590
asm|16059015	6	0.38	Adrenal_Gland	GTEX-VJYA-0526-SM-4KL1R	SRR1099427
asm|33038046	50	0.38	Adrenal_Gland	GTEX-PX3G-1326-SM-48U18	SRR1100752
asm|33043058	40	0.379	Adrenal_Gland	GTEX-XMK1-0226-SM-4B65D	SRR1076632
asm|26787018	6	0.379	Adrenal_Gland	GTEX-S33H-1326-SM-4AD6A	SRR1087606
asm|33042395	46	0.377	Adrenal_Gland	GTEX-RWSA-1726-SM-47JX7	SRR1074474
asm|8918872	4	0.375	Adrenal_Gland	GTEX-S4Q7-0226-SM-4AD5O	SRR1073775
asm|33043074:asm|13142496	70	0.375	Adrenal_Gland	GTEX-O5YV-1126-SM-3LK73	SRR814407
asm|33042204	36	0.374	Adrenal_Gland	GTEX-R55G-0126-SM-48FDS	SRR1085590
asm|13620205	6	0.373	Adrenal_Gland	GTEX-R55C-0226-SM-48FEO	SRR1091476
asm|33042655	60	0.372	Adrenal_Gland	GTEX-S32W-0126-SM-4AD61	SRR1082616
asm|32025855	4	0.372	Adrenal_Gland	GTEX-R55G-0126-SM-48FDS	SRR1085590
asm|33035303	8	0.371	Adrenal_Gland	GTEX-QDVN-0426-SM-48TZ6	SRR1070913
asm|33038046	46	0.371	Adrenal_Gland	GTEX-QCQG-0126-SM-48U27	SRR1073365
asm|33043074:asm|13142496	60	0.371	Adrenal_Gland	GTEX-R53T-0226-SM-48FEH	SRR1085951
asm|33035997:asm|23029688	16	0.371	Adrenal_Gland	GTEX-PWOO-0326-SM-48TDB	SRR1087511
asm|32241164	6	0.371	Adrenal_Gland	GTEX-Q734-0126-SM-48U1E	SRR1099378
asm|33038046	66	0.371	Adrenal_Gland	GTEX-P4QT-1326-SM-3NMD3	SRR810713
asm|33043058	26	0.37	Adrenal_Gland	GTEX-W5WG-1126-SM-4LMK4	SRR1100728
asm|20209003	4	0.369	Adrenal_Gland	GTEX-TKQ2-0226-SM-4DM6V	SRR1093954
asm|33042059	16	0.369	Adrenal_Gland	GTEX-O5YV-1126-SM-3LK73	SRR814407
asm|33043074:asm|13142496	34	0.368	Adrenal_Gland	GTEX-XQ3S-1726-SM-4BOOD	SRR1083892
asm|33043074:asm|13142496	62	0.367	Adrenal_Gland	GTEX-QCQG-0126-SM-48U27	SRR1073365
asm|10443279:asm|12032223	12	0.366	Adrenal_Gland	GTEX-RWSA-1726-SM-47JX7	SRR1074474
asm|29398921	4	0.366	Adrenal_Gland	GTEX-T6MO-0126-SM-4DM6X	SRR1092160
asm|33042766	20	0.365	Adrenal_Gland	GTEX-OOBK-3125-SM-3LK5R	SRR808862
asm|33042395	34	0.364	Adrenal_Gland	GTEX-REY6-1726-SM-48FDL	SRR1089479
asm|19716488	10	0.364	Adrenal_Gland	GTEX-U3ZN-0826-SM-4DXSZ	SRR1100496
asm|23038019	6	0.364	Adrenal_Gland	GTEX-OXRK-0126-SM-3NB1E	SRR816865
asm|8526253	10	0.363	Adrenal_Gland	GTEX-S3XE-0126-SM-4AD4R	SRR1100848
asm|33033106	6	0.362	Adrenal_Gland	GTEX-RUSQ-0226-SM-47JWT	SRR1075314
asm|33035303	8	0.361	Adrenal_Gland	GTEX-Q2AH-0126-SM-48U2B	SRR1099598
asm|33043058	28	0.361	Adrenal_Gland	GTEX-PW2O-0226-SM-48TC7	SRR1100824
asm|33042027	23	0.361	Adrenal_Gland	GTEX-QDVJ-1126-SM-48U1U	SRR1101566
asm|33042566	24	0.36	Adrenal_Gland	GTEX-RUSQ-0226-SM-47JWT	SRR1075314
asm|33043058	34	0.358	Adrenal_Gland	GTEX-OXRK-0126-SM-3NB1E	SRR816865
asm|33035303	12	0.356	Adrenal_Gland	GTEX-O5YT-1326-SM-3MJGR	SRR818694
asm|33038046	44	0.355	Adrenal_Gland	GTEX-Q2AI-0226-SM-48U1D	SRR1072626
asm|33041726	28	0.355	Adrenal_Gland	GTEX-R55G-0126-SM-48FDS	SRR1085590
asm|33043058	40	0.353	Adrenal_Gland	GTEX-PLZ6-0226-SM-3P61I	SRR812246
asm|33033150	4	0.352	Adrenal_Gland	GTEX-S33H-1326-SM-4AD6A	SRR1087606
asm|16001477	4	0.352	Adrenal_Gland	GTEX-S33H-1326-SM-4AD6A	SRR1087606
asm|26792994	6	0.352	Adrenal_Gland	GTEX-OOBK-3125-SM-3LK5R	SRR808862
asm|19716488	8	0.349	Adrenal_Gland	GTEX-R53T-0226-SM-48FEH	SRR1085951
asm|23038019	4	0.349	Adrenal_Gland	GTEX-VJYA-0526-SM-4KL1R	SRR1099427
asm|1118373	6	0.345	Adrenal_Gland	GTEX-QXCU-1326-SM-48FE2	SRR1093625
asm|33038046	70	0.345	Adrenal_Gland	GTEX-OHPL-1326-SM-3MJGG	SRR811631
asm|16001477	4	0.344	Adrenal_Gland	GTEX-RWSA-1726-SM-47JX7	SRR1074474
asm|33041679	20	0.343	Adrenal_Gland	GTEX-U3ZM-0226-SM-4DXTA	SRR1092686
asm|33041984	26	0.343	Adrenal_Gland	GTEX-O5YV-1126-SM-3LK73	SRR814407
asm|13829209	6	0.343	Adrenal_Gland	GTEX-O5YV-1126-SM-3LK73	SRR814407
asm|33035303	10	0.342	Adrenal_Gland	GTEX-XMK1-0226-SM-4B65D	SRR1076632
asm|26787018	6	0.342	Adrenal_Gland	GTEX-PW2O-0226-SM-48TC7	SRR1100824
asm|33038046	56	0.342	Adrenal_Gland	GTEX-OXRK-0126-SM-3NB1E	SRR816865
asm|33038046	38	0.341	Adrenal_Gland	GTEX-QLQW-0226-SM-447BJ	SRR1086046
asm|33042031:asm|6351883	13	0.341	Adrenal_Gland	GTEX-T6MO-0126-SM-4DM6X	SRR1092160
asm|33042833:asm|28114748	20	0.34	Adrenal_Gland	GTEX-R55G-0126-SM-48FDS	SRR1085590
asm|29157831	4	0.34	Adrenal_Gland	GTEX-REY6-1726-SM-48FDL	SRR1089479
asm|33042675	6	0.34	Adrenal_Gland	GTEX-REY6-1726-SM-48FDL	SRR1089479
asm|33043074:asm|13142496	74	0.339	Adrenal_Gland	GTEX-S4Z8-0126-SM-4GICC	SRR1120913
asm|33042655	46	0.338	Adrenal_Gland	GTEX-XV7Q-0226-SM-4BRVL	SRR1076823
asm|28938137	6	0.338	Adrenal_Gland	GTEX-S33H-1326-SM-4AD6A	SRR1087606
asm|33042508	26	0.338	Adrenal_Gland	GTEX-OXRK-0126-SM-3NB1E	SRR816865
asm|20209003	6	0.337	Adrenal_Gland	GTEX-Q2AI-0226-SM-48U1D	SRR1072626
asm|33042395	60	0.334	Adrenal_Gland	GTEX-XMK1-0226-SM-4B65D	SRR1076632
asm|26787018	6	0.334	Adrenal_Gland	GTEX-O5YV-1126-SM-3LK73	SRR814407
asm|33035997:asm|23029688	20	0.334	Adrenal_Gland	GTEX-NFK9-1726-SM-3TW8P	SRR817649
asm|24363208	4	0.333	Adrenal_Gland	GTEX-QLQW-0226-SM-447BJ	SRR1086046
asm|33042059	8	0.333	Adrenal_Gland	GTEX-TKQ2-0226-SM-4DM6V	SRR1093954
asm|16109350	8	0.332	Adrenal_Gland	GTEX-O5YV-1126-SM-3LK73	SRR814407
asm|33038046	40	0.331	Adrenal_Gland	GTEX-W5WG-1126-SM-4LMK4	SRR1100728
asm|16001477	4	0.33	Adrenal_Gland	GTEX-S4Q7-0226-SM-4AD5O	SRR1073775
asm|28785568	8	0.329	Adrenal_Gland	GTEX-U3ZN-0826-SM-4DXSZ	SRR1100496
asm|33038046	50	0.329	Adrenal_Gland	GTEX-QDVJ-1126-SM-48U1U	SRR1101566
asm|33043074:asm|13142496	80	0.329	Adrenal_Gland	GTEX-P4QT-1326-SM-3NMD3	SRR810713
asm|33035303	6	0.328	Adrenal_Gland	GTEX-VJYA-0526-SM-4KL1R	SRR1099427
asm|14937236	4	0.328	Adrenal_Gland	GTEX-PWCY-0226-SM-48TD8	SRR1099694
asm|26766682	6	0.327	Adrenal_Gland	GTEX-T6MO-0126-SM-4DM6X	SRR1092160
asm|33033150	4	0.327	Adrenal_Gland	GTEX-U3ZM-0226-SM-4DXTA	SRR1092686
asm|26787018	4	0.322	Adrenal_Gland	GTEX-REY6-1726-SM-48FDL	SRR1089479
asm|14126706	4	0.322	Adrenal_Gland	GTEX-VJYA-0526-SM-4KL1R	SRR1099427
asm|24917278	6	0.322	Adrenal_Gland	GTEX-O5YV-1126-SM-3LK73	SRR814407
asm|33038007	20	0.321	Adrenal_Gland	GTEX-TMMY-0126-SM-4DXTP	SRR1120869
asm|29398921	10	0.321	Adrenal_Gland	GTEX-O5YT-1326-SM-3MJGR	SRR818694
asm|23954100	4	0.32	Adrenal_Gland	GTEX-R53T-0226-SM-48FEH	SRR1085951
asm|33033945	10	0.319	Adrenal_Gland	GTEX-O5YV-1126-SM-3LK73	SRR814407
asm|33043058	34	0.319	Adrenal_Gland	GTEX-OHPK-1326-SM-3MJGN	SRR816495
asm|33043058	14	0.318	Adrenal_Gland	GTEX-TKQ2-0226-SM-4DM6V	SRR1093954
asm|16001477	4	0.318	Adrenal_Gland	GTEX-PW2O-0226-SM-48TC7	SRR1100824
asm|23038019	4	0.317	Adrenal_Gland	GTEX-PWCY-0226-SM-48TD8	SRR1099694
asm|33043058	24	0.315	Adrenal_Gland	GTEX-R55G-0126-SM-48FDS	SRR1085590
asm|18397403	8	0.315	Adrenal_Gland	GTEX-OOBK-3125-SM-3LK5R	SRR808862
asm|33043058	28	0.315	Adrenal_Gland	GTEX-OIZH-1326-SM-3NB1H	SRR810129
asm|33035970	4	0.314	Adrenal_Gland	GTEX-V955-0126-SM-4JBH5	SRR1069421
asm|20234642	4	0.314	Adrenal_Gland	GTEX-Q2AI-0226-SM-48U1D	SRR1072626
asm|27938464	4	0.314	Adrenal_Gland	GTEX-S4Q7-0226-SM-4AD5O	SRR1073775
asm|14013628	4	0.314	Adrenal_Gland	GTEX-S4Z8-0126-SM-4GICC	SRR1120913
asm|33042508	30	0.314	Adrenal_Gland	GTEX-OHPL-1326-SM-3MJGG	SRR811631
asm|33042766	14	0.313	Adrenal_Gland	GTEX-U4B1-0126-SM-4DXSN	SRR1092329
asm|33043021	14	0.311	Adrenal_Gland	GTEX-S4Q7-0226-SM-4AD5O	SRR1073775
asm|2177215	8	0.311	Adrenal_Gland	GTEX-S4Z8-0126-SM-4GICC	SRR1120913
asm|33042508	28	0.311	Adrenal_Gland	GTEX-NFK9-1726-SM-3TW8P	SRR817649
asm|33041839	42	0.309	Adrenal_Gland	GTEX-R55G-0126-SM-48FDS	SRR1085590
asm|32241164	6	0.309	Adrenal_Gland	GTEX-PLZ5-0326-SM-3P614	SRR809873
asm|23954100	4	0.308	Adrenal_Gland	GTEX-QXCU-1326-SM-48FE2	SRR1093625
asm|16001477	4	0.308	Adrenal_Gland	GTEX-Q2AH-0126-SM-48U2B	SRR1099598
asm|13243823	4	0.308	Adrenal_Gland	GTEX-PW2O-0226-SM-48TC7	SRR1100824
asm|33038932	10	0.307	Adrenal_Gland	GTEX-RWSA-1726-SM-47JX7	SRR1074474
asm|23954100	4	0.306	Adrenal_Gland	GTEX-QCQG-0126-SM-48U27	SRR1073365
asm|8526253	6	0.306	Adrenal_Gland	GTEX-R55G-0126-SM-48FDS	SRR1085590
asm|33039328	6	0.305	Adrenal_Gland	GTEX-S33H-1326-SM-4AD6A	SRR1087606
asm|16001477	4	0.304	Adrenal_Gland	GTEX-RUSQ-0226-SM-47JWT	SRR1075314
asm|7019063	4	0.304	Adrenal_Gland	GTEX-R53T-0226-SM-48FEH	SRR1085951
asm|20209003	6	0.304	Adrenal_Gland	GTEX-Q2AH-0126-SM-48U2B	SRR1099598
asm|20209003	8	0.302	Adrenal_Gland	GTEX-S3XE-0126-SM-4AD4R	SRR1100848
asm|2177215	6	0.301	Adrenal_Gland	GTEX-QCQG-0126-SM-48U27	SRR1073365
asm|33042766	8	0.301	Adrenal_Gland	GTEX-XUJ4-0126-SM-4BOP7	SRR1088461
asm|33035303	6	0.3	Adrenal_Gland	GTEX-QCQG-0126-SM-48U27	SRR1073365
asm|27938464	4	0.3	Adrenal_Gland	GTEX-VUSG-1526-SM-4KKZH	SRR1089950
asm|33042093	10	0.3	Adrenal_Gland	GTEX-O5YV-1126-SM-3LK73	SRR814407
asm|33042766	8	0.299	Adrenal_Gland	GTEX-TKQ2-0226-SM-4DM6V	SRR1093954
asm|23038019	4	0.299	Adrenal_Gland	GTEX-TMMY-0126-SM-4DXTP	SRR1120869
asm|33042766	16	0.298	Adrenal_Gland	GTEX-QDVJ-1126-SM-48U1U	SRR1101566
asm|19716488	8	0.297	Adrenal_Gland	GTEX-RUSQ-0226-SM-47JWT	SRR1075314
asm|10060080	4	0.296	Adrenal_Gland	GTEX-R55C-0226-SM-48FEO	SRR1091476
asm|8299328	14	0.296	Adrenal_Gland	GTEX-NFK9-1726-SM-3TW8P	SRR817649
asm|33042430	18	0.296	Adrenal_Gland	GTEX-NFK9-1726-SM-3TW8P	SRR817649
asm|33042741	20	0.294	Adrenal_Gland	GTEX-R55G-0126-SM-48FDS	SRR1085590
asm|8964721	6	0.294	Adrenal_Gland	GTEX-PLZ6-0226-SM-3P61I	SRR812246
asm|33038046	54	0.294	Adrenal_Gland	GTEX-OHPK-1326-SM-3MJGN	SRR816495
asm|30695050	4	0.293	Adrenal_Gland	GTEX-XQ3S-1726-SM-4BOOD	SRR1083892
asm|33042031:asm|6351883	20	0.293	Adrenal_Gland	GTEX-R55G-0126-SM-48FDS	SRR1085590
asm|22808594	6	0.293	Adrenal_Gland	GTEX-O5YV-1126-SM-3LK73	SRR814407
asm|31279891	4	0.293	Adrenal_Gland	GTEX-OXRK-0126-SM-3NB1E	SRR816865
asm|26766682	14	0.293	Adrenal_Gland	GTEX-NFK9-1726-SM-3TW8P	SRR817649
asm|33035997:asm|23029688	14	0.292	Adrenal_Gland	GTEX-S32W-0126-SM-4AD61	SRR1082616
asm|16001477	4	0.292	Adrenal_Gland	GTEX-Q734-0126-SM-48U1E	SRR1099378
asm|33042655	42	0.292	Adrenal_Gland	GTEX-O5YV-1126-SM-3LK73	SRR814407
asm|33035997:asm|23029688	12	0.291	Adrenal_Gland	GTEX-PX3G-1326-SM-48U18	SRR1100752
asm|33042027	16	0.29	Adrenal_Gland	GTEX-PX3G-1326-SM-48U18	SRR1100752
asm|33035303	6	0.288	Adrenal_Gland	GTEX-XV7Q-0226-SM-4BRVL	SRR1076823
asm|33032871	8	0.288	Adrenal_Gland	GTEX-QXCU-1326-SM-48FE2	SRR1093625
asm|33042508	16	0.287	Adrenal_Gland	GTEX-R53T-0226-SM-48FEH	SRR1085951
asm|33042766	14	0.287	Adrenal_Gland	GTEX-PWOO-0326-SM-48TDB	SRR1087511
asm|32241164	4	0.287	Adrenal_Gland	GTEX-PWCY-0226-SM-48TD8	SRR1099694
asm|33032948	14	0.286	Adrenal_Gland	GTEX-XUJ4-0126-SM-4BOP7	SRR1088461
asm|12681546	8	0.285	Adrenal_Gland	GTEX-RWSA-1726-SM-47JX7	SRR1074474
asm|19716488	10	0.285	Adrenal_Gland	GTEX-XMK1-0226-SM-4B65D	SRR1076632
asm|2177215	6	0.285	Adrenal_Gland	GTEX-R55G-0126-SM-48FDS	SRR1085590
asm|29398921	4	0.285	Adrenal_Gland	GTEX-REY6-1726-SM-48FDL	SRR1089479
asm|7019063	4	0.285	Adrenal_Gland	GTEX-U4B1-0126-SM-4DXSN	SRR1092329
asm|23954100	4	0.285	Adrenal_Gland	GTEX-TMMY-0126-SM-4DXTP	SRR1120869
asm|33042395	28	0.284	Adrenal_Gland	GTEX-WFG8-0126-SM-4LVMH	SRR1093721
asm|14126706	4	0.283	Adrenal_Gland	GTEX-XV7Q-0226-SM-4BRVL	SRR1076823
asm|33042766	10	0.283	Adrenal_Gland	GTEX-V1D1-0226-SM-4JBHG	SRR1082035
asm|33035303	6	0.283	Adrenal_Gland	GTEX-PX3G-1326-SM-48U18	SRR1100752
asm|33038046	36	0.282	Adrenal_Gland	GTEX-R55C-0226-SM-48FEO	SRR1091476
asm|33042778	6	0.28	Adrenal_Gland	GTEX-QLQW-0226-SM-447BJ	SRR1086046
asm|33042568	26	0.28	Adrenal_Gland	GTEX-QXCU-1326-SM-48FE2	SRR1093625
asm|9637018	4	0.28	Adrenal_Gland	GTEX-WFG8-0126-SM-4LVMH	SRR1093721
asm|33043074:asm|13142496	76	0.28	Adrenal_Gland	GTEX-P4QS-1326-SM-3NMCD	SRR811237
asm|33033623	4	0.279	Adrenal_Gland	GTEX-V1D1-0226-SM-4JBHG	SRR1082035
asm|33042059	6	0.279	Adrenal_Gland	GTEX-XQ3S-1726-SM-4BOOD	SRR1083892
asm|2177215	6	0.278	Adrenal_Gland	GTEX-VUSG-1526-SM-4KKZH	SRR1089950
asm|27938464	4	0.278	Adrenal_Gland	GTEX-Q734-0126-SM-48U1E	SRR1099378
asm|33043021	12	0.277	Adrenal_Gland	GTEX-RWSA-1726-SM-47JX7	SRR1074474
asm|534544	4	0.277	Adrenal_Gland	GTEX-R55G-0126-SM-48FDS	SRR1085590
asm|33042431	14	0.276	Adrenal_Gland	GTEX-RWSA-1726-SM-47JX7	SRR1074474
asm|33043074:asm|13142496	52	0.276	Adrenal_Gland	GTEX-PWOO-0326-SM-48TDB	SRR1087511
asm|23954100	4	0.276	Adrenal_Gland	GTEX-Q2AH-0126-SM-48U2B	SRR1099598
asm|1969991	4	0.275	Adrenal_Gland	GTEX-U3ZN-0826-SM-4DXSZ	SRR1100496
asm|24333960	6	0.275	Adrenal_Gland	GTEX-PX3G-1326-SM-48U18	SRR1100752
asm|26766682	8	0.275	Adrenal_Gland	GTEX-RM2N-0126-SM-48FDD	SRR1102875
asm|33042430	12	0.274	Adrenal_Gland	GTEX-PWOO-0326-SM-48TDB	SRR1087511
asm|33042395	36	0.274	Adrenal_Gland	GTEX-TMMY-0126-SM-4DXTP	SRR1120869
asm|33041484	18	0.273	Adrenal_Gland	GTEX-TMMY-0126-SM-4DXTP	SRR1120869
asm|33035997:asm|23029688	14	0.273	Adrenal_Gland	GTEX-OXRK-0126-SM-3NB1E	SRR816865
asm|33042335	10	0.272	Adrenal_Gland	GTEX-S32W-0126-SM-4AD61	SRR1082616
asm|33038046	54	0.272	Adrenal_Gland	GTEX-P4QS-1326-SM-3NMCD	SRR811237
asm|33035303	6	0.272	Adrenal_Gland	GTEX-O5YV-1126-SM-3LK73	SRR814407
asm|33042335	8	0.271	Adrenal_Gland	GTEX-XYKS-0926-SM-4BRVG	SRR1094144
asm|33042430	10	0.271	Adrenal_Gland	GTEX-RM2N-0126-SM-48FDD	SRR1102875
asm|33035303	8	0.271	Adrenal_Gland	GTEX-OHPK-1326-SM-3MJGN	SRR816495
asm|33042718	4	0.27	Adrenal_Gland	GTEX-XQ3S-1726-SM-4BOOD	SRR1083892
asm|29157831	6	0.27	Adrenal_Gland	GTEX-P4QT-1326-SM-3NMD3	SRR810713
asm|33040318	14	0.27	Adrenal_Gland	GTEX-O5YV-1126-SM-3LK73	SRR814407
asm|3947312	4	0.269	Adrenal_Gland	GTEX-QCQG-0126-SM-48U27	SRR1073365
asm|33041679	22	0.269	Adrenal_Gland	GTEX-XMK1-0226-SM-4B65D	SRR1076632
asm|33042395	20	0.269	Adrenal_Gland	GTEX-XUJ4-0126-SM-4BOP7	SRR1088461
asm|33043058	10	0.268	Adrenal_Gland	GTEX-SUCS-0526-SM-4DM56	SRR1088365
asm|33042759:asm|32511719	10	0.267	Adrenal_Gland	GTEX-V1D1-0226-SM-4JBHG	SRR1082035
asm|33032331	18	0.267	Adrenal_Gland	GTEX-R55G-0126-SM-48FDS	SRR1085590
asm|33042335	8	0.267	Adrenal_Gland	GTEX-PWCY-0226-SM-48TD8	SRR1099694
asm|33042766	12	0.266	Adrenal_Gland	GTEX-R55C-0226-SM-48FEO	SRR1091476
asm|14126706	4	0.266	Adrenal_Gland	GTEX-Q2AH-0126-SM-48U2B	SRR1099598
asm|27938464	4	0.266	Adrenal_Gland	GTEX-QDVJ-1126-SM-48U1U	SRR1101566
asm|7019063	6	0.266	Adrenal_Gland	GTEX-OHPL-1326-SM-3MJGG	SRR811631
asm|33042093	8	0.265	Adrenal_Gland	GTEX-Q2AI-0226-SM-48U1D	SRR1072626
asm|17324840	4	0.265	Adrenal_Gland	GTEX-RWSA-1726-SM-47JX7	SRR1074474
asm|33042655	26	0.262	Adrenal_Gland	GTEX-REY6-1726-SM-48FDL	SRR1089479
asm|13620205	4	0.262	Adrenal_Gland	GTEX-W5WG-1126-SM-4LMK4	SRR1100728
asm|33038046	42	0.262	Adrenal_Gland	GTEX-S4Z8-0126-SM-4GICC	SRR1120913
asm|32241164	4	0.262	Adrenal_Gland	GTEX-O5YV-1126-SM-3LK73	SRR814407
asm|33043074:asm|13142496	46	0.26	Adrenal_Gland	GTEX-U3ZM-0226-SM-4DXTA	SRR1092686
asm|33042395	42	0.26	Adrenal_Gland	GTEX-OXRK-0126-SM-3NB1E	SRR816865
asm|33042395	52	0.259	Adrenal_Gland	GTEX-OHPL-1326-SM-3MJGG	SRR811631
asm|33035970	4	0.258	Adrenal_Gland	GTEX-QXCU-1326-SM-48FE2	SRR1093625
asm|25193333	4	0.258	Adrenal_Gland	GTEX-PW2O-0226-SM-48TC7	SRR1100824
asm|33043058	24	0.258	Adrenal_Gland	GTEX-S4Z8-0126-SM-4GICC	SRR1120913
asm|33038191	8	0.258	Adrenal_Gland	GTEX-O5YV-1126-SM-3LK73	SRR814407
asm|33042059	14	0.257	Adrenal_Gland	GTEX-S341-0126-SM-4AD64	SRR1083824
asm|33042485	4	0.257	Adrenal_Gland	GTEX-XQ3S-1726-SM-4BOOD	SRR1083892
asm|33035117	4	0.257	Adrenal_Gland	GTEX-WFG8-0126-SM-4LVMH	SRR1093721
asm|33042212	4	0.256	Adrenal_Gland	GTEX-XQ3S-1726-SM-4BOOD	SRR1083892
asm|26792994	4	0.256	Adrenal_Gland	GTEX-U3ZN-0826-SM-4DXSZ	SRR1100496
asm|31115393	4	0.255	Adrenal_Gland	GTEX-UJMC-0226-SM-4IHLH	SRR1087297
asm|33035997:asm|23029688	6	0.255	Adrenal_Gland	GTEX-XUJ4-0126-SM-4BOP7	SRR1088461
asm|19716488	10	0.255	Adrenal_Gland	GTEX-OHPL-1326-SM-3MJGG	SRR811631
asm|33042335	10	0.255	Adrenal_Gland	GTEX-OXRK-0126-SM-3NB1E	SRR816865
asm|33042655	44	0.255	Adrenal_Gland	GTEX-OXRK-0126-SM-3NB1E	SRR816865
asm|33042027	8	0.254	Adrenal_Gland	GTEX-XUJ4-0126-SM-4BOP7	SRR1088461
asm|26766682	8	0.254	Adrenal_Gland	GTEX-U4B1-0126-SM-4DXSN	SRR1092329
asm|33043074:asm|13142496	46	0.254	Adrenal_Gland	GTEX-TMMY-0126-SM-4DXTP	SRR1120869
asm|31255362	4	0.253	Adrenal_Gland	GTEX-S341-0126-SM-4AD64	SRR1083824
asm|33038046	30	0.253	Adrenal_Gland	GTEX-R53T-0226-SM-48FEH	SRR1085951
asm|33035997:asm|23029688	6	0.253	Adrenal_Gland	GTEX-TKQ2-0226-SM-4DM6V	SRR1093954
asm|33042430	14	0.253	Adrenal_Gland	GTEX-PLZ5-0326-SM-3P614	SRR809873
asm|8299328	4	0.252	Adrenal_Gland	GTEX-SUCS-0526-SM-4DM56	SRR1088365
asm|33041839	50	0.252	Adrenal_Gland	GTEX-NFK9-1726-SM-3TW8P	SRR817649
asm|33043074:asm|13142496	52	0.251	Adrenal_Gland	GTEX-QDVJ-1126-SM-48U1U	SRR1101566
asm|33033945	8	0.25	Adrenal_Gland	GTEX-RUSQ-0226-SM-47JWT	SRR1075314
asm|33035303	4	0.249	Adrenal_Gland	GTEX-WFG8-0126-SM-4LVMH	SRR1093721
asm|4428095	4	0.249	Adrenal_Gland	GTEX-S3XE-0126-SM-4AD4R	SRR1100848
asm|33034298	4	0.249	Adrenal_Gland	GTEX-NFK9-1726-SM-3TW8P	SRR817649
asm|33043074:asm|13142496	32	0.248	Adrenal_Gland	GTEX-REY6-1726-SM-48FDL	SRR1089479
asm|33042257	6	0.248	Adrenal_Gland	GTEX-REY6-1726-SM-48FDL	SRR1089479
asm|33035970	5	0.248	Adrenal_Gland	GTEX-S4Z8-0126-SM-4GICC	SRR1120913
asm|33042655	26	0.247	Adrenal_Gland	GTEX-V1D1-0226-SM-4JBHG	SRR1082035
asm|26787018	4	0.247	Adrenal_Gland	GTEX-XYKS-0926-SM-4BRVG	SRR1094144
asm|33042335	4	0.246	Adrenal_Gland	GTEX-XQ3S-1726-SM-4BOOD	SRR1083892
asm|7152561	4	0.246	Adrenal_Gland	GTEX-XQ3S-1726-SM-4BOOD	SRR1083892
asm|28779112	4	0.246	Adrenal_Gland	GTEX-OIZH-1326-SM-3NB1H	SRR810129
asm|28953743	6	0.246	Adrenal_Gland	GTEX-OHPK-1326-SM-3MJGN	SRR816495
asm|19823354	4	0.245	Adrenal_Gland	GTEX-V955-0126-SM-4JBH5	SRR1069421
asm|26787018	4	0.245	Adrenal_Gland	GTEX-QCQG-0126-SM-48U27	SRR1073365
asm|2506536	4	0.245	Adrenal_Gland	GTEX-S33H-1326-SM-4AD6A	SRR1087606
asm|33041839	24	0.245	Adrenal_Gland	GTEX-REY6-1726-SM-48FDL	SRR1089479
asm|33042741	12	0.245	Adrenal_Gland	GTEX-REY6-1726-SM-48FDL	SRR1089479
asm|33043024:asm|33043118:asm|33038117	40	0.245	Adrenal_Gland	GTEX-QXCU-1326-SM-48FE2	SRR1093625
asm|33032871	8	0.245	Adrenal_Gland	GTEX-Q734-0126-SM-48U1E	SRR1099378
asm|33043074:asm|13142496	38	0.245	Adrenal_Gland	GTEX-VJYA-0526-SM-4KL1R	SRR1099427
asm|33033911:asm|33033656	20	0.245	Adrenal_Gland	GTEX-PX3G-1326-SM-48U18	SRR1100752
asm|33042430	6	0.244	Adrenal_Gland	GTEX-XUZC-0226-SM-4BOO7	SRR1082733
asm|33035997:asm|23029688	10	0.244	Adrenal_Gland	GTEX-R55G-0126-SM-48FDS	SRR1085590
asm|33033150	4	0.244	Adrenal_Gland	GTEX-PLZ5-0326-SM-3P614	SRR809873
asm|13804831	6	0.244	Adrenal_Gland	GTEX-O5YV-1126-SM-3LK73	SRR814407
asm|33035303	6	0.243	Adrenal_Gland	GTEX-S32W-0126-SM-4AD61	SRR1082616
asm|24917278	4	0.243	Adrenal_Gland	GTEX-S33H-1326-SM-4AD6A	SRR1087606
asm|33042395	46	0.243	Adrenal_Gland	GTEX-NFK9-1726-SM-3TW8P	SRR817649
asm|33042833:asm|28114748	8	0.242	Adrenal_Gland	GTEX-T6MO-0126-SM-4DM6X	SRR1092160
asm|33042204	34	0.242	Adrenal_Gland	GTEX-NFK9-1726-SM-3TW8P	SRR817649
asm|26026995	4	0.241	Adrenal_Gland	GTEX-RUSQ-0226-SM-47JWT	SRR1075314
asm|13620205	4	0.241	Adrenal_Gland	GTEX-R55G-0126-SM-48FDS	SRR1085590
asm|33038046	24	0.241	Adrenal_Gland	GTEX-WFG8-0126-SM-4LVMH	SRR1093721
asm|30695050	6	0.24	Adrenal_Gland	GTEX-QCQG-0126-SM-48U27	SRR1073365
asm|33042655	30	0.24	Adrenal_Gland	GTEX-R53T-0226-SM-48FEH	SRR1085951
asm|7972970	4	0.24	Adrenal_Gland	GTEX-U3ZN-0826-SM-4DXSZ	SRR1100496
asm|33035997:asm|23029688	10	0.24	Adrenal_Gland	GTEX-TMMY-0126-SM-4DXTP	SRR1120869
asm|22727384	4	0.24	Adrenal_Gland	GTEX-O5YT-1326-SM-3MJGR	SRR818694
asm|33042430	10	0.239	Adrenal_Gland	GTEX-PX3G-1326-SM-48U18	SRR1100752
asm|33042735	14	0.238	Adrenal_Gland	GTEX-PLZ6-0226-SM-3P61I	SRR812246
asm|33042431	12	0.237	Adrenal_Gland	GTEX-QXCU-1326-SM-48FE2	SRR1093625
asm|33042550	8	0.236	Adrenal_Gland	GTEX-V955-0126-SM-4JBH5	SRR1069421
asm|19716488	6	0.236	Adrenal_Gland	GTEX-R55G-0126-SM-48FDS	SRR1085590
asm|33043074:asm|13142496	26	0.236	Adrenal_Gland	GTEX-UJMC-0226-SM-4IHLH	SRR1087297
asm|19716488	6	0.236	Adrenal_Gland	GTEX-PX3G-1326-SM-48U18	SRR1100752
asm|30154527	6	0.236	Adrenal_Gland	GTEX-OOBK-3125-SM-3LK5R	SRR808862
asm|33035201	6	0.235	Adrenal_Gland	GTEX-XQ3S-1726-SM-4BOOD	SRR1083892
asm|29080191	4	0.235	Adrenal_Gland	GTEX-S33H-1326-SM-4AD6A	SRR1087606
asm|33042395	32	0.235	Adrenal_Gland	GTEX-Q2AH-0126-SM-48U2B	SRR1099598
asm|33038007	18	0.235	Adrenal_Gland	GTEX-OXRK-0126-SM-3NB1E	SRR816865
asm|33042767	6	0.234	Adrenal_Gland	GTEX-XUZC-0226-SM-4BOO7	SRR1082733
asm|33042568	12	0.234	Adrenal_Gland	GTEX-XQ3S-1726-SM-4BOOD	SRR1083892
asm|33043058	10	0.234	Adrenal_Gland	GTEX-T6MO-0126-SM-4DM6X	SRR1092160
asm|33042395	30	0.234	Adrenal_Gland	GTEX-U3ZM-0226-SM-4DXTA	SRR1092686
asm|33043021	16	0.234	Adrenal_Gland	GTEX-PLZ6-0226-SM-3P61I	SRR812246
asm|33043021	6	0.233	Adrenal_Gland	GTEX-T6MO-0126-SM-4DM6X	SRR1092160
asm|33042027	19	0.233	Adrenal_Gland	GTEX-PLZ6-0226-SM-3P61I	SRR812246
asm|33037815	6	0.232	Adrenal_Gland	GTEX-RWSA-1726-SM-47JX7	SRR1074474
asm|33042485	4	0.232	Adrenal_Gland	GTEX-XUJ4-0126-SM-4BOP7	SRR1088461
asm|27938464	4	0.232	Adrenal_Gland	GTEX-PLZ5-0326-SM-3P614	SRR809873
asm|33032871	8	0.232	Adrenal_Gland	GTEX-OIZH-1326-SM-3NB1H	SRR810129
asm|33035970	4	0.232	Adrenal_Gland	GTEX-O5YV-1126-SM-3LK73	SRR814407
asm|23954100	4	0.232	Adrenal_Gland	GTEX-OXRK-0126-SM-3NB1E	SRR816865
asm|19567563:asm|11493482	4	0.231	Adrenal_Gland	GTEX-UJMC-0226-SM-4IHLH	SRR1087297
asm|33043074:asm|13142496	42	0.23	Adrenal_Gland	GTEX-QDVN-0426-SM-48TZ6	SRR1070913
asm|33038054	6	0.23	Adrenal_Gland	GTEX-R53T-0226-SM-48FEH	SRR1085951
asm|26434344	4	0.229	Adrenal_Gland	GTEX-S32W-0126-SM-4AD61	SRR1082616
asm|33038141	4	0.229	Adrenal_Gland	GTEX-XQ3S-1726-SM-4BOOD	SRR1083892
asm|33042655	32	0.229	Adrenal_Gland	GTEX-TMMY-0126-SM-4DXTP	SRR1120869
asm|16704405:asm|33040271	16	0.229	Adrenal_Gland	GTEX-O5YV-1126-SM-3LK73	SRR814407
asm|33036071	4	0.229	Adrenal_Gland	GTEX-NFK9-1726-SM-3TW8P	SRR817649
asm|33038046	48	0.229	Adrenal_Gland	GTEX-O5YT-1326-SM-3MJGR	SRR818694
asm|8299328	8	0.228	Adrenal_Gland	GTEX-U3ZN-0826-SM-4DXSZ	SRR1100496
asm|33032512	4	0.228	Adrenal_Gland	GTEX-O5YV-1126-SM-3LK73	SRR814407
asm|29398921	4	0.227	Adrenal_Gland	GTEX-R53T-0226-SM-48FEH	SRR1085951
asm|33038007	8	0.227	Adrenal_Gland	GTEX-XUJ4-0126-SM-4BOP7	SRR1088461
asm|33043074:asm|13142496	36	0.227	Adrenal_Gland	GTEX-RM2N-0126-SM-48FDD	SRR1102875
asm|33039791	10	0.226	Adrenal_Gland	GTEX-QDVN-0426-SM-48TZ6	SRR1070913
asm|33033623	4	0.226	Adrenal_Gland	GTEX-RWSA-1726-SM-47JX7	SRR1074474
asm|19716488	6	0.225	Adrenal_Gland	GTEX-PWOO-0326-SM-48TDB	SRR1087511
asm|25193333	4	0.225	Adrenal_Gland	GTEX-OIZH-1326-SM-3NB1H	SRR810129
asm|33032572	6	0.224	Adrenal_Gland	GTEX-QCQG-0126-SM-48U27	SRR1073365
asm|33042655	16	0.224	Adrenal_Gland	GTEX-XQ3S-1726-SM-4BOOD	SRR1083892
asm|33043074:asm|13142496	50	0.224	Adrenal_Gland	GTEX-OXRK-0126-SM-3NB1E	SRR816865
asm|33042027	6	0.223	Adrenal_Gland	GTEX-SUCS-0526-SM-4DM56	SRR1088365
asm|33042655	34	0.223	Adrenal_Gland	GTEX-Q734-0126-SM-48U1E	SRR1099378
asm|33043074:asm|13142496	40	0.223	Adrenal_Gland	GTEX-PX3G-1326-SM-48U18	SRR1100752
asm|33042229	16	0.223	Adrenal_Gland	GTEX-O5YV-1126-SM-3LK73	SRR814407
asm|33043058	10	0.222	Adrenal_Gland	GTEX-XUZC-0226-SM-4BOO7	SRR1082733
asm|33042027	16	0.222	Adrenal_Gland	GTEX-S341-0126-SM-4AD64	SRR1083824
asm|33042430	13	0.222	Adrenal_Gland	GTEX-S3XE-0126-SM-4AD4R	SRR1100848
asm|33032948	22	0.222	Adrenal_Gland	GTEX-QDVJ-1126-SM-48U1U	SRR1101566
asm|25193333	4	0.222	Adrenal_Gland	GTEX-OOBK-3125-SM-3LK5R	SRR808862
asm|33042766	14	0.222	Adrenal_Gland	GTEX-P4QT-1326-SM-3NMD3	SRR810713
asm|33043081:asm|16132897	27	0.222	Adrenal_Gland	GTEX-NFK9-1726-SM-3TW8P	SRR817649
asm|33042508	14	0.221	Adrenal_Gland	GTEX-VUSG-1526-SM-4KKZH	SRR1089950
asm|33032866	4	0.22	Adrenal_Gland	GTEX-QDVN-0426-SM-48TZ6	SRR1070913
asm|25256963	4	0.22	Adrenal_Gland	GTEX-Q2AI-0226-SM-48U1D	SRR1072626
asm|33033847	6	0.22	Adrenal_Gland	GTEX-R55G-0126-SM-48FDS	SRR1085590
asm|33042395	30	0.22	Adrenal_Gland	GTEX-PWOO-0326-SM-48TDB	SRR1087511
asm|33042335	4	0.22	Adrenal_Gland	GTEX-TKQ2-0226-SM-4DM6V	SRR1093954
asm|33042566	12	0.22	Adrenal_Gland	GTEX-VJYA-0526-SM-4KL1R	SRR1099427
asm|33035117	4	0.22	Adrenal_Gland	GTEX-RM2N-0126-SM-48FDD	SRR1102875
asm|33043074:asm|13142496	36	0.219	Adrenal_Gland	GTEX-S33H-1326-SM-4AD6A	SRR1087606
asm|33035997:asm|23029688	8	0.219	Adrenal_Gland	GTEX-RM2N-0126-SM-48FDD	SRR1102875
asm|9042606	4	0.219	Adrenal_Gland	GTEX-NFK9-1726-SM-3TW8P	SRR817649
asm|33033911:asm|33033656	26	0.219	Adrenal_Gland	GTEX-NFK9-1726-SM-3TW8P	SRR817649
asm|33042395	26	0.218	Adrenal_Gland	GTEX-S33H-1326-SM-4AD6A	SRR1087606
asm|15865538	4	0.218	Adrenal_Gland	GTEX-U3ZN-0826-SM-4DXSZ	SRR1100496
asm|18516512	12	0.218	Adrenal_Gland	GTEX-OOBK-3125-SM-3LK5R	SRR808862
asm|33043074:asm|13142496	58	0.218	Adrenal_Gland	GTEX-PLZ6-0226-SM-3P61I	SRR812246
asm|33035303	6	0.217	Adrenal_Gland	GTEX-S341-0126-SM-4AD64	SRR1083824
asm|33038007	14	0.217	Adrenal_Gland	GTEX-Q2AH-0126-SM-48U2B	SRR1099598
asm|33042335	4	0.216	Adrenal_Gland	GTEX-XUZC-0226-SM-4BOO7	SRR1082733
asm|33042568	20	0.215	Adrenal_Gland	GTEX-RWSA-1726-SM-47JX7	SRR1074474
asm|33042027	12	0.215	Adrenal_Gland	GTEX-TMMY-0126-SM-4DXTP	SRR1120869
asm|10438119:asm|33033490	10	0.214	Adrenal_Gland	GTEX-RWSA-1726-SM-47JX7	SRR1074474
asm|33035469	6	0.214	Adrenal_Gland	GTEX-XUZC-0226-SM-4BOO7	SRR1082733
asm|11822555	4	0.214	Adrenal_Gland	GTEX-QXCU-1326-SM-48FE2	SRR1093625
asm|33042395	26	0.214	Adrenal_Gland	GTEX-XYKS-0926-SM-4BRVG	SRR1094144
asm|33035303	6	0.214	Adrenal_Gland	GTEX-PLZ5-0326-SM-3P614	SRR809873
asm|33033970	10	0.214	Adrenal_Gland	GTEX-OXRK-0126-SM-3NB1E	SRR816865
asm|3647664	4	0.213	Adrenal_Gland	GTEX-S33H-1326-SM-4AD6A	SRR1087606
asm|33042508	10	0.213	Adrenal_Gland	GTEX-WFG8-0126-SM-4LVMH	SRR1093721
asm|33032380	6	0.213	Adrenal_Gland	GTEX-PW2O-0226-SM-48TC7	SRR1100824
asm|33042833:asm|28114748	20	0.213	Adrenal_Gland	GTEX-O5YT-1326-SM-3MJGR	SRR818694
asm|33035117	6	0.212	Adrenal_Gland	GTEX-XMK1-0226-SM-4B65D	SRR1076632
asm|33043074:asm|13142496	38	0.212	Adrenal_Gland	GTEX-R55G-0126-SM-48FDS	SRR1085590
asm|25136012	4	0.212	Adrenal_Gland	GTEX-S33H-1326-SM-4AD6A	SRR1087606
asm|33042059	12	0.212	Adrenal_Gland	GTEX-P4QT-1326-SM-3NMD3	SRR810713
asm|33043058	22	0.212	Adrenal_Gland	GTEX-P4QT-1326-SM-3NMD3	SRR810713
asm|13243823	4	0.211	Adrenal_Gland	GTEX-PLZ6-0226-SM-3P61I	SRR812246
asm|29398921	6	0.211	Adrenal_Gland	GTEX-NFK9-1726-SM-3TW8P	SRR817649
asm|33042766	6	0.21	Adrenal_Gland	GTEX-UJMC-0226-SM-4IHLH	SRR1087297
asm|33042566	20	0.21	Adrenal_Gland	GTEX-P4QS-1326-SM-3NMCD	SRR811237
asm|29157831	4	0.209	Adrenal_Gland	GTEX-S32W-0126-SM-4AD61	SRR1082616
asm|33035142	4	0.209	Adrenal_Gland	GTEX-R53T-0226-SM-48FEH	SRR1085951
asm|33035303	4	0.209	Adrenal_Gland	GTEX-R53T-0226-SM-48FEH	SRR1085951
asm|33042059	8	0.209	Adrenal_Gland	GTEX-S33H-1326-SM-4AD6A	SRR1087606
asm|33042059	8	0.209	Adrenal_Gland	GTEX-W5WG-1126-SM-4LMK4	SRR1100728
asm|16867611	4	0.209	Adrenal_Gland	GTEX-S4Z8-0126-SM-4GICC	SRR1120913
asm|534544	4	0.209	Adrenal_Gland	GTEX-PLZ5-0326-SM-3P614	SRR809873
asm|6913361	4	0.208	Adrenal_Gland	GTEX-S32W-0126-SM-4AD61	SRR1082616
asm|33042767	14	0.208	Adrenal_Gland	GTEX-OHPL-1326-SM-3MJGG	SRR811631
asm|33041511:asm|33042428	34	0.207	Adrenal_Gland	GTEX-S341-0126-SM-4AD64	SRR1083824
asm|33042680	8	0.207	Adrenal_Gland	GTEX-XUJ4-0126-SM-4BOP7	SRR1088461
asm|20209003	4	0.207	Adrenal_Gland	GTEX-VUSG-1526-SM-4KKZH	SRR1089950
asm|33042044	42	0.207	Adrenal_Gland	GTEX-QXCU-1326-SM-48FE2	SRR1093625
asm|19716488	4	0.207	Adrenal_Gland	GTEX-WFG8-0126-SM-4LVMH	SRR1093721
asm|33043074:asm|13142496	28	0.206	Adrenal_Gland	GTEX-WFG8-0126-SM-4LVMH	SRR1093721
asm|33040318	12	0.206	Adrenal_Gland	GTEX-OIZH-1326-SM-3NB1H	SRR810129
asm|1118373	4	0.206	Adrenal_Gland	GTEX-O5YV-1126-SM-3LK73	SRR814407
asm|33042395	24	0.205	Adrenal_Gland	GTEX-R53T-0226-SM-48FEH	SRR1085951
asm|33033911:asm|33033656	12	0.205	Adrenal_Gland	GTEX-REY6-1726-SM-48FDL	SRR1089479
asm|33042430	8	0.205	Adrenal_Gland	GTEX-QXCU-1326-SM-48FE2	SRR1093625
asm|33042430	8	0.203	Adrenal_Gland	GTEX-Q2AI-0226-SM-48U1D	SRR1072626
asm|33042395	28	0.203	Adrenal_Gland	GTEX-RUSQ-0226-SM-47JWT	SRR1075314
asm|33042388	6	0.203	Adrenal_Gland	GTEX-RUSQ-0226-SM-47JWT	SRR1075314
asm|10170848	6	0.203	Adrenal_Gland	GTEX-R53T-0226-SM-48FEH	SRR1085951
asm|33042766	8	0.203	Adrenal_Gland	GTEX-QLQW-0226-SM-447BJ	SRR1086046
asm|8526253	4	0.203	Adrenal_Gland	GTEX-PX3G-1326-SM-48U18	SRR1100752
asm|22808594	4	0.203	Adrenal_Gland	GTEX-PX3G-1326-SM-48U18	SRR1100752
asm|33042430	10	0.203	Adrenal_Gland	GTEX-OOBK-3125-SM-3LK5R	SRR808862
asm|27938464	4	0.203	Adrenal_Gland	GTEX-P4QS-1326-SM-3NMCD	SRR811237
asm|33043074:asm|13142496	50	0.202	Adrenal_Gland	GTEX-XMK1-0226-SM-4B65D	SRR1076632
asm|33042655	16	0.202	Adrenal_Gland	GTEX-XUJ4-0126-SM-4BOP7	SRR1088461
asm|33043074:asm|13142496	38	0.202	Adrenal_Gland	GTEX-Q2AH-0126-SM-48U2B	SRR1099598
asm|9870924	4	0.202	Adrenal_Gland	GTEX-PW2O-0226-SM-48TC7	SRR1100824
asm|31115393	6	0.202	Adrenal_Gland	GTEX-OIZH-1326-SM-3NB1H	SRR810129
asm|33038046	26	0.201	Adrenal_Gland	GTEX-U3ZM-0226-SM-4DXTA	SRR1092686
asm|33035142	4	0.201	Adrenal_Gland	GTEX-QXCU-1326-SM-48FE2	SRR1093625
asm|33042655	42	0.201	Adrenal_Gland	GTEX-P4QS-1326-SM-3NMCD	SRR811237
asm|33035469	10	0.201	Adrenal_Gland	GTEX-O5YV-1126-SM-3LK73	SRR814407
asm|33042718	6	0.201	Adrenal_Gland	GTEX-O5YV-1126-SM-3LK73	SRR814407
asm|33043058	14	0.2	Adrenal_Gland	GTEX-S33H-1326-SM-4AD6A	SRR1087606
asm|33035997:asm|23029688	8	0.2	Adrenal_Gland	GTEX-R55C-0226-SM-48FEO	SRR1091476
asm|33033911:asm|33033656	18	0.2	Adrenal_Gland	GTEX-Q734-0126-SM-48U1E	SRR1099378
asm|33032380	6	0.2	Adrenal_Gland	GTEX-U3ZN-0826-SM-4DXSZ	SRR1100496
asm|19716488	6	0.2	Adrenal_Gland	GTEX-OOBK-3125-SM-3LK5R	SRR808862
asm|33033623	6	0.2	Adrenal_Gland	GTEX-O5YT-1326-SM-3MJGR	SRR818694
asm|33042655	26	0.199	Adrenal_Gland	GTEX-Q2AI-0226-SM-48U1D	SRR1072626
asm|33042655	38	0.199	Adrenal_Gland	GTEX-XMK1-0226-SM-4B65D	SRR1076632
asm|26787018	4	0.199	Adrenal_Gland	GTEX-S32W-0126-SM-4AD61	SRR1082616
asm|33032948	10	0.199	Adrenal_Gland	GTEX-XUZC-0226-SM-4BOO7	SRR1082733
asm|33034520:asm|32455408	4	0.199	Adrenal_Gland	GTEX-XUJ4-0126-SM-4BOP7	SRR1088461
asm|33043074:asm|13142496	20	0.199	Adrenal_Gland	GTEX-T6MO-0126-SM-4DM6X	SRR1092160
asm|33042059	8	0.199	Adrenal_Gland	GTEX-U4B1-0126-SM-4DXSN	SRR1092329
asm|9109711	4	0.199	Adrenal_Gland	GTEX-VJYA-0526-SM-4KL1R	SRR1099427
asm|33042229	20	0.199	Adrenal_Gland	GTEX-NFK9-1726-SM-3TW8P	SRR817649
asm|33032871	6	0.198	Adrenal_Gland	GTEX-VUSG-1526-SM-4KKZH	SRR1089950
asm|33042989	4	0.198	Adrenal_Gland	GTEX-T6MO-0126-SM-4DM6X	SRR1092160
asm|33035117	4	0.198	Adrenal_Gland	GTEX-U3ZM-0226-SM-4DXTA	SRR1092686
asm|23954100	4	0.198	Adrenal_Gland	GTEX-NFK9-1726-SM-3TW8P	SRR817649
asm|33033766	6	0.197	Adrenal_Gland	GTEX-S341-0126-SM-4AD64	SRR1083824
asm|33043074:asm|13142496	30	0.197	Adrenal_Gland	GTEX-QLQW-0226-SM-447BJ	SRR1086046
asm|33038054	6	0.197	Adrenal_Gland	GTEX-PWOO-0326-SM-48TDB	SRR1087511
asm|33035997:asm|23029688	8	0.197	Adrenal_Gland	GTEX-U3ZM-0226-SM-4DXTA	SRR1092686
asm|32516722	4	0.197	Adrenal_Gland	GTEX-PX3G-1326-SM-48U18	SRR1100752
asm|33042525	6	0.197	Adrenal_Gland	GTEX-PX3G-1326-SM-48U18	SRR1100752
asm|33042059	10	0.197	Adrenal_Gland	GTEX-S4Z8-0126-SM-4GICC	SRR1120913
asm|33043021	14	0.197	Adrenal_Gland	GTEX-OHPL-1326-SM-3MJGG	SRR811631
asm|33041839	28	0.197	Adrenal_Gland	GTEX-O5YV-1126-SM-3LK73	SRR814407
asm|19716488	8	0.197	Adrenal_Gland	GTEX-O5YT-1326-SM-3MJGR	SRR818694
asm|33042306:asm|33041505	16	0.196	Adrenal_Gland	GTEX-RWSA-1726-SM-47JX7	SRR1074474
asm|33043074:asm|13142496	46	0.196	Adrenal_Gland	GTEX-S341-0126-SM-4AD64	SRR1083824
asm|33039328	4	0.196	Adrenal_Gland	GTEX-PWCY-0226-SM-48TD8	SRR1099694
asm|8299328	6	0.195	Adrenal_Gland	GTEX-Q2AI-0226-SM-48U1D	SRR1072626
asm|33033911:asm|33033656	22	0.195	Adrenal_Gland	GTEX-XMK1-0226-SM-4B65D	SRR1076632
asm|29398921	4	0.195	Adrenal_Gland	GTEX-PWOO-0326-SM-48TDB	SRR1087511
asm|33041807	4	0.195	Adrenal_Gland	GTEX-TKQ2-0226-SM-4DM6V	SRR1093954
asm|25473234	4	0.195	Adrenal_Gland	GTEX-XYKS-0926-SM-4BRVG	SRR1094144
asm|33042778	6	0.195	Adrenal_Gland	GTEX-S4Z8-0126-SM-4GICC	SRR1120913
asm|2177215	4	0.194	Adrenal_Gland	GTEX-S4Q7-0226-SM-4AD5O	SRR1073775
asm|33042508	12	0.194	Adrenal_Gland	GTEX-R55G-0126-SM-48FDS	SRR1085590
asm|8526253	4	0.194	Adrenal_Gland	GTEX-PWOO-0326-SM-48TDB	SRR1087511
asm|33042718	4	0.194	Adrenal_Gland	GTEX-REY6-1726-SM-48FDL	SRR1089479
asm|33033911:asm|33033656	16	0.193	Adrenal_Gland	GTEX-QDVN-0426-SM-48TZ6	SRR1070913
asm|24706948	4	0.193	Adrenal_Gland	GTEX-OOBK-3125-SM-3LK5R	SRR808862
asm|33035117	6	0.193	Adrenal_Gland	GTEX-P4QS-1326-SM-3NMCD	SRR811237
asm|10438119:asm|33033490	10	0.193	Adrenal_Gland	GTEX-O5YV-1126-SM-3LK73	SRR814407
asm|30695050	6	0.192	Adrenal_Gland	GTEX-OOBK-3125-SM-3LK5R	SRR808862
asm|33035837	4	0.192	Adrenal_Gland	GTEX-P4QT-1326-SM-3NMD3	SRR810713
asm|33035997:asm|23029688	8	0.191	Adrenal_Gland	GTEX-QDVN-0426-SM-48TZ6	SRR1070913
asm|33038470	4	0.191	Adrenal_Gland	GTEX-XQ3S-1726-SM-4BOOD	SRR1083892
asm|33038608	4	0.191	Adrenal_Gland	GTEX-T6MO-0126-SM-4DM6X	SRR1092160
asm|33041726	22	0.191	Adrenal_Gland	GTEX-NFK9-1726-SM-3TW8P	SRR817649
asm|8299328	6	0.19	Adrenal_Gland	GTEX-R55C-0226-SM-48FEO	SRR1091476
asm|33042039	26	0.19	Adrenal_Gland	GTEX-QXCU-1326-SM-48FE2	SRR1093625
asm|33040477	10	0.19	Adrenal_Gland	GTEX-VJYA-0526-SM-4KL1R	SRR1099427
asm|33039328	4	0.189	Adrenal_Gland	GTEX-U3ZM-0226-SM-4DXTA	SRR1092686
asm|33042430	6	0.189	Adrenal_Gland	GTEX-WFG8-0126-SM-4LVMH	SRR1093721
asm|29398921	4	0.189	Adrenal_Gland	GTEX-U3ZN-0826-SM-4DXSZ	SRR1100496
asm|33042655	24	0.189	Adrenal_Gland	GTEX-W5WG-1126-SM-4LMK4	SRR1100728
asm|24647247	4	0.189	Adrenal_Gland	GTEX-QDVJ-1126-SM-48U1U	SRR1101566
asm|24917278	4	0.189	Adrenal_Gland	GTEX-OOBK-3125-SM-3LK5R	SRR808862
asm|33042430	8	0.188	Adrenal_Gland	GTEX-QDVN-0426-SM-48TZ6	SRR1070913
asm|19152765	4	0.188	Adrenal_Gland	GTEX-S4Q7-0226-SM-4AD5O	SRR1073775
asm|33042833:asm|28114748	8	0.188	Adrenal_Gland	GTEX-REY6-1726-SM-48FDL	SRR1089479
asm|33042027	10	0.188	Adrenal_Gland	GTEX-U4B1-0126-SM-4DXSN	SRR1092329
asm|33041320	4	0.188	Adrenal_Gland	GTEX-U3ZM-0226-SM-4DXTA	SRR1092686
asm|28953743	4	0.188	Adrenal_Gland	GTEX-S4Z8-0126-SM-4GICC	SRR1120913
asm|33042039	40	0.188	Adrenal_Gland	GTEX-NFK9-1726-SM-3TW8P	SRR817649
asm|33043058	14	0.187	Adrenal_Gland	GTEX-S4Q7-0226-SM-4AD5O	SRR1073775
asm|33042766	12	0.187	Adrenal_Gland	GTEX-XMK1-0226-SM-4B65D	SRR1076632
asm|8616809	4	0.187	Adrenal_Gland	GTEX-PWOO-0326-SM-48TDB	SRR1087511
asm|33038046	12	0.187	Adrenal_Gland	GTEX-SUCS-0526-SM-4DM56	SRR1088365
asm|33042059	8	0.187	Adrenal_Gland	GTEX-VUSG-1526-SM-4KKZH	SRR1089950
asm|33043074:asm|13142496	32	0.187	Adrenal_Gland	GTEX-PWCY-0226-SM-48TD8	SRR1099694
asm|33032948	16	0.187	Adrenal_Gland	GTEX-PX3G-1326-SM-48U18	SRR1100752
asm|33038752	10	0.187	Adrenal_Gland	GTEX-OHPL-1326-SM-3MJGG	SRR811631
asm|33035837	4	0.187	Adrenal_Gland	GTEX-OHPK-1326-SM-3MJGN	SRR816495
asm|32241164	4	0.187	Adrenal_Gland	GTEX-NFK9-1726-SM-3TW8P	SRR817649
asm|30154527	4	0.186	Adrenal_Gland	GTEX-PX3G-1326-SM-48U18	SRR1100752
asm|33035303	4	0.186	Adrenal_Gland	GTEX-PW2O-0226-SM-48TC7	SRR1100824
asm|33042833:asm|28114748	16	0.186	Adrenal_Gland	GTEX-NFK9-1726-SM-3TW8P	SRR817649
asm|3647664	4	0.185	Adrenal_Gland	GTEX-RUSQ-0226-SM-47JWT	SRR1075314
asm|19716488	4	0.185	Adrenal_Gland	GTEX-QLQW-0226-SM-447BJ	SRR1086046
asm|33043074:asm|13142496	32	0.185	Adrenal_Gland	GTEX-U4B1-0126-SM-4DXSN	SRR1092329
asm|33043021	8	0.185	Adrenal_Gland	GTEX-QXCU-1326-SM-48FE2	SRR1093625
asm|33042655	36	0.185	Adrenal_Gland	GTEX-S3XE-0126-SM-4AD4R	SRR1100848
asm|28779112	4	0.185	Adrenal_Gland	GTEX-OHPL-1326-SM-3MJGG	SRR811631
asm|33042982	10	0.184	Adrenal_Gland	GTEX-QXCU-1326-SM-48FE2	SRR1093625
asm|33042395	24	0.184	Adrenal_Gland	GTEX-PX3G-1326-SM-48U18	SRR1100752
asm|18397403	6	0.184	Adrenal_Gland	GTEX-P4QS-1326-SM-3NMCD	SRR811237
asm|33032948	16	0.183	Adrenal_Gland	GTEX-QDVN-0426-SM-48TZ6	SRR1070913
asm|33042335	8	0.183	Adrenal_Gland	GTEX-XMK1-0226-SM-4B65D	SRR1076632
asm|33042656	8	0.183	Adrenal_Gland	GTEX-REY6-1726-SM-48FDL	SRR1089479
asm|10443279:asm|12032223	6	0.183	Adrenal_Gland	GTEX-QXCU-1326-SM-48FE2	SRR1093625
asm|33043058	14	0.183	Adrenal_Gland	GTEX-PX3G-1326-SM-48U18	SRR1100752
asm|12827533	4	0.183	Adrenal_Gland	GTEX-TMMY-0126-SM-4DXTP	SRR1120869
asm|33035303	6	0.183	Adrenal_Gland	GTEX-OHPL-1326-SM-3MJGG	SRR811631
asm|20343234	4	0.183	Adrenal_Gland	GTEX-O5YT-1326-SM-3MJGR	SRR818694
asm|32516722	4	0.182	Adrenal_Gland	GTEX-U3ZN-0826-SM-4DXSZ	SRR1100496
asm|33042448	8	0.182	Adrenal_Gland	GTEX-PX3G-1326-SM-48U18	SRR1100752
asm|33041557:asm|1482020:asm|12048489	18	0.182	Adrenal_Gland	GTEX-PLZ5-0326-SM-3P614	SRR809873
asm|2177215	4	0.182	Adrenal_Gland	GTEX-O5YV-1126-SM-3LK73	SRR814407
asm|16867611	4	0.182	Adrenal_Gland	GTEX-OHPK-1326-SM-3MJGN	SRR816495
asm|33042059	8	0.181	Adrenal_Gland	GTEX-RUSQ-0226-SM-47JWT	SRR1075314
asm|33042982	8	0.181	Adrenal_Gland	GTEX-V1D1-0226-SM-4JBHG	SRR1082035
asm|33033970	4	0.181	Adrenal_Gland	GTEX-XUZC-0226-SM-4BOO7	SRR1082733
asm|33038847	6	0.181	Adrenal_Gland	GTEX-U3ZM-0226-SM-4DXTA	SRR1092686
asm|33042790	12	0.181	Adrenal_Gland	GTEX-QXCU-1326-SM-48FE2	SRR1093625
asm|33042767	6	0.181	Adrenal_Gland	GTEX-WFG8-0126-SM-4LVMH	SRR1093721
asm|33042767	8	0.181	Adrenal_Gland	GTEX-TMMY-0126-SM-4DXTP	SRR1120869
asm|33043074:asm|13142496	50	0.181	Adrenal_Gland	GTEX-OHPL-1326-SM-3MJGG	SRR811631
asm|33042212	8	0.181	Adrenal_Gland	GTEX-NFK9-1726-SM-3TW8P	SRR817649
asm|33042741	18	0.181	Adrenal_Gland	GTEX-NFK9-1726-SM-3TW8P	SRR817649
asm|33039534	4	0.18	Adrenal_Gland	GTEX-XQ3S-1726-SM-4BOOD	SRR1083892
asm|26766682	8	0.18	Adrenal_Gland	GTEX-P4QT-1326-SM-3NMD3	SRR810713
asm|18397403	6	0.18	Adrenal_Gland	GTEX-OHPL-1326-SM-3MJGG	SRR811631
asm|25193333	4	0.18	Adrenal_Gland	GTEX-NFK9-1726-SM-3TW8P	SRR817649
asm|33032572	6	0.179	Adrenal_Gland	GTEX-OOBK-3125-SM-3LK5R	SRR808862
asm|33043074:asm|13142496	38	0.179	Adrenal_Gland	GTEX-OOBK-3125-SM-3LK5R	SRR808862
asm|33033623	4	0.179	Adrenal_Gland	GTEX-OOBK-3125-SM-3LK5R	SRR808862
asm|33042027	10	0.178	Adrenal_Gland	GTEX-QDVN-0426-SM-48TZ6	SRR1070913
asm|33042568	18	0.178	Adrenal_Gland	GTEX-QDVN-0426-SM-48TZ6	SRR1070913
asm|33042133:asm|33041822:asm|33038899	32	0.178	Adrenal_Gland	GTEX-RWSA-1726-SM-47JX7	SRR1074474
asm|33038054	6	0.178	Adrenal_Gland	GTEX-S32W-0126-SM-4AD61	SRR1082616
asm|33042833:asm|28114748	8	0.178	Adrenal_Gland	GTEX-WFG8-0126-SM-4LVMH	SRR1093721
asm|33041679	8	0.178	Adrenal_Gland	GTEX-WFG8-0126-SM-4LVMH	SRR1093721
asm|33034310	10	0.178	Adrenal_Gland	GTEX-S3XE-0126-SM-4AD4R	SRR1100848
asm|33042655	38	0.178	Adrenal_Gland	GTEX-OHPL-1326-SM-3MJGG	SRR811631
asm|33038932	8	0.177	Adrenal_Gland	GTEX-S341-0126-SM-4AD64	SRR1083824
asm|9109711	4	0.177	Adrenal_Gland	GTEX-R55C-0226-SM-48FEO	SRR1091476
asm|27626328	4	0.177	Adrenal_Gland	GTEX-PW2O-0226-SM-48TC7	SRR1100824
asm|33042525	8	0.177	Adrenal_Gland	GTEX-PLZ6-0226-SM-3P61I	SRR812246
asm|33042766	12	0.177	Adrenal_Gland	GTEX-NFK9-1726-SM-3TW8P	SRR817649
asm|33042335	6	0.176	Adrenal_Gland	GTEX-U3ZN-0826-SM-4DXSZ	SRR1100496
asm|30438683	4	0.176	Adrenal_Gland	GTEX-S3XE-0126-SM-4AD4R	SRR1100848
asm|5459331	6	0.176	Adrenal_Gland	GTEX-S4Z8-0126-SM-4GICC	SRR1120913
asm|33042031:asm|6351883	14	0.176	Adrenal_Gland	GTEX-OIZH-1326-SM-3NB1H	SRR810129
asm|28785568	6	0.176	Adrenal_Gland	GTEX-P4QS-1326-SM-3NMCD	SRR811237
asm|6926358	4	0.176	Adrenal_Gland	GTEX-P4QS-1326-SM-3NMCD	SRR811237
asm|33041115	10	0.176	Adrenal_Gland	GTEX-OHPK-1326-SM-3MJGN	SRR816495
asm|33042039	32	0.176	Adrenal_Gland	GTEX-OXRK-0126-SM-3NB1E	SRR816865
asm|33042767	8	0.175	Adrenal_Gland	GTEX-PWOO-0326-SM-48TDB	SRR1087511
asm|33034310	4	0.175	Adrenal_Gland	GTEX-XUJ4-0126-SM-4BOP7	SRR1088461
asm|33041871	6	0.175	Adrenal_Gland	GTEX-QXCU-1326-SM-48FE2	SRR1093625
asm|33041176:asm|33039732	12	0.175	Adrenal_Gland	GTEX-QXCU-1326-SM-48FE2	SRR1093625
asm|2177215	4	0.175	Adrenal_Gland	GTEX-U3ZN-0826-SM-4DXSZ	SRR1100496
asm|26787018	4	0.175	Adrenal_Gland	GTEX-PLZ5-0326-SM-3P614	SRR809873
asm|33042521	14	0.175	Adrenal_Gland	GTEX-O5YV-1126-SM-3LK73	SRR814407
asm|16867611	4	0.175	Adrenal_Gland	GTEX-NFK9-1726-SM-3TW8P	SRR817649
asm|33035997:asm|23029688	4	0.174	Adrenal_Gland	GTEX-T6MO-0126-SM-4DM6X	SRR1092160
asm|33041984	14	0.174	Adrenal_Gland	GTEX-Q734-0126-SM-48U1E	SRR1099378
asm|7019063	3	0.174	Adrenal_Gland	GTEX-OOBK-3125-SM-3LK5R	SRR808862
asm|28465230	4	0.173	Adrenal_Gland	GTEX-QLQW-0226-SM-447BJ	SRR1086046
asm|33042566	10	0.173	Adrenal_Gland	GTEX-S33H-1326-SM-4AD6A	SRR1087606
asm|33039820	4	0.173	Adrenal_Gland	GTEX-XUJ4-0126-SM-4BOP7	SRR1088461
asm|33041839	26	0.173	Adrenal_Gland	GTEX-Q734-0126-SM-48U1E	SRR1099378
asm|33035201	8	0.172	Adrenal_Gland	GTEX-QCQG-0126-SM-48U27	SRR1073365
asm|33035997:asm|23029688	6	0.172	Adrenal_Gland	GTEX-QLQW-0226-SM-447BJ	SRR1086046
asm|10438119:asm|33033490	8	0.172	Adrenal_Gland	GTEX-QXCU-1326-SM-48FE2	SRR1093625
asm|33035970	4	0.172	Adrenal_Gland	GTEX-S3XE-0126-SM-4AD4R	SRR1100848
asm|33033945	8	0.172	Adrenal_Gland	GTEX-OHPL-1326-SM-3MJGG	SRR811631
asm|29372345	10	0.172	Adrenal_Gland	GTEX-O5YV-1126-SM-3LK73	SRR814407
asm|33039795	6	0.172	Adrenal_Gland	GTEX-OHPK-1326-SM-3MJGN	SRR816495
asm|7019063	4	0.172	Adrenal_Gland	GTEX-O5YT-1326-SM-3MJGR	SRR818694
asm|33042508	10	0.171	Adrenal_Gland	GTEX-QCQG-0126-SM-48U27	SRR1073365
asm|33042568	10	0.171	Adrenal_Gland	GTEX-XUZC-0226-SM-4BOO7	SRR1082733
asm|33042408	4	0.171	Adrenal_Gland	GTEX-XQ3S-1726-SM-4BOOD	SRR1083892
asm|33042655	18	0.171	Adrenal_Gland	GTEX-WFG8-0126-SM-4LVMH	SRR1093721
asm|33042059	10	0.171	Adrenal_Gland	GTEX-S3XE-0126-SM-4AD4R	SRR1100848
asm|33035201	10	0.171	Adrenal_Gland	GTEX-OOBK-3125-SM-3LK5R	SRR808862
asm|33042257	6	0.171	Adrenal_Gland	GTEX-O5YV-1126-SM-3LK73	SRR814407
asm|33034310	10	0.171	Adrenal_Gland	GTEX-NFK9-1726-SM-3TW8P	SRR817649
asm|33041568	4	0.17	Adrenal_Gland	GTEX-QCQG-0126-SM-48U27	SRR1073365
asm|33042279	8	0.17	Adrenal_Gland	GTEX-V1D1-0226-SM-4JBHG	SRR1082035
asm|33038016	4	0.17	Adrenal_Gland	GTEX-XQ3S-1726-SM-4BOOD	SRR1083892
asm|26766682	4	0.17	Adrenal_Gland	GTEX-REY6-1726-SM-48FDL	SRR1089479
asm|33042766	6	0.17	Adrenal_Gland	GTEX-WFG8-0126-SM-4LVMH	SRR1093721
asm|33042655	22	0.17	Adrenal_Gland	GTEX-XYKS-0926-SM-4BRVG	SRR1094144
asm|33041679	10	0.169	Adrenal_Gland	GTEX-R55G-0126-SM-48FDS	SRR1085590
asm|16109350	4	0.169	Adrenal_Gland	GTEX-VUSG-1526-SM-4KKZH	SRR1089950
asm|33033911:asm|33033656	14	0.169	Adrenal_Gland	GTEX-PW2O-0226-SM-48TC7	SRR1100824
asm|33041926	10	0.168	Adrenal_Gland	GTEX-XMK1-0226-SM-4B65D	SRR1076632
asm|33042039	34	0.168	Adrenal_Gland	GTEX-XMK1-0226-SM-4B65D	SRR1076632
asm|33043059	6	0.168	Adrenal_Gland	GTEX-UJMC-0226-SM-4IHLH	SRR1087297
asm|29398921	4	0.168	Adrenal_Gland	GTEX-S4Z8-0126-SM-4GICC	SRR1120913
asm|33043074:asm|13142496	48	0.168	Adrenal_Gland	GTEX-O5YT-1326-SM-3MJGR	SRR818694
asm|33042766	4	0.167	Adrenal_Gland	GTEX-XQ3S-1726-SM-4BOOD	SRR1083892
asm|33041521	6	0.167	Adrenal_Gland	GTEX-QLQW-0226-SM-447BJ	SRR1086046
asm|33041484	10	0.167	Adrenal_Gland	GTEX-S33H-1326-SM-4AD6A	SRR1087606
asm|33041311	4	0.167	Adrenal_Gland	GTEX-PX3G-1326-SM-48U18	SRR1100752
asm|33042833:asm|28114748	10	0.167	Adrenal_Gland	GTEX-TMMY-0126-SM-4DXTP	SRR1120869
asm|33035997:asm|23029688	8	0.167	Adrenal_Gland	GTEX-OIZH-1326-SM-3NB1H	SRR810129
asm|29157831	4	0.167	Adrenal_Gland	GTEX-NFK9-1726-SM-3TW8P	SRR817649
asm|33041484	12	0.166	Adrenal_Gland	GTEX-Q734-0126-SM-48U1E	SRR1099378
asm|33042059	6	0.166	Adrenal_Gland	GTEX-VJYA-0526-SM-4KL1R	SRR1099427
asm|33035201	10	0.166	Adrenal_Gland	GTEX-S4Z8-0126-SM-4GICC	SRR1120913
asm|33032743:asm|33042904	18	0.165	Adrenal_Gland	GTEX-S341-0126-SM-4AD64	SRR1083824
asm|33042568	8	0.165	Adrenal_Gland	GTEX-SUCS-0526-SM-4DM56	SRR1088365
asm|33043058	12	0.165	Adrenal_Gland	GTEX-PWCY-0226-SM-48TD8	SRR1099694
asm|33041311	4	0.165	Adrenal_Gland	GTEX-TMMY-0126-SM-4DXTP	SRR1120869
asm|33038141	4	0.164	Adrenal_Gland	GTEX-REY6-1726-SM-48FDL	SRR1089479
asm|33042921:asm|31358245	22	0.164	Adrenal_Gland	GTEX-REY6-1726-SM-48FDL	SRR1089479
asm|33042508	10	0.164	Adrenal_Gland	GTEX-U3ZM-0226-SM-4DXTA	SRR1092686
asm|33035997:asm|23029688	10	0.164	Adrenal_Gland	GTEX-PLZ6-0226-SM-3P61I	SRR812246
asm|33042759:asm|32511719	8	0.163	Adrenal_Gland	GTEX-R55G-0126-SM-48FDS	SRR1085590
asm|33043074:asm|13142496	30	0.163	Adrenal_Gland	GTEX-VUSG-1526-SM-4KKZH	SRR1089950
asm|19716488	4	0.163	Adrenal_Gland	GTEX-U4B1-0126-SM-4DXSN	SRR1092329
asm|33042680	16	0.163	Adrenal_Gland	GTEX-NFK9-1726-SM-3TW8P	SRR817649
asm|33035997:asm|23029688	6	0.162	Adrenal_Gland	GTEX-R53T-0226-SM-48FEH	SRR1085951
asm|33041926	4	0.162	Adrenal_Gland	GTEX-XUJ4-0126-SM-4BOP7	SRR1088461
asm|33040319	6	0.162	Adrenal_Gland	GTEX-VUSG-1526-SM-4KKZH	SRR1089950
asm|33042618	14	0.162	Adrenal_Gland	GTEX-Q734-0126-SM-48U1E	SRR1099378
asm|33042059	6	0.162	Adrenal_Gland	GTEX-RM2N-0126-SM-48FDD	SRR1102875
asm|33042059	8	0.162	Adrenal_Gland	GTEX-OOBK-3125-SM-3LK5R	SRR808862
asm|33041679	14	0.162	Adrenal_Gland	GTEX-NFK9-1726-SM-3TW8P	SRR817649
asm|33042039	24	0.161	Adrenal_Gland	GTEX-QDVN-0426-SM-48TZ6	SRR1070913
asm|33033911:asm|33033656	10	0.161	Adrenal_Gland	GTEX-V1D1-0226-SM-4JBHG	SRR1082035
asm|33043074:asm|13142496	28	0.161	Adrenal_Gland	GTEX-R55C-0226-SM-48FEO	SRR1091476
asm|33041679	10	0.161	Adrenal_Gland	GTEX-Q2AH-0126-SM-48U2B	SRR1099598
asm|33042508	10	0.161	Adrenal_Gland	GTEX-PX3G-1326-SM-48U18	SRR1100752
asm|33043074:asm|13142496	42	0.161	Adrenal_Gland	GTEX-NFK9-1726-SM-3TW8P	SRR817649
asm|19716488	4	0.16	Adrenal_Gland	GTEX-XV7Q-0226-SM-4BRVL	SRR1076823
asm|33041839	20	0.16	Adrenal_Gland	GTEX-S33H-1326-SM-4AD6A	SRR1087606
asm|33042767	4	0.16	Adrenal_Gland	GTEX-XUJ4-0126-SM-4BOP7	SRR1088461
asm|33038932	4	0.16	Adrenal_Gland	GTEX-REY6-1726-SM-48FDL	SRR1089479
asm|32237353	4	0.16	Adrenal_Gland	GTEX-VUSG-1526-SM-4KKZH	SRR1089950
asm|33042395	20	0.16	Adrenal_Gland	GTEX-U4B1-0126-SM-4DXSN	SRR1092329
asm|5156021	4	0.16	Adrenal_Gland	GTEX-WFG8-0126-SM-4LVMH	SRR1093721
asm|33035201	6	0.16	Adrenal_Gland	GTEX-WFG8-0126-SM-4LVMH	SRR1093721
asm|33042508	10	0.16	Adrenal_Gland	GTEX-TMMY-0126-SM-4DXTP	SRR1120869
asm|33035303	4	0.16	Adrenal_Gland	GTEX-OOBK-3125-SM-3LK5R	SRR808862
asm|20318629	4	0.16	Adrenal_Gland	GTEX-PLZ5-0326-SM-3P614	SRR809873
asm|33035970	4	0.16	Adrenal_Gland	GTEX-P4QS-1326-SM-3NMCD	SRR811237
asm|33042568	14	0.159	Adrenal_Gland	GTEX-RM2N-0126-SM-48FDD	SRR1102875
asm|13620205	4	0.159	Adrenal_Gland	GTEX-P4QS-1326-SM-3NMCD	SRR811237
asm|8299328	8	0.159	Adrenal_Gland	GTEX-OHPL-1326-SM-3MJGG	SRR811631
asm|19716488	6	0.159	Adrenal_Gland	GTEX-PLZ6-0226-SM-3P61I	SRR812246
asm|33042212	6	0.159	Adrenal_Gland	GTEX-OXRK-0126-SM-3NB1E	SRR816865
asm|33039147	8	0.158	Adrenal_Gland	GTEX-QCQG-0126-SM-48U27	SRR1073365
asm|33041726	12	0.158	Adrenal_Gland	GTEX-U4B1-0126-SM-4DXSN	SRR1092329
asm|33041568	4	0.157	Adrenal_Gland	GTEX-VUSG-1526-SM-4KKZH	SRR1089950
asm|33041839	12	0.157	Adrenal_Gland	GTEX-T6MO-0126-SM-4DM6X	SRR1092160
asm|33040477	10	0.157	Adrenal_Gland	GTEX-Q2AH-0126-SM-48U2B	SRR1099598
asm|33041320	4	0.157	Adrenal_Gland	GTEX-OOBK-3125-SM-3LK5R	SRR808862
asm|33035997:asm|23029688	10	0.157	Adrenal_Gland	GTEX-OHPL-1326-SM-3MJGG	SRR811631
asm|33042767	10	0.157	Adrenal_Gland	GTEX-NFK9-1726-SM-3TW8P	SRR817649
asm|28953743	4	0.157	Adrenal_Gland	GTEX-NFK9-1726-SM-3TW8P	SRR817649
asm|33041869	6	0.156	Adrenal_Gland	GTEX-V955-0126-SM-4JBH5	SRR1069421
asm|33040270	4	0.156	Adrenal_Gland	GTEX-S33H-1326-SM-4AD6A	SRR1087606
asm|9109711	4	0.156	Adrenal_Gland	GTEX-Q734-0126-SM-48U1E	SRR1099378
asm|33042681	8	0.156	Adrenal_Gland	GTEX-OHPK-1326-SM-3MJGN	SRR816495
asm|33038007	14	0.156	Adrenal_Gland	GTEX-NFK9-1726-SM-3TW8P	SRR817649
asm|33041726	16	0.155	Adrenal_Gland	GTEX-S341-0126-SM-4AD64	SRR1083824
asm|33042431	6	0.155	Adrenal_Gland	GTEX-REY6-1726-SM-48FDL	SRR1089479
asm|33042655	12	0.155	Adrenal_Gland	GTEX-T6MO-0126-SM-4DM6X	SRR1092160
asm|33041484	10	0.155	Adrenal_Gland	GTEX-U3ZM-0226-SM-4DXTA	SRR1092686
asm|33035201	8	0.155	Adrenal_Gland	GTEX-Q2AH-0126-SM-48U2B	SRR1099598
asm|13433925	4	0.155	Adrenal_Gland	GTEX-U3ZN-0826-SM-4DXSZ	SRR1100496
asm|33039580	4	0.155	Adrenal_Gland	GTEX-RM2N-0126-SM-48FDD	SRR1102875
asm|33042568	16	0.155	Adrenal_Gland	GTEX-O5YV-1126-SM-3LK73	SRR814407
asm|33035997:asm|23029688	6	0.154	Adrenal_Gland	GTEX-Q2AI-0226-SM-48U1D	SRR1072626
asm|33042329	4	0.154	Adrenal_Gland	GTEX-R53T-0226-SM-48FEH	SRR1085951
asm|19716488	4	0.154	Adrenal_Gland	GTEX-VUSG-1526-SM-4KKZH	SRR1089950
asm|33042059	6	0.154	Adrenal_Gland	GTEX-XYKS-0926-SM-4BRVG	SRR1094144
asm|12114753	4	0.154	Adrenal_Gland	GTEX-XYKS-0926-SM-4BRVG	SRR1094144
asm|33042430	6	0.154	Adrenal_Gland	GTEX-XYKS-0926-SM-4BRVG	SRR1094144
asm|33042508	10	0.154	Adrenal_Gland	GTEX-Q2AH-0126-SM-48U2B	SRR1099598
asm|33042694	4	0.154	Adrenal_Gland	GTEX-W5WG-1126-SM-4LMK4	SRR1100728
asm|22808594	4	0.154	Adrenal_Gland	GTEX-PLZ5-0326-SM-3P614	SRR809873
asm|33035630	4	0.154	Adrenal_Gland	GTEX-O5YV-1126-SM-3LK73	SRR814407
asm|33042388	6	0.154	Adrenal_Gland	GTEX-OHPK-1326-SM-3MJGN	SRR816495
asm|33042059	8	0.154	Adrenal_Gland	GTEX-OXRK-0126-SM-3NB1E	SRR816865
asm|33042801	6	0.153	Adrenal_Gland	GTEX-QDVN-0426-SM-48TZ6	SRR1070913
asm|33042027	8	0.153	Adrenal_Gland	GTEX-Q2AI-0226-SM-48U1D	SRR1072626
asm|17961419	4	0.153	Adrenal_Gland	GTEX-QCQG-0126-SM-48U27	SRR1073365
asm|33042388	4	0.153	Adrenal_Gland	GTEX-RWSA-1726-SM-47JX7	SRR1074474
asm|33032948	10	0.153	Adrenal_Gland	GTEX-V1D1-0226-SM-4JBHG	SRR1082035
asm|33042680	10	0.153	Adrenal_Gland	GTEX-R55C-0226-SM-48FEO	SRR1091476
asm|33042039	22	0.153	Adrenal_Gland	GTEX-U3ZM-0226-SM-4DXTA	SRR1092686
asm|33042388	4	0.153	Adrenal_Gland	GTEX-QXCU-1326-SM-48FE2	SRR1093625
asm|33042766	10	0.153	Adrenal_Gland	GTEX-S3XE-0126-SM-4AD4R	SRR1100848
asm|33042982	12	0.153	Adrenal_Gland	GTEX-P4QT-1326-SM-3NMD3	SRR810713
asm|24917278	4	0.153	Adrenal_Gland	GTEX-NFK9-1726-SM-3TW8P	SRR817649
asm|33041476	4	0.152	Adrenal_Gland	GTEX-RUSQ-0226-SM-47JWT	SRR1075314
asm|33042508	10	0.152	Adrenal_Gland	GTEX-RUSQ-0226-SM-47JWT	SRR1075314
asm|33042718	4	0.152	Adrenal_Gland	GTEX-S33H-1326-SM-4AD6A	SRR1087606
asm|33033961	4	0.152	Adrenal_Gland	GTEX-PLZ5-0326-SM-3P614	SRR809873
asm|17132843	4	0.151	Adrenal_Gland	GTEX-S341-0126-SM-4AD64	SRR1083824
asm|26221851	4	0.151	Adrenal_Gland	GTEX-R55G-0126-SM-48FDS	SRR1085590
asm|33042655	22	0.151	Adrenal_Gland	GTEX-PWOO-0326-SM-48TDB	SRR1087511
asm|33042778	4	0.151	Adrenal_Gland	GTEX-PWOO-0326-SM-48TDB	SRR1087511
asm|33033911:asm|33033656	6	0.151	Adrenal_Gland	GTEX-SUCS-0526-SM-4DM56	SRR1088365
asm|33043021	4	0.151	Adrenal_Gland	GTEX-TKQ2-0226-SM-4DM6V	SRR1093954
asm|33043074:asm|13142496	30	0.151	Adrenal_Gland	GTEX-Q734-0126-SM-48U1E	SRR1099378
asm|31519336	4	0.15	Adrenal_Gland	GTEX-XQ3S-1726-SM-4BOOD	SRR1083892
asm|33041679	8	0.15	Adrenal_Gland	GTEX-R53T-0226-SM-48FEH	SRR1085951
asm|33035201	8	0.15	Adrenal_Gland	GTEX-U3ZN-0826-SM-4DXSZ	SRR1100496
asm|33042982	8	0.15	Adrenal_Gland	GTEX-W5WG-1126-SM-4LMK4	SRR1100728
asm|33038752	6	0.149	Adrenal_Gland	GTEX-OIZH-1326-SM-3NB1H	SRR810129
asm|33041726	16	0.149	Adrenal_Gland	GTEX-P4QT-1326-SM-3NMD3	SRR810713
asm|33039791	10	0.149	Adrenal_Gland	GTEX-OHPL-1326-SM-3MJGG	SRR811631
asm|33042766	8	0.148	Adrenal_Gland	GTEX-S32W-0126-SM-4AD61	SRR1082616
asm|33039863	4	0.148	Adrenal_Gland	GTEX-R55G-0126-SM-48FDS	SRR1085590
asm|33039491	4	0.148	Adrenal_Gland	GTEX-REY6-1726-SM-48FDL	SRR1089479
asm|33041568	4	0.148	Adrenal_Gland	GTEX-U3ZN-0826-SM-4DXSZ	SRR1100496
asm|33043021	4	0.147	Adrenal_Gland	GTEX-XUZC-0226-SM-4BOO7	SRR1082733
asm|33042566	10	0.147	Adrenal_Gland	GTEX-U3ZN-0826-SM-4DXSZ	SRR1100496
asm|33032871	4	0.147	Adrenal_Gland	GTEX-W5WG-1126-SM-4LMK4	SRR1100728
asm|33042388	4	0.146	Adrenal_Gland	GTEX-XV7Q-0226-SM-4BRVL	SRR1076823
asm|33042766	4	0.146	Adrenal_Gland	GTEX-XUZC-0226-SM-4BOO7	SRR1082733
asm|33041484	10	0.146	Adrenal_Gland	GTEX-PWOO-0326-SM-48TDB	SRR1087511
asm|33042388	4	0.146	Adrenal_Gland	GTEX-U3ZM-0226-SM-4DXTA	SRR1092686
asm|33042508	8	0.146	Adrenal_Gland	GTEX-RM2N-0126-SM-48FDD	SRR1102875
asm|33042508	12	0.146	Adrenal_Gland	GTEX-PLZ5-0326-SM-3P614	SRR809873
asm|427420	4	0.146	Adrenal_Gland	GTEX-PLZ6-0226-SM-3P61I	SRR812246
asm|33033970	8	0.146	Adrenal_Gland	GTEX-NFK9-1726-SM-3TW8P	SRR817649
asm|2177215	4	0.145	Adrenal_Gland	GTEX-S341-0126-SM-4AD64	SRR1083824
asm|33042982	8	0.145	Adrenal_Gland	GTEX-PWCY-0226-SM-48TD8	SRR1099694
asm|33042833:asm|28114748	12	0.145	Adrenal_Gland	GTEX-S3XE-0126-SM-4AD4R	SRR1100848
asm|33032871	6	0.145	Adrenal_Gland	GTEX-OHPK-1326-SM-3MJGN	SRR816495
asm|26787018	4	0.145	Adrenal_Gland	GTEX-O5YT-1326-SM-3MJGR	SRR818694
asm|33042059	6	0.144	Adrenal_Gland	GTEX-R55G-0126-SM-48FDS	SRR1085590
asm|33033945	4	0.144	Adrenal_Gland	GTEX-S33H-1326-SM-4AD6A	SRR1087606
asm|33042039	12	0.144	Adrenal_Gland	GTEX-XUJ4-0126-SM-4BOP7	SRR1088461
asm|33041511:asm|33042428	20	0.144	Adrenal_Gland	GTEX-Q734-0126-SM-48U1E	SRR1099378
asm|33042759:asm|32511719	6	0.143	Adrenal_Gland	GTEX-QLQW-0226-SM-447BJ	SRR1086046
asm|33042741	10	0.143	Adrenal_Gland	GTEX-VUSG-1526-SM-4KKZH	SRR1089950
asm|12681546	4	0.143	Adrenal_Gland	GTEX-QXCU-1326-SM-48FE2	SRR1093625
asm|33042212	4	0.143	Adrenal_Gland	GTEX-W5WG-1126-SM-4LMK4	SRR1100728
asm|33042059	6	0.143	Adrenal_Gland	GTEX-PX3G-1326-SM-48U18	SRR1100752
asm|5459331	4	0.143	Adrenal_Gland	GTEX-PX3G-1326-SM-48U18	SRR1100752
asm|33042027	8	0.143	Adrenal_Gland	GTEX-PW2O-0226-SM-48TC7	SRR1100824
asm|33042680	12	0.143	Adrenal_Gland	GTEX-OXRK-0126-SM-3NB1E	SRR816865
asm|33042329	6	0.143	Adrenal_Gland	GTEX-NFK9-1726-SM-3TW8P	SRR817649
asm|33038191	4	0.142	Adrenal_Gland	GTEX-QCQG-0126-SM-48U27	SRR1073365
asm|33041839	10	0.142	Adrenal_Gland	GTEX-XQ3S-1726-SM-4BOOD	SRR1083892
asm|8299328	4	0.142	Adrenal_Gland	GTEX-VJYA-0526-SM-4KL1R	SRR1099427
asm|33042388	4	0.142	Adrenal_Gland	GTEX-TMMY-0126-SM-4DXTP	SRR1120869
asm|33042606	10	0.142	Adrenal_Gland	GTEX-OOBK-3125-SM-3LK5R	SRR808862
asm|33038007	12	0.141	Adrenal_Gland	GTEX-XMK1-0226-SM-4B65D	SRR1076632
asm|8299328	6	0.141	Adrenal_Gland	GTEX-S341-0126-SM-4AD64	SRR1083824
asm|33043021	4	0.141	Adrenal_Gland	GTEX-UJMC-0226-SM-4IHLH	SRR1087297
asm|33039863	4	0.141	Adrenal_Gland	GTEX-PWOO-0326-SM-48TDB	SRR1087511
asm|33042212	4	0.141	Adrenal_Gland	GTEX-XYKS-0926-SM-4BRVG	SRR1094144
asm|33043021	6	0.141	Adrenal_Gland	GTEX-W5WG-1126-SM-4LMK4	SRR1100728
asm|32237353	4	0.141	Adrenal_Gland	GTEX-QDVJ-1126-SM-48U1U	SRR1101566
asm|33042212	4	0.14	Adrenal_Gland	GTEX-QCQG-0126-SM-48U27	SRR1073365
asm|33043024:asm|33043118:asm|33038117	23	0.14	Adrenal_Gland	GTEX-RWSA-1726-SM-47JX7	SRR1074474
asm|33035997:asm|23029688	8	0.14	Adrenal_Gland	GTEX-XMK1-0226-SM-4B65D	SRR1076632
asm|26766682	6	0.14	Adrenal_Gland	GTEX-S341-0126-SM-4AD64	SRR1083824
asm|33042335	4	0.14	Adrenal_Gland	GTEX-R53T-0226-SM-48FEH	SRR1085951
asm|33041679	8	0.14	Adrenal_Gland	GTEX-U4B1-0126-SM-4DXSN	SRR1092329
asm|33042681	6	0.14	Adrenal_Gland	GTEX-OIZH-1326-SM-3NB1H	SRR810129
asm|33042335	6	0.14	Adrenal_Gland	GTEX-P4QT-1326-SM-3NMD3	SRR810713
asm|33040186	12	0.14	Adrenal_Gland	GTEX-O5YV-1126-SM-3LK73	SRR814407
asm|8526253	4	0.14	Adrenal_Gland	GTEX-NFK9-1726-SM-3TW8P	SRR817649
asm|33042059	8	0.139	Adrenal_Gland	GTEX-XMK1-0226-SM-4B65D	SRR1076632
asm|33042395	18	0.139	Adrenal_Gland	GTEX-R55G-0126-SM-48FDS	SRR1085590
asm|33042767	6	0.139	Adrenal_Gland	GTEX-U3ZM-0226-SM-4DXTA	SRR1092686
asm|33032743:asm|33042904	10	0.139	Adrenal_Gland	GTEX-VJYA-0526-SM-4KL1R	SRR1099427
asm|33042568	12	0.139	Adrenal_Gland	GTEX-VJYA-0526-SM-4KL1R	SRR1099427
asm|33035997:asm|23029688	6	0.139	Adrenal_Gland	GTEX-Q2AH-0126-SM-48U2B	SRR1099598
asm|33042766	10	0.139	Adrenal_Gland	GTEX-OHPL-1326-SM-3MJGG	SRR811631
asm|33042655	18	0.138	Adrenal_Gland	GTEX-QCQG-0126-SM-48U27	SRR1073365
asm|33041476	4	0.138	Adrenal_Gland	GTEX-S32W-0126-SM-4AD61	SRR1082616
asm|33042766	6	0.138	Adrenal_Gland	GTEX-XYKS-0926-SM-4BRVG	SRR1094144
asm|33042655	20	0.138	Adrenal_Gland	GTEX-Q2AH-0126-SM-48U2B	SRR1099598
asm|33042335	4	0.138	Adrenal_Gland	GTEX-W5WG-1126-SM-4LMK4	SRR1100728
asm|33043059	8	0.138	Adrenal_Gland	GTEX-PX3G-1326-SM-48U18	SRR1100752
asm|33038007	8	0.137	Adrenal_Gland	GTEX-QCQG-0126-SM-48U27	SRR1073365
asm|33042766	6	0.137	Adrenal_Gland	GTEX-QCQG-0126-SM-48U27	SRR1073365
asm|33035997:asm|23029688	6	0.137	Adrenal_Gland	GTEX-RUSQ-0226-SM-47JWT	SRR1075314
asm|33042833:asm|28114748	8	0.137	Adrenal_Gland	GTEX-XV7Q-0226-SM-4BRVL	SRR1076823
asm|33041568	4	0.137	Adrenal_Gland	GTEX-S32W-0126-SM-4AD61	SRR1082616
asm|33042059	6	0.137	Adrenal_Gland	GTEX-PWOO-0326-SM-48TDB	SRR1087511
asm|33041726	12	0.137	Adrenal_Gland	GTEX-Q734-0126-SM-48U1E	SRR1099378
asm|33042680	10	0.137	Adrenal_Gland	GTEX-U3ZN-0826-SM-4DXSZ	SRR1100496
asm|33042759:asm|32511719	6	0.137	Adrenal_Gland	GTEX-RM2N-0126-SM-48FDD	SRR1102875
asm|33032743:asm|33042904	12	0.136	Adrenal_Gland	GTEX-RUSQ-0226-SM-47JWT	SRR1075314
asm|33042655	16	0.136	Adrenal_Gland	GTEX-QLQW-0226-SM-447BJ	SRR1086046
asm|33041726	6	0.136	Adrenal_Gland	GTEX-T6MO-0126-SM-4DM6X	SRR1092160
asm|33038191	4	0.136	Adrenal_Gland	GTEX-U3ZM-0226-SM-4DXTA	SRR1092686
asm|33043059	6	0.136	Adrenal_Gland	GTEX-WFG8-0126-SM-4LVMH	SRR1093721
asm|33043059	8	0.136	Adrenal_Gland	GTEX-TMMY-0126-SM-4DXTP	SRR1120869
asm|28938137	4	0.136	Adrenal_Gland	GTEX-P4QS-1326-SM-3NMCD	SRR811237
asm|33032572	6	0.136	Adrenal_Gland	GTEX-OHPL-1326-SM-3MJGG	SRR811631
asm|33043021	10	0.136	Adrenal_Gland	GTEX-O5YT-1326-SM-3MJGR	SRR818694
asm|19716488	4	0.135	Adrenal_Gland	GTEX-S32W-0126-SM-4AD61	SRR1082616
asm|33042204	12	0.135	Adrenal_Gland	GTEX-S33H-1326-SM-4AD6A	SRR1087606
asm|33042766	6	0.135	Adrenal_Gland	GTEX-PWCY-0226-SM-48TD8	SRR1099694
asm|33042257	6	0.135	Adrenal_Gland	GTEX-PLZ5-0326-SM-3P614	SRR809873
asm|32516722	4	0.135	Adrenal_Gland	GTEX-NFK9-1726-SM-3TW8P	SRR817649
asm|33042335	4	0.134	Adrenal_Gland	GTEX-QCQG-0126-SM-48U27	SRR1073365
asm|33042039	20	0.134	Adrenal_Gland	GTEX-VUSG-1526-SM-4KKZH	SRR1089950
asm|33043021	6	0.134	Adrenal_Gland	GTEX-R55C-0226-SM-48FEO	SRR1091476
asm|33035303	4	0.134	Adrenal_Gland	GTEX-S3XE-0126-SM-4AD4R	SRR1100848
asm|33038259	8	0.134	Adrenal_Gland	GTEX-QDVJ-1126-SM-48U1U	SRR1101566
asm|33032948	16	0.134	Adrenal_Gland	GTEX-OHPK-1326-SM-3MJGN	SRR816495
asm|33035117	4	0.134	Adrenal_Gland	GTEX-NFK9-1726-SM-3TW8P	SRR817649
asm|19272858	4	0.133	Adrenal_Gland	GTEX-S32W-0126-SM-4AD61	SRR1082616
asm|33032743:asm|33042904	10	0.133	Adrenal_Gland	GTEX-R53T-0226-SM-48FEH	SRR1085951
asm|33042430	4	0.133	Adrenal_Gland	GTEX-REY6-1726-SM-48FDL	SRR1089479
asm|33038191	4	0.133	Adrenal_Gland	GTEX-TMMY-0126-SM-4DXTP	SRR1120869
asm|33038470	8	0.133	Adrenal_Gland	GTEX-PLZ6-0226-SM-3P61I	SRR812246
asm|33038046	26	0.133	Adrenal_Gland	GTEX-PLZ6-0226-SM-3P61I	SRR812246
asm|18397403	4	0.133	Adrenal_Gland	GTEX-OHPK-1326-SM-3MJGN	SRR816495
asm|33041679	8	0.132	Adrenal_Gland	GTEX-QDVN-0426-SM-48TZ6	SRR1070913
asm|33042279	4	0.132	Adrenal_Gland	GTEX-SUCS-0526-SM-4DM56	SRR1088365
asm|33041679	8	0.132	Adrenal_Gland	GTEX-VUSG-1526-SM-4KKZH	SRR1089950
asm|33042655	18	0.132	Adrenal_Gland	GTEX-U3ZM-0226-SM-4DXTA	SRR1092686
asm|33038046	10	0.132	Adrenal_Gland	GTEX-TKQ2-0226-SM-4DM6V	SRR1093954
asm|26766682	4	0.132	Adrenal_Gland	GTEX-W5WG-1126-SM-4LMK4	SRR1100728
asm|33038191	4	0.132	Adrenal_Gland	GTEX-PW2O-0226-SM-48TC7	SRR1100824
asm|33043074:asm|13142496	24	0.132	Adrenal_Gland	GTEX-PW2O-0226-SM-48TC7	SRR1100824
asm|12827533	4	0.132	Adrenal_Gland	GTEX-S3XE-0126-SM-4AD4R	SRR1100848
asm|33042982	8	0.132	Adrenal_Gland	GTEX-O5YV-1126-SM-3LK73	SRR814407
asm|33042718	4	0.131	Adrenal_Gland	GTEX-RUSQ-0226-SM-47JWT	SRR1075314
asm|33042937	4	0.131	Adrenal_Gland	GTEX-T6MO-0126-SM-4DM6X	SRR1092160
asm|33041726	12	0.131	Adrenal_Gland	GTEX-QDVJ-1126-SM-48U1U	SRR1101566
asm|33033945	4	0.131	Adrenal_Gland	GTEX-TMMY-0126-SM-4DXTP	SRR1120869
asm|33041568	4	0.131	Adrenal_Gland	GTEX-S4Z8-0126-SM-4GICC	SRR1120913
asm|24870590	4	0.131	Adrenal_Gland	GTEX-PLZ5-0326-SM-3P614	SRR809873
asm|33041679	12	0.131	Adrenal_Gland	GTEX-OHPL-1326-SM-3MJGG	SRR811631
asm|33033945	4	0.13	Adrenal_Gland	GTEX-QDVN-0426-SM-48TZ6	SRR1070913
asm|33042395	16	0.13	Adrenal_Gland	GTEX-Q2AI-0226-SM-48U1D	SRR1072626
asm|33033911:asm|33033656	10	0.13	Adrenal_Gland	GTEX-Q2AI-0226-SM-48U1D	SRR1072626
asm|8299328	4	0.13	Adrenal_Gland	GTEX-QCQG-0126-SM-48U27	SRR1073365
asm|33043074:asm|13142496	22	0.13	Adrenal_Gland	GTEX-RWSA-1726-SM-47JX7	SRR1074474
asm|33042978	4	0.13	Adrenal_Gland	GTEX-XQ3S-1726-SM-4BOOD	SRR1083892
asm|33041984	10	0.13	Adrenal_Gland	GTEX-PWOO-0326-SM-48TDB	SRR1087511
asm|33042059	6	0.13	Adrenal_Gland	GTEX-Q734-0126-SM-48U1E	SRR1099378
asm|33042568	14	0.13	Adrenal_Gland	GTEX-U3ZN-0826-SM-4DXSZ	SRR1100496
asm|33040903	10	0.13	Adrenal_Gland	GTEX-PX3G-1326-SM-48U18	SRR1100752
asm|33042655	18	0.13	Adrenal_Gland	GTEX-PX3G-1326-SM-48U18	SRR1100752
asm|26766682	6	0.13	Adrenal_Gland	GTEX-S3XE-0126-SM-4AD4R	SRR1100848
asm|2177215	4	0.13	Adrenal_Gland	GTEX-NFK9-1726-SM-3TW8P	SRR817649
asm|33042204	20	0.13	Adrenal_Gland	GTEX-O5YT-1326-SM-3MJGR	SRR818694
asm|33042572	6	0.129	Adrenal_Gland	GTEX-XQ3S-1726-SM-4BOOD	SRR1083892
asm|33033911:asm|33033656	6	0.129	Adrenal_Gland	GTEX-XUJ4-0126-SM-4BOP7	SRR1088461
asm|33042212	4	0.129	Adrenal_Gland	GTEX-VUSG-1526-SM-4KKZH	SRR1089950
asm|33033911:asm|33033656	8	0.129	Adrenal_Gland	GTEX-WFG8-0126-SM-4LVMH	SRR1093721
asm|31115393	4	0.129	Adrenal_Gland	GTEX-S4Z8-0126-SM-4GICC	SRR1120913
asm|33042568	16	0.129	Adrenal_Gland	GTEX-OXRK-0126-SM-3NB1E	SRR816865
asm|33042741	14	0.129	Adrenal_Gland	GTEX-O5YT-1326-SM-3MJGR	SRR818694
asm|33033911:asm|33033656	8	0.128	Adrenal_Gland	GTEX-V955-0126-SM-4JBH5	SRR1069421
asm|13551948	4	0.128	Adrenal_Gland	GTEX-S341-0126-SM-4AD64	SRR1083824
asm|33039605:asm|8047276	4	0.128	Adrenal_Gland	GTEX-PWOO-0326-SM-48TDB	SRR1087511
asm|33041839	10	0.128	Adrenal_Gland	GTEX-XUJ4-0126-SM-4BOP7	SRR1088461
asm|33042655	24	0.128	Adrenal_Gland	GTEX-P4QT-1326-SM-3NMD3	SRR810713
asm|33035997:asm|23029688	8	0.128	Adrenal_Gland	GTEX-P4QS-1326-SM-3NMCD	SRR811237
asm|33041557:asm|1482020:asm|12048489	10	0.128	Adrenal_Gland	GTEX-O5YV-1126-SM-3LK73	SRR814407
asm|33042655	18	0.127	Adrenal_Gland	GTEX-QDVN-0426-SM-48TZ6	SRR1070913
asm|33042766	6	0.127	Adrenal_Gland	GTEX-QDVN-0426-SM-48TZ6	SRR1070913
asm|33042508	8	0.127	Adrenal_Gland	GTEX-QDVN-0426-SM-48TZ6	SRR1070913
asm|33042335	4	0.127	Adrenal_Gland	GTEX-R55G-0126-SM-48FDS	SRR1085590
asm|33042875	6	0.127	Adrenal_Gland	GTEX-VUSG-1526-SM-4KKZH	SRR1089950
asm|33042568	12	0.127	Adrenal_Gland	GTEX-PWCY-0226-SM-48TD8	SRR1099694
asm|33034310	6	0.127	Adrenal_Gland	GTEX-OOBK-3125-SM-3LK5R	SRR808862
asm|33035142	4	0.127	Adrenal_Gland	GTEX-PLZ6-0226-SM-3P61I	SRR812246
asm|33042680	12	0.127	Adrenal_Gland	GTEX-OHPK-1326-SM-3MJGN	SRR816495
asm|33042759:asm|32511719	10	0.127	Adrenal_Gland	GTEX-O5YT-1326-SM-3MJGR	SRR818694
asm|33041115	6	0.126	Adrenal_Gland	GTEX-S32W-0126-SM-4AD61	SRR1082616
asm|33033945	4	0.126	Adrenal_Gland	GTEX-PWOO-0326-SM-48TDB	SRR1087511
asm|33042448	4	0.126	Adrenal_Gland	GTEX-REY6-1726-SM-48FDL	SRR1089479
asm|33042766	6	0.126	Adrenal_Gland	GTEX-VUSG-1526-SM-4KKZH	SRR1089950
asm|33042680	8	0.126	Adrenal_Gland	GTEX-QXCU-1326-SM-48FE2	SRR1093625
asm|33042059	4	0.126	Adrenal_Gland	GTEX-WFG8-0126-SM-4LVMH	SRR1093721
asm|33042212	4	0.126	Adrenal_Gland	GTEX-Q2AH-0126-SM-48U2B	SRR1099598
asm|33042335	4	0.126	Adrenal_Gland	GTEX-PX3G-1326-SM-48U18	SRR1100752
asm|33035997:asm|23029688	6	0.126	Adrenal_Gland	GTEX-QDVJ-1126-SM-48U1U	SRR1101566
asm|33039629	4	0.126	Adrenal_Gland	GTEX-P4QT-1326-SM-3NMD3	SRR810713
asm|33042655	26	0.126	Adrenal_Gland	GTEX-PLZ6-0226-SM-3P61I	SRR812246
asm|33042656	8	0.126	Adrenal_Gland	GTEX-O5YV-1126-SM-3LK73	SRR814407
asm|33043074:asm|13142496	22	0.125	Adrenal_Gland	GTEX-S4Q7-0226-SM-4AD5O	SRR1073775
asm|33032948	14	0.125	Adrenal_Gland	GTEX-S341-0126-SM-4AD64	SRR1083824
asm|33041362	6	0.125	Adrenal_Gland	GTEX-S341-0126-SM-4AD64	SRR1083824
asm|33043138	4	0.125	Adrenal_Gland	GTEX-XUJ4-0126-SM-4BOP7	SRR1088461
asm|33042618	10	0.125	Adrenal_Gland	GTEX-VUSG-1526-SM-4KKZH	SRR1089950
asm|26766682	4	0.125	Adrenal_Gland	GTEX-R55C-0226-SM-48FEO	SRR1091476
asm|33042759:asm|32511719	6	0.125	Adrenal_Gland	GTEX-R55C-0226-SM-48FEO	SRR1091476
asm|33043043	6	0.125	Adrenal_Gland	GTEX-QDVJ-1126-SM-48U1U	SRR1101566
asm|33035201	8	0.124	Adrenal_Gland	GTEX-S341-0126-SM-4AD64	SRR1083824
asm|33043099	10	0.124	Adrenal_Gland	GTEX-R55C-0226-SM-48FEO	SRR1091476
asm|30695050	4	0.124	Adrenal_Gland	GTEX-S4Z8-0126-SM-4GICC	SRR1120913
asm|33041255	4	0.124	Adrenal_Gland	GTEX-OOBK-3125-SM-3LK5R	SRR808862
asm|33042204	14	0.124	Adrenal_Gland	GTEX-OIZH-1326-SM-3NB1H	SRR810129
asm|33043074:asm|13142496	26	0.124	Adrenal_Gland	GTEX-OIZH-1326-SM-3NB1H	SRR810129
asm|33042039	28	0.124	Adrenal_Gland	GTEX-OHPL-1326-SM-3MJGG	SRR811631
asm|33042481	6	0.124	Adrenal_Gland	GTEX-NFK9-1726-SM-3TW8P	SRR817649
asm|22938006	6	0.123	Adrenal_Gland	GTEX-R53T-0226-SM-48FEH	SRR1085951
asm|33042801	4	0.123	Adrenal_Gland	GTEX-QLQW-0226-SM-447BJ	SRR1086046
asm|33038007	8	0.123	Adrenal_Gland	GTEX-PWOO-0326-SM-48TDB	SRR1087511
asm|33042680	8	0.123	Adrenal_Gland	GTEX-U4B1-0126-SM-4DXSN	SRR1092329
asm|33043012	20	0.123	Adrenal_Gland	GTEX-QXCU-1326-SM-48FE2	SRR1093625
asm|33042766	6	0.123	Adrenal_Gland	GTEX-Q2AH-0126-SM-48U2B	SRR1099598
asm|8299328	4	0.123	Adrenal_Gland	GTEX-PX3G-1326-SM-48U18	SRR1100752
asm|33042093	4	0.123	Adrenal_Gland	GTEX-TMMY-0126-SM-4DXTP	SRR1120869
asm|33035997:asm|23029688	6	0.123	Adrenal_Gland	GTEX-OOBK-3125-SM-3LK5R	SRR808862
asm|33038191	4	0.122	Adrenal_Gland	GTEX-Q734-0126-SM-48U1E	SRR1099378
asm|33042212	4	0.122	Adrenal_Gland	GTEX-U3ZN-0826-SM-4DXSZ	SRR1100496
asm|33035201	8	0.122	Adrenal_Gland	GTEX-PLZ5-0326-SM-3P614	SRR809873
asm|33042044	20	0.121	Adrenal_Gland	GTEX-V1D1-0226-SM-4JBHG	SRR1082035
asm|33041984	8	0.121	Adrenal_Gland	GTEX-R53T-0226-SM-48FEH	SRR1085951
asm|33041176:asm|33039732	8	0.121	Adrenal_Gland	GTEX-R53T-0226-SM-48FEH	SRR1085951
asm|33042229	6	0.121	Adrenal_Gland	GTEX-REY6-1726-SM-48FDL	SRR1089479
asm|33042204	12	0.121	Adrenal_Gland	GTEX-VUSG-1526-SM-4KKZH	SRR1089950
asm|33042335	4	0.121	Adrenal_Gland	GTEX-Q2AH-0126-SM-48U2B	SRR1099598
asm|33040186	14	0.121	Adrenal_Gland	GTEX-S3XE-0126-SM-4AD4R	SRR1100848
asm|33033911:asm|33033656	12	0.121	Adrenal_Gland	GTEX-S4Z8-0126-SM-4GICC	SRR1120913
asm|33039531	4	0.121	Adrenal_Gland	GTEX-P4QS-1326-SM-3NMCD	SRR811237
asm|33042706	4	0.12	Adrenal_Gland	GTEX-QCQG-0126-SM-48U27	SRR1073365
asm|33042204	6	0.12	Adrenal_Gland	GTEX-XQ3S-1726-SM-4BOOD	SRR1083892
asm|33042982	4	0.12	Adrenal_Gland	GTEX-XUJ4-0126-SM-4BOP7	SRR1088461
asm|33042766	4	0.12	Adrenal_Gland	GTEX-REY6-1726-SM-48FDL	SRR1089479
asm|33042982	4	0.12	Adrenal_Gland	GTEX-TKQ2-0226-SM-4DM6V	SRR1093954
asm|33043021	6	0.12	Adrenal_Gland	GTEX-U3ZN-0826-SM-4DXSZ	SRR1100496
asm|33032743:asm|33042904	10	0.12	Adrenal_Gland	GTEX-PX3G-1326-SM-48U18	SRR1100752
asm|33043081:asm|16132897	10	0.12	Adrenal_Gland	GTEX-PX3G-1326-SM-48U18	SRR1100752
asm|33040260	4	0.12	Adrenal_Gland	GTEX-RM2N-0126-SM-48FDD	SRR1102875
asm|33033970	6	0.12	Adrenal_Gland	GTEX-PLZ5-0326-SM-3P614	SRR809873
asm|33042027	9	0.12	Adrenal_Gland	GTEX-P4QT-1326-SM-3NMD3	SRR810713
asm|33042031:asm|6351883	12	0.12	Adrenal_Gland	GTEX-NFK9-1726-SM-3TW8P	SRR817649
asm|33042335	4	0.119	Adrenal_Gland	GTEX-RUSQ-0226-SM-47JWT	SRR1075314
asm|33039147	6	0.119	Adrenal_Gland	GTEX-XYKS-0926-SM-4BRVG	SRR1094144
asm|33040477	8	0.119	Adrenal_Gland	GTEX-Q734-0126-SM-48U1E	SRR1099378
asm|33042257	4	0.119	Adrenal_Gland	GTEX-PX3G-1326-SM-48U18	SRR1100752
asm|33042027	8	0.119	Adrenal_Gland	GTEX-S4Z8-0126-SM-4GICC	SRR1120913
asm|33042204	12	0.119	Adrenal_Gland	GTEX-O5YV-1126-SM-3LK73	SRR814407
asm|33039863	4	0.119	Adrenal_Gland	GTEX-OXRK-0126-SM-3NB1E	SRR816865
asm|33037740	12	0.119	Adrenal_Gland	GTEX-NFK9-1726-SM-3TW8P	SRR817649
asm|33041839	26	0.119	Adrenal_Gland	GTEX-O5YT-1326-SM-3MJGR	SRR818694
asm|33038932	4	0.118	Adrenal_Gland	GTEX-S4Q7-0226-SM-4AD5O	SRR1073775
asm|33042044	24	0.118	Adrenal_Gland	GTEX-RWSA-1726-SM-47JX7	SRR1074474
asm|33041193	4	0.118	Adrenal_Gland	GTEX-V1D1-0226-SM-4JBHG	SRR1082035
asm|33042982	8	0.118	Adrenal_Gland	GTEX-S32W-0126-SM-4AD61	SRR1082616
asm|33043044	12	0.118	Adrenal_Gland	GTEX-VJYA-0526-SM-4KL1R	SRR1099427
asm|33041176:asm|33039732	10	0.118	Adrenal_Gland	GTEX-QDVJ-1126-SM-48U1U	SRR1101566
asm|33043058	8	0.118	Adrenal_Gland	GTEX-RM2N-0126-SM-48FDD	SRR1102875
asm|33042430	6	0.118	Adrenal_Gland	GTEX-S4Z8-0126-SM-4GICC	SRR1120913
asm|33043299	10	0.118	Adrenal_Gland	GTEX-OOBK-3125-SM-3LK5R	SRR808862
asm|33042982	10	0.118	Adrenal_Gland	GTEX-NFK9-1726-SM-3TW8P	SRR817649
asm|33033911:asm|33033656	10	0.117	Adrenal_Gland	GTEX-PWOO-0326-SM-48TDB	SRR1087511
asm|33042937	6	0.117	Adrenal_Gland	GTEX-QXCU-1326-SM-48FE2	SRR1093625
asm|33032331	6	0.117	Adrenal_Gland	GTEX-WFG8-0126-SM-4LVMH	SRR1093721
asm|33042204	10	0.117	Adrenal_Gland	GTEX-RM2N-0126-SM-48FDD	SRR1102875
asm|33042395	18	0.117	Adrenal_Gland	GTEX-OOBK-3125-SM-3LK5R	SRR808862
asm|33042027	10	0.117	Adrenal_Gland	GTEX-OHPL-1326-SM-3MJGG	SRR811631
asm|33042680	8	0.116	Adrenal_Gland	GTEX-QDVN-0426-SM-48TZ6	SRR1070913
asm|33041984	8	0.116	Adrenal_Gland	GTEX-QCQG-0126-SM-48U27	SRR1073365
asm|33042150	4	0.116	Adrenal_Gland	GTEX-RWSA-1726-SM-47JX7	SRR1074474
asm|33041176:asm|33039732	8	0.116	Adrenal_Gland	GTEX-RWSA-1726-SM-47JX7	SRR1074474
asm|33043048	6	0.116	Adrenal_Gland	GTEX-V1D1-0226-SM-4JBHG	SRR1082035
asm|33032871	4	0.116	Adrenal_Gland	GTEX-S32W-0126-SM-4AD61	SRR1082616
asm|26766682	4	0.116	Adrenal_Gland	GTEX-PWOO-0326-SM-48TDB	SRR1087511
asm|33043277	4	0.116	Adrenal_Gland	GTEX-SUCS-0526-SM-4DM56	SRR1088365
asm|33041949	8	0.116	Adrenal_Gland	GTEX-XUJ4-0126-SM-4BOP7	SRR1088461
asm|33042741	6	0.116	Adrenal_Gland	GTEX-WFG8-0126-SM-4LVMH	SRR1093721
asm|33042681	6	0.116	Adrenal_Gland	GTEX-S3XE-0126-SM-4AD4R	SRR1100848
asm|33042031:asm|6351883	8	0.116	Adrenal_Gland	GTEX-TMMY-0126-SM-4DXTP	SRR1120869
asm|33033834	4	0.116	Adrenal_Gland	GTEX-OOBK-3125-SM-3LK5R	SRR808862
asm|33038932	6	0.116	Adrenal_Gland	GTEX-PLZ6-0226-SM-3P61I	SRR812246
asm|33041484	8	0.115	Adrenal_Gland	GTEX-RUSQ-0226-SM-47JWT	SRR1075314
asm|33033970	6	0.115	Adrenal_Gland	GTEX-XMK1-0226-SM-4B65D	SRR1076632
asm|33041679	4	0.115	Adrenal_Gland	GTEX-XUZC-0226-SM-4BOO7	SRR1082733
asm|33042680	4	0.115	Adrenal_Gland	GTEX-XQ3S-1726-SM-4BOOD	SRR1083892
asm|33042982	6	0.115	Adrenal_Gland	GTEX-R53T-0226-SM-48FEH	SRR1085951
asm|5156021	4	0.115	Adrenal_Gland	GTEX-PWOO-0326-SM-48TDB	SRR1087511
asm|33035211	4	0.115	Adrenal_Gland	GTEX-S33H-1326-SM-4AD6A	SRR1087606
asm|33041949	10	0.115	Adrenal_Gland	GTEX-REY6-1726-SM-48FDL	SRR1089479
asm|33042335	4	0.115	Adrenal_Gland	GTEX-Q734-0126-SM-48U1E	SRR1099378
asm|33042568	12	0.115	Adrenal_Gland	GTEX-Q2AH-0126-SM-48U2B	SRR1099598
asm|33043021	8	0.115	Adrenal_Gland	GTEX-P4QS-1326-SM-3NMCD	SRR811237
asm|33042680	12	0.115	Adrenal_Gland	GTEX-OHPL-1326-SM-3MJGG	SRR811631
asm|33040318	8	0.115	Adrenal_Gland	GTEX-OHPK-1326-SM-3MJGN	SRR816495
asm|33041736	6	0.114	Adrenal_Gland	GTEX-XUZC-0226-SM-4BOO7	SRR1082733
asm|33042481	4	0.114	Adrenal_Gland	GTEX-PWOO-0326-SM-48TDB	SRR1087511
asm|33041176:asm|33039732	6	0.114	Adrenal_Gland	GTEX-REY6-1726-SM-48FDL	SRR1089479
asm|33032948	10	0.114	Adrenal_Gland	GTEX-VUSG-1526-SM-4KKZH	SRR1089950
asm|33033683	4	0.114	Adrenal_Gland	GTEX-QXCU-1326-SM-48FE2	SRR1093625
asm|33041869	8	0.114	Adrenal_Gland	GTEX-S3XE-0126-SM-4AD4R	SRR1100848
asm|33038932	4	0.114	Adrenal_Gland	GTEX-TMMY-0126-SM-4DXTP	SRR1120869
asm|33042735	6	0.114	Adrenal_Gland	GTEX-PLZ5-0326-SM-3P614	SRR809873
asm|16109350	4	0.114	Adrenal_Gland	GTEX-P4QS-1326-SM-3NMCD	SRR811237
asm|33040429	4	0.114	Adrenal_Gland	GTEX-NFK9-1726-SM-3TW8P	SRR817649
asm|33041876	4	0.113	Adrenal_Gland	GTEX-S341-0126-SM-4AD64	SRR1083824
asm|33042059	4	0.113	Adrenal_Gland	GTEX-QLQW-0226-SM-447BJ	SRR1086046
asm|33041176:asm|33039732	8	0.113	Adrenal_Gland	GTEX-R55C-0226-SM-48FEO	SRR1091476
asm|33041871	4	0.113	Adrenal_Gland	GTEX-U4B1-0126-SM-4DXSN	SRR1092329
asm|33034520:asm|32455408	4	0.113	Adrenal_Gland	GTEX-PX3G-1326-SM-48U18	SRR1100752
asm|12681546	4	0.113	Adrenal_Gland	GTEX-OOBK-3125-SM-3LK5R	SRR808862
asm|25721463	4	0.113	Adrenal_Gland	GTEX-NFK9-1726-SM-3TW8P	SRR817649
asm|33043016	8	0.112	Adrenal_Gland	GTEX-RWSA-1726-SM-47JX7	SRR1074474
asm|33041984	4	0.112	Adrenal_Gland	GTEX-SUCS-0526-SM-4DM56	SRR1088365
asm|33038046	14	0.112	Adrenal_Gland	GTEX-PWCY-0226-SM-48TD8	SRR1099694
asm|33042655	18	0.112	Adrenal_Gland	GTEX-QDVJ-1126-SM-48U1U	SRR1101566
asm|840309	4	0.112	Adrenal_Gland	GTEX-RM2N-0126-SM-48FDD	SRR1102875
asm|33042680	10	0.112	Adrenal_Gland	GTEX-PLZ5-0326-SM-3P614	SRR809873
asm|33039863	4	0.112	Adrenal_Gland	GTEX-PLZ5-0326-SM-3P614	SRR809873
asm|33042489	4	0.112	Adrenal_Gland	GTEX-O5YV-1126-SM-3LK73	SRR814407
asm|31115393	4	0.112	Adrenal_Gland	GTEX-OHPK-1326-SM-3MJGN	SRR816495
asm|19716488	4	0.112	Adrenal_Gland	GTEX-OHPK-1326-SM-3MJGN	SRR816495
asm|33035997:asm|23029688	6	0.111	Adrenal_Gland	GTEX-S341-0126-SM-4AD64	SRR1083824
asm|33042031:asm|6351883	8	0.111	Adrenal_Gland	GTEX-PWOO-0326-SM-48TDB	SRR1087511
asm|33042801	4	0.111	Adrenal_Gland	GTEX-QXCU-1326-SM-48FE2	SRR1093625
asm|33043059	6	0.111	Adrenal_Gland	GTEX-XYKS-0926-SM-4BRVG	SRR1094144
asm|33032743:asm|33042904	10	0.111	Adrenal_Gland	GTEX-U3ZN-0826-SM-4DXSZ	SRR1100496
asm|33038007	4	0.11	Adrenal_Gland	GTEX-XUZC-0226-SM-4BOO7	SRR1082733
asm|33042430	6	0.11	Adrenal_Gland	GTEX-S341-0126-SM-4AD64	SRR1083824
asm|33042332	4	0.11	Adrenal_Gland	GTEX-XQ3S-1726-SM-4BOOD	SRR1083892
asm|33041726	8	0.11	Adrenal_Gland	GTEX-S33H-1326-SM-4AD6A	SRR1087606
asm|33038424	6	0.11	Adrenal_Gland	GTEX-R55C-0226-SM-48FEO	SRR1091476
asm|33042759:asm|32511719	6	0.11	Adrenal_Gland	GTEX-Q734-0126-SM-48U1E	SRR1099378
asm|33041815	6	0.11	Adrenal_Gland	GTEX-W5WG-1126-SM-4LMK4	SRR1100728
asm|33042431	6	0.11	Adrenal_Gland	GTEX-TMMY-0126-SM-4DXTP	SRR1120869
asm|33043277	12	0.11	Adrenal_Gland	GTEX-OHPL-1326-SM-3MJGG	SRR811631
asm|33042031:asm|6351883	12	0.11	Adrenal_Gland	GTEX-O5YT-1326-SM-3MJGR	SRR818694
asm|33042655	16	0.109	Adrenal_Gland	GTEX-RUSQ-0226-SM-47JWT	SRR1075314
asm|33043277	8	0.109	Adrenal_Gland	GTEX-Q2AH-0126-SM-48U2B	SRR1099598
asm|33040302	4	0.109	Adrenal_Gland	GTEX-PLZ6-0226-SM-3P61I	SRR812246
asm|33041511:asm|33042428	8	0.108	Adrenal_Gland	GTEX-XUZC-0226-SM-4BOO7	SRR1082733
asm|33043299	4	0.108	Adrenal_Gland	GTEX-XQ3S-1726-SM-4BOOD	SRR1083892
asm|33038259	4	0.108	Adrenal_Gland	GTEX-REY6-1726-SM-48FDL	SRR1089479
asm|33041900:asm|33043011:asm|33041499	10	0.108	Adrenal_Gland	GTEX-REY6-1726-SM-48FDL	SRR1089479
asm|33041679	6	0.108	Adrenal_Gland	GTEX-QXCU-1326-SM-48FE2	SRR1093625
asm|33042039	16	0.108	Adrenal_Gland	GTEX-TMMY-0126-SM-4DXTP	SRR1120869
asm|33042388	4	0.108	Adrenal_Gland	GTEX-PLZ5-0326-SM-3P614	SRR809873
asm|33042741	10	0.108	Adrenal_Gland	GTEX-P4QT-1326-SM-3NMD3	SRR810713
asm|33039227	6	0.108	Adrenal_Gland	GTEX-O5YV-1126-SM-3LK73	SRR814407
asm|19716488	4	0.108	Adrenal_Gland	GTEX-NFK9-1726-SM-3TW8P	SRR817649
asm|33041984	6	0.107	Adrenal_Gland	GTEX-V955-0126-SM-4JBH5	SRR1069421
asm|33041726	8	0.107	Adrenal_Gland	GTEX-QCQG-0126-SM-48U27	SRR1073365
asm|33042978	6	0.107	Adrenal_Gland	GTEX-RWSA-1726-SM-47JX7	SRR1074474
asm|33042656	6	0.107	Adrenal_Gland	GTEX-S33H-1326-SM-4AD6A	SRR1087606
asm|33041984	8	0.107	Adrenal_Gland	GTEX-VUSG-1526-SM-4KKZH	SRR1089950
asm|33043256	6	0.107	Adrenal_Gland	GTEX-R55C-0226-SM-48FEO	SRR1091476
asm|33037664	4	0.107	Adrenal_Gland	GTEX-R55C-0226-SM-48FEO	SRR1091476
asm|33042680	8	0.107	Adrenal_Gland	GTEX-Q734-0126-SM-48U1E	SRR1099378
asm|29372345	6	0.107	Adrenal_Gland	GTEX-PX3G-1326-SM-48U18	SRR1100752
asm|33042335	4	0.107	Adrenal_Gland	GTEX-OOBK-3125-SM-3LK5R	SRR808862
asm|33035997:asm|23029688	6	0.107	Adrenal_Gland	GTEX-P4QT-1326-SM-3NMD3	SRR810713
asm|33043018	18	0.107	Adrenal_Gland	GTEX-OHPL-1326-SM-3MJGG	SRR811631
asm|33042204	16	0.107	Adrenal_Gland	GTEX-OHPL-1326-SM-3MJGG	SRR811631
asm|22357159:asm|33040442	6	0.107	Adrenal_Gland	GTEX-OHPK-1326-SM-3MJGN	SRR816495
asm|31115393	4	0.107	Adrenal_Gland	GTEX-NFK9-1726-SM-3TW8P	SRR817649
asm|33034310	4	0.106	Adrenal_Gland	GTEX-QCQG-0126-SM-48U27	SRR1073365
asm|33042982	6	0.106	Adrenal_Gland	GTEX-S4Q7-0226-SM-4AD5O	SRR1073775
asm|33042329	4	0.106	Adrenal_Gland	GTEX-S341-0126-SM-4AD64	SRR1083824
asm|33042059	4	0.106	Adrenal_Gland	GTEX-R53T-0226-SM-48FEH	SRR1085951
asm|33043081:asm|16132897	8	0.106	Adrenal_Gland	GTEX-R53T-0226-SM-48FEH	SRR1085951
asm|33042430	4	0.106	Adrenal_Gland	GTEX-R53T-0226-SM-48FEH	SRR1085951
asm|33032331	4	0.106	Adrenal_Gland	GTEX-T6MO-0126-SM-4DM6X	SRR1092160
asm|33042568	14	0.106	Adrenal_Gland	GTEX-PLZ5-0326-SM-3P614	SRR809873
asm|33042430	6	0.106	Adrenal_Gland	GTEX-P4QT-1326-SM-3NMD3	SRR810713
asm|33042989	4	0.106	Adrenal_Gland	GTEX-O5YV-1126-SM-3LK73	SRR814407
asm|33041839	14	0.105	Adrenal_Gland	GTEX-S4Q7-0226-SM-4AD5O	SRR1073775
asm|33042027	8	0.105	Adrenal_Gland	GTEX-XMK1-0226-SM-4B65D	SRR1076632
asm|33042279	4	0.105	Adrenal_Gland	GTEX-UJMC-0226-SM-4IHLH	SRR1087297
asm|33042568	6	0.105	Adrenal_Gland	GTEX-XUJ4-0126-SM-4BOP7	SRR1088461
asm|33042833:asm|28114748	6	0.105	Adrenal_Gland	GTEX-U4B1-0126-SM-4DXSN	SRR1092329
asm|33042229	8	0.105	Adrenal_Gland	GTEX-Q734-0126-SM-48U1E	SRR1099378
asm|2400790:asm|33035202	4	0.105	Adrenal_Gland	GTEX-S3XE-0126-SM-4AD4R	SRR1100848
asm|26766682	4	0.105	Adrenal_Gland	GTEX-QDVJ-1126-SM-48U1U	SRR1101566
asm|10170848	4	0.105	Adrenal_Gland	GTEX-QDVJ-1126-SM-48U1U	SRR1101566
asm|5156021	4	0.105	Adrenal_Gland	GTEX-QDVJ-1126-SM-48U1U	SRR1101566
asm|33041557:asm|1482020:asm|12048489	8	0.105	Adrenal_Gland	GTEX-TMMY-0126-SM-4DXTP	SRR1120869
asm|33041926	6	0.105	Adrenal_Gland	GTEX-PLZ5-0326-SM-3P614	SRR809873
asm|33041176:asm|33039732	8	0.105	Adrenal_Gland	GTEX-O5YV-1126-SM-3LK73	SRR814407
asm|33033911:asm|33033656	12	0.105	Adrenal_Gland	GTEX-OHPK-1326-SM-3MJGN	SRR816495
asm|33032246	10	0.105	Adrenal_Gland	GTEX-NFK9-1726-SM-3TW8P	SRR817649
asm|33038394	4	0.104	Adrenal_Gland	GTEX-QCQG-0126-SM-48U27	SRR1073365
asm|33033911:asm|33033656	8	0.104	Adrenal_Gland	GTEX-QCQG-0126-SM-48U27	SRR1073365
asm|33042801	4	0.104	Adrenal_Gland	GTEX-R55G-0126-SM-48FDS	SRR1085590
asm|33040166	6	0.104	Adrenal_Gland	GTEX-UJMC-0226-SM-4IHLH	SRR1087297
asm|33041871	4	0.104	Adrenal_Gland	GTEX-PWOO-0326-SM-48TDB	SRR1087511
asm|33041362	4	0.104	Adrenal_Gland	GTEX-PWOO-0326-SM-48TDB	SRR1087511
asm|33033970	4	0.104	Adrenal_Gland	GTEX-VUSG-1526-SM-4KKZH	SRR1089950
asm|33035997:asm|23029688	4	0.104	Adrenal_Gland	GTEX-XYKS-0926-SM-4BRVG	SRR1094144
asm|33042039	16	0.104	Adrenal_Gland	GTEX-Q2AH-0126-SM-48U2B	SRR1099598
asm|33042430	4	0.104	Adrenal_Gland	GTEX-W5WG-1126-SM-4LMK4	SRR1100728
asm|33042031:asm|6351883	10	0.104	Adrenal_Gland	GTEX-S3XE-0126-SM-4AD4R	SRR1100848
asm|33042741	10	0.104	Adrenal_Gland	GTEX-S3XE-0126-SM-4AD4R	SRR1100848
asm|33042395	12	0.104	Adrenal_Gland	GTEX-RM2N-0126-SM-48FDD	SRR1102875
asm|33041511:asm|33042428	16	0.104	Adrenal_Gland	GTEX-S4Z8-0126-SM-4GICC	SRR1120913
asm|33042027	6	0.104	Adrenal_Gland	GTEX-O5YV-1126-SM-3LK73	SRR814407
asm|33041362	4	0.104	Adrenal_Gland	GTEX-O5YV-1126-SM-3LK73	SRR814407
asm|33035997:asm|23029688	4	0.103	Adrenal_Gland	GTEX-QCQG-0126-SM-48U27	SRR1073365
asm|33042655	14	0.103	Adrenal_Gland	GTEX-S4Q7-0226-SM-4AD5O	SRR1073775
asm|33042279	6	0.103	Adrenal_Gland	GTEX-RWSA-1726-SM-47JX7	SRR1074474
asm|33042508	6	0.103	Adrenal_Gland	GTEX-RWSA-1726-SM-47JX7	SRR1074474
asm|33041984	8	0.103	Adrenal_Gland	GTEX-RUSQ-0226-SM-47JWT	SRR1075314
asm|33043277	10	0.103	Adrenal_Gland	GTEX-XMK1-0226-SM-4B65D	SRR1076632
asm|33039534	4	0.103	Adrenal_Gland	GTEX-R53T-0226-SM-48FEH	SRR1085951
asm|33042044	16	0.103	Adrenal_Gland	GTEX-REY6-1726-SM-48FDL	SRR1089479
asm|33042618	8	0.103	Adrenal_Gland	GTEX-U3ZM-0226-SM-4DXTA	SRR1092686
asm|33043024:asm|33043118:asm|33038117	18	0.103	Adrenal_Gland	GTEX-PX3G-1326-SM-48U18	SRR1100752
asm|33042767	4	0.103	Adrenal_Gland	GTEX-RM2N-0126-SM-48FDD	SRR1102875
asm|33035469	6	0.103	Adrenal_Gland	GTEX-S4Z8-0126-SM-4GICC	SRR1120913
asm|10170848	4	0.103	Adrenal_Gland	GTEX-OOBK-3125-SM-3LK5R	SRR808862
asm|33042430	6	0.103	Adrenal_Gland	GTEX-OHPK-1326-SM-3MJGN	SRR816495
asm|33042508	6	0.102	Adrenal_Gland	GTEX-Q2AI-0226-SM-48U1D	SRR1072626
asm|33034310	4	0.102	Adrenal_Gland	GTEX-S4Q7-0226-SM-4AD5O	SRR1073775
asm|33042039	14	0.102	Adrenal_Gland	GTEX-RWSA-1726-SM-47JX7	SRR1074474
asm|33042568	14	0.102	Adrenal_Gland	GTEX-XMK1-0226-SM-4B65D	SRR1076632
asm|33043074:asm|13142496	18	0.102	Adrenal_Gland	GTEX-XV7Q-0226-SM-4BRVL	SRR1076823
asm|33043074:asm|13142496	14	0.102	Adrenal_Gland	GTEX-V1D1-0226-SM-4JBHG	SRR1082035
asm|33042031:asm|6351883	4	0.102	Adrenal_Gland	GTEX-XUJ4-0126-SM-4BOP7	SRR1088461
asm|33042741	4	0.102	Adrenal_Gland	GTEX-TKQ2-0226-SM-4DM6V	SRR1093954
asm|33042204	10	0.102	Adrenal_Gland	GTEX-PW2O-0226-SM-48TC7	SRR1100824
asm|33041840	6	0.102	Adrenal_Gland	GTEX-QDVJ-1126-SM-48U1U	SRR1101566
asm|33042568	12	0.102	Adrenal_Gland	GTEX-OOBK-3125-SM-3LK5R	SRR808862
asm|33041959	4	0.102	Adrenal_Gland	GTEX-OHPK-1326-SM-3MJGN	SRR816495
asm|33034191	4	0.101	Adrenal_Gland	GTEX-V955-0126-SM-4JBH5	SRR1069421
asm|33042038	6	0.101	Adrenal_Gland	GTEX-QDVN-0426-SM-48TZ6	SRR1070913
asm|33042982	6	0.101	Adrenal_Gland	GTEX-QDVN-0426-SM-48TZ6	SRR1070913
asm|33042059	4	0.101	Adrenal_Gland	GTEX-Q2AI-0226-SM-48U1D	SRR1072626
asm|33042059	4	0.101	Adrenal_Gland	GTEX-QCQG-0126-SM-48U27	SRR1073365
asm|33042212	4	0.101	Adrenal_Gland	GTEX-S341-0126-SM-4AD64	SRR1083824
asm|33042550	4	0.101	Adrenal_Gland	GTEX-R53T-0226-SM-48FEH	SRR1085951
asm|33042204	6	0.101	Adrenal_Gland	GTEX-UJMC-0226-SM-4IHLH	SRR1087297
asm|33033970	4	0.101	Adrenal_Gland	GTEX-PWOO-0326-SM-48TDB	SRR1087511
asm|33042229	4	0.101	Adrenal_Gland	GTEX-XUJ4-0126-SM-4BOP7	SRR1088461
asm|33033970	4	0.101	Adrenal_Gland	GTEX-Q2AH-0126-SM-48U2B	SRR1099598
asm|33043024:asm|33043118:asm|33038117	19	0.101	Adrenal_Gland	GTEX-U3ZN-0826-SM-4DXSZ	SRR1100496
asm|33032948	8	0.101	Adrenal_Gland	GTEX-W5WG-1126-SM-4LMK4	SRR1100728
asm|33041926	4	0.101	Adrenal_Gland	GTEX-W5WG-1126-SM-4LMK4	SRR1100728
asm|33042735	4	0.101	Adrenal_Gland	GTEX-PX3G-1326-SM-48U18	SRR1100752
asm|33041839	14	0.101	Adrenal_Gland	GTEX-PW2O-0226-SM-48TC7	SRR1100824
asm|33034310	6	0.101	Adrenal_Gland	GTEX-PLZ6-0226-SM-3P61I	SRR812246
asm|33038112	8	0.1	Adrenal_Gland	GTEX-Q2AI-0226-SM-48U1D	SRR1072626
asm|33033911:asm|33033656	8	0.1	Adrenal_Gland	GTEX-S4Q7-0226-SM-4AD5O	SRR1073775
asm|33042306:asm|33041505	8	0.1	Adrenal_Gland	GTEX-S33H-1326-SM-4AD6A	SRR1087606
asm|33042059	4	0.1	Adrenal_Gland	GTEX-PWCY-0226-SM-48TD8	SRR1099694
asm|33042430	4	0.1	Adrenal_Gland	GTEX-PWCY-0226-SM-48TD8	SRR1099694
asm|33042027	6	0.1	Adrenal_Gland	GTEX-U3ZN-0826-SM-4DXSZ	SRR1100496
asm|33041679	6	0.1	Adrenal_Gland	GTEX-TMMY-0126-SM-4DXTP	SRR1120869
asm|33042448	6	0.1	Adrenal_Gland	GTEX-P4QT-1326-SM-3NMD3	SRR810713
asm|33041511:asm|33042428	20	0.1	Adrenal_Gland	GTEX-O5YT-1326-SM-3MJGR	SRR818694
asm|33041839	8	0.099	Adrenal_Gland	GTEX-XUZC-0226-SM-4BOO7	SRR1082733
asm|33042741	4	0.099	Adrenal_Gland	GTEX-XUZC-0226-SM-4BOO7	SRR1082733
asm|33042875	6	0.099	Adrenal_Gland	GTEX-S341-0126-SM-4AD64	SRR1083824
asm|33042655	18	0.099	Adrenal_Gland	GTEX-S341-0126-SM-4AD64	SRR1083824
asm|33042766	6	0.099	Adrenal_Gland	GTEX-S341-0126-SM-4AD64	SRR1083824
asm|33042465	6	0.099	Adrenal_Gland	GTEX-PWOO-0326-SM-48TDB	SRR1087511
asm|33041767	6	0.099	Adrenal_Gland	GTEX-VUSG-1526-SM-4KKZH	SRR1089950
asm|33039737	7	0.099	Adrenal_Gland	GTEX-R55C-0226-SM-48FEO	SRR1091476
asm|33033911:asm|33033656	8	0.099	Adrenal_Gland	GTEX-U3ZM-0226-SM-4DXTA	SRR1092686
asm|33042766	4	0.099	Adrenal_Gland	GTEX-VJYA-0526-SM-4KL1R	SRR1099427
asm|33042801	4	0.099	Adrenal_Gland	GTEX-Q2AH-0126-SM-48U2B	SRR1099598
asm|33034310	4	0.099	Adrenal_Gland	GTEX-PX3G-1326-SM-48U18	SRR1100752
asm|33043048	6	0.099	Adrenal_Gland	GTEX-RM2N-0126-SM-48FDD	SRR1102875
asm|33042031:asm|6351883	6	0.099	Adrenal_Gland	GTEX-RM2N-0126-SM-48FDD	SRR1102875
asm|33037645	4	0.099	Adrenal_Gland	GTEX-OIZH-1326-SM-3NB1H	SRR810129
asm|33043059	8	0.099	Adrenal_Gland	GTEX-OHPK-1326-SM-3MJGN	SRR816495
asm|33042982	8	0.099	Adrenal_Gland	GTEX-OHPK-1326-SM-3MJGN	SRR816495
asm|33038054	4	0.099	Adrenal_Gland	GTEX-OHPK-1326-SM-3MJGN	SRR816495
asm|33034310	4	0.098	Adrenal_Gland	GTEX-QDVN-0426-SM-48TZ6	SRR1070913
asm|33042395	12	0.098	Adrenal_Gland	GTEX-QCQG-0126-SM-48U27	SRR1073365
asm|33042059	4	0.098	Adrenal_Gland	GTEX-S4Q7-0226-SM-4AD5O	SRR1073775
asm|33042978	6	0.098	Adrenal_Gland	GTEX-VUSG-1526-SM-4KKZH	SRR1089950
asm|33042568	10	0.098	Adrenal_Gland	GTEX-VUSG-1526-SM-4KKZH	SRR1089950
asm|33042059	4	0.098	Adrenal_Gland	GTEX-R55C-0226-SM-48FEO	SRR1091476
asm|33042430	4	0.098	Adrenal_Gland	GTEX-R55C-0226-SM-48FEO	SRR1091476
asm|33042561	10	0.098	Adrenal_Gland	GTEX-WFG8-0126-SM-4LVMH	SRR1093721
asm|33032948	8	0.098	Adrenal_Gland	GTEX-PWCY-0226-SM-48TD8	SRR1099694
asm|33039534	4	0.098	Adrenal_Gland	GTEX-PWCY-0226-SM-48TD8	SRR1099694
asm|33040971	10	0.098	Adrenal_Gland	GTEX-PW2O-0226-SM-48TC7	SRR1100824
asm|33043081:asm|16132897	10	0.098	Adrenal_Gland	GTEX-S4Z8-0126-SM-4GICC	SRR1120913
asm|33042905	6	0.098	Adrenal_Gland	GTEX-OXRK-0126-SM-3NB1E	SRR816865
asm|33042059	4	0.097	Adrenal_Gland	GTEX-XV7Q-0226-SM-4BRVL	SRR1076823
asm|33042430	4	0.097	Adrenal_Gland	GTEX-XV7Q-0226-SM-4BRVL	SRR1076823
asm|33034520:asm|32455408	4	0.097	Adrenal_Gland	GTEX-S32W-0126-SM-4AD61	SRR1082616
asm|33042299	6	0.097	Adrenal_Gland	GTEX-UJMC-0226-SM-4IHLH	SRR1087297
asm|33042059	4	0.097	Adrenal_Gland	GTEX-U3ZM-0226-SM-4DXTA	SRR1092686
asm|33043074:asm|13142496	10	0.097	Adrenal_Gland	GTEX-TKQ2-0226-SM-4DM6V	SRR1093954
asm|33041474	4	0.097	Adrenal_Gland	GTEX-OOBK-3125-SM-3LK5R	SRR808862
asm|33042059	6	0.097	Adrenal_Gland	GTEX-PLZ6-0226-SM-3P61I	SRR812246
asm|19567563:asm|11493482	4	0.097	Adrenal_Gland	GTEX-NFK9-1726-SM-3TW8P	SRR817649
asm|33038470	4	0.096	Adrenal_Gland	GTEX-QDVN-0426-SM-48TZ6	SRR1070913
asm|33041807	4	0.096	Adrenal_Gland	GTEX-S32W-0126-SM-4AD61	SRR1082616
asm|33042982	4	0.096	Adrenal_Gland	GTEX-REY6-1726-SM-48FDL	SRR1089479
asm|33043256	4	0.096	Adrenal_Gland	GTEX-REY6-1726-SM-48FDL	SRR1089479
asm|33043018	6	0.096	Adrenal_Gland	GTEX-TKQ2-0226-SM-4DM6V	SRR1093954
asm|33042801	4	0.096	Adrenal_Gland	GTEX-U3ZN-0826-SM-4DXSZ	SRR1100496
asm|33039820	6	0.096	Adrenal_Gland	GTEX-OHPL-1326-SM-3MJGG	SRR811631
asm|33040270	4	0.096	Adrenal_Gland	GTEX-PLZ6-0226-SM-3P61I	SRR812246
asm|33040186	8	0.095	Adrenal_Gland	GTEX-QDVN-0426-SM-48TZ6	SRR1070913
asm|33042382	4	0.095	Adrenal_Gland	GTEX-V1D1-0226-SM-4JBHG	SRR1082035
asm|33042229	6	0.095	Adrenal_Gland	GTEX-S33H-1326-SM-4AD6A	SRR1087606
asm|33042279	6	0.095	Adrenal_Gland	GTEX-VUSG-1526-SM-4KKZH	SRR1089950
asm|33035997:asm|23029688	4	0.095	Adrenal_Gland	GTEX-VUSG-1526-SM-4KKZH	SRR1089950
asm|33042680	6	0.095	Adrenal_Gland	GTEX-XYKS-0926-SM-4BRVG	SRR1094144
asm|33041176:asm|33039732	6	0.095	Adrenal_Gland	GTEX-VJYA-0526-SM-4KL1R	SRR1099427
asm|33035997:asm|23029688	4	0.095	Adrenal_Gland	GTEX-PW2O-0226-SM-48TC7	SRR1100824
asm|33041511:asm|33042428	14	0.095	Adrenal_Gland	GTEX-OIZH-1326-SM-3NB1H	SRR810129
asm|33042388	4	0.095	Adrenal_Gland	GTEX-P4QS-1326-SM-3NMCD	SRR811237
asm|33032572	4	0.095	Adrenal_Gland	GTEX-PLZ6-0226-SM-3P61I	SRR812246
asm|33041726	12	0.095	Adrenal_Gland	GTEX-O5YT-1326-SM-3MJGR	SRR818694
asm|33040104	4	0.094	Adrenal_Gland	GTEX-S4Q7-0226-SM-4AD5O	SRR1073775
asm|33041984	8	0.094	Adrenal_Gland	GTEX-S32W-0126-SM-4AD61	SRR1082616
asm|33042766	4	0.094	Adrenal_Gland	GTEX-S33H-1326-SM-4AD6A	SRR1087606
asm|33033911:asm|33033656	8	0.094	Adrenal_Gland	GTEX-Q2AH-0126-SM-48U2B	SRR1099598
asm|33041839	18	0.094	Adrenal_Gland	GTEX-S3XE-0126-SM-4AD4R	SRR1100848
asm|33041936	6	0.094	Adrenal_Gland	GTEX-OOBK-3125-SM-3LK5R	SRR808862
asm|33041511:asm|33042428	16	0.094	Adrenal_Gland	GTEX-P4QT-1326-SM-3NMD3	SRR810713
asm|33042039	18	0.093	Adrenal_Gland	GTEX-PLZ5-0326-SM-3P614	SRR809873
asm|33042982	8	0.093	Adrenal_Gland	GTEX-PLZ6-0226-SM-3P61I	SRR812246
asm|33038054	4	0.093	Adrenal_Gland	GTEX-PLZ6-0226-SM-3P61I	SRR812246
asm|33043021	4	0.092	Adrenal_Gland	GTEX-Q2AI-0226-SM-48U1D	SRR1072626
asm|33042448	4	0.092	Adrenal_Gland	GTEX-XV7Q-0226-SM-4BRVL	SRR1076823
asm|33041959	3	0.092	Adrenal_Gland	GTEX-S32W-0126-SM-4AD61	SRR1082616
asm|33042508	6	0.092	Adrenal_Gland	GTEX-PWOO-0326-SM-48TDB	SRR1087511
asm|33042849	6	0.092	Adrenal_Gland	GTEX-VUSG-1526-SM-4KKZH	SRR1089950
asm|33042766	4	0.092	Adrenal_Gland	GTEX-QXCU-1326-SM-48FE2	SRR1093625
asm|33043021	4	0.092	Adrenal_Gland	GTEX-XYKS-0926-SM-4BRVG	SRR1094144
asm|33042849	6	0.092	Adrenal_Gland	GTEX-PW2O-0226-SM-48TC7	SRR1100824
asm|33039534	4	0.092	Adrenal_Gland	GTEX-TMMY-0126-SM-4DXTP	SRR1120869
asm|33041176:asm|33039732	8	0.092	Adrenal_Gland	GTEX-OOBK-3125-SM-3LK5R	SRR808862
asm|33043043	4	0.092	Adrenal_Gland	GTEX-O5YV-1126-SM-3LK73	SRR814407
asm|33042766	6	0.092	Adrenal_Gland	GTEX-OHPK-1326-SM-3MJGN	SRR816495
asm|33038191	4	0.092	Adrenal_Gland	GTEX-NFK9-1726-SM-3TW8P	SRR817649
asm|33032871	4	0.092	Adrenal_Gland	GTEX-NFK9-1726-SM-3TW8P	SRR817649
asm|33038663	16	0.092	Adrenal_Gland	GTEX-NFK9-1726-SM-3TW8P	SRR817649
asm|33033911:asm|33033656	12	0.092	Adrenal_Gland	GTEX-O5YT-1326-SM-3MJGR	SRR818694
asm|33034520:asm|32455408	3	0.091	Adrenal_Gland	GTEX-RWSA-1726-SM-47JX7	SRR1074474
asm|33042921:asm|31358245	10	0.091	Adrenal_Gland	GTEX-XUZC-0226-SM-4BOO7	SRR1082733
asm|33041557:asm|1482020:asm|12048489	4	0.091	Adrenal_Gland	GTEX-XUZC-0226-SM-4BOO7	SRR1082733
asm|33042039	12	0.091	Adrenal_Gland	GTEX-R53T-0226-SM-48FEH	SRR1085951
asm|33041820	16	0.091	Adrenal_Gland	GTEX-REY6-1726-SM-48FDL	SRR1089479
asm|33042741	6	0.091	Adrenal_Gland	GTEX-U4B1-0126-SM-4DXSN	SRR1092329
asm|33040241	10	0.091	Adrenal_Gland	GTEX-PLZ6-0226-SM-3P61I	SRR812246
asm|33042566	8	0.091	Adrenal_Gland	GTEX-OHPK-1326-SM-3MJGN	SRR816495
asm|33035950	6	0.091	Adrenal_Gland	GTEX-NFK9-1726-SM-3TW8P	SRR817649
asm|33043277	6	0.09	Adrenal_Gland	GTEX-QCQG-0126-SM-48U27	SRR1073365
asm|33042741	6	0.09	Adrenal_Gland	GTEX-S4Q7-0226-SM-4AD5O	SRR1073775
asm|33042430	4	0.09	Adrenal_Gland	GTEX-RUSQ-0226-SM-47JWT	SRR1075314
asm|33042039	14	0.09	Adrenal_Gland	GTEX-RUSQ-0226-SM-47JWT	SRR1075314
asm|33042229	6	0.09	Adrenal_Gland	GTEX-U4B1-0126-SM-4DXSN	SRR1092329
asm|33035997:asm|23029688	4	0.09	Adrenal_Gland	GTEX-U3ZN-0826-SM-4DXSZ	SRR1100496
asm|33042448	4	0.09	Adrenal_Gland	GTEX-TMMY-0126-SM-4DXTP	SRR1120869
asm|33041984	8	0.09	Adrenal_Gland	GTEX-S4Z8-0126-SM-4GICC	SRR1120913
asm|33041726	11	0.09	Adrenal_Gland	GTEX-OHPL-1326-SM-3MJGG	SRR811631
asm|33041633	6	0.09	Adrenal_Gland	GTEX-O5YV-1126-SM-3LK73	SRR814407
asm|33042525	4	0.09	Adrenal_Gland	GTEX-NFK9-1726-SM-3TW8P	SRR817649
asm|33035469	4	0.089	Adrenal_Gland	GTEX-QCQG-0126-SM-48U27	SRR1073365
asm|33040911	18	0.089	Adrenal_Gland	GTEX-V1D1-0226-SM-4JBHG	SRR1082035
asm|33043024:asm|33043118:asm|33038117	8	0.089	Adrenal_Gland	GTEX-XQ3S-1726-SM-4BOOD	SRR1083892
asm|33038095	4	0.089	Adrenal_Gland	GTEX-S33H-1326-SM-4AD6A	SRR1087606
asm|33042039	12	0.089	Adrenal_Gland	GTEX-S33H-1326-SM-4AD6A	SRR1087606
asm|33042655	12	0.089	Adrenal_Gland	GTEX-R55C-0226-SM-48FEO	SRR1091476
asm|31519336	4	0.089	Adrenal_Gland	GTEX-VJYA-0526-SM-4KL1R	SRR1099427
asm|33043043	4	0.089	Adrenal_Gland	GTEX-U3ZN-0826-SM-4DXSZ	SRR1100496
asm|33041674	6	0.089	Adrenal_Gland	GTEX-PX3G-1326-SM-48U18	SRR1100752
asm|33042550	4	0.089	Adrenal_Gland	GTEX-PW2O-0226-SM-48TC7	SRR1100824
asm|33042093	4	0.089	Adrenal_Gland	GTEX-S3XE-0126-SM-4AD4R	SRR1100848
asm|33041589	8	0.089	Adrenal_Gland	GTEX-OOBK-3125-SM-3LK5R	SRR808862
asm|33043059	6	0.089	Adrenal_Gland	GTEX-OIZH-1326-SM-3NB1H	SRR810129
asm|33042568	12	0.089	Adrenal_Gland	GTEX-P4QT-1326-SM-3NMD3	SRR810713
asm|33041679	8	0.089	Adrenal_Gland	GTEX-P4QS-1326-SM-3NMCD	SRR811237
asm|33041926	4	0.089	Adrenal_Gland	GTEX-O5YV-1126-SM-3LK73	SRR814407
asm|33041651	6	0.089	Adrenal_Gland	GTEX-OHPK-1326-SM-3MJGN	SRR816495
asm|33042766	4	0.088	Adrenal_Gland	GTEX-S4Q7-0226-SM-4AD5O	SRR1073775
asm|33035201	6	0.088	Adrenal_Gland	GTEX-XMK1-0226-SM-4B65D	SRR1076632
asm|33042606	4	0.088	Adrenal_Gland	GTEX-V1D1-0226-SM-4JBHG	SRR1082035
asm|33038663	8	0.088	Adrenal_Gland	GTEX-V1D1-0226-SM-4JBHG	SRR1082035
asm|33040241	4	0.088	Adrenal_Gland	GTEX-UJMC-0226-SM-4IHLH	SRR1087297
asm|33040104	4	0.088	Adrenal_Gland	GTEX-PWOO-0326-SM-48TDB	SRR1087511
asm|33041726	4	0.088	Adrenal_Gland	GTEX-XUJ4-0126-SM-4BOP7	SRR1088461
asm|33042566	4	0.088	Adrenal_Gland	GTEX-REY6-1726-SM-48FDL	SRR1089479
asm|13230004:asm|33042278	6	0.088	Adrenal_Gland	GTEX-R55C-0226-SM-48FEO	SRR1091476
asm|33035997:asm|23029688	4	0.088	Adrenal_Gland	GTEX-Q734-0126-SM-48U1E	SRR1099378
asm|33042059	4	0.088	Adrenal_Gland	GTEX-U3ZN-0826-SM-4DXSZ	SRR1100496
asm|33042759:asm|32511719	4	0.088	Adrenal_Gland	GTEX-W5WG-1126-SM-4LMK4	SRR1100728
asm|33042801	4	0.088	Adrenal_Gland	GTEX-OOBK-3125-SM-3LK5R	SRR808862
asm|33041372	4	0.088	Adrenal_Gland	GTEX-O5YV-1126-SM-3LK73	SRR814407
asm|33042606	4	0.087	Adrenal_Gland	GTEX-V955-0126-SM-4JBH5	SRR1069421
asm|33041949	10	0.087	Adrenal_Gland	GTEX-Q2AI-0226-SM-48U1D	SRR1072626
asm|33042039	12	0.087	Adrenal_Gland	GTEX-Q2AI-0226-SM-48U1D	SRR1072626
asm|33042655	12	0.087	Adrenal_Gland	GTEX-R55G-0126-SM-48FDS	SRR1085590
asm|33043043	4	0.087	Adrenal_Gland	GTEX-Q734-0126-SM-48U1E	SRR1099378
asm|33042741	6	0.087	Adrenal_Gland	GTEX-TMMY-0126-SM-4DXTP	SRR1120869
asm|33042833:asm|28114748	6	0.087	Adrenal_Gland	GTEX-OIZH-1326-SM-3NB1H	SRR810129
asm|33042766	6	0.087	Adrenal_Gland	GTEX-PLZ6-0226-SM-3P61I	SRR812246
asm|33041813	6	0.087	Adrenal_Gland	GTEX-O5YV-1126-SM-3LK73	SRR814407
asm|33042550	4	0.087	Adrenal_Gland	GTEX-O5YV-1126-SM-3LK73	SRR814407
asm|33042905	6	0.087	Adrenal_Gland	GTEX-OHPK-1326-SM-3MJGN	SRR816495
asm|33042395	18	0.087	Adrenal_Gland	GTEX-O5YT-1326-SM-3MJGR	SRR818694
asm|33038095	4	0.086	Adrenal_Gland	GTEX-QCQG-0126-SM-48U27	SRR1073365
asm|33035201	4	0.086	Adrenal_Gland	GTEX-RWSA-1726-SM-47JX7	SRR1074474
asm|33037622	6	0.086	Adrenal_Gland	GTEX-RUSQ-0226-SM-47JWT	SRR1075314
asm|33042257	4	0.086	Adrenal_Gland	GTEX-XMK1-0226-SM-4B65D	SRR1076632
asm|33043044	6	0.086	Adrenal_Gland	GTEX-XUZC-0226-SM-4BOO7	SRR1082733
asm|33041726	4	0.086	Adrenal_Gland	GTEX-XUZC-0226-SM-4BOO7	SRR1082733
asm|33035469	4	0.086	Adrenal_Gland	GTEX-R55C-0226-SM-48FEO	SRR1091476
asm|33032743:asm|33042904	4	0.086	Adrenal_Gland	GTEX-T6MO-0126-SM-4DM6X	SRR1092160
asm|33040186	4	0.086	Adrenal_Gland	GTEX-T6MO-0126-SM-4DM6X	SRR1092160
asm|33043277	6	0.086	Adrenal_Gland	GTEX-U3ZM-0226-SM-4DXTA	SRR1092686
asm|33042766	4	0.086	Adrenal_Gland	GTEX-PX3G-1326-SM-48U18	SRR1100752
asm|33035211	4	0.086	Adrenal_Gland	GTEX-S4Z8-0126-SM-4GICC	SRR1120913
asm|33043277	8	0.086	Adrenal_Gland	GTEX-PLZ5-0326-SM-3P614	SRR809873
asm|33042031:asm|6351883	8	0.086	Adrenal_Gland	GTEX-P4QT-1326-SM-3NMD3	SRR810713
asm|33041839	16	0.086	Adrenal_Gland	GTEX-P4QT-1326-SM-3NMD3	SRR810713
asm|25481730	4	0.086	Adrenal_Gland	GTEX-P4QS-1326-SM-3NMCD	SRR811237
asm|33035201	4	0.085	Adrenal_Gland	GTEX-Q2AI-0226-SM-48U1D	SRR1072626
asm|33041949	10	0.085	Adrenal_Gland	GTEX-S4Q7-0226-SM-4AD5O	SRR1073775
asm|33042703	4	0.085	Adrenal_Gland	GTEX-XMK1-0226-SM-4B65D	SRR1076632
asm|33043277	6	0.085	Adrenal_Gland	GTEX-R55G-0126-SM-48FDS	SRR1085590
asm|33032743:asm|33042904	6	0.085	Adrenal_Gland	GTEX-QLQW-0226-SM-447BJ	SRR1086046
asm|33042561	12	0.085	Adrenal_Gland	GTEX-PWOO-0326-SM-48TDB	SRR1087511
asm|33041869	4	0.085	Adrenal_Gland	GTEX-QXCU-1326-SM-48FE2	SRR1093625
asm|33038112	8	0.085	Adrenal_Gland	GTEX-Q734-0126-SM-48U1E	SRR1099378
asm|33042680	6	0.085	Adrenal_Gland	GTEX-Q2AH-0126-SM-48U2B	SRR1099598
asm|33042759:asm|32511719	4	0.085	Adrenal_Gland	GTEX-PWCY-0226-SM-48TD8	SRR1099694
asm|33042196	4	0.085	Adrenal_Gland	GTEX-PW2O-0226-SM-48TC7	SRR1100824
asm|33043013	4	0.085	Adrenal_Gland	GTEX-PW2O-0226-SM-48TC7	SRR1100824
asm|33033911:asm|33033656	8	0.085	Adrenal_Gland	GTEX-QDVJ-1126-SM-48U1U	SRR1101566
asm|33041679	6	0.085	Adrenal_Gland	GTEX-OOBK-3125-SM-3LK5R	SRR808862
asm|33042655	14	0.085	Adrenal_Gland	GTEX-OOBK-3125-SM-3LK5R	SRR808862
asm|7152561	4	0.085	Adrenal_Gland	GTEX-PLZ6-0226-SM-3P61I	SRR812246
asm|33041679	8	0.085	Adrenal_Gland	GTEX-O5YT-1326-SM-3MJGR	SRR818694
asm|33034263	4	0.084	Adrenal_Gland	GTEX-RWSA-1726-SM-47JX7	SRR1074474
asm|33042031:asm|6351883	8	0.084	Adrenal_Gland	GTEX-XMK1-0226-SM-4B65D	SRR1076632
asm|33032948	10	0.084	Adrenal_Gland	GTEX-XMK1-0226-SM-4B65D	SRR1076632
asm|33042989	4	0.084	Adrenal_Gland	GTEX-S341-0126-SM-4AD64	SRR1083824
asm|33043081:asm|16132897	6	0.084	Adrenal_Gland	GTEX-QLQW-0226-SM-447BJ	SRR1086046
asm|29372345	4	0.084	Adrenal_Gland	GTEX-QLQW-0226-SM-447BJ	SRR1086046
asm|33034191	4	0.084	Adrenal_Gland	GTEX-S33H-1326-SM-4AD6A	SRR1087606
asm|33042039	6	0.084	Adrenal_Gland	GTEX-SUCS-0526-SM-4DM56	SRR1088365
asm|33042655	12	0.084	Adrenal_Gland	GTEX-VUSG-1526-SM-4KKZH	SRR1089950
asm|33038095	4	0.084	Adrenal_Gland	GTEX-R55C-0226-SM-48FEO	SRR1091476
asm|33035201	4	0.084	Adrenal_Gland	GTEX-U4B1-0126-SM-4DXSN	SRR1092329
asm|33042027	4	0.084	Adrenal_Gland	GTEX-VJYA-0526-SM-4KL1R	SRR1099427
asm|33042937	4	0.084	Adrenal_Gland	GTEX-VJYA-0526-SM-4KL1R	SRR1099427
asm|33042703	4	0.084	Adrenal_Gland	GTEX-S3XE-0126-SM-4AD4R	SRR1100848
asm|33032331	8	0.084	Adrenal_Gland	GTEX-S3XE-0126-SM-4AD4R	SRR1100848
asm|33042335	4	0.084	Adrenal_Gland	GTEX-P4QS-1326-SM-3NMCD	SRR811237
asm|10028307	4	0.084	Adrenal_Gland	GTEX-OHPL-1326-SM-3MJGG	SRR811631
asm|33042093	4	0.084	Adrenal_Gland	GTEX-PLZ6-0226-SM-3P61I	SRR812246
asm|33041484	8	0.084	Adrenal_Gland	GTEX-NFK9-1726-SM-3TW8P	SRR817649
asm|33038191	4	0.084	Adrenal_Gland	GTEX-O5YT-1326-SM-3MJGR	SRR818694
asm|33038932	4	0.083	Adrenal_Gland	GTEX-XMK1-0226-SM-4B65D	SRR1076632
asm|33041511:asm|33042428	8	0.083	Adrenal_Gland	GTEX-V1D1-0226-SM-4JBHG	SRR1082035
asm|33033911:asm|33033656	4	0.083	Adrenal_Gland	GTEX-XUZC-0226-SM-4BOO7	SRR1082733
asm|33042618	6	0.083	Adrenal_Gland	GTEX-S33H-1326-SM-4AD6A	SRR1087606
asm|33043084:asm|33043098	8	0.083	Adrenal_Gland	GTEX-XUJ4-0126-SM-4BOP7	SRR1088461
asm|33042299	6	0.083	Adrenal_Gland	GTEX-REY6-1726-SM-48FDL	SRR1089479
asm|33043277	6	0.083	Adrenal_Gland	GTEX-VUSG-1526-SM-4KKZH	SRR1089950
asm|33042568	8	0.083	Adrenal_Gland	GTEX-R55C-0226-SM-48FEO	SRR1091476
asm|33032246	6	0.083	Adrenal_Gland	GTEX-Q734-0126-SM-48U1E	SRR1099378
asm|33043021	4	0.083	Adrenal_Gland	GTEX-Q2AH-0126-SM-48U2B	SRR1099598
asm|33042059	4	0.083	Adrenal_Gland	GTEX-QDVJ-1126-SM-48U1U	SRR1101566
asm|20909103	4	0.083	Adrenal_Gland	GTEX-RM2N-0126-SM-48FDD	SRR1102875
asm|33043018	8	0.083	Adrenal_Gland	GTEX-RM2N-0126-SM-48FDD	SRR1102875
asm|33035469	4	0.083	Adrenal_Gland	GTEX-TMMY-0126-SM-4DXTP	SRR1120869
asm|33038663	10	0.083	Adrenal_Gland	GTEX-TMMY-0126-SM-4DXTP	SRR1120869
asm|33042655	14	0.083	Adrenal_Gland	GTEX-S4Z8-0126-SM-4GICC	SRR1120913
asm|33041726	8	0.083	Adrenal_Gland	GTEX-S4Z8-0126-SM-4GICC	SRR1120913
asm|33039227	6	0.083	Adrenal_Gland	GTEX-P4QT-1326-SM-3NMD3	SRR810713
asm|33043021	4	0.083	Adrenal_Gland	GTEX-O5YV-1126-SM-3LK73	SRR814407
asm|33041511:asm|33042428	8	0.082	Adrenal_Gland	GTEX-V955-0126-SM-4JBH5	SRR1069421
asm|33035201	4	0.082	Adrenal_Gland	GTEX-S4Q7-0226-SM-4AD5O	SRR1073775
asm|33042059	4	0.082	Adrenal_Gland	GTEX-S32W-0126-SM-4AD61	SRR1082616
asm|33042359	8	0.082	Adrenal_Gland	GTEX-XUZC-0226-SM-4BOO7	SRR1082733
asm|33040186	4	0.082	Adrenal_Gland	GTEX-XUZC-0226-SM-4BOO7	SRR1082733
asm|33043021	4	0.082	Adrenal_Gland	GTEX-PWOO-0326-SM-48TDB	SRR1087511
asm|33040971	4	0.082	Adrenal_Gland	GTEX-SUCS-0526-SM-4DM56	SRR1088365
asm|33038112	4	0.082	Adrenal_Gland	GTEX-XUJ4-0126-SM-4BOP7	SRR1088461
asm|33042680	4	0.082	Adrenal_Gland	GTEX-REY6-1726-SM-48FDL	SRR1089479
asm|24866552	4	0.082	Adrenal_Gland	GTEX-U3ZM-0226-SM-4DXTA	SRR1092686
asm|33035469	4	0.082	Adrenal_Gland	GTEX-PW2O-0226-SM-48TC7	SRR1100824
asm|33042204	8	0.082	Adrenal_Gland	GTEX-TMMY-0126-SM-4DXTP	SRR1120869
asm|33042279	6	0.082	Adrenal_Gland	GTEX-OOBK-3125-SM-3LK5R	SRR808862
asm|33042059	4	0.082	Adrenal_Gland	GTEX-OIZH-1326-SM-3NB1H	SRR810129
asm|26766682	4	0.082	Adrenal_Gland	GTEX-PLZ6-0226-SM-3P61I	SRR812246
asm|10170848	4	0.082	Adrenal_Gland	GTEX-PLZ6-0226-SM-3P61I	SRR812246
asm|33042766	4	0.082	Adrenal_Gland	GTEX-O5YV-1126-SM-3LK73	SRR814407
asm|33042655	16	0.082	Adrenal_Gland	GTEX-OHPK-1326-SM-3MJGN	SRR816495
asm|33037740	8	0.082	Adrenal_Gland	GTEX-OHPK-1326-SM-3MJGN	SRR816495
asm|33042525	4	0.082	Adrenal_Gland	GTEX-O5YT-1326-SM-3MJGR	SRR818694
asm|33043270	4	0.081	Adrenal_Gland	GTEX-RUSQ-0226-SM-47JWT	SRR1075314
asm|33042766	4	0.081	Adrenal_Gland	GTEX-RUSQ-0226-SM-47JWT	SRR1075314
asm|33043299	8	0.081	Adrenal_Gland	GTEX-XMK1-0226-SM-4B65D	SRR1076632
asm|33041557:asm|1482020:asm|12048489	6	0.081	Adrenal_Gland	GTEX-XV7Q-0226-SM-4BRVL	SRR1076823
asm|33033911:asm|33033656	6	0.081	Adrenal_Gland	GTEX-R53T-0226-SM-48FEH	SRR1085951
asm|33042031:asm|6351883	4	0.081	Adrenal_Gland	GTEX-REY6-1726-SM-48FDL	SRR1089479
asm|33041949	10	0.081	Adrenal_Gland	GTEX-VUSG-1526-SM-4KKZH	SRR1089950
asm|33033970	3	0.081	Adrenal_Gland	GTEX-U3ZM-0226-SM-4DXTA	SRR1092686
asm|33041839	12	0.081	Adrenal_Gland	GTEX-U3ZN-0826-SM-4DXSZ	SRR1100496
asm|33035201	4	0.081	Adrenal_Gland	GTEX-PX3G-1326-SM-48U18	SRR1100752
asm|10443279:asm|12032223	4	0.081	Adrenal_Gland	GTEX-S3XE-0126-SM-4AD4R	SRR1100848
asm|33041984	6	0.081	Adrenal_Gland	GTEX-TMMY-0126-SM-4DXTP	SRR1120869
asm|33042989	4	0.081	Adrenal_Gland	GTEX-P4QT-1326-SM-3NMD3	SRR810713
asm|33033911:asm|33033656	10	0.081	Adrenal_Gland	GTEX-P4QS-1326-SM-3NMCD	SRR811237
asm|33043236:asm|33041302	24	0.081	Adrenal_Gland	GTEX-O5YV-1126-SM-3LK73	SRR814407
asm|33043044	14	0.081	Adrenal_Gland	GTEX-NFK9-1726-SM-3TW8P	SRR817649
asm|33042508	8	0.081	Adrenal_Gland	GTEX-O5YT-1326-SM-3MJGR	SRR818694
asm|33042655	18	0.081	Adrenal_Gland	GTEX-O5YT-1326-SM-3MJGR	SRR818694
asm|33042766	6	0.081	Adrenal_Gland	GTEX-O5YT-1326-SM-3MJGR	SRR818694
asm|33042568	8	0.08	Adrenal_Gland	GTEX-R55G-0126-SM-48FDS	SRR1085590
asm|33041176:asm|33039732	6	0.08	Adrenal_Gland	GTEX-VUSG-1526-SM-4KKZH	SRR1089950
asm|8828015	4	0.08	Adrenal_Gland	GTEX-QXCU-1326-SM-48FE2	SRR1093625
asm|33042905	4	0.08	Adrenal_Gland	GTEX-TMMY-0126-SM-4DXTP	SRR1120869
asm|33042759:asm|32511719	4	0.08	Adrenal_Gland	GTEX-TMMY-0126-SM-4DXTP	SRR1120869
asm|33038372	4	0.08	Adrenal_Gland	GTEX-OOBK-3125-SM-3LK5R	SRR808862
asm|33039147	6	0.08	Adrenal_Gland	GTEX-OHPK-1326-SM-3MJGN	SRR816495
asm|33032948	10	0.08	Adrenal_Gland	GTEX-NFK9-1726-SM-3TW8P	SRR817649
asm|33041484	4	0.079	Adrenal_Gland	GTEX-V955-0126-SM-4JBH5	SRR1069421
asm|33037622	4	0.079	Adrenal_Gland	GTEX-V955-0126-SM-4JBH5	SRR1069421
asm|33042921:asm|31358245	14	0.079	Adrenal_Gland	GTEX-RWSA-1726-SM-47JX7	SRR1074474
asm|33042978	4	0.079	Adrenal_Gland	GTEX-QLQW-0226-SM-447BJ	SRR1086046
asm|33043277	4	0.079	Adrenal_Gland	GTEX-REY6-1726-SM-48FDL	SRR1089479
asm|33042618	6	0.079	Adrenal_Gland	GTEX-R55C-0226-SM-48FEO	SRR1091476
asm|33042982	4	0.079	Adrenal_Gland	GTEX-VJYA-0526-SM-4KL1R	SRR1099427
asm|33041949	10	0.079	Adrenal_Gland	GTEX-Q2AH-0126-SM-48U2B	SRR1099598
asm|33035201	4	0.079	Adrenal_Gland	GTEX-PW2O-0226-SM-48TC7	SRR1100824
asm|33041484	6	0.079	Adrenal_Gland	GTEX-QDVJ-1126-SM-48U1U	SRR1101566
asm|33035997:asm|23029688	4	0.079	Adrenal_Gland	GTEX-S4Z8-0126-SM-4GICC	SRR1120913
asm|33035211	4	0.079	Adrenal_Gland	GTEX-PLZ5-0326-SM-3P614	SRR809873
asm|33042306:asm|33041505	10	0.079	Adrenal_Gland	GTEX-NFK9-1726-SM-3TW8P	SRR817649
asm|33042335	4	0.079	Adrenal_Gland	GTEX-O5YT-1326-SM-3MJGR	SRR818694
asm|33033911:asm|33033656	6	0.078	Adrenal_Gland	GTEX-RWSA-1726-SM-47JX7	SRR1074474
asm|33042681	4	0.078	Adrenal_Gland	GTEX-XMK1-0226-SM-4B65D	SRR1076632
asm|33042448	4	0.078	Adrenal_Gland	GTEX-S32W-0126-SM-4AD61	SRR1082616
asm|33043024:asm|33043118:asm|33038117	8	0.078	Adrenal_Gland	GTEX-XUZC-0226-SM-4BOO7	SRR1082733
asm|33042395	6	0.078	Adrenal_Gland	GTEX-XUZC-0226-SM-4BOO7	SRR1082733
asm|33042726	6	0.078	Adrenal_Gland	GTEX-R55G-0126-SM-48FDS	SRR1085590
asm|33041949	8	0.078	Adrenal_Gland	GTEX-QLQW-0226-SM-447BJ	SRR1086046
asm|33042766	4	0.078	Adrenal_Gland	GTEX-Q734-0126-SM-48U1E	SRR1099378
asm|33041984	6	0.078	Adrenal_Gland	GTEX-Q2AH-0126-SM-48U2B	SRR1099598
asm|33042566	6	0.078	Adrenal_Gland	GTEX-S4Z8-0126-SM-4GICC	SRR1120913
asm|33042982	6	0.078	Adrenal_Gland	GTEX-PLZ5-0326-SM-3P614	SRR809873
asm|33042550	4	0.078	Adrenal_Gland	GTEX-OIZH-1326-SM-3NB1H	SRR810129
asm|33039561	4	0.078	Adrenal_Gland	GTEX-P4QS-1326-SM-3NMCD	SRR811237
asm|33040318	6	0.078	Adrenal_Gland	GTEX-OHPL-1326-SM-3MJGG	SRR811631
asm|33042568	12	0.078	Adrenal_Gland	GTEX-OHPL-1326-SM-3MJGG	SRR811631
asm|33042952	6	0.078	Adrenal_Gland	GTEX-PLZ6-0226-SM-3P61I	SRR812246
asm|33042905	4	0.078	Adrenal_Gland	GTEX-O5YV-1126-SM-3LK73	SRR814407
asm|33042759:asm|32511719	4	0.078	Adrenal_Gland	GTEX-O5YV-1126-SM-3LK73	SRR814407
asm|33042279	6	0.078	Adrenal_Gland	GTEX-OXRK-0126-SM-3NB1E	SRR816865
asm|33043024:asm|33043118:asm|33038117	20	0.078	Adrenal_Gland	GTEX-NFK9-1726-SM-3TW8P	SRR817649
asm|33040132	4	0.078	Adrenal_Gland	GTEX-NFK9-1726-SM-3TW8P	SRR817649
asm|33042680	4	0.077	Adrenal_Gland	GTEX-V955-0126-SM-4JBH5	SRR1069421
asm|33034263	4	0.077	Adrenal_Gland	GTEX-VUSG-1526-SM-4KKZH	SRR1089950
asm|33042027	4	0.077	Adrenal_Gland	GTEX-XYKS-0926-SM-4BRVG	SRR1094144
asm|33043081:asm|16132897	6	0.077	Adrenal_Gland	GTEX-XYKS-0926-SM-4BRVG	SRR1094144
asm|33041840	4	0.077	Adrenal_Gland	GTEX-PW2O-0226-SM-48TC7	SRR1100824
asm|16704405:asm|33040271	8	0.077	Adrenal_Gland	GTEX-OHPL-1326-SM-3MJGG	SRR811631
asm|33043024:asm|33043118:asm|33038117	14	0.077	Adrenal_Gland	GTEX-O5YV-1126-SM-3LK73	SRR814407
asm|33041484	8	0.077	Adrenal_Gland	GTEX-O5YT-1326-SM-3MJGR	SRR818694
asm|33042031:asm|6351883	4	0.076	Adrenal_Gland	GTEX-V955-0126-SM-4JBH5	SRR1069421
asm|33042921:asm|31358245	14	0.076	Adrenal_Gland	GTEX-S4Q7-0226-SM-4AD5O	SRR1073775
asm|33042905	4	0.076	Adrenal_Gland	GTEX-RUSQ-0226-SM-47JWT	SRR1075314
asm|8828015	4	0.076	Adrenal_Gland	GTEX-XV7Q-0226-SM-4BRVL	SRR1076823
asm|33035950	4	0.076	Adrenal_Gland	GTEX-S32W-0126-SM-4AD61	SRR1082616
asm|33039603:asm|27852287	4	0.076	Adrenal_Gland	GTEX-S32W-0126-SM-4AD61	SRR1082616
asm|33043059	4	0.076	Adrenal_Gland	GTEX-R53T-0226-SM-48FEH	SRR1085951
asm|29372345	4	0.076	Adrenal_Gland	GTEX-QXCU-1326-SM-48FE2	SRR1093625
asm|33042133:asm|33041822:asm|33038899	16	0.076	Adrenal_Gland	GTEX-Q734-0126-SM-48U1E	SRR1099378
asm|33042027	4	0.076	Adrenal_Gland	GTEX-PWCY-0226-SM-48TD8	SRR1099694
asm|33042741	6	0.076	Adrenal_Gland	GTEX-QDVJ-1126-SM-48U1U	SRR1101566
asm|33041679	4	0.076	Adrenal_Gland	GTEX-RM2N-0126-SM-48FDD	SRR1102875
asm|33032948	8	0.076	Adrenal_Gland	GTEX-S4Z8-0126-SM-4GICC	SRR1120913
asm|33041679	6	0.076	Adrenal_Gland	GTEX-PLZ5-0326-SM-3P614	SRR809873
asm|33042606	6	0.076	Adrenal_Gland	GTEX-PLZ5-0326-SM-3P614	SRR809873
asm|33042204	10	0.076	Adrenal_Gland	GTEX-P4QT-1326-SM-3NMD3	SRR810713
asm|33042741	8	0.076	Adrenal_Gland	GTEX-OHPL-1326-SM-3MJGG	SRR811631
asm|16693598	4	0.076	Adrenal_Gland	GTEX-NFK9-1726-SM-3TW8P	SRR817649
asm|33042568	12	0.076	Adrenal_Gland	GTEX-O5YT-1326-SM-3MJGR	SRR818694
asm|33042655	8	0.075	Adrenal_Gland	GTEX-V955-0126-SM-4JBH5	SRR1069421
asm|33042395	10	0.075	Adrenal_Gland	GTEX-QDVN-0426-SM-48TZ6	SRR1070913
asm|33041443:asm|33037893	8	0.075	Adrenal_Gland	GTEX-RWSA-1726-SM-47JX7	SRR1074474
asm|33042801	4	0.075	Adrenal_Gland	GTEX-XMK1-0226-SM-4B65D	SRR1076632
asm|33042741	6	0.075	Adrenal_Gland	GTEX-S32W-0126-SM-4AD61	SRR1082616
asm|33040477	6	0.075	Adrenal_Gland	GTEX-S341-0126-SM-4AD64	SRR1083824
asm|31519336	4	0.075	Adrenal_Gland	GTEX-VUSG-1526-SM-4KKZH	SRR1089950
asm|33038112	6	0.075	Adrenal_Gland	GTEX-QXCU-1326-SM-48FE2	SRR1093625
asm|33041588	4	0.075	Adrenal_Gland	GTEX-Q734-0126-SM-48U1E	SRR1099378
asm|25855336	6	0.075	Adrenal_Gland	GTEX-Q734-0126-SM-48U1E	SRR1099378
asm|24866552	4	0.075	Adrenal_Gland	GTEX-U3ZN-0826-SM-4DXSZ	SRR1100496
asm|33042229	6	0.075	Adrenal_Gland	GTEX-QDVJ-1126-SM-48U1U	SRR1101566
asm|33043021	4	0.075	Adrenal_Gland	GTEX-QDVJ-1126-SM-48U1U	SRR1101566
asm|33042833:asm|28114748	6	0.075	Adrenal_Gland	GTEX-P4QT-1326-SM-3NMD3	SRR810713
asm|33041840	4	0.075	Adrenal_Gland	GTEX-O5YV-1126-SM-3LK73	SRR814407
asm|33042726	6	0.075	Adrenal_Gland	GTEX-O5YV-1126-SM-3LK73	SRR814407
asm|33042386	4	0.075	Adrenal_Gland	GTEX-OXRK-0126-SM-3NB1E	SRR816865
asm|33042968	4	0.075	Adrenal_Gland	GTEX-NFK9-1726-SM-3TW8P	SRR817649
asm|33041984	8	0.075	Adrenal_Gland	GTEX-NFK9-1726-SM-3TW8P	SRR817649
asm|33042481	4	0.075	Adrenal_Gland	GTEX-O5YT-1326-SM-3MJGR	SRR818694
asm|33042382	4	0.074	Adrenal_Gland	GTEX-S4Q7-0226-SM-4AD5O	SRR1073775
asm|33042937	4	0.074	Adrenal_Gland	GTEX-XV7Q-0226-SM-4BRVL	SRR1076823
asm|33042431	4	0.074	Adrenal_Gland	GTEX-R55G-0126-SM-48FDS	SRR1085590
asm|33041837	4	0.074	Adrenal_Gland	GTEX-PWOO-0326-SM-48TDB	SRR1087511
asm|33041557:asm|1482020:asm|12048489	4	0.074	Adrenal_Gland	GTEX-REY6-1726-SM-48FDL	SRR1089479
asm|33041726	6	0.074	Adrenal_Gland	GTEX-VUSG-1526-SM-4KKZH	SRR1089950
asm|33043018	8	0.074	Adrenal_Gland	GTEX-U3ZM-0226-SM-4DXTA	SRR1092686
asm|33043299	4	0.074	Adrenal_Gland	GTEX-WFG8-0126-SM-4LVMH	SRR1093721
asm|2763266	6	0.074	Adrenal_Gland	GTEX-Q734-0126-SM-48U1E	SRR1099378
asm|33042044	14	0.074	Adrenal_Gland	GTEX-VJYA-0526-SM-4KL1R	SRR1099427
asm|33042229	6	0.074	Adrenal_Gland	GTEX-OIZH-1326-SM-3NB1H	SRR810129
asm|33043256	6	0.074	Adrenal_Gland	GTEX-OHPK-1326-SM-3MJGN	SRR816495
asm|33041484	6	0.074	Adrenal_Gland	GTEX-OXRK-0126-SM-3NB1E	SRR816865
asm|33040241	8	0.074	Adrenal_Gland	GTEX-NFK9-1726-SM-3TW8P	SRR817649
asm|33041900:asm|33043011:asm|33041499	14	0.074	Adrenal_Gland	GTEX-NFK9-1726-SM-3TW8P	SRR817649
asm|33032331	8	0.074	Adrenal_Gland	GTEX-O5YT-1326-SM-3MJGR	SRR818694
asm|33040373	4	0.073	Adrenal_Gland	GTEX-Q2AI-0226-SM-48U1D	SRR1072626
asm|33042655	6	0.073	Adrenal_Gland	GTEX-XUZC-0226-SM-4BOO7	SRR1082733
asm|33042982	4	0.073	Adrenal_Gland	GTEX-XYKS-0926-SM-4BRVG	SRR1094144
asm|33042568	8	0.073	Adrenal_Gland	GTEX-Q734-0126-SM-48U1E	SRR1099378
asm|33041839	10	0.073	Adrenal_Gland	GTEX-PX3G-1326-SM-48U18	SRR1100752
asm|8828015	4	0.073	Adrenal_Gland	GTEX-PW2O-0226-SM-48TC7	SRR1100824
asm|33038007	6	0.073	Adrenal_Gland	GTEX-PLZ5-0326-SM-3P614	SRR809873
asm|33035997:asm|23029688	4	0.073	Adrenal_Gland	GTEX-PLZ5-0326-SM-3P614	SRR809873
asm|26984229	4	0.073	Adrenal_Gland	GTEX-P4QT-1326-SM-3NMD3	SRR810713
asm|33041871	4	0.073	Adrenal_Gland	GTEX-PLZ6-0226-SM-3P61I	SRR812246
asm|33042618	6	0.073	Adrenal_Gland	GTEX-O5YV-1126-SM-3LK73	SRR814407
asm|33042038	6	0.073	Adrenal_Gland	GTEX-OHPK-1326-SM-3MJGN	SRR816495
asm|33042039	10	0.072	Adrenal_Gland	GTEX-QCQG-0126-SM-48U27	SRR1073365
asm|33034310	4	0.072	Adrenal_Gland	GTEX-XMK1-0226-SM-4B65D	SRR1076632
asm|33041984	4	0.072	Adrenal_Gland	GTEX-V1D1-0226-SM-4JBHG	SRR1082035
asm|33042382	4	0.072	Adrenal_Gland	GTEX-R55G-0126-SM-48FDS	SRR1085590
asm|33038007	4	0.072	Adrenal_Gland	GTEX-R53T-0226-SM-48FEH	SRR1085951
asm|33042204	4	0.072	Adrenal_Gland	GTEX-XUJ4-0126-SM-4BOP7	SRR1088461
asm|22938006	4	0.072	Adrenal_Gland	GTEX-VUSG-1526-SM-4KKZH	SRR1089950
asm|17325218:asm|33039757:asm|14096945	6	0.072	Adrenal_Gland	GTEX-R55C-0226-SM-48FEO	SRR1091476
asm|33043099	6	0.072	Adrenal_Gland	GTEX-PX3G-1326-SM-48U18	SRR1100752
asm|33041679	6	0.072	Adrenal_Gland	GTEX-S3XE-0126-SM-4AD4R	SRR1100848
asm|33035469	4	0.072	Adrenal_Gland	GTEX-QDVJ-1126-SM-48U1U	SRR1101566
asm|33042031:asm|6351883	6	0.072	Adrenal_Gland	GTEX-S4Z8-0126-SM-4GICC	SRR1120913
asm|33038663	12	0.072	Adrenal_Gland	GTEX-OHPK-1326-SM-3MJGN	SRR816495
asm|33042952	6	0.072	Adrenal_Gland	GTEX-O5YT-1326-SM-3MJGR	SRR818694
asm|33041679	4	0.071	Adrenal_Gland	GTEX-Q2AI-0226-SM-48U1D	SRR1072626
asm|33042833:asm|28114748	4	0.071	Adrenal_Gland	GTEX-QCQG-0126-SM-48U27	SRR1073365
asm|25855336	6	0.071	Adrenal_Gland	GTEX-S32W-0126-SM-4AD61	SRR1082616
asm|33041949	10	0.071	Adrenal_Gland	GTEX-S32W-0126-SM-4AD61	SRR1082616
asm|33042044	8	0.071	Adrenal_Gland	GTEX-XQ3S-1726-SM-4BOOD	SRR1083892
asm|33042044	14	0.071	Adrenal_Gland	GTEX-R53T-0226-SM-48FEH	SRR1085951
asm|33042618	4	0.071	Adrenal_Gland	GTEX-REY6-1726-SM-48FDL	SRR1089479
asm|33042027	4	0.071	Adrenal_Gland	GTEX-VUSG-1526-SM-4KKZH	SRR1089950
asm|33042982	4	0.071	Adrenal_Gland	GTEX-R55C-0226-SM-48FEO	SRR1091476
asm|33043024:asm|33043118:asm|33038117	7	0.071	Adrenal_Gland	GTEX-T6MO-0126-SM-4DM6X	SRR1092160
asm|33042982	4	0.071	Adrenal_Gland	GTEX-U4B1-0126-SM-4DXSN	SRR1092329
asm|33042978	4	0.071	Adrenal_Gland	GTEX-QXCU-1326-SM-48FE2	SRR1093625
asm|33041532	6	0.071	Adrenal_Gland	GTEX-QXCU-1326-SM-48FE2	SRR1093625
asm|33039147	4	0.071	Adrenal_Gland	GTEX-Q2AH-0126-SM-48U2B	SRR1099598
asm|33042318	6	0.071	Adrenal_Gland	GTEX-PX3G-1326-SM-48U18	SRR1100752
asm|33043030	12	0.071	Adrenal_Gland	GTEX-PW2O-0226-SM-48TC7	SRR1100824
asm|33042875	4	0.071	Adrenal_Gland	GTEX-S4Z8-0126-SM-4GICC	SRR1120913
asm|33042395	14	0.071	Adrenal_Gland	GTEX-P4QS-1326-SM-3NMCD	SRR811237
asm|33040319	4	0.071	Adrenal_Gland	GTEX-OHPL-1326-SM-3MJGG	SRR811631
asm|33042044	16	0.071	Adrenal_Gland	GTEX-O5YV-1126-SM-3LK73	SRR814407
asm|33043059	6	0.071	Adrenal_Gland	GTEX-NFK9-1726-SM-3TW8P	SRR817649
asm|2763266	6	0.07	Adrenal_Gland	GTEX-S32W-0126-SM-4AD61	SRR1082616
asm|33041043	6	0.07	Adrenal_Gland	GTEX-XUZC-0226-SM-4BOO7	SRR1082733
asm|33042204	4	0.07	Adrenal_Gland	GTEX-XUZC-0226-SM-4BOO7	SRR1082733
asm|33041484	6	0.07	Adrenal_Gland	GTEX-S341-0126-SM-4AD64	SRR1083824
asm|33037622	6	0.07	Adrenal_Gland	GTEX-S341-0126-SM-4AD64	SRR1083824
asm|33042465	4	0.07	Adrenal_Gland	GTEX-R55G-0126-SM-48FDS	SRR1085590
asm|33042655	6	0.07	Adrenal_Gland	GTEX-UJMC-0226-SM-4IHLH	SRR1087297
asm|33042279	4	0.07	Adrenal_Gland	GTEX-S33H-1326-SM-4AD6A	SRR1087606
asm|33042508	4	0.07	Adrenal_Gland	GTEX-S33H-1326-SM-4AD6A	SRR1087606
asm|33041726	4	0.07	Adrenal_Gland	GTEX-REY6-1726-SM-48FDL	SRR1089479
asm|33042656	4	0.07	Adrenal_Gland	GTEX-QXCU-1326-SM-48FE2	SRR1093625
asm|33042568	4	0.07	Adrenal_Gland	GTEX-TKQ2-0226-SM-4DM6V	SRR1093954
asm|33038259	4	0.07	Adrenal_Gland	GTEX-Q734-0126-SM-48U1E	SRR1099378
asm|33032246	4	0.07	Adrenal_Gland	GTEX-VJYA-0526-SM-4KL1R	SRR1099427
asm|33037840:asm|24681020	4	0.07	Adrenal_Gland	GTEX-VJYA-0526-SM-4KL1R	SRR1099427
asm|33042431	4	0.07	Adrenal_Gland	GTEX-Q2AH-0126-SM-48U2B	SRR1099598
asm|9623226:asm|26937952	4	0.07	Adrenal_Gland	GTEX-PW2O-0226-SM-48TC7	SRR1100824
asm|33033911:asm|33033656	8	0.07	Adrenal_Gland	GTEX-S3XE-0126-SM-4AD4R	SRR1100848
asm|33038112	6	0.07	Adrenal_Gland	GTEX-TMMY-0126-SM-4DXTP	SRR1120869
asm|33038601	4	0.07	Adrenal_Gland	GTEX-OOBK-3125-SM-3LK5R	SRR808862
asm|33041651	4	0.07	Adrenal_Gland	GTEX-OOBK-3125-SM-3LK5R	SRR808862
asm|33039534	4	0.07	Adrenal_Gland	GTEX-PLZ5-0326-SM-3P614	SRR809873
asm|33042204	10	0.07	Adrenal_Gland	GTEX-PLZ6-0226-SM-3P61I	SRR812246
asm|33041557:asm|1482020:asm|12048489	4	0.069	Adrenal_Gland	GTEX-V955-0126-SM-4JBH5	SRR1069421
asm|33042430	4	0.069	Adrenal_Gland	GTEX-XMK1-0226-SM-4B65D	SRR1076632
asm|10438119:asm|33033490	4	0.069	Adrenal_Gland	GTEX-S32W-0126-SM-4AD61	SRR1082616
asm|24866552	4	0.069	Adrenal_Gland	GTEX-S32W-0126-SM-4AD61	SRR1082616
asm|33042133:asm|33041822:asm|33038899	12	0.069	Adrenal_Gland	GTEX-R53T-0226-SM-48FEH	SRR1085951
asm|33042204	6	0.069	Adrenal_Gland	GTEX-R53T-0226-SM-48FEH	SRR1085951
asm|33038663	8	0.069	Adrenal_Gland	GTEX-R55C-0226-SM-48FEO	SRR1091476
asm|33043058	4	0.069	Adrenal_Gland	GTEX-WFG8-0126-SM-4LVMH	SRR1093721
asm|33042279	4	0.069	Adrenal_Gland	GTEX-XYKS-0926-SM-4BRVG	SRR1094144
asm|33042508	4	0.069	Adrenal_Gland	GTEX-XYKS-0926-SM-4BRVG	SRR1094144
asm|33042027	4	0.069	Adrenal_Gland	GTEX-Q2AH-0126-SM-48U2B	SRR1099598
asm|33042656	4	0.069	Adrenal_Gland	GTEX-PWCY-0226-SM-48TD8	SRR1099694
asm|33043256	4	0.069	Adrenal_Gland	GTEX-PX3G-1326-SM-48U18	SRR1100752
asm|33042508	6	0.069	Adrenal_Gland	GTEX-S3XE-0126-SM-4AD4R	SRR1100848
asm|33042759:asm|32511719	4	0.069	Adrenal_Gland	GTEX-OIZH-1326-SM-3NB1H	SRR810129
asm|33041065	4	0.069	Adrenal_Gland	GTEX-OIZH-1326-SM-3NB1H	SRR810129
asm|33042382	4	0.069	Adrenal_Gland	GTEX-O5YV-1126-SM-3LK73	SRR814407
asm|15251090	4	0.069	Adrenal_Gland	GTEX-O5YV-1126-SM-3LK73	SRR814407
asm|33035997:asm|23029688	4	0.069	Adrenal_Gland	GTEX-OHPK-1326-SM-3MJGN	SRR816495
asm|33040186	8	0.069	Adrenal_Gland	GTEX-OHPK-1326-SM-3MJGN	SRR816495
asm|33042978	6	0.069	Adrenal_Gland	GTEX-NFK9-1726-SM-3TW8P	SRR817649
asm|33040319	4	0.069	Adrenal_Gland	GTEX-O5YT-1326-SM-3MJGR	SRR818694
asm|33041869	4	0.068	Adrenal_Gland	GTEX-S32W-0126-SM-4AD61	SRR1082616
asm|33042680	6	0.068	Adrenal_Gland	GTEX-S341-0126-SM-4AD64	SRR1083824
asm|33041484	4	0.068	Adrenal_Gland	GTEX-R53T-0226-SM-48FEH	SRR1085951
asm|33032743:asm|33042904	6	0.068	Adrenal_Gland	GTEX-PWOO-0326-SM-48TDB	SRR1087511
asm|33042133:asm|33041822:asm|33038899	12	0.068	Adrenal_Gland	GTEX-S33H-1326-SM-4AD6A	SRR1087606
asm|6979981	4	0.068	Adrenal_Gland	GTEX-S33H-1326-SM-4AD6A	SRR1087606
asm|33042209	4	0.068	Adrenal_Gland	GTEX-XUJ4-0126-SM-4BOP7	SRR1088461
asm|33040477	4	0.068	Adrenal_Gland	GTEX-U4B1-0126-SM-4DXSN	SRR1092329
asm|33042921:asm|31358245	12	0.068	Adrenal_Gland	GTEX-QXCU-1326-SM-48FE2	SRR1093625
asm|33042431	4	0.068	Adrenal_Gland	GTEX-U3ZN-0826-SM-4DXSZ	SRR1100496
asm|33033911:asm|33033656	6	0.068	Adrenal_Gland	GTEX-U3ZN-0826-SM-4DXSZ	SRR1100496
asm|33042982	4	0.068	Adrenal_Gland	GTEX-PW2O-0226-SM-48TC7	SRR1100824
asm|33042982	4	0.068	Adrenal_Gland	GTEX-TMMY-0126-SM-4DXTP	SRR1120869
asm|33042204	8	0.068	Adrenal_Gland	GTEX-S4Z8-0126-SM-4GICC	SRR1120913
asm|10438119:asm|33033490	4	0.068	Adrenal_Gland	GTEX-OOBK-3125-SM-3LK5R	SRR808862
asm|33042759:asm|32511719	4	0.068	Adrenal_Gland	GTEX-OOBK-3125-SM-3LK5R	SRR808862
asm|33041956	4	0.068	Adrenal_Gland	GTEX-PLZ5-0326-SM-3P614	SRR809873
asm|33042982	6	0.068	Adrenal_Gland	GTEX-P4QS-1326-SM-3NMCD	SRR811237
asm|33038929	8	0.068	Adrenal_Gland	GTEX-O5YV-1126-SM-3LK73	SRR814407
asm|33043081:asm|16132897	8	0.068	Adrenal_Gland	GTEX-OHPK-1326-SM-3MJGN	SRR816495
asm|33043277	6	0.068	Adrenal_Gland	GTEX-OXRK-0126-SM-3NB1E	SRR816865
asm|33042726	4	0.067	Adrenal_Gland	GTEX-V955-0126-SM-4JBH5	SRR1069421
asm|33042306:asm|33041505	6	0.067	Adrenal_Gland	GTEX-QDVN-0426-SM-48TZ6	SRR1070913
asm|33042227	4	0.067	Adrenal_Gland	GTEX-S4Q7-0226-SM-4AD5O	SRR1073775
asm|9623226:asm|26937952	4	0.067	Adrenal_Gland	GTEX-RUSQ-0226-SM-47JWT	SRR1075314
asm|22694938	6	0.067	Adrenal_Gland	GTEX-S32W-0126-SM-4AD61	SRR1082616
asm|33042741	6	0.067	Adrenal_Gland	GTEX-S341-0126-SM-4AD64	SRR1083824
asm|33037840:asm|24681020	4	0.067	Adrenal_Gland	GTEX-R53T-0226-SM-48FEH	SRR1085951
asm|33042592	6	0.067	Adrenal_Gland	GTEX-SUCS-0526-SM-4DM56	SRR1088365
asm|33040186	4	0.067	Adrenal_Gland	GTEX-REY6-1726-SM-48FDL	SRR1089479
asm|33042038	4	0.067	Adrenal_Gland	GTEX-VUSG-1526-SM-4KKZH	SRR1089950
asm|33040869:asm|22020441	8	0.067	Adrenal_Gland	GTEX-U4B1-0126-SM-4DXSN	SRR1092329
asm|33042508	4	0.067	Adrenal_Gland	GTEX-U4B1-0126-SM-4DXSN	SRR1092329
asm|33042209	4	0.067	Adrenal_Gland	GTEX-TKQ2-0226-SM-4DM6V	SRR1093954
asm|33042431	4	0.067	Adrenal_Gland	GTEX-Q734-0126-SM-48U1E	SRR1099378
asm|33042978	4	0.067	Adrenal_Gland	GTEX-PX3G-1326-SM-48U18	SRR1100752
asm|33040241	6	0.067	Adrenal_Gland	GTEX-S4Z8-0126-SM-4GICC	SRR1120913
asm|21520161	4	0.067	Adrenal_Gland	GTEX-PLZ5-0326-SM-3P614	SRR809873
asm|16704405:asm|33040271	6	0.067	Adrenal_Gland	GTEX-PLZ5-0326-SM-3P614	SRR809873
asm|33042465	4	0.067	Adrenal_Gland	GTEX-O5YV-1126-SM-3LK73	SRR814407
asm|33042277	4	0.067	Adrenal_Gland	GTEX-O5YT-1326-SM-3MJGR	SRR818694
asm|33042204	6	0.066	Adrenal_Gland	GTEX-QCQG-0126-SM-48U27	SRR1073365
asm|33043044	4	0.066	Adrenal_Gland	GTEX-XQ3S-1726-SM-4BOOD	SRR1083892
asm|11471136	4	0.066	Adrenal_Gland	GTEX-R55G-0126-SM-48FDS	SRR1085590
asm|33042833:asm|28114748	4	0.066	Adrenal_Gland	GTEX-VUSG-1526-SM-4KKZH	SRR1089950
asm|33041425:asm|3286196	4	0.066	Adrenal_Gland	GTEX-R55C-0226-SM-48FEO	SRR1091476
asm|33041511:asm|33042428	8	0.066	Adrenal_Gland	GTEX-U4B1-0126-SM-4DXSN	SRR1092329
asm|27481876	4	0.066	Adrenal_Gland	GTEX-QXCU-1326-SM-48FE2	SRR1093625
asm|33041726	4	0.066	Adrenal_Gland	GTEX-WFG8-0126-SM-4LVMH	SRR1093721
asm|33042655	8	0.066	Adrenal_Gland	GTEX-VJYA-0526-SM-4KL1R	SRR1099427
asm|33042465	4	0.066	Adrenal_Gland	GTEX-Q2AH-0126-SM-48U2B	SRR1099598
asm|33041633	4	0.066	Adrenal_Gland	GTEX-PWCY-0226-SM-48TD8	SRR1099694
asm|33042978	4	0.066	Adrenal_Gland	GTEX-PW2O-0226-SM-48TC7	SRR1100824
asm|33042833:asm|28114748	4	0.066	Adrenal_Gland	GTEX-PW2O-0226-SM-48TC7	SRR1100824
asm|33041839	8	0.066	Adrenal_Gland	GTEX-RM2N-0126-SM-48FDD	SRR1102875
asm|33042741	4	0.066	Adrenal_Gland	GTEX-RM2N-0126-SM-48FDD	SRR1102875
asm|33040694	6	0.066	Adrenal_Gland	GTEX-OIZH-1326-SM-3NB1H	SRR810129
asm|33042642	4	0.066	Adrenal_Gland	GTEX-O5YV-1126-SM-3LK73	SRR814407
asm|33041984	6	0.066	Adrenal_Gland	GTEX-OXRK-0126-SM-3NB1E	SRR816865
asm|33042279	6	0.066	Adrenal_Gland	GTEX-NFK9-1726-SM-3TW8P	SRR817649
asm|33041999	6	0.066	Adrenal_Gland	GTEX-NFK9-1726-SM-3TW8P	SRR817649
asm|33041484	4	0.065	Adrenal_Gland	GTEX-Q2AI-0226-SM-48U1D	SRR1072626
asm|33041484	4	0.065	Adrenal_Gland	GTEX-QCQG-0126-SM-48U27	SRR1073365
asm|33042448	4	0.065	Adrenal_Gland	GTEX-XMK1-0226-SM-4B65D	SRR1076632
asm|33041956	4	0.065	Adrenal_Gland	GTEX-XMK1-0226-SM-4B65D	SRR1076632
asm|33041839	8	0.065	Adrenal_Gland	GTEX-R53T-0226-SM-48FEH	SRR1085951
asm|33042568	4	0.065	Adrenal_Gland	GTEX-UJMC-0226-SM-4IHLH	SRR1087297
asm|33042982	4	0.065	Adrenal_Gland	GTEX-PWOO-0326-SM-48TDB	SRR1087511
asm|33042279	4	0.065	Adrenal_Gland	GTEX-U3ZM-0226-SM-4DXTA	SRR1092686
asm|33038007	4	0.065	Adrenal_Gland	GTEX-U3ZM-0226-SM-4DXTA	SRR1092686
asm|33042027	4	0.065	Adrenal_Gland	GTEX-Q734-0126-SM-48U1E	SRR1099378
asm|33043099	6	0.065	Adrenal_Gland	GTEX-Q734-0126-SM-48U1E	SRR1099378
asm|11471136	4	0.065	Adrenal_Gland	GTEX-PX3G-1326-SM-48U18	SRR1100752
asm|33041484	6	0.065	Adrenal_Gland	GTEX-S3XE-0126-SM-4AD4R	SRR1100848
asm|33041726	6	0.065	Adrenal_Gland	GTEX-OIZH-1326-SM-3NB1H	SRR810129
asm|33043048	6	0.065	Adrenal_Gland	GTEX-P4QT-1326-SM-3NMD3	SRR810713
asm|33043051	6	0.065	Adrenal_Gland	GTEX-P4QT-1326-SM-3NMD3	SRR810713
asm|33042833:asm|28114748	4	0.065	Adrenal_Gland	GTEX-O5YV-1126-SM-3LK73	SRR814407
asm|33042059	4	0.065	Adrenal_Gland	GTEX-NFK9-1726-SM-3TW8P	SRR817649
asm|33041521	4	0.065	Adrenal_Gland	GTEX-NFK9-1726-SM-3TW8P	SRR817649
asm|33042633	6	0.065	Adrenal_Gland	GTEX-NFK9-1726-SM-3TW8P	SRR817649
asm|33040477	4	0.064	Adrenal_Gland	GTEX-QDVN-0426-SM-48TZ6	SRR1070913
asm|33042568	6	0.064	Adrenal_Gland	GTEX-QCQG-0126-SM-48U27	SRR1073365
asm|33042680	6	0.064	Adrenal_Gland	GTEX-XMK1-0226-SM-4B65D	SRR1076632
asm|33042566	4	0.064	Adrenal_Gland	GTEX-XV7Q-0226-SM-4BRVL	SRR1076823
asm|33041651	4	0.064	Adrenal_Gland	GTEX-S341-0126-SM-4AD64	SRR1083824
asm|33042279	4	0.064	Adrenal_Gland	GTEX-R55G-0126-SM-48FDS	SRR1085590
asm|33037740	4	0.064	Adrenal_Gland	GTEX-R53T-0226-SM-48FEH	SRR1085951
asm|33041593:asm|10962697	4	0.064	Adrenal_Gland	GTEX-QLQW-0226-SM-447BJ	SRR1086046
asm|33039758:asm|5668959	4	0.064	Adrenal_Gland	GTEX-QLQW-0226-SM-447BJ	SRR1086046
asm|33032331	4	0.064	Adrenal_Gland	GTEX-S33H-1326-SM-4AD6A	SRR1087606
asm|33042306:asm|33041505	4	0.064	Adrenal_Gland	GTEX-REY6-1726-SM-48FDL	SRR1089479
asm|33043052	6	0.064	Adrenal_Gland	GTEX-VUSG-1526-SM-4KKZH	SRR1089950
asm|33038228	4	0.064	Adrenal_Gland	GTEX-R55C-0226-SM-48FEO	SRR1091476
asm|33041633	4	0.064	Adrenal_Gland	GTEX-R55C-0226-SM-48FEO	SRR1091476
asm|33042204	6	0.064	Adrenal_Gland	GTEX-U4B1-0126-SM-4DXSN	SRR1092329
asm|33042566	4	0.064	Adrenal_Gland	GTEX-U3ZM-0226-SM-4DXTA	SRR1092686
asm|33040186	5	0.064	Adrenal_Gland	GTEX-QXCU-1326-SM-48FE2	SRR1093625
asm|33042550	4	0.064	Adrenal_Gland	GTEX-S3XE-0126-SM-4AD4R	SRR1100848
asm|33042431	4	0.064	Adrenal_Gland	GTEX-QDVJ-1126-SM-48U1U	SRR1101566
asm|33042229	6	0.064	Adrenal_Gland	GTEX-P4QT-1326-SM-3NMD3	SRR810713
asm|33043021	4	0.064	Adrenal_Gland	GTEX-P4QT-1326-SM-3NMD3	SRR810713
asm|33038007	6	0.064	Adrenal_Gland	GTEX-P4QS-1326-SM-3NMCD	SRR811237
asm|33042508	6	0.064	Adrenal_Gland	GTEX-P4QS-1326-SM-3NMCD	SRR811237
asm|33042430	4	0.064	Adrenal_Gland	GTEX-PLZ6-0226-SM-3P61I	SRR812246
asm|33042978	4	0.064	Adrenal_Gland	GTEX-O5YV-1126-SM-3LK73	SRR814407
asm|10880032	4	0.064	Adrenal_Gland	GTEX-OHPK-1326-SM-3MJGN	SRR816495
asm|33041869	4	0.064	Adrenal_Gland	GTEX-OXRK-0126-SM-3NB1E	SRR816865
asm|33040318	4	0.064	Adrenal_Gland	GTEX-OXRK-0126-SM-3NB1E	SRR816865
asm|33042561	8	0.063	Adrenal_Gland	GTEX-QCQG-0126-SM-48U27	SRR1073365
asm|33041872	4	0.063	Adrenal_Gland	GTEX-QCQG-0126-SM-48U27	SRR1073365
asm|33042204	6	0.063	Adrenal_Gland	GTEX-S4Q7-0226-SM-4AD5O	SRR1073775
asm|33041679	4	0.063	Adrenal_Gland	GTEX-RUSQ-0226-SM-47JWT	SRR1075314
asm|33038663	8	0.063	Adrenal_Gland	GTEX-RUSQ-0226-SM-47JWT	SRR1075314
asm|33042204	8	0.063	Adrenal_Gland	GTEX-S341-0126-SM-4AD64	SRR1083824
asm|33043232	6	0.063	Adrenal_Gland	GTEX-R55G-0126-SM-48FDS	SRR1085590
asm|33038163	8	0.063	Adrenal_Gland	GTEX-R53T-0226-SM-48FEH	SRR1085951
asm|33041949	8	0.063	Adrenal_Gland	GTEX-PWOO-0326-SM-48TDB	SRR1087511
asm|33042031:asm|6351883	4	0.063	Adrenal_Gland	GTEX-S33H-1326-SM-4AD6A	SRR1087606
asm|33041900:asm|33043011:asm|33041499	4	0.063	Adrenal_Gland	GTEX-SUCS-0526-SM-4DM56	SRR1088365
asm|33038007	4	0.063	Adrenal_Gland	GTEX-VUSG-1526-SM-4KKZH	SRR1089950
asm|33042044	14	0.063	Adrenal_Gland	GTEX-VUSG-1526-SM-4KKZH	SRR1089950
asm|33041484	4	0.063	Adrenal_Gland	GTEX-R55C-0226-SM-48FEO	SRR1091476
asm|33037622	4	0.063	Adrenal_Gland	GTEX-R55C-0226-SM-48FEO	SRR1091476
asm|33042561	8	0.063	Adrenal_Gland	GTEX-QXCU-1326-SM-48FE2	SRR1093625
asm|33043081:asm|16132897	4	0.063	Adrenal_Gland	GTEX-WFG8-0126-SM-4LVMH	SRR1093721
asm|33041984	4	0.063	Adrenal_Gland	GTEX-VJYA-0526-SM-4KL1R	SRR1099427
asm|33042982	4	0.063	Adrenal_Gland	GTEX-U3ZN-0826-SM-4DXSZ	SRR1100496
asm|33042741	4	0.063	Adrenal_Gland	GTEX-W5WG-1126-SM-4LMK4	SRR1100728
asm|33043232	6	0.063	Adrenal_Gland	GTEX-PX3G-1326-SM-48U18	SRR1100752
asm|33041999	4	0.063	Adrenal_Gland	GTEX-PW2O-0226-SM-48TC7	SRR1100824
asm|33033911:asm|33033656	8	0.063	Adrenal_Gland	GTEX-OHPL-1326-SM-3MJGG	SRR811631
asm|33042031:asm|6351883	6	0.063	Adrenal_Gland	GTEX-OHPK-1326-SM-3MJGN	SRR816495
asm|33042262	12	0.063	Adrenal_Gland	GTEX-OXRK-0126-SM-3NB1E	SRR816865
asm|33042680	4	0.062	Adrenal_Gland	GTEX-Q2AI-0226-SM-48U1D	SRR1072626
asm|33032331	4	0.062	Adrenal_Gland	GTEX-Q2AI-0226-SM-48U1D	SRR1072626
asm|33032331	4	0.062	Adrenal_Gland	GTEX-QCQG-0126-SM-48U27	SRR1073365
asm|33041484	4	0.062	Adrenal_Gland	GTEX-S4Q7-0226-SM-4AD5O	SRR1073775
asm|33041839	8	0.062	Adrenal_Gland	GTEX-RWSA-1726-SM-47JX7	SRR1074474
asm|33040477	4	0.062	Adrenal_Gland	GTEX-RUSQ-0226-SM-47JWT	SRR1075314
asm|33042395	8	0.062	Adrenal_Gland	GTEX-XV7Q-0226-SM-4BRVL	SRR1076823
asm|33041484	4	0.062	Adrenal_Gland	GTEX-XV7Q-0226-SM-4BRVL	SRR1076823
asm|33042027	4	0.062	Adrenal_Gland	GTEX-S32W-0126-SM-4AD61	SRR1082616
asm|33032743:asm|33042904	6	0.062	Adrenal_Gland	GTEX-S32W-0126-SM-4AD61	SRR1082616
asm|33038112	4	0.062	Adrenal_Gland	GTEX-WFG8-0126-SM-4LVMH	SRR1093721
asm|33041739:asm|33041077	8	0.062	Adrenal_Gland	GTEX-VJYA-0526-SM-4KL1R	SRR1099427
asm|33042680	4	0.062	Adrenal_Gland	GTEX-PWCY-0226-SM-48TD8	SRR1099694
asm|33041900:asm|33043011:asm|33041499	8	0.062	Adrenal_Gland	GTEX-PX3G-1326-SM-48U18	SRR1100752
asm|33042204	6	0.062	Adrenal_Gland	GTEX-PX3G-1326-SM-48U18	SRR1100752
asm|33042290	4	0.062	Adrenal_Gland	GTEX-PW2O-0226-SM-48TC7	SRR1100824
asm|33042229	6	0.062	Adrenal_Gland	GTEX-S3XE-0126-SM-4AD4R	SRR1100848
asm|33032743:asm|33042904	6	0.062	Adrenal_Gland	GTEX-QDVJ-1126-SM-48U1U	SRR1101566
asm|29372345	4	0.062	Adrenal_Gland	GTEX-QDVJ-1126-SM-48U1U	SRR1101566
asm|33041984	4	0.062	Adrenal_Gland	GTEX-RM2N-0126-SM-48FDD	SRR1102875
asm|33043018	8	0.062	Adrenal_Gland	GTEX-OOBK-3125-SM-3LK5R	SRR808862
asm|33042027	4	0.062	Adrenal_Gland	GTEX-OIZH-1326-SM-3NB1H	SRR810129
asm|33042655	10	0.062	Adrenal_Gland	GTEX-OIZH-1326-SM-3NB1H	SRR810129
asm|33042937	4	0.062	Adrenal_Gland	GTEX-OIZH-1326-SM-3NB1H	SRR810129
asm|33042059	4	0.062	Adrenal_Gland	GTEX-OHPL-1326-SM-3MJGG	SRR811631
asm|33042430	4	0.062	Adrenal_Gland	GTEX-OHPL-1326-SM-3MJGG	SRR811631
asm|33041926	4	0.062	Adrenal_Gland	GTEX-PLZ6-0226-SM-3P61I	SRR812246
asm|33042129	4	0.062	Adrenal_Gland	GTEX-O5YV-1126-SM-3LK73	SRR814407
asm|33043036	26	0.062	Adrenal_Gland	GTEX-O5YV-1126-SM-3LK73	SRR814407
asm|33042229	4	0.061	Adrenal_Gland	GTEX-QCQG-0126-SM-48U27	SRR1073365
asm|33042229	4	0.061	Adrenal_Gland	GTEX-RWSA-1726-SM-47JX7	SRR1074474
asm|33032948	4	0.061	Adrenal_Gland	GTEX-WFG8-0126-SM-4LVMH	SRR1093721
asm|33042978	4	0.061	Adrenal_Gland	GTEX-Q734-0126-SM-48U1E	SRR1099378
asm|33039341	4	0.061	Adrenal_Gland	GTEX-Q2AH-0126-SM-48U2B	SRR1099598
asm|33042031:asm|6351883	4	0.061	Adrenal_Gland	GTEX-PWCY-0226-SM-48TD8	SRR1099694
asm|33041176:asm|33039732	4	0.061	Adrenal_Gland	GTEX-RM2N-0126-SM-48FDD	SRR1102875
asm|33042759:asm|32511719	4	0.061	Adrenal_Gland	GTEX-PLZ5-0326-SM-3P614	SRR809873
asm|33043081:asm|16132897	6	0.061	Adrenal_Gland	GTEX-OIZH-1326-SM-3NB1H	SRR810129
asm|33041926	4	0.061	Adrenal_Gland	GTEX-P4QS-1326-SM-3NMCD	SRR811237
asm|33040694	6	0.061	Adrenal_Gland	GTEX-OXRK-0126-SM-3NB1E	SRR816865
asm|33035997:asm|23029688	4	0.061	Adrenal_Gland	GTEX-O5YT-1326-SM-3MJGR	SRR818694
asm|33032246	4	0.06	Adrenal_Gland	GTEX-QDVN-0426-SM-48TZ6	SRR1070913
asm|33042031:asm|6351883	4	0.06	Adrenal_Gland	GTEX-S4Q7-0226-SM-4AD5O	SRR1073775
asm|33032331	4	0.06	Adrenal_Gland	GTEX-S4Q7-0226-SM-4AD5O	SRR1073775
asm|33042790	4	0.06	Adrenal_Gland	GTEX-RWSA-1726-SM-47JX7	SRR1074474
asm|33042332	4	0.06	Adrenal_Gland	GTEX-RWSA-1726-SM-47JX7	SRR1074474
asm|33042680	4	0.06	Adrenal_Gland	GTEX-XV7Q-0226-SM-4BRVL	SRR1076823
asm|33037840:asm|24681020	4	0.06	Adrenal_Gland	GTEX-R55G-0126-SM-48FDS	SRR1085590
asm|33042566	4	0.06	Adrenal_Gland	GTEX-PWOO-0326-SM-48TDB	SRR1087511
asm|33032246	4	0.06	Adrenal_Gland	GTEX-VUSG-1526-SM-4KKZH	SRR1089950
asm|33043048	4	0.06	Adrenal_Gland	GTEX-R55C-0226-SM-48FEO	SRR1091476
asm|33042741	4	0.06	Adrenal_Gland	GTEX-R55C-0226-SM-48FEO	SRR1091476
asm|33042031:asm|6351883	4	0.06	Adrenal_Gland	GTEX-U4B1-0126-SM-4DXSN	SRR1092329
asm|33042655	8	0.06	Adrenal_Gland	GTEX-U4B1-0126-SM-4DXSN	SRR1092329
asm|33032331	4	0.06	Adrenal_Gland	GTEX-U3ZM-0226-SM-4DXTA	SRR1092686
asm|33041633	4	0.06	Adrenal_Gland	GTEX-Q2AH-0126-SM-48U2B	SRR1099598
asm|33042279	4	0.06	Adrenal_Gland	GTEX-U3ZN-0826-SM-4DXSZ	SRR1100496
asm|33032246	4	0.06	Adrenal_Gland	GTEX-PW2O-0226-SM-48TC7	SRR1100824
asm|33041839	10	0.06	Adrenal_Gland	GTEX-S4Z8-0126-SM-4GICC	SRR1120913
asm|33042759:asm|32511719	4	0.06	Adrenal_Gland	GTEX-P4QT-1326-SM-3NMD3	SRR810713
asm|33043089	4	0.06	Adrenal_Gland	GTEX-O5YV-1126-SM-3LK73	SRR814407
asm|33042059	4	0.06	Adrenal_Gland	GTEX-O5YT-1326-SM-3MJGR	SRR818694
asm|33032743:asm|33042904	8	0.06	Adrenal_Gland	GTEX-O5YT-1326-SM-3MJGR	SRR818694
asm|33043030	10	0.059	Adrenal_Gland	GTEX-QDVN-0426-SM-48TZ6	SRR1070913
asm|33042229	4	0.059	Adrenal_Gland	GTEX-XV7Q-0226-SM-4BRVL	SRR1076823
asm|33042741	4	0.059	Adrenal_Gland	GTEX-XV7Q-0226-SM-4BRVL	SRR1076823
asm|33041443:asm|33037893	6	0.059	Adrenal_Gland	GTEX-R53T-0226-SM-48FEH	SRR1085951
asm|33041557:asm|1482020:asm|12048489	4	0.059	Adrenal_Gland	GTEX-R53T-0226-SM-48FEH	SRR1085951
asm|33041984	4	0.059	Adrenal_Gland	GTEX-S33H-1326-SM-4AD6A	SRR1087606
asm|33042229	4	0.059	Adrenal_Gland	GTEX-R55C-0226-SM-48FEO	SRR1091476
asm|33042790	4	0.059	Adrenal_Gland	GTEX-U4B1-0126-SM-4DXSN	SRR1092329
[truncated: 43,066 more rows]

## Sheet: C
#Patients	79	119	125	91	44	115	125	124	82	123	57
		Number of patients												Expression frequencies
Transcript_ID	ACC	BLCA	BRCA	CESC	COAD	LIHC	LUAD	PRAD	SKCM	THCA	UCS		ACC	BLCA	BRCA	CESC	COAD	LIHC	LUAD	PRAD	SKCM	THCA	UCS
asm|33042705	3	11	12	19	4	21	45	4	0	110	7		0.0379747	0.092437	0.096	0.208791	0.0909091	0.182609	0.36	0.0322581	0	0.894309	0.122807
asm|33042167	1	57	111	27	13	54	85	93	4	56	8		0.0126582	0.478992	0.888	0.296703	0.295455	0.469565	0.68	0.75	0.0487805	0.455285	0.140351
asm|33043074:asm|13142496	67	3	3	1	2	1	28	13	4	0	1		0.848101	0.0252101	0.024	0.010989	0.0454545	0.00869565	0.224	0.104839	0.0487805	0	0.0175439
asm|33042655	55	92	99	63	33	49	94	71	51	83	39		0.696203	0.773109	0.792	0.692308	0.75	0.426087	0.752	0.572581	0.621951	0.674797	0.684211
asm|33041904	18	63	76	55	15	19	97	45	42	87	27		0.227848	0.529412	0.608	0.604396	0.340909	0.165217	0.776	0.362903	0.512195	0.707317	0.473684
asm|33038046	59	7	12	3	2	1	22	40	0	39	4		0.746835	0.0588235	0.096	0.032967	0.0454545	0.00869565	0.176	0.322581	0	0.317073	0.0701754
asm|33042044	18	73	93	35	22	41	91	80	32	70	29		0.227848	0.613445	0.744	0.384615	0.5	0.356522	0.728	0.645161	0.390244	0.569106	0.508772
asm|33042921:asm|31358245	22	48	70	24	14	36	93	42	20	86	9		0.278481	0.403361	0.56	0.263736	0.318182	0.313043	0.744	0.33871	0.243902	0.699187	0.157895
asm|33042804:asm|33042238	2	54	76	42	25	85	93	33	7	56	7		0.0253165	0.453782	0.608	0.461538	0.568182	0.73913	0.744	0.266129	0.0853659	0.455285	0.122807
asm|33042735	1	16	21	10	6	6	38	22	0	81	2		0.0126582	0.134454	0.168	0.10989	0.136364	0.0521739	0.304	0.177419	0	0.658537	0.0350877
asm|33042299	5	25	59	25	10	9	38	26	60	61	31		0.0632911	0.210084	0.472	0.274725	0.227273	0.0782609	0.304	0.209677	0.731707	0.495935	0.54386
asm|33042051:asm|33043054	4	21	14	36	5	2	91	3	4	52	9		0.0506329	0.176471	0.112	0.395604	0.113636	0.0173913	0.728	0.0241935	0.0487805	0.422764	0.157895
asm|33041900:asm|33043011:asm|33041499	12	35	59	8	13	15	90	24	7	58	4		0.151899	0.294118	0.472	0.0879121	0.295455	0.130435	0.72	0.193548	0.0853659	0.471545	0.0701754
asm|33043039:asm|33042818	3	17	40	26	23	18	30	63	4	14	41		0.0379747	0.142857	0.32	0.285714	0.522727	0.156522	0.24	0.508065	0.0487805	0.113821	0.719298
asm|33042279	26	48	81	45	23	49	57	88	23	75	24		0.329114	0.403361	0.648	0.494505	0.522727	0.426087	0.456	0.709677	0.280488	0.609756	0.421053
asm|23889743	4	11	12	13	2	27	26	0	0	86	9		0.0506329	0.092437	0.096	0.142857	0.0454545	0.234783	0.208	0	0	0.699187	0.157895
asm|33043094:asm|33041857	2	48	40	39	20	25	87	9	18	35	36		0.0253165	0.403361	0.32	0.428571	0.454545	0.217391	0.696	0.0725806	0.219512	0.284553	0.631579
asm|33042592	17	40	86	28	21	23	48	72	17	68	22		0.21519	0.336134	0.688	0.307692	0.477273	0.2	0.384	0.580645	0.207317	0.552846	0.385965
asm|33042176:asm|31132629	1	3	3	15	1	8	31	0	0	84	6		0.0126582	0.0252101	0.024	0.164835	0.0227273	0.0695652	0.248	0	0	0.682927	0.105263
asm|13230004:asm|33042278	0	15	32	10	30	8	23	13	39	28	20		0	0.12605	0.256	0.10989	0.681818	0.0695652	0.184	0.104839	0.47561	0.227642	0.350877
asm|33043015:asm|33042594	2	37	28	48	5	5	68	18	23	83	4		0.0253165	0.310924	0.224	0.527473	0.113636	0.0434783	0.544	0.145161	0.280488	0.674797	0.0701754
asm|33043024:asm|33043118:asm|33038117	32	76	65	42	20	21	84	64	18	49	25		0.405063	0.638655	0.52	0.461538	0.454545	0.182609	0.672	0.516129	0.219512	0.398374	0.438596
asm|33042196	7	1	5	2	0	3	2	6	0	82	0		0.0886076	0.00840336	0.04	0.021978	0	0.026087	0.016	0.0483871	0	0.666667	0
asm|33042568	38	76	72	43	25	15	83	66	20	51	25		0.481013	0.638655	0.576	0.472527	0.568182	0.130435	0.664	0.532258	0.243902	0.414634	0.438596
asm|33043301:asm|33039051	2	34	4	26	4	0	9	82	2	7	10		0.0253165	0.285714	0.032	0.285714	0.0909091	0	0.072	0.66129	0.0243902	0.0569106	0.175439
asm|33038532	0	3	1	0	29	3	3	0	1	0	0		0	0.0252101	0.008	0	0.659091	0.026087	0.024	0	0.0121951	0	0
asm|33042402	3	5	5	16	0	14	25	2	0	80	4		0.0379747	0.0420168	0.04	0.175824	0	0.121739	0.2	0.016129	0	0.650407	0.0701754
asm|33042224:asm|33042185	4	26	43	30	20	20	36	64	10	35	37		0.0506329	0.218487	0.344	0.32967	0.454545	0.173913	0.288	0.516129	0.121951	0.284553	0.649123
asm|33043018	38	32	81	28	24	23	61	45	17	35	21		0.481013	0.268908	0.648	0.307692	0.545455	0.2	0.488	0.362903	0.207317	0.284553	0.368421
asm|33042909	3	11	17	11	6	28	34	3	1	77	5		0.0379747	0.092437	0.136	0.120879	0.136364	0.243478	0.272	0.0241935	0.0121951	0.626016	0.0877193
asm|33043063:asm|33042992	2	46	78	14	6	29	48	50	9	25	8		0.0253165	0.386555	0.624	0.153846	0.136364	0.252174	0.384	0.403226	0.109756	0.203252	0.140351
asm|33038152:asm|5734450:asm|33043178	4	26	48	27	16	51	77	21	11	16	7		0.0506329	0.218487	0.384	0.296703	0.363636	0.443478	0.616	0.169355	0.134146	0.130081	0.122807
asm|33041817	0	0	1	1	27	1	3	63	0	0	0		0	0	0.008	0.010989	0.613636	0.00869565	0.024	0.508065	0	0	0
asm|33041839	31	65	32	28	8	15	57	7	12	75	20		0.392405	0.546218	0.256	0.307692	0.181818	0.130435	0.456	0.0564516	0.146341	0.609756	0.350877
asm|33042221:asm|33038445	0	0	0	0	1	0	0	1	50	0	3		0	0	0	0	0.0227273	0	0	0.00806452	0.609756	0	0.0526316
asm|33043047	3	55	76	41	25	13	40	42	5	31	10		0.0379747	0.462185	0.608	0.450549	0.568182	0.113043	0.32	0.33871	0.0609756	0.252033	0.175439
asm|33041949	14	23	56	11	17	21	76	44	38	67	29		0.177215	0.193277	0.448	0.120879	0.386364	0.182609	0.608	0.354839	0.463415	0.544715	0.508772
asm|33042561	14	21	53	8	15	9	76	38	33	47	28		0.177215	0.176471	0.424	0.0879121	0.340909	0.0782609	0.608	0.306452	0.402439	0.382114	0.491228
asm|33042234:asm|22944853	0	33	29	31	14	12	74	4	13	27	12		0	0.277311	0.232	0.340659	0.318182	0.104348	0.592	0.0322581	0.158537	0.219512	0.210526
asm|33043299	18	18	74	10	19	7	44	24	6	18	8		0.227848	0.151261	0.592	0.10989	0.431818	0.0608696	0.352	0.193548	0.0731707	0.146341	0.140351
asm|33042549:asm|33042851	2	12	10	24	3	0	74	4	1	46	1		0.0253165	0.10084	0.08	0.263736	0.0681818	0	0.592	0.0322581	0.0121951	0.373984	0.0175439
asm|33043254:asm|33043275	0	1	6	0	1	68	0	2	0	0	9		0	0.00840336	0.048	0	0.0227273	0.591304	0	0.016129	0	0	0.157895
asm|33041811:asm|33042698	7	30	23	14	26	52	22	0	31	16	8		0.0886076	0.252101	0.184	0.153846	0.590909	0.452174	0.176	0	0.378049	0.130081	0.140351
asm|33042267	6	42	73	30	11	11	43	19	13	33	7		0.0759494	0.352941	0.584	0.32967	0.25	0.0956522	0.344	0.153226	0.158537	0.268293	0.122807
asm|33042952	0	9	23	10	4	3	25	15	0	71	1		0	0.0756303	0.184	0.10989	0.0909091	0.026087	0.2	0.120968	0	0.577236	0.0175439
asm|29372345	0	15	22	11	13	8	72	2	4	16	19		0	0.12605	0.176	0.120879	0.295455	0.0695652	0.576	0.016129	0.0487805	0.130081	0.333333
asm|33041479:asm|33042442	0	44	55	21	8	7	20	9	3	70	16		0	0.369748	0.44	0.230769	0.181818	0.0608696	0.16	0.0725806	0.0365854	0.569106	0.280702
asm|33042905	4	16	54	13	6	10	45	30	4	70	7		0.0506329	0.134454	0.432	0.142857	0.136364	0.0869565	0.36	0.241935	0.0487805	0.569106	0.122807
asm|33043122	11	24	15	10	25	37	21	3	28	12	8		0.139241	0.201681	0.12	0.10989	0.568182	0.321739	0.168	0.0241935	0.341463	0.097561	0.140351
asm|33043023	0	19	57	8	15	2	71	2	0	2	0		0	0.159664	0.456	0.0879121	0.340909	0.0173913	0.568	0.016129	0	0.0162602	0
asm|33041590	0	8	23	6	9	0	15	70	2	3	11		0	0.0672269	0.184	0.0659341	0.204545	0	0.12	0.564516	0.0243902	0.0243902	0.192982
asm|33042598	0	2	1	0	1	4	3	2	46	0	9		0	0.0168067	0.008	0	0.0227273	0.0347826	0.024	0.016129	0.560976	0	0.157895
asm|12681546	2	18	36	14	14	5	70	2	0	3	4		0.0253165	0.151261	0.288	0.153846	0.318182	0.0434783	0.56	0.016129	0	0.0243902	0.0701754
asm|32658344	1	36	19	10	24	6	55	3	4	1	7		0.0126582	0.302521	0.152	0.10989	0.545455	0.0521739	0.44	0.0241935	0.0487805	0.00813008	0.122807
asm|33042367	43	5	9	5	1	54	20	22	4	43	4		0.544304	0.0420168	0.072	0.0549451	0.0227273	0.469565	0.16	0.177419	0.0487805	0.349593	0.0701754
asm|33033889	1	54	53	23	13	4	68	27	1	27	7		0.0126582	0.453782	0.424	0.252747	0.295455	0.0347826	0.544	0.217742	0.0121951	0.219512	0.122807
asm|33041903	7	21	68	11	12	6	26	29	7	24	14		0.0886076	0.176471	0.544	0.120879	0.272727	0.0521739	0.208	0.233871	0.0853659	0.195122	0.245614
asm|33039309	0	1	1	0	0	0	6	67	0	0	0		0	0.00840336	0.008	0	0	0	0.048	0.540323	0	0	0
asm|33042209	6	32	56	20	14	9	33	65	10	29	11		0.0759494	0.268908	0.448	0.21978	0.318182	0.0782609	0.264	0.524194	0.121951	0.235772	0.192982
asm|33042521	0	29	13	16	6	14	65	5	5	16	22		0	0.243697	0.104	0.175824	0.136364	0.121739	0.52	0.0403226	0.0609756	0.130081	0.385965
asm|33042900	2	33	25	37	6	6	65	13	21	48	9		0.0253165	0.277311	0.2	0.406593	0.136364	0.0521739	0.52	0.104839	0.256098	0.390244	0.157895
asm|33043048	2	19	65	22	12	5	35	39	6	21	12		0.0253165	0.159664	0.52	0.241758	0.272727	0.0434783	0.28	0.314516	0.0731707	0.170732	0.210526
asm|33041967:asm|33039496	0	8	64	9	3	8	30	46	15	2	2		0	0.0672269	0.512	0.0989011	0.0681818	0.0695652	0.24	0.370968	0.182927	0.0162602	0.0350877
asm|33043073	3	34	64	16	14	3	41	58	7	28	15		0.0379747	0.285714	0.512	0.175824	0.318182	0.026087	0.328	0.467742	0.0853659	0.227642	0.263158
asm|33043043	4	8	40	17	4	13	64	25	13	10	11		0.0506329	0.0672269	0.32	0.186813	0.0909091	0.113043	0.512	0.201613	0.158537	0.0813008	0.192982
asm|33041921:asm|33042310	20	44	17	46	20	3	60	8	10	43	19		0.253165	0.369748	0.136	0.505495	0.454545	0.026087	0.48	0.0645161	0.121951	0.349593	0.333333
asm|33032948	1	24	28	16	13	6	63	11	9	22	1		0.0126582	0.201681	0.224	0.175824	0.295455	0.0521739	0.504	0.0887097	0.109756	0.178862	0.0175439
asm|33043202	0	1	1	0	22	1	2	2	0	0	0		0	0.00840336	0.008	0	0.5	0.00869565	0.016	0.016129	0	0	0
asm|33042979	2	18	35	12	7	9	62	19	4	20	3		0.0253165	0.151261	0.28	0.131868	0.159091	0.0782609	0.496	0.153226	0.0487805	0.162602	0.0526316
asm|33042059	32	18	62	7	4	44	13	44	2	1	7		0.405063	0.151261	0.496	0.0769231	0.0909091	0.382609	0.104	0.354839	0.0243902	0.00813008	0.122807
asm|33042290	39	14	4	16	1	1	13	0	35	8	3		0.493671	0.117647	0.032	0.175824	0.0227273	0.00869565	0.104	0	0.426829	0.0650407	0.0526316
asm|33038463:asm|33042824	4	10	43	18	7	16	15	26	4	26	28		0.0506329	0.0840336	0.344	0.197802	0.159091	0.13913	0.12	0.209677	0.0487805	0.211382	0.491228
asm|33043036	16	28	53	23	4	9	46	50	25	8	28		0.202532	0.235294	0.424	0.252747	0.0909091	0.0782609	0.368	0.403226	0.304878	0.0650407	0.491228
asm|33041128:asm|33042536	0	4	11	22	5	1	16	4	0	0	28		0	0.0336134	0.088	0.241758	0.113636	0.00869565	0.128	0.0322581	0	0	0.491228
asm|33038929	0	18	11	8	9	4	61	4	5	13	7		0	0.151261	0.088	0.0879121	0.204545	0.0347826	0.488	0.0322581	0.0609756	0.105691	0.122807
asm|33043030	1	4	22	2	5	32	13	10	40	18	18		0.0126582	0.0336134	0.176	0.021978	0.113636	0.278261	0.104	0.0806452	0.487805	0.146341	0.315789
asm|33039497:asm|33042754	9	12	60	17	4	18	39	38	9	15	9		0.113924	0.10084	0.48	0.186813	0.0909091	0.156522	0.312	0.306452	0.109756	0.121951	0.157895
asm|33041895	1	34	52	16	13	0	59	28	1	35	2		0.0126582	0.285714	0.416	0.175824	0.295455	0	0.472	0.225806	0.0121951	0.284553	0.0350877
asm|33042790	18	56	24	34	10	7	46	36	11	49	18		0.227848	0.470588	0.192	0.373626	0.227273	0.0608696	0.368	0.290323	0.134146	0.398374	0.315789
asm|33043038	1	36	40	10	3	22	41	58	1	16	11		0.0126582	0.302521	0.32	0.10989	0.0681818	0.191304	0.328	0.467742	0.0121951	0.130081	0.192982
asm|27420105:asm|12906045:asm|33042012	0	31	58	7	2	17	39	42	2	15	5		0	0.260504	0.464	0.0769231	0.0454545	0.147826	0.312	0.33871	0.0243902	0.121951	0.0877193
asm|10443279:asm|12032223	1	16	39	9	14	2	58	0	0	1	0		0.0126582	0.134454	0.312	0.0989011	0.318182	0.0173913	0.464	0	0	0.00813008	0
asm|33043205	2	21	12	9	4	6	38	4	0	57	8		0.0253165	0.176471	0.096	0.0989011	0.0909091	0.0521739	0.304	0.0322581	0	0.463415	0.140351
asm|33042306:asm|33041505	13	33	51	12	9	13	38	57	16	35	22		0.164557	0.277311	0.408	0.131868	0.204545	0.113043	0.304	0.459677	0.195122	0.284553	0.385965
asm|33041926	6	10	57	9	6	9	21	16	7	19	7		0.0759494	0.0840336	0.456	0.0989011	0.136364	0.0782609	0.168	0.129032	0.0853659	0.154472	0.122807
asm|33042431	2	16	57	8	5	2	14	4	12	31	22		0.0253165	0.134454	0.456	0.0879121	0.113636	0.0173913	0.112	0.0322581	0.146341	0.252033	0.385965
asm|33042396	9	36	45	31	13	1	40	14	7	56	4		0.113924	0.302521	0.36	0.340659	0.295455	0.00869565	0.32	0.112903	0.0853659	0.455285	0.0701754
asm|33041500	0	0	0	1	1	0	1	0	0	55	0		0	0	0	0.010989	0.0227273	0	0.008	0	0	0.447154	0
asm|33042982	26	36	27	13	9	4	55	27	4	20	13		0.329114	0.302521	0.216	0.142857	0.204545	0.0347826	0.44	0.217742	0.0487805	0.162602	0.22807
asm|33041891	0	26	41	9	8	0	55	17	0	8	1		0	0.218487	0.328	0.0989011	0.181818	0	0.44	0.137097	0	0.0650407	0.0175439
asm|33042525	1	22	25	40	4	4	54	17	21	45	3		0.0126582	0.184874	0.2	0.43956	0.0909091	0.0347826	0.432	0.137097	0.256098	0.365854	0.0526316
asm|33042869	0	12	12	17	5	0	26	1	2	54	16		0	0.10084	0.096	0.186813	0.113636	0	0.208	0.00806452	0.0243902	0.439024	0.280702
asm|33041847	0	5	15	17	13	1	17	27	0	0	25		0	0.0420168	0.12	0.186813	0.295455	0.00869565	0.136	0.217742	0	0	0.438596
asm|33041557:asm|1482020:asm|12048489	18	7	47	4	2	50	23	14	0	1	7		0.227848	0.0588235	0.376	0.043956	0.0454545	0.434783	0.184	0.112903	0	0.00813008	0.122807
asm|33040628	0	22	31	33	19	0	9	4	16	18	6		0	0.184874	0.248	0.362637	0.431818	0	0.072	0.0322581	0.195122	0.146341	0.105263
asm|20566947	0	7	4	6	19	5	7	7	15	4	4		0	0.0588235	0.032	0.0659341	0.431818	0.0434783	0.056	0.0564516	0.182927	0.0325203	0.0701754
asm|33042175	0	32	6	0	0	0	11	53	1	0	2		0	0.268908	0.048	0	0	0	0.088	0.427419	0.0121951	0	0.0350877
asm|33042198:asm|2495341	6	30	53	25	12	8	35	32	9	20	10		0.0759494	0.252101	0.424	0.274725	0.272727	0.0695652	0.28	0.258065	0.109756	0.162602	0.175439
asm|33038663	5	11	17	5	3	2	12	52	17	44	1		0.0632911	0.092437	0.136	0.0549451	0.0681818	0.0173913	0.096	0.419355	0.207317	0.357724	0.0175439
asm|33043010:asm|33038875	1	2	15	4	5	48	12	16	31	24	22		0.0126582	0.0168067	0.12	0.043956	0.113636	0.417391	0.096	0.129032	0.378049	0.195122	0.385965
asm|33042656	4	32	29	15	4	15	52	11	6	32	6		0.0506329	0.268908	0.232	0.164835	0.0909091	0.130435	0.416	0.0887097	0.0731707	0.260163	0.105263
asm|33041840	3	16	38	9	6	9	52	12	9	41	10		0.0379747	0.134454	0.304	0.0989011	0.136364	0.0782609	0.416	0.0967742	0.109756	0.333333	0.175439
asm|33043021	10	28	52	11	10	9	46	29	19	45	5		0.126582	0.235294	0.416	0.120879	0.227273	0.0782609	0.368	0.233871	0.231707	0.365854	0.0877193
asm|33043145	6	8	14	2	8	20	22	7	2	51	15		0.0759494	0.0672269	0.112	0.021978	0.181818	0.173913	0.176	0.0564516	0.0243902	0.414634	0.263158
asm|25473234	2	18	23	15	10	1	16	51	4	8	2		0.0253165	0.151261	0.184	0.164835	0.227273	0.00869565	0.128	0.41129	0.0487805	0.0650407	0.0350877
asm|33041997	0	0	0	0	18	1	2	22	17	0	0		0	0	0	0	0.409091	0.00869565	0.016	0.177419	0.207317	0	0
asm|33033911:asm|33033656	22	9	17	4	6	1	25	9	1	50	7		0.278481	0.0756303	0.136	0.043956	0.136364	0.00869565	0.2	0.0725806	0.0121951	0.406504	0.122807
asm|33038054	4	4	29	7	4	4	26	20	2	50	1		0.0506329	0.0336134	0.232	0.0769231	0.0909091	0.0347826	0.208	0.16129	0.0243902	0.406504	0.0175439
asm|33042489	0	10	13	8	12	3	12	7	33	28	11		0	0.0840336	0.104	0.0879121	0.272727	0.026087	0.096	0.0564516	0.402439	0.227642	0.192982
asm|33042554	9	20	18	10	7	10	50	7	6	13	2		0.113924	0.168067	0.144	0.10989	0.159091	0.0869565	0.4	0.0564516	0.0731707	0.105691	0.0350877
asm|33041548	6	22	50	13	5	1	22	20	2	22	7		0.0759494	0.184874	0.4	0.142857	0.113636	0.00869565	0.176	0.16129	0.0243902	0.178862	0.122807
asm|33042034	0	1	6	1	1	46	2	4	0	0	2		0	0.00840336	0.048	0.010989	0.0227273	0.4	0.016	0.0322581	0	0	0.0350877
asm|33042618	6	39	29	34	8	10	32	13	11	49	18		0.0759494	0.327731	0.232	0.373626	0.181818	0.0869565	0.256	0.104839	0.134146	0.398374	0.315789
asm|33042741	18	32	15	11	4	10	40	3	8	49	6		0.227848	0.268908	0.12	0.120879	0.0909091	0.0869565	0.32	0.0241935	0.097561	0.398374	0.105263
asm|33038828:asm|33040814	3	7	6	11	9	22	15	49	3	0	8		0.0379747	0.0588235	0.048	0.120879	0.204545	0.191304	0.12	0.395161	0.0365854	0	0.140351
asm|33043058	31	2	7	1	1	3	14	3	0	0	13		0.392405	0.0168067	0.056	0.010989	0.0227273	0.026087	0.112	0.0241935	0	0	0.22807
asm|33042382	2	25	49	19	12	9	26	43	9	24	15		0.0253165	0.210084	0.392	0.208791	0.272727	0.0782609	0.208	0.346774	0.109756	0.195122	0.263158
asm|33042572	12	20	21	10	2	12	13	28	32	30	8		0.151899	0.168067	0.168	0.10989	0.0454545	0.104348	0.104	0.225806	0.390244	0.243902	0.140351
asm|33042759:asm|32511719	22	6	44	19	1	3	14	48	23	24	9		0.278481	0.0504202	0.352	0.208791	0.0227273	0.026087	0.112	0.387097	0.280488	0.195122	0.157895
asm|33032393	2	19	48	21	6	11	33	3	4	7	5		0.0253165	0.159664	0.384	0.230769	0.136364	0.0956522	0.264	0.0241935	0.0487805	0.0569106	0.0877193
asm|33043268:asm|33038696	2	19	32	26	9	7	48	16	12	36	3		0.0253165	0.159664	0.256	0.285714	0.204545	0.0608696	0.384	0.129032	0.146341	0.292683	0.0526316
asm|33035997:asm|23029688	6	36	48	16	9	5	35	39	18	45	4		0.0759494	0.302521	0.384	0.175824	0.204545	0.0434783	0.28	0.314516	0.219512	0.365854	0.0701754
asm|33043286:asm|33040425	1	11	4	30	5	5	48	2	4	38	1		0.0126582	0.092437	0.032	0.32967	0.113636	0.0434783	0.384	0.016129	0.0487805	0.308943	0.0175439
asm|17855816:asm|33038008	1	7	6	12	2	9	21	1	0	47	4		0.0126582	0.0588235	0.048	0.131868	0.0454545	0.0782609	0.168	0.00806452	0	0.382114	0.0701754
asm|33042027	3	25	28	15	13	5	47	9	8	20	1		0.0379747	0.210084	0.224	0.164835	0.295455	0.0434783	0.376	0.0725806	0.097561	0.162602	0.0175439
asm|33042858:asm|33042622	1	10	17	6	7	10	47	5	11	16	0		0.0126582	0.0840336	0.136	0.0659341	0.159091	0.0869565	0.376	0.0403226	0.134146	0.130081	0
asm|33042297	11	1	1	3	3	1	4	1	1	46	5		0.139241	0.00840336	0.008	0.032967	0.0681818	0.00869565	0.032	0.00806452	0.0121951	0.373984	0.0877193
asm|33032246	8	24	35	16	4	4	46	20	11	26	7		0.101266	0.201681	0.28	0.175824	0.0909091	0.0347826	0.368	0.16129	0.134146	0.211382	0.122807
asm|33042515	0	16	18	22	8	5	6	4	6	45	5		0	0.134454	0.144	0.241758	0.181818	0.0434783	0.048	0.0322581	0.0731707	0.365854	0.0877193
asm|16880540	3	0	3	0	0	1	2	6	1	45	9		0.0379747	0	0.024	0	0	0.00869565	0.016	0.0483871	0.0121951	0.365854	0.157895
asm|4995797	0	0	0	0	0	42	0	0	0	0	0		0	0	0	0	0	0.365217	0	0	0	0	0
asm|13058732	1	31	22	33	10	6	31	18	1	35	2		0.0126582	0.260504	0.176	0.362637	0.227273	0.0521739	0.248	0.145161	0.0121951	0.284553	0.0350877
asm|33042978	7	27	20	14	4	0	45	14	13	6	0		0.0886076	0.226891	0.16	0.153846	0.0909091	0	0.36	0.112903	0.158537	0.0487805	0
asm|33042394:asm|33042938	11	11	29	6	8	41	19	26	15	33	19		0.139241	0.092437	0.232	0.0659341	0.181818	0.356522	0.152	0.209677	0.182927	0.268293	0.333333
asm|33040186	28	1	2	0	0	0	2	1	0	0	0		0.35443	0.00840336	0.016	0	0	0	0.016	0.00806452	0	0	0
asm|33035201	12	22	44	16	7	7	26	26	27	32	8		0.151899	0.184874	0.352	0.175824	0.159091	0.0608696	0.208	0.209677	0.329268	0.260163	0.140351
asm|33039637	1	13	14	7	5	7	44	3	4	6	9		0.0126582	0.109244	0.112	0.0769231	0.113636	0.0608696	0.352	0.0241935	0.0487805	0.0487805	0.157895
asm|9637018	1	8	14	21	1	3	44	6	12	20	2		0.0126582	0.0672269	0.112	0.230769	0.0227273	0.026087	0.352	0.0483871	0.146341	0.162602	0.0350877
asm|24804189	2	28	33	6	4	0	44	12	0	7	3		0.0253165	0.235294	0.264	0.0659341	0.0909091	0	0.352	0.0967742	0	0.0569106	0.0526316
asm|33042763	0	11	14	32	2	0	40	2	0	2	5		0	0.092437	0.112	0.351648	0.0454545	0	0.32	0.016129	0	0.0162602	0.0877193
asm|33042688	2	30	23	32	8	4	33	15	0	19	2		0.0253165	0.252101	0.184	0.351648	0.181818	0.0347826	0.264	0.120968	0	0.154472	0.0350877
asm|33041906	3	4	1	6	0	4	5	0	0	43	3		0.0379747	0.0336134	0.008	0.0659341	0	0.0347826	0.04	0	0	0.349593	0.0526316
asm|33035303	7	10	11	12	1	40	28	9	3	2	2		0.0886076	0.0840336	0.088	0.131868	0.0227273	0.347826	0.224	0.0725806	0.0365854	0.0162602	0.0350877
asm|33032743:asm|33042904	4	41	41	28	11	8	34	24	5	22	6		0.0506329	0.344538	0.328	0.307692	0.25	0.0695652	0.272	0.193548	0.0609756	0.178862	0.105263
asm|33042229	14	41	8	14	3	10	36	9	6	37	3		0.177215	0.344538	0.064	0.153846	0.0681818	0.0869565	0.288	0.0725806	0.0731707	0.300813	0.0526316
asm|33038112	24	29	20	23	8	19	43	18	21	38	7		0.303797	0.243697	0.16	0.252747	0.181818	0.165217	0.344	0.145161	0.256098	0.308943	0.122807
asm|33042318	2	14	26	3	2	1	43	5	1	12	0		0.0253165	0.117647	0.208	0.032967	0.0454545	0.00869565	0.344	0.0403226	0.0121951	0.097561	0
asm|33042849	8	19	35	12	7	8	26	32	9	42	8		0.101266	0.159664	0.28	0.131868	0.159091	0.0695652	0.208	0.258065	0.109756	0.341463	0.140351
asm|33042395	14	23	30	5	1	11	18	24	11	42	15		0.177215	0.193277	0.24	0.0549451	0.0227273	0.0956522	0.144	0.193548	0.134146	0.341463	0.263158
asm|33042204	14	35	10	13	3	7	39	1	4	42	3		0.177215	0.294118	0.08	0.142857	0.0681818	0.0608696	0.312	0.00806452	0.0487805	0.341463	0.0526316
asm|12730180	0	0	0	1	15	3	5	15	0	0	0		0	0	0	0.010989	0.340909	0.026087	0.04	0.120968	0	0	0
asm|33041511:asm|33042428	13	27	33	9	3	14	31	42	10	38	12		0.164557	0.226891	0.264	0.0989011	0.0681818	0.121739	0.248	0.33871	0.121951	0.308943	0.210526
asm|33042681	2	40	24	11	0	0	26	21	6	12	3		0.0253165	0.336134	0.192	0.120879	0	0	0.208	0.169355	0.0731707	0.097561	0.0526316
asm|33043019	13	23	42	17	8	13	35	26	8	27	8		0.164557	0.193277	0.336	0.186813	0.181818	0.113043	0.28	0.209677	0.097561	0.219512	0.140351
asm|33041726	17	35	10	13	6	6	42	3	9	34	6		0.21519	0.294118	0.08	0.142857	0.136364	0.0521739	0.336	0.0241935	0.109756	0.276423	0.105263
asm|33041767	2	8	42	0	2	1	35	9	20	4	6		0.0253165	0.0672269	0.336	0	0.0454545	0.00869565	0.28	0.0725806	0.243902	0.0325203	0.105263
asm|33042680	13	21	42	10	7	7	40	24	9	24	4		0.164557	0.176471	0.336	0.10989	0.159091	0.0608696	0.32	0.193548	0.109756	0.195122	0.0701754
asm|33042430	8	15	9	4	3	2	16	4	1	41	6		0.101266	0.12605	0.072	0.043956	0.0681818	0.0173913	0.128	0.0322581	0.0121951	0.333333	0.105263
asm|33041484	7	5	14	14	4	1	20	12	6	4	19		0.0886076	0.0420168	0.112	0.153846	0.0909091	0.00869565	0.16	0.0967742	0.0731707	0.0325203	0.333333
asm|33041176:asm|33039732	15	16	19	30	7	2	18	10	1	3	5		0.189873	0.134454	0.152	0.32967	0.159091	0.0173913	0.144	0.0806452	0.0121951	0.0243902	0.0877193
asm|33041984	11	12	22	30	3	5	20	29	12	2	17		0.139241	0.10084	0.176	0.32967	0.0681818	0.0434783	0.16	0.233871	0.146341	0.0162602	0.298246
asm|33041203	0	2	0	0	0	37	0	9	2	3	3		0	0.0168067	0	0	0	0.321739	0	0.0725806	0.0243902	0.0243902	0.0526316
asm|8918872	0	2	4	5	0	37	7	0	0	0	0		0	0.0168067	0.032	0.0549451	0	0.321739	0.056	0	0	0	0
asm|32237353	2	12	33	13	6	8	40	6	8	1	5		0.0253165	0.10084	0.264	0.142857	0.136364	0.0695652	0.32	0.0483871	0.097561	0.00813008	0.0877193
asm|33042875	5	9	40	0	2	2	40	11	23	3	11		0.0632911	0.0756303	0.32	0	0.0454545	0.0173913	0.32	0.0887097	0.280488	0.0243902	0.192982
asm|33041902	0	38	20	5	1	6	2	29	2	1	3		0	0.319328	0.16	0.0549451	0.0227273	0.0521739	0.016	0.233871	0.0243902	0.00813008	0.0526316
asm|33032507	1	31	23	29	10	2	22	24	0	22	2		0.0126582	0.260504	0.184	0.318681	0.227273	0.0173913	0.176	0.193548	0	0.178862	0.0350877
asm|33042138:asm|25400759	2	14	26	29	4	3	19	13	4	10	9		0.0253165	0.117647	0.208	0.318681	0.0909091	0.026087	0.152	0.104839	0.0487805	0.0813008	0.157895
asm|33042746	2	31	17	14	14	6	38	7	6	14	2		0.0253165	0.260504	0.136	0.153846	0.318182	0.0521739	0.304	0.0564516	0.0731707	0.113821	0.0350877
asm|33041537	0	0	0	0	14	0	0	5	13	0	0		0	0	0	0	0.318182	0	0	0.0403226	0.158537	0	0
asm|31146742:asm|11450195	0	3	11	13	14	1	14	20	1	0	13		0	0.0252101	0.088	0.142857	0.318182	0.00869565	0.112	0.16129	0.0121951	0	0.22807
asm|33042057:asm|33043288	3	10	18	1	3	20	16	11	3	39	11		0.0379747	0.0840336	0.144	0.010989	0.0681818	0.173913	0.128	0.0887097	0.0365854	0.317073	0.192982
asm|33042494	2	29	22	12	6	8	31	37	26	23	11		0.0253165	0.243697	0.176	0.131868	0.136364	0.0695652	0.248	0.298387	0.317073	0.186992	0.192982
asm|33043236:asm|33041302	25	12	4	11	2	24	19	7	9	14	9		0.316456	0.10084	0.032	0.120879	0.0454545	0.208696	0.152	0.0564516	0.109756	0.113821	0.157895
asm|22808594	10	6	4	6	1	0	6	6	10	15	18		0.126582	0.0504202	0.032	0.0659341	0.0227273	0	0.048	0.0483871	0.121951	0.121951	0.315789
asm|7765357	1	8	7	11	0	36	18	0	0	1	0		0.0126582	0.0672269	0.056	0.120879	0	0.313043	0.144	0	0	0.00813008	0
asm|33043256	5	12	31	11	7	6	25	33	6	38	1		0.0632911	0.10084	0.248	0.120879	0.159091	0.0521739	0.2	0.266129	0.0731707	0.308943	0.0175439
asm|33043138	2	9	3	3	0	2	10	2	25	7	0		0.0253165	0.0756303	0.024	0.032967	0	0.0173913	0.08	0.016129	0.304878	0.0569106	0
asm|33035142	1	6	17	0	1	0	38	3	2	13	1		0.0126582	0.0504202	0.136	0	0.0227273	0	0.304	0.0241935	0.0243902	0.105691	0.0175439
asm|33043013	1	27	24	3	4	1	38	8	0	3	3		0.0126582	0.226891	0.192	0.032967	0.0909091	0.00869565	0.304	0.0645161	0	0.0243902	0.0526316
asm|33042308	1	36	4	4	3	2	10	0	1	0	3		0.0126582	0.302521	0.032	0.043956	0.0681818	0.0173913	0.08	0	0.0121951	0	0.0526316
asm|33042976:asm|33040036	0	5	7	12	1	14	8	3	4	1	17		0	0.0420168	0.056	0.131868	0.0227273	0.121739	0.064	0.0241935	0.0487805	0.00813008	0.298246
asm|33039756	0	2	2	2	2	3	1	2	1	0	17		0	0.0168067	0.016	0.021978	0.0454545	0.026087	0.008	0.016129	0.0121951	0	0.298246
asm|33037860	0	19	37	12	5	6	37	21	5	4	0		0	0.159664	0.296	0.131868	0.113636	0.0521739	0.296	0.169355	0.0609756	0.0325203	0
asm|33042550	8	8	35	7	1	34	25	10	0	16	5		0.101266	0.0672269	0.28	0.0769231	0.0227273	0.295652	0.2	0.0806452	0	0.130081	0.0877193
asm|33036079	0	0	0	1	13	1	1	9	0	0	0		0	0	0	0.010989	0.295455	0.00869565	0.008	0.0725806	0	0	0
asm|33042833:asm|28114748	7	31	4	6	2	4	27	2	2	36	1		0.0886076	0.260504	0.032	0.0659341	0.0454545	0.0347826	0.216	0.016129	0.0243902	0.292683	0.0175439
asm|33034676	19	6	16	5	3	7	36	4	2	22	5		0.240506	0.0504202	0.128	0.0549451	0.0681818	0.0608696	0.288	0.0322581	0.0243902	0.178862	0.0877193
asm|33041820	3	14	36	21	4	9	19	4	6	34	13		0.0379747	0.117647	0.288	0.230769	0.0909091	0.0782609	0.152	0.0322581	0.0731707	0.276423	0.22807
asm|31719676	0	3	6	0	1	33	9	0	0	0	0		0	0.0252101	0.048	0	0.0227273	0.286957	0.072	0	0	0	0
asm|33041739:asm|33041077	0	0	9	0	1	33	2	9	23	3	12		0	0	0.072	0	0.0227273	0.286957	0.016	0.0725806	0.280488	0.0243902	0.210526
asm|33037629:asm|14419836	1	34	17	14	3	5	29	17	4	30	5		0.0126582	0.285714	0.136	0.153846	0.0681818	0.0434783	0.232	0.137097	0.0487805	0.243902	0.0877193
asm|33042262	15	34	28	16	1	12	30	6	7	6	5		0.189873	0.285714	0.224	0.175824	0.0227273	0.104348	0.24	0.0483871	0.0853659	0.0487805	0.0877193
asm|33039834	0	5	10	1	5	2	6	35	6	17	1		0	0.0420168	0.08	0.010989	0.113636	0.0173913	0.048	0.282258	0.0731707	0.138211	0.0175439
asm|33043012	0	19	23	7	4	1	18	4	3	17	16		0	0.159664	0.184	0.0769231	0.0909091	0.00869565	0.144	0.0322581	0.0365854	0.138211	0.280702
asm|10438119:asm|33033490	3	12	24	8	4	6	35	18	8	19	8		0.0379747	0.10084	0.192	0.0879121	0.0909091	0.0521739	0.28	0.145161	0.097561	0.154472	0.140351
asm|33041594	2	12	19	22	3	17	35	16	18	3	13		0.0253165	0.10084	0.152	0.241758	0.0681818	0.147826	0.28	0.129032	0.219512	0.0243902	0.22807
asm|33036112:asm|33039579	1	19	35	3	1	10	14	8	15	2	4		0.0126582	0.159664	0.28	0.032967	0.0227273	0.0869565	0.112	0.0645161	0.182927	0.0162602	0.0701754
asm|9623226:asm|26937952	1	13	35	24	6	5	27	15	7	22	9		0.0126582	0.109244	0.28	0.263736	0.136364	0.0434783	0.216	0.120968	0.0853659	0.178862	0.157895
asm|33042508	10	16	22	3	1	4	19	16	8	34	8		0.126582	0.134454	0.176	0.032967	0.0227273	0.0347826	0.152	0.129032	0.097561	0.276423	0.140351
asm|33033993	0	0	0	0	12	0	0	3	10	0	0		0	0	0	0	0.272727	0	0	0.0241935	0.121951	0	0
asm|33042623:asm|33039415	0	0	0	0	12	0	0	2	2	1	0		0	0	0	0	0.272727	0	0	0.016129	0.0243902	0.00813008	0
asm|33042332	7	19	30	9	7	8	34	22	4	22	8		0.0886076	0.159664	0.24	0.0989011	0.159091	0.0695652	0.272	0.177419	0.0487805	0.178862	0.140351
asm|33043057	0	0	8	0	0	31	3	4	1	1	2		0	0	0.064	0	0	0.269565	0.024	0.0322581	0.0121951	0.00813008	0.0350877
asm|26523793	0	32	21	5	0	3	6	21	2	4	0		0	0.268908	0.168	0.0549451	0	0.026087	0.048	0.169355	0.0243902	0.0325203	0
asm|33043300:asm|33039419	0	8	6	1	1	0	7	2	1	33	6		0	0.0672269	0.048	0.010989	0.0227273	0	0.056	0.016129	0.0121951	0.268293	0.105263
asm|4442048	0	14	1	0	0	0	1	33	1	0	1		0	0.117647	0.008	0	0	0	0.008	0.266129	0.0121951	0	0.0175439
asm|33034520:asm|32455408	3	21	20	7	5	2	33	3	7	16	13		0.0379747	0.176471	0.16	0.0769231	0.113636	0.0173913	0.264	0.0241935	0.0853659	0.130081	0.22807
asm|33042638	0	11	33	2	3	1	19	13	0	4	0		0	0.092437	0.264	0.021978	0.0681818	0.00869565	0.152	0.104839	0	0.0325203	0
asm|33037740	2	19	25	9	4	4	33	13	2	10	2		0.0253165	0.159664	0.2	0.0989011	0.0909091	0.0347826	0.264	0.104839	0.0243902	0.0813008	0.0350877
asm|33042375:asm|33041585	1	8	33	8	3	2	13	10	0	19	3		0.0126582	0.0672269	0.264	0.0879121	0.0681818	0.0173913	0.104	0.0806452	0	0.154472	0.0526316
asm|33042465	2	15	33	9	1	1	7	8	4	0	6		0.0253165	0.12605	0.264	0.0989011	0.0227273	0.00869565	0.056	0.0645161	0.0487805	0	0.105263
asm|33032181	0	9	13	24	7	1	2	1	3	4	4		0	0.0756303	0.104	0.263736	0.159091	0.00869565	0.016	0.00806452	0.0365854	0.0325203	0.0701754
asm|33039820	2	4	15	24	1	2	7	1	4	14	3		0.0253165	0.0336134	0.12	0.263736	0.0227273	0.0173913	0.056	0.00806452	0.0487805	0.113821	0.0526316
asm|33042943	0	9	0	0	0	0	2	3	3	0	15		0	0.0756303	0	0	0	0	0.016	0.0241935	0.0365854	0	0.263158
asm|33043232	4	9	9	1	1	1	11	32	7	30	0		0.0506329	0.0756303	0.072	0.010989	0.0227273	0.00869565	0.088	0.258065	0.0853659	0.243902	0
asm|33042967	5	30	10	11	3	19	13	2	21	2	12		0.0632911	0.252101	0.08	0.120879	0.0681818	0.165217	0.104	0.016129	0.256098	0.0162602	0.210526
asm|33037610:asm|33042400	2	24	20	7	3	2	23	22	21	17	9		0.0253165	0.201681	0.16	0.0769231	0.0681818	0.0173913	0.184	0.177419	0.256098	0.138211	0.157895
asm|33042530	1	15	12	2	1	10	11	6	21	0	3		0.0126582	0.12605	0.096	0.021978	0.0227273	0.0869565	0.088	0.0483871	0.256098	0	0.0526316
asm|33041954	1	12	32	1	1	0	26	10	6	7	5		0.0126582	0.10084	0.256	0.010989	0.0227273	0	0.208	0.0806452	0.0731707	0.0569106	0.0877193
asm|33042119	2	4	32	9	2	0	15	5	1	9	1		0.0253165	0.0336134	0.256	0.0989011	0.0454545	0	0.12	0.0403226	0.0121951	0.0731707	0.0175439
asm|33042388	3	30	19	9	7	3	32	11	2	9	6		0.0379747	0.252101	0.152	0.0989011	0.159091	0.026087	0.256	0.0887097	0.0243902	0.0731707	0.105263
asm|33041587:asm|33042813	0	7	17	13	4	0	2	2	1	31	1		0	0.0588235	0.136	0.142857	0.0909091	0	0.016	0.016129	0.0121951	0.252033	0.0175439
asm|33042283:asm|33038211	1	2	3	2	11	20	12	16	1	1	1		0.0126582	0.0168067	0.024	0.021978	0.25	0.173913	0.096	0.129032	0.0121951	0.00813008	0.0175439
asm|19817628	0	0	0	1	11	0	1	13	0	0	0		0	0	0	0.010989	0.25	0	0.008	0.104839	0	0	0
asm|29157831	1	13	8	3	11	2	24	3	1	7	0		0.0126582	0.109244	0.064	0.032967	0.25	0.0173913	0.192	0.0241935	0.0121951	0.0569106	0
asm|33032371	0	4	8	12	11	0	14	10	1	0	14		0	0.0336134	0.064	0.131868	0.25	0	0.112	0.0806452	0.0121951	0	0.245614
asm|33040639:asm|16972804	0	1	1	1	11	1	11	1	1	0	2		0	0.00840336	0.008	0.010989	0.25	0.00869565	0.088	0.00806452	0.0121951	0	0.0350877
asm|33043046	0	4	7	9	11	1	11	8	1	0	8		0	0.0336134	0.056	0.0989011	0.25	0.00869565	0.088	0.0645161	0.0121951	0	0.140351
asm|33032637:asm|23852177	1	16	14	5	2	1	31	6	1	7	1		0.0126582	0.134454	0.112	0.0549451	0.0454545	0.00869565	0.248	0.0483871	0.0121951	0.0569106	0.0175439
asm|33039758:asm|5668959	1	5	13	4	4	5	31	2	2	10	9		0.0126582	0.0420168	0.104	0.043956	0.0909091	0.0434783	0.248	0.016129	0.0243902	0.0813008	0.157895
asm|33039341	6	19	31	7	7	4	31	23	2	19	4		0.0759494	0.159664	0.248	0.0769231	0.159091	0.0347826	0.248	0.185484	0.0243902	0.154472	0.0701754
asm|33033512	0	10	31	2	1	2	18	10	2	6	0		0	0.0840336	0.248	0.021978	0.0227273	0.0173913	0.144	0.0806452	0.0243902	0.0487805	0
asm|33042930	0	9	3	16	3	1	31	5	8	28	0		0	0.0756303	0.024	0.175824	0.0681818	0.00869565	0.248	0.0403226	0.097561	0.227642	0
asm|33038191	8	3	5	16	2	3	8	18	8	1	14		0.101266	0.0252101	0.04	0.175824	0.0454545	0.026087	0.064	0.145161	0.097561	0.00813008	0.245614
asm|32014220	1	2	1	2	0	5	3	0	0	30	1		0.0126582	0.0168067	0.008	0.021978	0	0.0434783	0.024	0	0	0.243902	0.0175439
asm|33042855:asm|33039720	2	7	13	9	3	1	12	7	5	30	3		0.0253165	0.0588235	0.104	0.0989011	0.0681818	0.00869565	0.096	0.0564516	0.0609756	0.243902	0.0526316
asm|33040911	2	6	20	22	2	4	12	3	8	17	11		0.0253165	0.0504202	0.16	0.241758	0.0454545	0.0347826	0.096	0.0241935	0.097561	0.138211	0.192982
asm|33043227	0	10	6	22	0	0	10	0	1	1	0		0	0.0840336	0.048	0.241758	0	0	0.08	0	0.0121951	0.00813008	0
asm|33042566	4	15	21	20	6	5	30	13	14	29	11		0.0506329	0.12605	0.168	0.21978	0.136364	0.0434783	0.24	0.104839	0.170732	0.235772	0.192982
asm|22938006	5	12	27	10	5	5	30	13	5	15	5		0.0632911	0.10084	0.216	0.10989	0.113636	0.0434783	0.24	0.104839	0.0609756	0.121951	0.0877193
asm|33043162	6	3	19	2	3	8	30	3	0	1	3		0.0759494	0.0252101	0.152	0.021978	0.0681818	0.0695652	0.24	0.0241935	0	0.00813008	0.0526316
asm|19716488	9	11	7	4	4	1	12	2	0	29	2		0.113924	0.092437	0.056	0.043956	0.0909091	0.00869565	0.096	0.016129	0	0.235772	0.0350877
asm|33032331	7	27	5	6	3	6	22	1	0	29	3		0.0886076	0.226891	0.04	0.0659341	0.0681818	0.0521739	0.176	0.00806452	0	0.235772	0.0526316
asm|4328992	1	6	5	4	0	27	17	4	2	0	3		0.0126582	0.0504202	0.04	0.043956	0	0.234783	0.136	0.0322581	0.0243902	0	0.0526316
asm|33043056:asm|12697360	0	12	27	20	5	2	17	29	3	6	12		0	0.10084	0.216	0.21978	0.113636	0.0173913	0.136	0.233871	0.0365854	0.0487805	0.210526
asm|33041837	0	12	10	2	4	0	29	1	1	4	0		0	0.10084	0.08	0.021978	0.0909091	0	0.232	0.00806452	0.0121951	0.0325203	0
asm|33042093	0	9	9	1	3	0	29	3	1	8	0		0	0.0756303	0.072	0.010989	0.0681818	0	0.232	0.0241935	0.0121951	0.0650407	0
asm|33043084:asm|33043098	3	12	19	3	1	0	29	9	13	3	5		0.0379747	0.10084	0.152	0.032967	0.0227273	0	0.232	0.0725806	0.158537	0.0243902	0.0877193
asm|33042522:asm|33033276	0	16	22	5	3	0	29	8	0	4	2		0	0.134454	0.176	0.0549451	0.0681818	0	0.232	0.0645161	0	0.0325203	0.0350877
asm|33039791	2	2	1	0	0	0	7	21	3	3	13		0.0253165	0.0168067	0.008	0	0	0	0.056	0.169355	0.0365854	0.0243902	0.22807
asm|33041020	0	1	0	0	10	1	0	8	0	0	0		0	0.00840336	0	0	0.227273	0.00869565	0	0.0645161	0	0	0
asm|33033945	10	4	3	8	10	0	8	0	2	10	1		0.126582	0.0336134	0.024	0.0879121	0.227273	0	0.064	0	0.0243902	0.0813008	0.0175439
asm|33041648	0	0	0	0	10	0	0	2	8	0	0		0	0	0	0	0.227273	0	0	0.016129	0.097561	0	0
asm|33039491	1	2	1	1	10	0	6	1	0	1	0		0.0126582	0.0168067	0.008	0.010989	0.227273	0	0.048	0.00806452	0	0.00813008	0
asm|32241164	8	27	0	9	1	3	11	1	5	12	2		0.101266	0.226891	0	0.0989011	0.0227273	0.026087	0.088	0.00806452	0.0609756	0.097561	0.0350877
asm|33042304	0	6	5	1	3	0	4	28	0	2	4		0	0.0504202	0.04	0.010989	0.0681818	0	0.032	0.225806	0	0.0162602	0.0701754
asm|33041794:asm|33041705	0	13	12	4	5	10	28	4	2	20	4		0	0.109244	0.096	0.043956	0.113636	0.0869565	0.224	0.0322581	0.0243902	0.162602	0.0701754
asm|33041945:asm|21574208	2	21	19	8	3	4	28	3	4	15	5		0.0253165	0.176471	0.152	0.0879121	0.0681818	0.0347826	0.224	0.0241935	0.0487805	0.121951	0.0877193
asm|18397403	2	10	18	5	2	6	28	11	3	15	4		0.0253165	0.0840336	0.144	0.0549451	0.0454545	0.0521739	0.224	0.0887097	0.0365854	0.121951	0.0701754
asm|33034388	0	5	28	1	1	6	12	12	1	6	0		0	0.0420168	0.224	0.010989	0.0227273	0.0521739	0.096	0.0967742	0.0121951	0.0487805	0
asm|33041495	0	11	28	5	4	1	27	9	3	2	0		0	0.092437	0.224	0.0549451	0.0909091	0.00869565	0.216	0.0725806	0.0365854	0.0162602	0
asm|33042080:asm|29379841	3	13	28	9	0	0	3	5	3	3	10		0.0379747	0.109244	0.224	0.0989011	0	0	0.024	0.0403226	0.0365854	0.0243902	0.175439
asm|33042161	0	14	25	20	4	2	14	19	2	5	7		0	0.117647	0.2	0.21978	0.0909091	0.0173913	0.112	0.153226	0.0243902	0.0406504	0.122807
asm|33042023:asm|33039278	3	20	6	7	2	18	10	1	18	0	12		0.0379747	0.168067	0.048	0.0769231	0.0454545	0.156522	0.08	0.00806452	0.219512	0	0.210526
asm|33040241	5	9	27	6	3	4	19	25	1	24	3		0.0632911	0.0756303	0.216	0.0659341	0.0681818	0.0347826	0.152	0.201613	0.0121951	0.195122	0.0526316
asm|24921480:asm|31459078	1	8	6	8	1	3	27	2	3	7	0		0.0126582	0.0672269	0.048	0.0879121	0.0227273	0.026087	0.216	0.016129	0.0365854	0.0569106	0
asm|33042859	2	11	27	9	6	6	18	5	1	8	1		0.0253165	0.092437	0.216	0.0989011	0.136364	0.0521739	0.144	0.0403226	0.0121951	0.0650407	0.0175439
asm|28465230	0	13	15	4	2	0	27	5	0	2	0		0	0.109244	0.12	0.043956	0.0454545	0	0.216	0.0403226	0	0.0162602	0
asm|33037815	4	16	13	6	4	1	27	14	1	18	3		0.0506329	0.134454	0.104	0.0659341	0.0909091	0.00869565	0.216	0.112903	0.0121951	0.146341	0.0526316
asm|33040869:asm|22020441	1	2	7	3	1	3	27	3	1	1	2		0.0126582	0.0168067	0.056	0.032967	0.0227273	0.026087	0.216	0.0241935	0.0121951	0.00813008	0.0350877
asm|33042890	2	12	27	3	2	2	19	13	3	13	1		0.0253165	0.10084	0.216	0.032967	0.0454545	0.0173913	0.152	0.104839	0.0365854	0.105691	0.0175439
asm|33042653	10	1	0	3	2	0	1	0	0	26	4		0.126582	0.00840336	0	0.032967	0.0454545	0	0.008	0	0	0.211382	0.0701754
asm|31007543	0	0	1	0	0	0	2	0	0	26	0		0	0	0.008	0	0	0	0.016	0	0	0.211382	0
asm|31801330	0	1	1	2	0	4	5	0	0	26	0		0	0.00840336	0.008	0.021978	0	0.0347826	0.04	0	0	0.211382	0
asm|33038301	0	2	1	4	0	2	3	0	0	26	1		0	0.0168067	0.008	0.043956	0	0.0173913	0.024	0	0	0.211382	0.0175439
asm|21116247	0	1	0	2	4	2	3	5	2	1	12		0	0.00840336	0	0.021978	0.0909091	0.0173913	0.024	0.0403226	0.0243902	0.00813008	0.210526
asm|33041851	3	3	15	6	0	6	7	19	4	4	12		0.0379747	0.0252101	0.12	0.0659341	0	0.0521739	0.056	0.153226	0.0487805	0.0325203	0.210526
asm|33042133:asm|33041822:asm|33038899	7	12	22	7	6	4	16	17	0	16	12		0.0886076	0.10084	0.176	0.0769231	0.136364	0.0347826	0.128	0.137097	0	0.130081	0.210526
asm|3613611	0	2	16	3	0	1	6	1	1	4	12		0	0.0168067	0.128	0.032967	0	0.00869565	0.048	0.00806452	0.0121951	0.0325203	0.210526
asm|26766682	5	25	3	6	3	2	24	0	0	21	1		0.0632911	0.210084	0.024	0.0659341	0.0681818	0.0173913	0.192	0	0	0.170732	0.0175439
asm|33042335	10	5	18	2	1	24	5	22	0	0	6		0.126582	0.0420168	0.144	0.021978	0.0227273	0.208696	0.04	0.177419	0	0	0.105263
asm|7489752	0	10	20	3	3	1	26	1	0	0	5		0	0.0840336	0.16	0.032967	0.0681818	0.00869565	0.208	0.00806452	0	0	0.0877193
asm|33037597	0	0	6	2	1	0	26	2	2	0	1		0	0	0.048	0.021978	0.0227273	0	0.208	0.016129	0.0243902	0	0.0175439
asm|33040674	0	0	26	0	0	2	0	0	1	1	0		0	0	0.208	0	0	0.0173913	0	0	0.0121951	0.00813008	0
asm|33039127	2	19	6	7	1	20	5	2	17	0	8		0.0253165	0.159664	0.048	0.0769231	0.0227273	0.173913	0.04	0.016129	0.207317	0	0.140351
asm|33042918	3	5	12	1	0	13	8	7	17	0	3		0.0379747	0.0420168	0.096	0.010989	0	0.113043	0.064	0.0564516	0.207317	0	0.0526316
asm|33041707	0	0	0	0	9	0	0	0	6	0	0		0	0	0	0	0.204545	0	0	0	0.0731707	0	0
asm|17491161	0	6	0	1	9	0	2	0	0	0	0		0	0.0504202	0	0.010989	0.204545	0	0.016	0	0	0	0
asm|33040874	0	1	0	3	0	5	6	0	2	25	3		0	0.00840336	0	0.032967	0	0.0434783	0.048	0	0.0243902	0.203252	0.0526316
asm|33032871	2	16	15	4	3	3	25	4	8	14	5		0.0253165	0.134454	0.12	0.043956	0.0681818	0.026087	0.2	0.0322581	0.097561	0.113821	0.0877193
asm|33037722	0	0	25	0	0	0	0	0	0	1	0		0	0	0.2	0	0	0	0	0	0	0.00813008	0
asm|33041527	1	0	2	0	1	23	0	1	0	0	1		0.0126582	0	0.016	0	0.0227273	0.2	0	0.00806452	0	0	0.0175439
asm|33042031:asm|6351883	5	21	0	4	2	2	20	1	1	24	3		0.0632911	0.176471	0	0.043956	0.0454545	0.0173913	0.16	0.00806452	0.0121951	0.195122	0.0526316
asm|33043196:asm|33038753	0	1	6	4	1	2	10	2	1	24	2		0	0.00840336	0.048	0.043956	0.0227273	0.0173913	0.08	0.016129	0.0121951	0.195122	0.0350877
asm|10170848	5	15	18	8	4	9	15	24	5	14	6		0.0632911	0.12605	0.144	0.0879121	0.0909091	0.0782609	0.12	0.193548	0.0609756	0.113821	0.105263
asm|33038882	2	23	6	5	3	15	5	1	12	0	6		0.0253165	0.193277	0.048	0.0549451	0.0681818	0.130435	0.04	0.00806452	0.146341	0	0.105263
asm|33040605	1	23	5	6	4	5	14	1	0	0	1		0.0126582	0.193277	0.04	0.0659341	0.0909091	0.0434783	0.112	0.00806452	0	0	0.0175439
asm|33038321:asm|33042470:asm|23603906	0	13	16	3	7	6	6	6	2	0	11		0	0.109244	0.128	0.032967	0.159091	0.0521739	0.048	0.0483871	0.0243902	0	0.192982
asm|33038787:asm|28588692	1	14	12	3	1	6	10	7	2	3	11		0.0126582	0.117647	0.096	0.032967	0.0227273	0.0521739	0.08	0.0564516	0.0243902	0.0243902	0.192982
asm|33043158	1	5	7	1	0	1	4	6	10	2	11		0.0126582	0.0420168	0.056	0.010989	0	0.00869565	0.032	0.0483871	0.121951	0.0162602	0.192982
asm|33035950	1	16	20	5	5	0	24	10	4	9	3		0.0126582	0.134454	0.16	0.0549451	0.113636	0	0.192	0.0806452	0.0487805	0.0731707	0.0526316
asm|33038228	3	9	6	2	2	1	24	1	5	15	3		0.0379747	0.0756303	0.048	0.021978	0.0454545	0.00869565	0.192	0.00806452	0.0609756	0.121951	0.0526316
asm|33043052	1	9	13	2	3	2	24	1	1	4	2		0.0126582	0.0756303	0.104	0.021978	0.0681818	0.0173913	0.192	0.00806452	0.0121951	0.0325203	0.0350877
asm|33042359	14	1	1	1	1	22	3	2	0	0	3		0.177215	0.00840336	0.008	0.010989	0.0227273	0.191304	0.024	0.016129	0	0	0.0526316
asm|7933284	0	1	5	17	0	3	3	0	1	0	0		0	0.00840336	0.04	0.186813	0	0.026087	0.024	0	0.0121951	0	0
asm|33040104	2	0	16	1	1	0	11	23	0	12	2		0.0253165	0	0.128	0.010989	0.0227273	0	0.088	0.185484	0	0.097561	0.0350877
asm|33042481	0	22	12	5	1	0	16	4	2	1	1		0	0.184874	0.096	0.0549451	0.0227273	0	0.128	0.0322581	0.0243902	0.00813008	0.0175439
asm|33043132	2	15	23	5	2	2	15	5	4	12	6		0.0253165	0.12605	0.184	0.0549451	0.0454545	0.0173913	0.12	0.0403226	0.0487805	0.097561	0.105263
asm|33042039	5	8	23	1	1	2	17	15	3	19	7		0.0632911	0.0672269	0.184	0.010989	0.0227273	0.0173913	0.136	0.120968	0.0365854	0.154472	0.122807
asm|14078229	0	3	5	13	1	1	23	4	5	10	0		0	0.0252101	0.04	0.142857	0.0227273	0.00869565	0.184	0.0322581	0.0609756	0.0813008	0
asm|33041736	9	1	1	0	0	21	3	0	1	0	1		0.113924	0.00840336	0.008	0	0	0.182609	0.024	0	0.0121951	0	0.0175439
asm|33042766	3	13	8	10	3	21	19	2	1	3	4		0.0379747	0.109244	0.064	0.10989	0.0681818	0.182609	0.152	0.016129	0.0121951	0.0243902	0.0701754
asm|33042988	0	0	0	0	1	21	6	0	4	0	1		0	0	0	0	0.0227273	0.182609	0.048	0	0.0487805	0	0.0175439
asm|33037654	0	0	0	0	8	0	0	14	0	0	0		0	0	0	0	0.181818	0	0	0.112903	0	0	0
asm|33043234	1	2	2	7	8	9	5	1	4	2	10		0.0126582	0.0168067	0.016	0.0769231	0.181818	0.0782609	0.04	0.00806452	0.0487805	0.0162602	0.175439
asm|33041815	0	5	1	4	8	1	2	2	0	7	0		0	0.0420168	0.008	0.043956	0.181818	0.00869565	0.016	0.016129	0	0.0569106	0
asm|33043111	0	0	2	1	8	0	5	4	0	1	2		0	0	0.016	0.010989	0.181818	0	0.04	0.0322581	0	0.00813008	0.0350877
asm|33040318	0	4	1	12	2	9	3	3	6	22	0		0	0.0336134	0.008	0.131868	0.0454545	0.0782609	0.024	0.0241935	0.0731707	0.178862	0
asm|33042345	8	21	6	8	2	2	18	5	1	8	2		0.101266	0.176471	0.048	0.0879121	0.0454545	0.0173913	0.144	0.0403226	0.0121951	0.0650407	0.0350877
asm|33041941	2	21	9	3	3	3	19	6	2	5	7		0.0253165	0.176471	0.072	0.032967	0.0681818	0.026087	0.152	0.0483871	0.0243902	0.0406504	0.122807
asm|13829209	0	10	8	4	4	3	22	5	3	4	4		0	0.0840336	0.064	0.043956	0.0909091	0.026087	0.176	0.0403226	0.0365854	0.0325203	0.0701754
asm|33042932	2	1	14	3	1	0	22	6	0	18	10		0.0253165	0.00840336	0.112	0.032967	0.0227273	0	0.176	0.0483871	0	0.146341	0.175439
asm|33038932	7	9	20	6	4	1	22	12	10	17	8		0.0886076	0.0756303	0.16	0.0659341	0.0909091	0.00869565	0.176	0.0967742	0.121951	0.138211	0.140351
asm|33039726:asm|4474497	7	5	4	0	2	1	22	2	0	11	1		0.0886076	0.0420168	0.032	0	0.0454545	0.00869565	0.176	0.016129	0	0.0894309	0.0175439
asm|33033766	3	15	13	1	2	4	22	5	1	19	3		0.0379747	0.12605	0.104	0.010989	0.0454545	0.0347826	0.176	0.0403226	0.0121951	0.154472	0.0526316
asm|1118373	3	5	9	5	2	0	22	2	2	1	4		0.0379747	0.0420168	0.072	0.0549451	0.0454545	0	0.176	0.016129	0.0243902	0.00813008	0.0701754
asm|33042212	5	19	22	9	2	11	15	10	9	14	7		0.0632911	0.159664	0.176	0.0989011	0.0454545	0.0956522	0.12	0.0806452	0.109756	0.113821	0.122807
asm|33039534	5	5	22	1	1	11	7	7	0	2	2		0.0632911	0.0420168	0.176	0.010989	0.0227273	0.0956522	0.056	0.0564516	0	0.0162602	0.0350877
asm|33034793	1	6	1	0	2	1	22	1	0	0	0		0.0126582	0.0504202	0.008	0	0.0454545	0.00869565	0.176	0.00806452	0	0	0
asm|33038499:asm|33041394	0	6	1	3	2	1	22	2	0	6	1		0	0.0504202	0.008	0.032967	0.0454545	0.00869565	0.176	0.016129	0	0.0487805	0.0175439
asm|33043105:asm|33042991	2	7	7	4	1	1	22	1	1	3	3		0.0253165	0.0588235	0.056	0.043956	0.0227273	0.00869565	0.176	0.00806452	0.0121951	0.0243902	0.0526316
asm|33042578	2	3	0	0	0	0	2	3	4	0	10		0.0253165	0.0252101	0	0	0	0	0.016	0.0241935	0.0487805	0	0.175439
asm|33042642	1	3	5	0	5	3	5	0	1	1	10		0.0126582	0.0252101	0.04	0	0.113636	0.026087	0.04	0	0.0121951	0.00813008	0.175439
asm|33043051	4	5	13	5	1	0	3	15	4	21	1		0.0506329	0.0420168	0.104	0.0549451	0.0227273	0	0.024	0.120968	0.0487805	0.170732	0.0175439
asm|33043044	4	7	15	4	2	3	19	12	0	21	2		0.0506329	0.0588235	0.12	0.043956	0.0454545	0.026087	0.152	0.0967742	0	0.170732	0.0350877
asm|8299328	1	20	19	10	5	3	20	10	1	8	4		0.0126582	0.168067	0.152	0.10989	0.113636	0.026087	0.16	0.0806452	0.0121951	0.0650407	0.0701754
asm|11822555	3	20	8	5	4	2	19	8	1	7	2		0.0379747	0.168067	0.064	0.0549451	0.0909091	0.0173913	0.152	0.0645161	0.0121951	0.0569106	0.0350877
asm|31519336	1	7	3	3	1	0	21	4	1	2	0		0.0126582	0.0588235	0.024	0.032967	0.0227273	0	0.168	0.0322581	0.0121951	0.0162602	0
asm|33042596	3	17	20	6	3	3	21	16	2	12	1		0.0379747	0.142857	0.16	0.0659341	0.0681818	0.026087	0.168	0.129032	0.0243902	0.097561	0.0175439
asm|33035970	5	14	18	13	4	7	21	12	4	11	4		0.0632911	0.117647	0.144	0.142857	0.0909091	0.0608696	0.168	0.0967742	0.0487805	0.0894309	0.0701754
asm|28568298	3	9	21	7	7	4	17	11	2	8	5		0.0379747	0.0756303	0.168	0.0769231	0.159091	0.0347826	0.136	0.0887097	0.0243902	0.0650407	0.0877193
asm|19902075	1	11	5	7	2	1	21	4	0	0	0		0.0126582	0.092437	0.04	0.0769231	0.0454545	0.00869565	0.168	0.0322581	0	0	0
asm|33039539	0	2	2	1	2	0	21	0	0	3	0		0	0.0168067	0.016	0.010989	0.0454545	0	0.168	0	0	0.0243902	0
asm|6979981	0	0	21	0	0	0	0	0	0	1	0		0	0	0.168	0	0	0	0	0	0	0.00813008	0
asm|33038007	7	2	8	0	1	2	4	1	0	20	1		0.0886076	0.0168067	0.064	0	0.0227273	0.0173913	0.032	0.00806452	0	0.162602	0.0175439
asm|33043212	0	15	0	11	2	1	5	20	0	2	1		0	0.12605	0	0.120879	0.0454545	0.00869565	0.04	0.16129	0	0.0162602	0.0175439
asm|13320994:asm|33042877	0	9	20	2	2	0	3	3	0	5	2		0	0.0756303	0.16	0.021978	0.0454545	0	0.024	0.0241935	0	0.0406504	0.0350877
asm|33035837	1	16	5	3	4	2	20	3	0	5	0		0.0126582	0.134454	0.04	0.032967	0.0909091	0.0173913	0.16	0.0241935	0	0.0406504	0
asm|33042257	4	7	10	0	4	3	20	4	1	11	0		0.0506329	0.0588235	0.08	0	0.0909091	0.026087	0.16	0.0322581	0.0121951	0.0894309	0
asm|18721808:asm|33039805	2	2	6	1	1	4	20	1	1	8	1		0.0253165	0.0168067	0.048	0.010989	0.0227273	0.0347826	0.16	0.00806452	0.0121951	0.0650407	0.0175439
asm|33042718	1	11	4	0	1	4	20	6	1	9	0		0.0126582	0.092437	0.032	0	0.0227273	0.0347826	0.16	0.0483871	0.0121951	0.0731707	0
asm|33038259	1	8	10	3	5	2	20	9	3	8	2		0.0126582	0.0672269	0.08	0.032967	0.113636	0.0173913	0.16	0.0725806	0.0365854	0.0650407	0.0350877
asm|33041915	0	3	20	2	0	4	16	5	3	6	3		0	0.0252101	0.16	0.021978	0	0.0347826	0.128	0.0403226	0.0365854	0.0487805	0.0526316
asm|33043085	1	19	8	1	2	1	9	1	1	0	2		0.0126582	0.159664	0.064	0.010989	0.0454545	0.00869565	0.072	0.00806452	0.0121951	0	0.0350877
asm|33038141	0	19	0	0	5	1	4	5	2	0	0		0	0.159664	0	0	0.113636	0.00869565	0.032	0.0403226	0.0243902	0	0
asm|33041637	0	0	0	0	7	0	0	1	0	0	0		0	0	0	0	0.159091	0	0	0.00806452	0	0	0
asm|33035469	1	1	7	5	1	1	5	5	2	1	9		0.0126582	0.00840336	0.056	0.0549451	0.0227273	0.00869565	0.04	0.0403226	0.0243902	0.00813008	0.157895
asm|33043177	2	10	9	7	2	4	15	5	6	19	0		0.0253165	0.0840336	0.072	0.0769231	0.0454545	0.0347826	0.12	0.0403226	0.0731707	0.154472	0
asm|33039372	0	5	7	1	1	4	8	3	4	19	3		0	0.0420168	0.056	0.010989	0.0227273	0.0347826	0.064	0.0241935	0.0487805	0.154472	0.0526316
asm|33039489	0	7	6	14	0	0	7	0	1	0	0		0	0.0588235	0.048	0.153846	0	0	0.056	0	0.0121951	0	0
asm|33041635	0	6	12	3	1	2	19	0	1	2	1		0	0.0504202	0.096	0.032967	0.0227273	0.0173913	0.152	0	0.0121951	0.0162602	0.0175439
asm|32516722	5	14	16	7	4	3	19	6	1	11	7		0.0632911	0.117647	0.128	0.0769231	0.0909091	0.026087	0.152	0.0483871	0.0121951	0.0894309	0.122807
asm|33032380	4	11	19	9	3	7	15	8	4	8	7		0.0506329	0.092437	0.152	0.0989011	0.0681818	0.0608696	0.12	0.0645161	0.0487805	0.0650407	0.122807
asm|33042574	0	9	12	1	1	2	19	15	3	7	5		0	0.0756303	0.096	0.010989	0.0227273	0.0173913	0.152	0.120968	0.0365854	0.0569106	0.0877193
asm|33039900	0	4	6	3	1	3	19	11	2	8	1		0	0.0336134	0.048	0.032967	0.0227273	0.026087	0.152	0.0887097	0.0243902	0.0650407	0.0175439
asm|33042524	0	6	13	2	5	6	19	1	1	6	1		0	0.0504202	0.104	0.021978	0.113636	0.0521739	0.152	0.00806452	0.0121951	0.0487805	0.0175439
asm|33041752:asm|33039858	12	2	4	0	1	3	16	2	3	6	2		0.151899	0.0168067	0.032	0	0.0227273	0.026087	0.128	0.016129	0.0365854	0.0487805	0.0350877
asm|2177060	1	18	5	3	1	10	5	0	10	0	3		0.0126582	0.151261	0.04	0.032967	0.0227273	0.0869565	0.04	0	0.121951	0	0.0526316
asm|33037840:asm|24681020	0	18	5	2	1	2	7	3	2	3	1		0	0.151261	0.04	0.021978	0.0227273	0.0173913	0.056	0.0241935	0.0243902	0.0243902	0.0175439
asm|4295546	0	0	0	1	0	17	6	0	0	0	0		0	0	0	0.010989	0	0.147826	0.048	0	0	0	0
asm|26787018	1	8	7	2	2	3	8	9	3	18	4		0.0126582	0.0672269	0.056	0.021978	0.0454545	0.026087	0.064	0.0725806	0.0365854	0.146341	0.0701754
asm|33040903	0	7	17	0	2	2	11	3	12	5	0		0	0.0588235	0.136	0	0.0454545	0.0173913	0.088	0.0241935	0.146341	0.0406504	0
asm|33041425:asm|3286196	6	11	2	3	2	2	8	1	2	18	2		0.0759494	0.092437	0.016	0.032967	0.0454545	0.0173913	0.064	0.00806452	0.0243902	0.146341	0.0350877
asm|33042173	1	0	2	1	0	0	4	3	0	18	1		0.0126582	0	0.016	0.010989	0	0	0.032	0.0241935	0	0.146341	0.0175439
asm|33042989	0	10	6	3	1	1	18	5	1	10	1		0	0.0840336	0.048	0.032967	0.0227273	0.00869565	0.144	0.0403226	0.0121951	0.0813008	0.0175439
asm|14940054:asm|8251889	2	8	3	2	2	4	18	2	3	3	0		0.0253165	0.0672269	0.024	0.021978	0.0454545	0.0347826	0.144	0.016129	0.0365854	0.0243902	0
asm|33041956	5	2	18	2	2	1	10	6	0	7	3		0.0632911	0.0168067	0.144	0.021978	0.0454545	0.00869565	0.08	0.0483871	0	0.0569106	0.0526316
asm|7214428	0	5	18	2	1	3	10	10	1	1	0		0	0.0420168	0.144	0.021978	0.0227273	0.026087	0.08	0.0806452	0.0121951	0.00813008	0
asm|33041757	2	9	14	3	2	0	18	4	1	7	2		0.0253165	0.0756303	0.112	0.032967	0.0454545	0	0.144	0.0322581	0.0121951	0.0569106	0.0350877
asm|33034263	4	10	17	5	5	0	18	10	2	7	0		0.0506329	0.0840336	0.136	0.0549451	0.113636	0	0.144	0.0806452	0.0243902	0.0569106	0
asm|16867611	3	14	0	6	1	2	18	0	3	10	2		0.0379747	0.117647	0	0.0659341	0.0227273	0.0173913	0.144	0	0.0365854	0.0813008	0.0350877
asm|33033645	0	0	4	1	0	2	18	1	0	3	1		0	0	0.032	0.010989	0	0.0173913	0.144	0.00806452	0	0.0243902	0.0175439
asm|33034637	0	9	3	0	1	0	18	2	0	2	0		0	0.0756303	0.024	0	0.0227273	0	0.144	0.016129	0	0.0162602	0
asm|33036053	0	8	3	2	1	2	18	2	6	2	0		0	0.0672269	0.024	0.021978	0.0227273	0.0173913	0.144	0.016129	0.0731707	0.0162602	0
asm|33042937	0	10	8	1	2	3	18	6	3	3	2		0	0.0840336	0.064	0.010989	0.0454545	0.026087	0.144	0.0483871	0.0365854	0.0243902	0.0350877
asm|4013991:asm|33040906	0	2	0	8	5	2	18	1	0	0	0		0	0.0168067	0	0.0879121	0.113636	0.0173913	0.144	0.00806452	0	0	0
asm|6696525	0	3	18	1	1	2	2	6	1	1	0		0	0.0252101	0.144	0.010989	0.0227273	0.0173913	0.016	0.0483871	0.0121951	0.00813008	0
asm|33040983	0	17	8	1	3	3	17	2	4	0	0		0	0.142857	0.064	0.010989	0.0681818	0.026087	0.136	0.016129	0.0487805	0	0
asm|33037901:asm|33039092	0	3	10	0	2	2	4	1	0	3	8		0	0.0252101	0.08	0	0.0454545	0.0173913	0.032	0.00806452	0	0.0243902	0.140351
asm|33038790	0	7	17	8	0	1	0	2	3	5	8		0	0.0588235	0.136	0.0879121	0	0.00869565	0	0.016129	0.0365854	0.0406504	0.140351
asm|33041813	0	1	2	0	0	7	0	4	1	0	8		0	0.00840336	0.016	0	0	0.0608696	0	0.0322581	0.0121951	0	0.140351
asm|33038515	1	6	3	10	1	13	11	0	0	17	2		0.0126582	0.0504202	0.024	0.10989	0.0227273	0.113043	0.088	0	0	0.138211	0.0350877
asm|33041568	1	7	15	2	1	0	11	10	4	17	3		0.0126582	0.0588235	0.12	0.021978	0.0227273	0	0.088	0.0806452	0.0487805	0.138211	0.0526316
asm|33043103	1	5	5	1	1	1	7	4	3	17	2		0.0126582	0.0420168	0.04	0.010989	0.0227273	0.00869565	0.056	0.0322581	0.0365854	0.138211	0.0350877
asm|33041863	0	9	16	9	1	3	11	17	2	9	6		0	0.0756303	0.128	0.0989011	0.0227273	0.026087	0.088	0.137097	0.0243902	0.0731707	0.105263
asm|11142820	0	1	2	8	6	0	10	2	0	0	4		0	0.00840336	0.016	0.0879121	0.136364	0	0.08	0.016129	0	0	0.0701754
asm|33042487:asm|22329667	1	2	1	2	6	0	3	1	1	0	0		0.0126582	0.0168067	0.008	0.021978	0.136364	0	0.024	0.00806452	0.0121951	0	0
asm|33042634	1	6	1	1	6	0	5	0	5	0	3		0.0126582	0.0504202	0.008	0.010989	0.136364	0	0.04	0	0.0609756	0	0.0526316
asm|8616809	2	0	3	0	6	1	9	1	2	2	0		0.0253165	0	0.024	0	0.136364	0.00869565	0.072	0.00806452	0.0243902	0.0162602	0
asm|33042606	3	10	17	5	4	1	13	12	10	9	3		0.0379747	0.0840336	0.136	0.0549451	0.0909091	0.00869565	0.104	0.0967742	0.121951	0.0731707	0.0526316
asm|31087044	4	4	17	0	2	0	6	1	0	0	0		0.0506329	0.0336134	0.136	0	0.0454545	0	0.048	0.00806452	0	0	0
asm|33041061	0	2	8	2	1	3	17	2	2	3	0		0	0.0168067	0.064	0.021978	0.0227273	0.026087	0.136	0.016129	0.0243902	0.0243902	0
asm|12114753	0	7	17	1	1	1	14	2	2	1	1		0	0.0588235	0.136	0.010989	0.0227273	0.00869565	0.112	0.016129	0.0243902	0.00813008	0.0175439
asm|25855336	2	9	9	5	1	0	17	9	0	10	1		0.0253165	0.0756303	0.072	0.0549451	0.0227273	0	0.136	0.0725806	0	0.0813008	0.0175439
asm|29398921	3	10	2	6	2	0	17	0	1	10	2		0.0379747	0.0840336	0.016	0.0659341	0.0454545	0	0.136	0	0.0121951	0.0813008	0.0350877
asm|33041807	0	2	1	2	1	2	17	1	2	2	1		0	0.0168067	0.008	0.021978	0.0227273	0.0173913	0.136	0.00806452	0.0243902	0.0162602	0.0175439
asm|7365771	1	11	3	1	2	0	17	2	0	2	1		0.0126582	0.092437	0.024	0.010989	0.0454545	0	0.136	0.016129	0	0.0162602	0.0175439
asm|2177215	7	16	2	2	3	0	16	0	1	12	2		0.0886076	0.134454	0.016	0.021978	0.0681818	0	0.128	0	0.0121951	0.097561	0.0350877
asm|33041633	3	9	4	1	1	0	8	4	11	6	1		0.0379747	0.0756303	0.032	0.010989	0.0227273	0	0.064	0.0322581	0.134146	0.0487805	0.0175439
asm|9109711	0	1	4	0	0	0	3	2	11	0	0		0	0.00840336	0.032	0	0	0	0.024	0.016129	0.134146	0	0
asm|19823354	1	12	3	12	1	1	6	0	0	10	3		0.0126582	0.10084	0.024	0.131868	0.0227273	0.00869565	0.048	0	0	0.0813008	0.0526316
asm|33033150	1	15	13	12	4	2	15	5	3	6	3		0.0126582	0.12605	0.104	0.131868	0.0909091	0.0173913	0.12	0.0403226	0.0365854	0.0487805	0.0526316
asm|4771077	0	1	1	12	0	1	0	0	1	1	0		0	0.00840336	0.008	0.131868	0	0.00869565	0	0	0.0121951	0.00813008	0
asm|33042401	1	4	3	1	0	15	8	3	0	0	2		0.0126582	0.0336134	0.024	0.010989	0	0.130435	0.064	0.0241935	0	0	0.0350877
asm|33040812	0	3	0	0	1	15	11	6	0	2	3		0	0.0252101	0	0	0.0227273	0.130435	0.088	0.0483871	0	0.0162602	0.0526316
asm|33042050	0	6	13	4	0	0	3	1	0	16	3		0	0.0504202	0.104	0.043956	0	0	0.024	0.00806452	0	0.130081	0.0526316
asm|33039260	1	1	1	3	2	3	5	2	0	16	2		0.0126582	0.00840336	0.008	0.032967	0.0454545	0.026087	0.04	0.016129	0	0.130081	0.0350877
asm|736088	0	9	4	0	2	4	16	1	0	6	0		0	0.0756303	0.032	0	0.0454545	0.0347826	0.128	0.00806452	0	0.0487805	0
asm|33043016	1	7	6	0	1	6	16	4	2	7	2		0.0126582	0.0588235	0.048	0	0.0227273	0.0521739	0.128	0.0322581	0.0243902	0.0569106	0.0350877
asm|33041871	0	14	6	0	2	0	16	3	1	3	0		0	0.117647	0.048	0	0.0454545	0	0.128	0.0241935	0.0121951	0.0243902	0
asm|33042884:asm|24076850	1	10	9	5	2	2	16	8	1	2	4		0.0126582	0.0840336	0.072	0.0549451	0.0454545	0.0173913	0.128	0.0645161	0.0121951	0.0162602	0.0701754
asm|10646979	0	4	16	9	0	3	7	6	0	0	0		0	0.0336134	0.128	0.0989011	0	0.026087	0.056	0.0483871	0	0	0
asm|13243823	3	0	16	0	0	0	7	0	1	0	1		0.0379747	0	0.128	0	0	0	0.056	0	0.0121951	0	0.0175439
asm|27039205	1	5	9	4	1	1	16	10	0	10	2		0.0126582	0.0420168	0.072	0.043956	0.0227273	0.00869565	0.128	0.0806452	0	0.0813008	0.0350877
asm|2763266	0	4	14	2	0	1	16	10	0	9	1		0	0.0336134	0.112	0.021978	0	0.00869565	0.128	0.0806452	0	0.0731707	0.0175439
asm|33041065	10	1	3	2	1	2	9	0	2	12	1		0.126582	0.00840336	0.024	0.021978	0.0227273	0.0173913	0.072	0	0.0243902	0.097561	0.0175439
asm|33041443:asm|33037893	10	3	1	2	1	0	8	1	0	1	0		0.126582	0.0252101	0.008	0.021978	0.0227273	0	0.064	0.00806452	0	0.00813008	0
asm|33040508	1	15	4	2	2	13	7	0	8	0	5		0.0126582	0.12605	0.032	0.021978	0.0454545	0.113043	0.056	0	0.097561	0	0.0877193
asm|33038198	0	1	0	0	3	2	0	0	0	0	7		0	0.00840336	0	0	0.0681818	0.0173913	0	0	0	0	0.122807
asm|33040971	0	0	1	0	1	2	2	3	1	0	7		0	0	0.008	0	0.0227273	0.0173913	0.016	0.0241935	0.0121951	0	0.122807
asm|33042448	8	3	2	1	0	2	1	11	2	8	7		0.101266	0.0252101	0.016	0.010989	0	0.0173913	0.008	0.0887097	0.0243902	0.0650407	0.122807
asm|27070744	2	14	2	3	2	4	2	0	10	0	3		0.0253165	0.117647	0.016	0.032967	0.0454545	0.0347826	0.016	0	0.121951	0	0.0526316
asm|33039075	1	4	7	2	1	0	8	2	1	15	2		0.0126582	0.0336134	0.056	0.021978	0.0227273	0	0.064	0.016129	0.0121951	0.121951	0.0350877
asm|33042361	0	1	0	1	0	14	3	2	0	0	1		0	0.00840336	0	0.010989	0	0.121739	0.024	0.016129	0	0	0.0175439
asm|26026995	2	4	12	6	5	3	13	15	5	5	3		0.0253165	0.0336134	0.096	0.0659341	0.113636	0.026087	0.104	0.120968	0.0609756	0.0406504	0.0526316
asm|5358551	3	12	12	2	1	2	6	15	6	8	0		0.0379747	0.10084	0.096	0.021978	0.0227273	0.0173913	0.048	0.120968	0.0731707	0.0650407	0
asm|33038424	9	1	2	11	0	0	7	2	0	2	3		0.113924	0.00840336	0.016	0.120879	0	0	0.056	0.016129	0	0.0162602	0.0526316
asm|13620205	4	3	11	11	1	0	5	13	4	2	3		0.0506329	0.0252101	0.088	0.120879	0.0227273	0	0.04	0.104839	0.0487805	0.0162602	0.0526316
asm|25193333	4	8	9	2	1	3	15	13	3	4	2		0.0506329	0.0672269	0.072	0.021978	0.0227273	0.026087	0.12	0.104839	0.0365854	0.0325203	0.0350877
asm|14126706	0	5	3	0	2	2	15	3	1	1	0		0	0.0420168	0.024	0	0.0454545	0.0173913	0.12	0.0241935	0.0121951	0.00813008	0
asm|26434344	1	8	2	1	2	1	15	4	2	5	2		0.0126582	0.0672269	0.016	0.010989	0.0454545	0.00869565	0.12	0.0322581	0.0243902	0.0406504	0.0350877
asm|33033623	0	5	4	5	1	0	15	0	3	2	2		0	0.0420168	0.032	0.0549451	0.0227273	0	0.12	0	0.0365854	0.0162602	0.0350877
asm|33042801	0	8	8	3	3	3	15	10	0	11	0		0	0.0672269	0.064	0.032967	0.0681818	0.026087	0.12	0.0806452	0	0.0894309	0
asm|2110448	0	3	4	0	0	1	15	2	2	1	0		0	0.0252101	0.032	0	0	0.00869565	0.12	0.016129	0.0243902	0.00813008	0
asm|33041588	2	11	11	3	3	3	15	8	0	5	0		0.0253165	0.092437	0.088	0.032967	0.0681818	0.026087	0.12	0.0645161	0	0.0406504	0
asm|31114111	0	2	2	2	2	0	15	0	0	4	0		0	0.0168067	0.016	0.021978	0.0454545	0	0.12	0	0	0.0325203	0
asm|33042814	1	14	15	6	2	10	15	8	6	5	6		0.0126582	0.117647	0.12	0.0659341	0.0454545	0.0869565	0.12	0.0645161	0.0731707	0.0406504	0.105263
asm|22597021	0	5	1	6	0	0	15	0	6	1	4		0	0.0420168	0.008	0.0659341	0	0	0.12	0	0.0731707	0.00813008	0.0701754
asm|1275533	0	8	0	2	3	1	15	0	0	1	0		0	0.0672269	0	0.021978	0.0681818	0.00869565	0.12	0	0	0.00813008	0
asm|2082322	0	8	8	2	2	0	15	3	0	2	0		0	0.0672269	0.064	0.021978	0.0454545	0	0.12	0.0241935	0	0.0162602	0
asm|32730440	0	8	6	0	5	0	15	2	0	3	0		0	0.0672269	0.048	0	0.113636	0	0.12	0.016129	0	0.0243902	0
asm|33034784	0	1	2	0	0	0	15	5	1	1	1		0	0.00840336	0.016	0	0	0	0.12	0.0403226	0.0121951	0.00813008	0.0175439
asm|33035990	0	8	15	1	1	0	12	5	6	0	6		0	0.0672269	0.12	0.010989	0.0227273	0	0.096	0.0403226	0.0731707	0	0.105263
asm|33038077	0	2	15	2	1	0	1	4	0	0	0		0	0.0168067	0.12	0.021978	0.0227273	0	0.008	0.0322581	0	0	0
asm|33042319	1	6	3	1	1	1	15	1	3	0	1		0.0126582	0.0504202	0.024	0.010989	0.0227273	0.00869565	0.12	0.00806452	0.0365854	0	0.0175439
asm|33042913:asm|33039135	2	1	2	2	1	1	15	1	2	0	1		0.0253165	0.00840336	0.016	0.021978	0.0227273	0.00869565	0.12	0.00806452	0.0243902	0	0.0175439
asm|33034310	2	14	8	2	2	1	10	12	2	7	1		0.0253165	0.117647	0.064	0.021978	0.0454545	0.00869565	0.08	0.0967742	0.0243902	0.0569106	0.0175439
asm|33042778	4	0	2	0	0	3	0	1	0	14	0		0.0506329	0	0.016	0	0	0.026087	0	0.00806452	0	0.113821	0
asm|33039701	7	10	4	9	5	0	7	3	1	12	3		0.0886076	0.0840336	0.032	0.0989011	0.113636	0	0.056	0.0241935	0.0121951	0.097561	0.0526316
asm|33038148	0	7	4	10	5	0	1	0	4	4	0		0	0.0588235	0.032	0.10989	0.113636	0	0.008	0	0.0487805	0.0325203	0
asm|33043032	2	13	9	4	5	1	14	6	0	6	1		0.0253165	0.109244	0.072	0.043956	0.113636	0.00869565	0.112	0.0483871	0	0.0487805	0.0175439
asm|33037645	0	4	2	1	5	0	10	2	0	0	0		0	0.0336134	0.016	0.010989	0.113636	0	0.08	0.016129	0	0	0
asm|33040798	0	1	1	0	5	3	1	2	1	0	2		0	0.00840336	0.008	0	0.113636	0.026087	0.008	0.016129	0.0121951	0	0.0350877
asm|33042669	0	6	3	1	5	7	0	8	0	0	2		0	0.0504202	0.024	0.010989	0.113636	0.0608696	0	0.0645161	0	0	0.0350877
asm|33038470	4	11	14	3	3	3	14	10	1	6	0		0.0506329	0.092437	0.112	0.032967	0.0681818	0.026087	0.112	0.0806452	0.0121951	0.0487805	0
asm|33033106	1	3	2	1	1	0	14	0	0	5	0		0.0126582	0.0252101	0.016	0.010989	0.0227273	0	0.112	0	0	0.0406504	0
asm|33041146	0	5	10	4	0	2	14	6	5	1	3		0	0.0420168	0.08	0.043956	0	0.0173913	0.112	0.0483871	0.0609756	0.00813008	0.0526316
asm|21520161	1	10	4	3	1	0	14	4	3	11	0		0.0126582	0.0840336	0.032	0.032967	0.0227273	0	0.112	0.0322581	0.0365854	0.0894309	0
asm|24333960	0	6	1	2	2	1	14	1	0	1	1		0	0.0504202	0.008	0.021978	0.0454545	0.00869565	0.112	0.00806452	0	0.00813008	0.0175439
asm|20318629	0	5	6	3	0	0	14	1	3	8	1		0	0.0420168	0.048	0.032967	0	0	0.112	0.00806452	0.0365854	0.0650407	0.0175439
asm|28785568	0	1	2	0	0	1	14	1	0	2	0		0	0.00840336	0.016	0	0	0.00869565	0.112	0.00806452	0	0.0162602	0
asm|32199015	0	8	7	1	1	1	14	3	0	3	1		0	0.0672269	0.056	0.010989	0.0227273	0.00869565	0.112	0.0241935	0	0.0243902	0.0175439
asm|33033619	0	4	3	1	1	0	14	3	0	0	0		0	0.0336134	0.024	0.010989	0.0227273	0	0.112	0.0241935	0	0	0
asm|33033834	1	3	9	2	4	0	14	2	1	1	0		0.0126582	0.0252101	0.072	0.021978	0.0909091	0	0.112	0.016129	0.0121951	0.00813008	0
asm|33038910	7	6	2	1	1	1	14	4	2	2	3		0.0886076	0.0504202	0.016	0.010989	0.0227273	0.00869565	0.112	0.0322581	0.0243902	0.0162602	0.0526316
asm|33042671	0	5	4	1	1	0	14	1	1	1	0		0	0.0420168	0.032	0.010989	0.0227273	0	0.112	0.00806452	0.0121951	0.00813008	0
asm|33043061	0	6	14	1	2	2	14	9	1	0	0		0	0.0504202	0.112	0.010989	0.0454545	0.0173913	0.112	0.0725806	0.0121951	0	0
asm|20187140	0	13	1	10	2	0	3	11	1	2	1		0	0.109244	0.008	0.10989	0.0454545	0	0.024	0.0887097	0.0121951	0.0162602	0.0175439
asm|33041789	0	6	1	10	0	0	2	0	0	0	0		0	0.0504202	0.008	0.10989	0	0	0.016	0	0	0	0
asm|33042984:asm|33033514	0	5	6	1	1	3	3	1	9	0	2		0	0.0420168	0.048	0.010989	0.0227273	0.026087	0.024	0.00806452	0.109756	0	0.0350877
asm|9109108	1	13	1	5	1	0	7	1	0	0	1		0.0126582	0.109244	0.008	0.0549451	0.0227273	0	0.056	0.00806452	0	0	0.0175439
asm|33041651	5	0	5	1	1	0	6	2	0	13	2		0.0632911	0	0.04	0.010989	0.0227273	0	0.048	0.016129	0	0.105691	0.0350877
asm|33035663	2	9	13	5	3	1	13	10	1	13	5		0.0253165	0.0756303	0.104	0.0549451	0.0681818	0.00869565	0.104	0.0806452	0.0121951	0.105691	0.0877193
asm|33033970	5	2	6	0	1	0	4	1	0	13	0		0.0632911	0.0168067	0.048	0	0.0227273	0	0.032	0.00806452	0	0.105691	0
asm|33041239	0	2	3	3	0	0	5	1	0	13	4		0	0.0168067	0.024	0.032967	0	0	0.04	0.00806452	0	0.105691	0.0701754
asm|33040477	4	2	8	5	1	1	3	4	5	4	6		0.0506329	0.0168067	0.064	0.0549451	0.0227273	0.00869565	0.024	0.0322581	0.0609756	0.0325203	0.105263
asm|33042650	0	3	6	0	1	3	0	1	3	1	6		0	0.0252101	0.048	0	0.0227273	0.026087	0	0.00806452	0.0365854	0.00813008	0.105263
asm|33040926:asm|33042251:asm|29346894	1	5	0	6	1	0	0	2	0	1	6		0.0126582	0.0420168	0	0.0659341	0.0227273	0	0	0.016129	0	0.00813008	0.105263
asm|33039373	0	1	1	3	2	1	3	4	3	1	6		0	0.00840336	0.008	0.032967	0.0454545	0.00869565	0.024	0.0322581	0.0365854	0.00813008	0.105263
asm|33038450	0	5	4	0	0	11	4	1	0	3	6		0	0.0420168	0.032	0	0	0.0956522	0.032	0.00806452	0	0.0243902	0.105263
asm|33042633	3	1	0	0	1	12	0	0	1	1	3		0.0379747	0.00840336	0	0	0.0227273	0.104348	0	0	0.0121951	0.00813008	0.0526316
asm|33041999	4	1	0	0	0	12	1	1	0	0	1		0.0506329	0.00840336	0	0	0	0.104348	0.008	0.00806452	0	0	0.0175439
asm|33039603:asm|27852287	2	3	8	1	0	12	4	8	2	2	1		0.0253165	0.0252101	0.064	0.010989	0	0.104348	0.032	0.0645161	0.0243902	0.0162602	0.0175439
asm|33040132	3	2	1	1	0	12	2	1	0	3	3		0.0379747	0.0168067	0.008	0.010989	0	0.104348	0.016	0.00806452	0	0.0243902	0.0526316
asm|33042545	0	0	1	0	1	12	0	3	1	1	5		0	0	0.008	0	0.0227273	0.104348	0	0.0241935	0.0121951	0.00813008	0.0877193
asm|11797945	1	5	2	1	1	7	13	1	2	3	1		0.0126582	0.0420168	0.016	0.010989	0.0227273	0.0608696	0.104	0.00806452	0.0243902	0.0243902	0.0175439
asm|8964721	4	4	13	1	2	0	10	1	0	4	0		0.0506329	0.0336134	0.104	0.010989	0.0454545	0	0.08	0.00806452	0	0.0325203	0
asm|33037622	4	10	13	7	0	0	12	7	2	4	0		0.0506329	0.0840336	0.104	0.0769231	0	0	0.096	0.0564516	0.0243902	0.0325203	0
asm|26221851	1	6	4	1	2	2	13	3	3	5	1		0.0126582	0.0504202	0.032	0.010989	0.0454545	0.0173913	0.104	0.0241935	0.0365854	0.0406504	0.0175439
asm|11471136	2	11	8	3	2	0	13	12	2	5	4		0.0253165	0.092437	0.064	0.032967	0.0454545	0	0.104	0.0967742	0.0243902	0.0406504	0.0701754
asm|16019011	0	4	13	0	1	0	3	0	1	0	0		0	0.0336134	0.104	0	0.0227273	0	0.024	0	0.0121951	0	0
asm|24313187	1	5	1	4	1	0	13	1	0	2	0		0.0126582	0.0420168	0.008	0.043956	0.0227273	0	0.104	0.00806452	0	0.0162602	0
asm|33033683	1	6	3	1	2	0	13	3	0	0	1		0.0126582	0.0504202	0.024	0.010989	0.0454545	0	0.104	0.0241935	0	0	0.0175439
asm|33038608	1	3	1	1	1	1	13	0	1	4	1		0.0126582	0.0252101	0.008	0.010989	0.0227273	0.00869565	0.104	0	0.0121951	0.0325203	0.0175439
asm|33041255	0	3	2	0	1	0	13	1	1	2	0		0	0.0252101	0.016	0	0.0227273	0	0.104	0.00806452	0.0121951	0.0162602	0
asm|5784454	0	10	9	1	1	0	13	6	0	0	0		0	0.0840336	0.072	0.010989	0.0227273	0	0.104	0.0483871	0	0	0
asm|33041193	8	1	0	0	0	10	0	1	0	0	2		0.101266	0.00840336	0	0	0	0.0869565	0	0.00806452	0	0	0.0350877
asm|33041589	1	12	2	0	3	1	3	2	0	0	2		0.0126582	0.10084	0.016	0	0.0681818	0.00869565	0.024	0.016129	0	0	0.0350877
asm|1430194	4	12	2	2	1	4	11	1	1	5	1		0.0506329	0.10084	0.016	0.021978	0.0227273	0.0347826	0.088	0.00806452	0.0121951	0.0406504	0.0175439
asm|15321430	1	12	2	2	0	3	1	0	3	0	5		0.0126582	0.10084	0.016	0.021978	0	0.026087	0.008	0	0.0365854	0	0.0877193
asm|32375566	0	12	2	0	0	1	3	0	2	1	1		0	0.10084	0.016	0	0	0.00869565	0.024	0	0.0243902	0.00813008	0.0175439
asm|7298716	1	8	3	9	0	1	0	0	0	0	1		0.0126582	0.0672269	0.024	0.0989011	0	0.00869565	0	0	0	0	0.0175439
asm|33038880	0	0	1	9	1	1	0	1	0	0	1		0	0	0.008	0.0989011	0.0227273	0.00869565	0	0.00806452	0	0	0.0175439
asm|27843385	0	7	3	9	1	0	0	1	1	1	1		0	0.0588235	0.024	0.0989011	0.0227273	0	0	0.00806452	0.0121951	0.00813008	0.0175439
asm|16704405:asm|33040271	0	3	2	9	1	5	0	5	3	9	0		0	0.0252101	0.016	0.0989011	0.0227273	0.0434783	0	0.0403226	0.0365854	0.0731707	0
asm|33043055	1	4	4	1	2	3	7	2	8	1	2		0.0126582	0.0336134	0.032	0.010989	0.0454545	0.026087	0.056	0.016129	0.097561	0.00813008	0.0350877
asm|23527557	0	0	2	1	0	0	7	0	8	7	0		0	0	0.016	0.010989	0	0	0.056	0	0.097561	0.0569106	0
asm|33041936	0	1	6	3	1	11	7	10	3	12	0		0	0.00840336	0.048	0.032967	0.0227273	0.0956522	0.056	0.0806452	0.0365854	0.097561	0
asm|33043277	3	0	5	0	0	0	1	2	0	12	0		0.0379747	0	0.04	0	0	0	0.008	0.016129	0	0.097561	0
asm|33041162	0	4	5	3	2	0	8	12	1	4	2		0	0.0336134	0.04	0.032967	0.0454545	0	0.064	0.0967742	0.0121951	0.0325203	0.0350877
asm|33043049	5	2	2	1	1	0	12	3	1	7	2		0.0632911	0.0168067	0.016	0.010989	0.0227273	0	0.096	0.0241935	0.0121951	0.0569106	0.0350877
asm|33042038	5	9	3	4	3	8	12	5	6	1	5		0.0632911	0.0756303	0.024	0.043956	0.0681818	0.0695652	0.096	0.0403226	0.0731707	0.00813008	0.0877193
asm|33035505	2	4	12	1	2	2	7	4	0	3	0		0.0253165	0.0336134	0.096	0.010989	0.0454545	0.0173913	0.056	0.0322581	0	0.0243902	0
asm|33043014	0	6	12	2	1	3	9	8	1	5	0		0	0.0504202	0.096	0.021978	0.0227273	0.026087	0.072	0.0645161	0.0121951	0.0406504	0
asm|33043159	0	1	0	2	1	1	12	1	0	0	1		0	0.00840336	0	0.021978	0.0227273	0.00869565	0.096	0.00806452	0	0	0.0175439
asm|33042025	0	7	10	8	3	2	12	1	1	8	1		0	0.0588235	0.08	0.0879121	0.0681818	0.0173913	0.096	0.00806452	0.0121951	0.0650407	0.0175439
asm|23906733	1	2	1	1	1	1	12	0	1	1	1		0.0126582	0.0168067	0.008	0.010989	0.0227273	0.00869565	0.096	0	0.0121951	0.00813008	0.0175439
asm|33041616	1	0	2	0	1	0	12	2	1	0	0		0.0126582	0	0.016	0	0.0227273	0	0.096	0.016129	0.0121951	0	0
asm|33043059	2	5	4	7	2	11	5	5	7	4	3		0.0253165	0.0420168	0.032	0.0769231	0.0454545	0.0956522	0.04	0.0403226	0.0853659	0.0325203	0.0526316
asm|33042368	0	11	1	0	1	1	3	2	0	0	4		0	0.092437	0.008	0	0.0227273	0.00869565	0.024	0.016129	0	0	0.0701754
asm|18516512	0	11	5	0	1	0	3	1	2	3	0		0	0.092437	0.04	0	0.0227273	0	0.024	0.00806452	0.0243902	0.0243902	0
asm|33035754	0	11	1	5	2	1	4	0	1	0	1		0	0.092437	0.008	0.0549451	0.0454545	0.00869565	0.032	0	0.0121951	0	0.0175439
asm|33042437	0	2	0	1	4	6	2	3	0	0	3		0	0.0168067	0	0.010989	0.0909091	0.0521739	0.016	0.0241935	0	0	0.0526316
asm|33042660:asm|24247674	0	9	10	2	4	3	5	8	1	1	2		0	0.0756303	0.08	0.021978	0.0909091	0.026087	0.04	0.0645161	0.0121951	0.00813008	0.0350877
asm|33039509	0	8	2	7	4	1	0	0	1	0	3		0	0.0672269	0.016	0.0769231	0.0909091	0.00869565	0	0	0.0121951	0	0.0526316
asm|33043107	0	1	2	0	4	0	8	1	0	0	0		0	0.00840336	0.016	0	0.0909091	0	0.064	0.00806452	0	0	0
asm|33041532	1	5	4	1	4	0	11	3	1	4	4		0.0126582	0.0420168	0.032	0.010989	0.0909091	0	0.088	0.0241935	0.0121951	0.0325203	0.0701754
asm|3777977:asm|15160505	0	1	1	1	4	0	0	1	0	0	1		0	0.00840336	0.008	0.010989	0.0909091	0	0	0.00806452	0	0	0.0175439
asm|33034292	2	3	2	0	4	0	6	2	3	1	1		0.0253165	0.0252101	0.016	0	0.0909091	0	0.048	0.016129	0.0365854	0.00813008	0.0175439
asm|33038688	0	2	0	2	4	2	1	0	0	0	0		0	0.0168067	0	0.021978	0.0909091	0.0173913	0.008	0	0	0	0
asm|33038864	1	5	2	0	4	0	2	0	3	0	0		0.0126582	0.0420168	0.016	0	0.0909091	0	0.016	0	0.0365854	0	0
asm|33039780	0	5	10	5	0	0	0	0	0	11	0		0	0.0420168	0.08	0.0549451	0	0	0	0	0	0.0894309	0
asm|33041679	1	9	5	0	0	1	9	3	1	11	2		0.0126582	0.0756303	0.04	0	0	0.00869565	0.072	0.0241935	0.0121951	0.0894309	0.0350877
asm|19567563:asm|11493482	1	2	1	0	1	0	7	0	1	11	0		0.0126582	0.0168067	0.008	0	0.0227273	0	0.056	0	0.0121951	0.0894309	0
asm|22000900:asm|5176122	0	0	2	0	0	0	2	1	0	11	0		0	0	0.016	0	0	0	0.016	0.00806452	0	0.0894309	0
asm|33043151	1	4	1	2	2	10	3	11	6	1	4		0.0126582	0.0336134	0.008	0.021978	0.0454545	0.0869565	0.024	0.0887097	0.0731707	0.00813008	0.0701754
asm|33040263	7	4	4	6	1	0	6	2	3	4	1		0.0886076	0.0336134	0.032	0.0659341	0.0227273	0	0.048	0.016129	0.0365854	0.0325203	0.0175439
asm|17325218:asm|33039757:asm|14096945	7	0	0	1	0	0	1	0	2	0	0		0.0886076	0	0	0.010989	0	0	0.008	0	0.0243902	0	0
asm|23038019	7	0	0	0	0	0	0	0	0	0	0		0.0886076	0	0	0	0	0	0	0	0	0	0
asm|33038372	0	10	11	3	0	4	4	4	3	10	0		0	0.0840336	0.088	0.032967	0	0.0347826	0.032	0.0322581	0.0365854	0.0813008	0
asm|33041043	1	6	11	4	1	1	10	4	0	4	3		0.0126582	0.0504202	0.088	0.043956	0.0227273	0.00869565	0.08	0.0322581	0	0.0325203	0.0526316
asm|33034191	4	6	7	4	0	1	11	3	4	10	3		0.0506329	0.0504202	0.056	0.043956	0	0.00869565	0.088	0.0241935	0.0487805	0.0813008	0.0526316
asm|33043006	0	1	11	1	0	0	1	1	5	3	1		0	0.00840336	0.088	0.010989	0	0	0.008	0.00806452	0.0609756	0.0243902	0.0175439
asm|22103401:asm|33039952	0	1	0	0	1	0	11	1	0	0	0		0	0.00840336	0	0	0.0227273	0	0.088	0.00806452	0	0	0
asm|22694938	1	6	8	3	1	0	11	2	1	3	1		0.0126582	0.0504202	0.064	0.032967	0.0227273	0	0.088	0.016129	0.0121951	0.0243902	0.0175439
asm|27938464	2	2	8	1	0	3	11	4	0	3	1		0.0253165	0.0168067	0.064	0.010989	0	0.026087	0.088	0.0322581	0	0.0243902	0.0175439
asm|33032647	2	10	11	2	1	0	10	4	0	0	3		0.0253165	0.0840336	0.088	0.021978	0.0227273	0	0.08	0.0322581	0	0	0.0526316
asm|33035388	0	5	2	4	0	2	11	1	0	1	0		0	0.0420168	0.016	0.043956	0	0.0173913	0.088	0.00806452	0	0.00813008	0
asm|33042386	1	0	0	0	0	0	11	0	0	8	0		0.0126582	0	0	0	0	0	0.088	0	0	0.0650407	0
asm|33042493	0	0	2	1	0	0	11	1	1	2	0		0	0	0.016	0.010989	0	0	0.088	0.00806452	0.0121951	0.0162602	0
asm|33042672	0	6	3	1	0	0	11	0	0	2	1		0	0.0504202	0.024	0.010989	0	0	0.088	0	0	0.0162602	0.0175439
asm|33032664	0	6	6	8	3	2	3	2	1	7	4		0	0.0504202	0.048	0.0879121	0.0681818	0.0173913	0.024	0.016129	0.0121951	0.0569106	0.0701754
asm|33039631:asm|33042854	1	8	9	8	1	0	6	2	2	4	1		0.0126582	0.0672269	0.072	0.0879121	0.0227273	0	0.048	0.016129	0.0243902	0.0325203	0.0175439
asm|12925805	0	0	0	8	3	0	7	1	0	0	3		0	0	0	0.0879121	0.0681818	0	0.056	0.00806452	0	0	0.0526316
asm|13452243	0	4	9	8	2	1	8	0	1	2	3		0	0.0336134	0.072	0.0879121	0.0454545	0.00869565	0.064	0	0.0121951	0.0162602	0.0526316
asm|33041216	0	5	0	8	0	0	3	1	0	0	0		0	0.0420168	0	0.0879121	0	0	0.024	0.00806452	0	0	0
asm|31966499	1	0	1	0	0	0	0	0	0	5	5		0.0126582	0	0.008	0	0	0	0	0	0	0.0406504	0.0877193
asm|2747160	0	3	3	0	1	1	1	2	1	0	5		0	0.0252101	0.024	0	0.0227273	0.00869565	0.008	0.016129	0.0121951	0	0.0877193
asm|33038163	0	2	6	2	1	1	2	1	4	0	5		0	0.0168067	0.048	0.021978	0.0227273	0.00869565	0.016	0.00806452	0.0487805	0	0.0877193
asm|33042033	3	10	1	1	1	7	2	0	2	0	5		0.0379747	0.0840336	0.008	0.010989	0.0227273	0.0608696	0.016	0	0.0243902	0	0.0877193
asm|33037999	0	3	4	0	1	0	6	2	0	0	5		0	0.0252101	0.032	0	0.0227273	0	0.048	0.016129	0	0	0.0877193
asm|28953743	2	0	0	0	0	0	0	2	4	1	5		0.0253165	0	0	0	0	0	0	0.016129	0.0487805	0.00813008	0.0877193
asm|33042888	0	2	1	3	1	0	7	0	0	3	5		0	0.0168067	0.008	0.032967	0.0227273	0	0.056	0	0	0.0243902	0.0877193
asm|7805275	0	4	1	1	2	4	2	0	2	0	5		0	0.0336134	0.008	0.010989	0.0454545	0.0347826	0.016	0	0.0243902	0	0.0877193
asm|4115956	1	5	1	1	2	10	8	1	0	0	1		0.0126582	0.0420168	0.008	0.010989	0.0454545	0.0869565	0.064	0.00806452	0	0	0.0175439
asm|33042248	0	6	1	0	0	10	2	2	6	0	3		0	0.0504202	0.008	0	0	0.0869565	0.016	0.016129	0.0731707	0	0.0526316
asm|19403379	0	7	9	2	1	2	3	9	7	1	3		0	0.0588235	0.072	0.021978	0.0227273	0.0173913	0.024	0.0725806	0.0853659	0.00813008	0.0526316
asm|33038249	0	0	1	0	0	0	0	0	7	0	0		0	0	0.008	0	0	0	0	0	0.0853659	0	0
asm|9450066	1	10	1	0	1	0	7	1	0	2	0		0.0126582	0.0840336	0.008	0	0.0227273	0	0.056	0.00806452	0	0.0162602	0
asm|33034645	1	10	2	4	1	0	6	2	2	2	1		0.0126582	0.0840336	0.016	0.043956	0.0227273	0	0.048	0.016129	0.0243902	0.0162602	0.0175439
asm|33035211	0	10	1	0	1	0	7	1	0	0	0		0	0.0840336	0.008	0	0.0227273	0	0.056	0.00806452	0	0	0
asm|33041773	0	2	0	0	0	0	2	2	0	10	1		0	0.0168067	0	0	0	0	0.016	0.016129	0	0.0813008	0.0175439
asm|24782748	0	0	2	0	0	0	2	0	0	10	0		0	0	0.016	0	0	0	0.016	0	0	0.0813008	0
asm|33039277	0	2	2	0	1	1	4	5	1	10	2		0	0.0168067	0.016	0	0.0227273	0.00869565	0.032	0.0403226	0.0121951	0.0813008	0.0350877
asm|33043187	0	8	7	2	1	0	10	8	0	0	0		0	0.0672269	0.056	0.021978	0.0227273	0	0.08	0.0645161	0	0	0
asm|33043007	0	4	1	2	1	1	10	0	1	1	1		0	0.0336134	0.008	0.021978	0.0227273	0.00869565	0.08	0	0.0121951	0.00813008	0.0175439
asm|33032572	1	3	1	3	1	4	10	2	4	6	0		0.0126582	0.0252101	0.008	0.032967	0.0227273	0.0347826	0.08	0.016129	0.0487805	0.0487805	0
asm|33035473	1	5	1	0	0	1	10	0	0	0	0		0.0126582	0.0420168	0.008	0	0	0.00869565	0.08	0	0	0	0
asm|33035630	0	5	2	0	0	0	10	3	1	0	0		0	0.0420168	0.016	0	0	0	0.08	0.0241935	0.0121951	0	0
asm|20343234	2	5	7	1	0	2	10	4	1	4	1		0.0253165	0.0420168	0.056	0.010989	0	0.0173913	0.08	0.0322581	0.0121951	0.0325203	0.0175439
asm|7660434	0	4	6	2	0	1	10	3	1	3	0		0	0.0336134	0.048	0.021978	0	0.00869565	0.08	0.0241935	0.0121951	0.0243902	0
asm|15056110	1	4	10	0	1	3	7	5	4	3	0		0.0126582	0.0336134	0.08	0	0.0227273	0.026087	0.056	0.0403226	0.0487805	0.0243902	0
asm|33040846	0	2	3	0	1	0	10	1	1	0	0		0	0.0168067	0.024	0	0.0227273	0	0.08	0.00806452	0.0121951	0	0
asm|33041869	5	8	7	2	3	0	10	1	4	3	4		0.0632911	0.0672269	0.056	0.021978	0.0681818	0	0.08	0.00806452	0.0487805	0.0243902	0.0701754
asm|22709939	0	1	10	1	1	0	2	2	0	0	3		0	0.00840336	0.08	0.010989	0.0227273	0	0.016	0.016129	0	0	0.0526316
asm|27626328	1	2	4	0	1	1	10	2	0	3	0		0.0126582	0.0168067	0.032	0	0.0227273	0.00869565	0.08	0.016129	0	0.0243902	0
asm|33035537	0	1	7	2	0	1	10	1	0	1	0		0	0.00840336	0.056	0.021978	0	0.00869565	0.08	0.00806452	0	0.00813008	0
asm|33038461	1	5	10	1	1	1	10	3	3	3	1		0.0126582	0.0420168	0.08	0.010989	0.0227273	0.00869565	0.08	0.0241935	0.0365854	0.0243902	0.0175439
asm|33040478	2	4	2	1	1	0	10	2	0	0	1		0.0253165	0.0336134	0.016	0.010989	0.0227273	0	0.08	0.016129	0	0	0.0175439
asm|33041787	2	4	10	0	0	0	6	0	0	8	1		0.0253165	0.0336134	0.08	0	0	0	0.048	0	0	0.0650407	0.0175439
asm|33041910:asm|33041551	2	3	10	1	3	5	9	2	1	1	0		0.0253165	0.0252101	0.08	0.010989	0.0681818	0.0434783	0.072	0.016129	0.0121951	0.00813008	0
asm|33042485	0	5	4	0	1	0	10	5	0	1	0		0	0.0420168	0.032	0	0.0227273	0	0.08	0.0403226	0	0.00813008	0
asm|33042531	0	6	2	1	1	0	10	0	0	1	2		0	0.0504202	0.016	0.010989	0.0227273	0	0.08	0	0	0.00813008	0.0350877
asm|33042569	0	3	6	1	1	0	10	2	0	0	0		0	0.0252101	0.048	0.010989	0.0227273	0	0.08	0.016129	0	0	0
asm|33042703	0	6	4	3	1	0	10	1	0	3	2		0	0.0504202	0.032	0.032967	0.0227273	0	0.08	0.00806452	0	0.0243902	0.0350877
asm|427420	0	7	1	2	0	0	10	2	0	3	0		0	0.0588235	0.008	0.021978	0	0	0.08	0.016129	0	0.0243902	0
asm|534544	0	6	2	4	2	1	10	2	0	3	0		0	0.0504202	0.016	0.043956	0.0454545	0.00869565	0.08	0.016129	0	0.0243902	0
asm|33043295:asm|428362	1	5	2	5	1	9	4	1	1	0	2		0.0126582	0.0420168	0.016	0.0549451	0.0227273	0.0782609	0.032	0.00806452	0.0121951	0	0.0350877
asm|33032198	0	3	1	2	1	9	8	0	0	0	1		0	0.0252101	0.008	0.021978	0.0227273	0.0782609	0.064	0	0	0	0.0175439
asm|33041680	0	1	0	1	2	9	3	2	0	0	0		0	0.00840336	0	0.010989	0.0454545	0.0782609	0.024	0.016129	0	0	0
asm|33040881	0	0	1	0	0	9	0	0	0	0	1		0	0	0.008	0	0	0.0782609	0	0	0	0	0.0175439
asm|9932903	0	1	0	0	0	9	0	1	0	0	0		0	0.00840336	0	0	0	0.0782609	0	0.00806452	0	0	0
asm|18315967	0	0	3	7	0	1	4	0	0	0	3		0	0	0.024	0.0769231	0	0.00869565	0.032	0	0	0	0.0526316
asm|4722074	1	2	2	7	1	0	0	0	0	1	3		0.0126582	0.0168067	0.016	0.0769231	0.0227273	0	0	0	0	0.00813008	0.0526316
asm|28938137	2	3	6	7	2	3	4	4	0	3	2		0.0253165	0.0252101	0.048	0.0769231	0.0454545	0.026087	0.032	0.0322581	0	0.0243902	0.0350877
asm|33039561	0	3	7	7	1	0	0	0	0	2	3		0	0.0252101	0.056	0.0769231	0.0227273	0	0	0	0	0.0162602	0.0526316
asm|33042773:asm|30016343	6	1	6	3	0	3	9	1	3	2	2		0.0759494	0.00840336	0.048	0.032967	0	0.026087	0.072	0.00806452	0.0365854	0.0162602	0.0350877
asm|31279891	6	0	0	0	0	0	0	0	0	0	0		0.0759494	0	0	0	0	0	0	0	0	0	0
asm|33038549	6	0	0	2	1	5	4	0	0	0	0		0.0759494	0	0	0.021978	0.0227273	0.0434783	0.032	0	0	0	0
asm|33038085	0	9	2	6	1	2	8	0	1	2	2		0	0.0756303	0.016	0.0659341	0.0227273	0.0173913	0.064	0	0.0121951	0.0162602	0.0350877
asm|30695050	0	9	0	4	3	1	2	4	1	0	4		0	0.0756303	0	0.043956	0.0681818	0.00869565	0.016	0.0322581	0.0121951	0	0.0701754
asm|33039910	0	9	0	4	1	0	2	0	1	0	3		0	0.0756303	0	0.043956	0.0227273	0	0.016	0	0.0121951	0	0.0526316
asm|33043182	1	9	1	1	2	0	5	6	0	0	2		0.0126582	0.0756303	0.008	0.010989	0.0454545	0	0.04	0.0483871	0	0	0.0350877
asm|16001477	0	1	6	1	0	0	7	3	1	9	0		0	0.00840336	0.048	0.010989	0	0	0.056	0.0241935	0.0121951	0.0731707	0
asm|33043284:asm|33039964	1	4	4	0	1	2	1	4	6	3	2		0.0126582	0.0336134	0.032	0	0.0227273	0.0173913	0.008	0.0322581	0.0731707	0.0243902	0.0350877
asm|33038653:asm|6770707	0	1	1	0	1	0	5	1	0	9	1		0	0.00840336	0.008	0	0.0227273	0	0.04	0.00806452	0	0.0731707	0.0175439
asm|20209003	2	0	6	1	0	0	2	3	6	0	1		0.0253165	0	0.048	0.010989	0	0	0.016	0.0241935	0.0731707	0	0.0175439
asm|33040363	0	2	3	0	1	0	5	5	6	4	1		0	0.0168067	0.024	0	0.0227273	0	0.04	0.0403226	0.0731707	0.0325203	0.0175439
asm|33043203	0	6	1	0	1	0	3	7	0	9	1		0	0.0504202	0.008	0	0.0227273	0	0.024	0.0564516	0	0.0731707	0.0175439
asm|26283130	2	6	5	2	2	2	8	9	0	1	2		0.0253165	0.0504202	0.04	0.021978	0.0454545	0.0173913	0.064	0.0725806	0	0.00813008	0.0350877
asm|33040015	4	2	4	0	0	3	9	2	0	0	2		0.0506329	0.0168067	0.032	0	0	0.026087	0.072	0.016129	0	0	0.0350877
asm|17118720	0	5	9	1	1	0	9	2	1	2	0		0	0.0420168	0.072	0.010989	0.0227273	0	0.072	0.016129	0.0121951	0.0162602	0
asm|33041131	2	2	3	0	1	1	9	1	0	0	1		0.0253165	0.0168067	0.024	0	0.0227273	0.00869565	0.072	0.00806452	0	0	0.0175439
asm|33042562	1	6	3	3	2	0	9	3	0	2	1		0.0126582	0.0504202	0.024	0.032967	0.0454545	0	0.072	0.0241935	0	0.0162602	0.0175439
asm|16059015	2	4	2	0	0	1	9	6	0	5	2		0.0253165	0.0336134	0.016	0	0	0.00869565	0.072	0.0483871	0	0.0406504	0.0350877
asm|33042323	4	3	3	2	2	3	9	2	1	1	2		0.0506329	0.0252101	0.024	0.021978	0.0454545	0.026087	0.072	0.016129	0.0121951	0.00813008	0.0350877
asm|2506536	1	4	6	1	2	0	9	6	2	7	3		0.0126582	0.0336134	0.048	0.010989	0.0454545	0	0.072	0.0483871	0.0243902	0.0569106	0.0526316
asm|33033685	3	7	9	3	2	2	6	6	4	4	2		0.0379747	0.0588235	0.072	0.032967	0.0454545	0.0173913	0.048	0.0483871	0.0487805	0.0325203	0.0350877
asm|33034274	0	5	0	3	1	0	9	1	1	1	0		0	0.0420168	0	0.032967	0.0227273	0	0.072	0.00806452	0.0121951	0.00813008	0
asm|33041959	0	3	4	0	1	0	9	1	1	1	0		0	0.0252101	0.032	0	0.0227273	0	0.072	0.00806452	0.0121951	0.00813008	0
asm|8828015	1	6	2	1	3	0	9	2	1	3	1		0.0126582	0.0504202	0.016	0.010989	0.0681818	0	0.072	0.016129	0.0121951	0.0243902	0.0175439
asm|33040373	1	2	7	0	0	0	9	1	5	1	0		0.0126582	0.0168067	0.056	0	0	0	0.072	0.00806452	0.0609756	0.00813008	0
asm|33041474	3	7	3	3	0	4	9	8	1	2	1		0.0379747	0.0588235	0.024	0.032967	0	0.0347826	0.072	0.0645161	0.0121951	0.0162602	0.0175439
asm|19448739	3	0	0	0	0	0	9	1	1	0	0		0.0379747	0	0	0	0	0	0.072	0.00806452	0.0121951	0	0
asm|2400790:asm|33035202	0	1	2	1	1	1	9	0	1	1	0		0	0.00840336	0.016	0.010989	0.0227273	0.00869565	0.072	0	0.0121951	0.00813008	0
asm|31910830	0	2	0	0	0	0	9	0	0	1	0		0	0.0168067	0	0	0	0	0.072	0	0	0.00813008	0
asm|33032727	0	3	0	1	2	0	9	6	0	0	2		0	0.0252101	0	0.010989	0.0454545	0	0.072	0.0483871	0	0	0.0350877
asm|33034553	0	1	2	0	1	1	9	0	0	1	0		0	0.00840336	0.016	0	0.0227273	0.00869565	0.072	0	0	0.00813008	0
asm|33037875	0	2	2	1	0	0	9	1	0	3	1		0	0.0168067	0.016	0.010989	0	0	0.072	0.00806452	0	0.0243902	0.0175439
asm|33040429	0	4	1	0	1	0	9	1	0	2	0		0	0.0336134	0.008	0	0.0227273	0	0.072	0.00806452	0	0.0162602	0
asm|33041905	0	3	2	0	1	0	9	1	0	1	1		0	0.0252101	0.016	0	0.0227273	0	0.072	0.00806452	0	0.00813008	0.0175439
asm|33042631	0	1	3	0	2	0	9	0	0	0	1		0	0.00840336	0.024	0	0.0454545	0	0.072	0	0	0	0.0175439
asm|33042712	0	3	1	0	1	0	9	0	0	1	1		0	0.0252101	0.008	0	0.0227273	0	0.072	0	0	0.00813008	0.0175439
asm|6211427	1	3	9	2	1	0	7	3	0	3	2		0.0126582	0.0252101	0.072	0.021978	0.0227273	0	0.056	0.0241935	0	0.0243902	0.0350877
asm|6553518	0	1	5	0	0	0	9	1	0	1	1		0	0.00840336	0.04	0	0	0	0.072	0.00806452	0	0.00813008	0.0175439
asm|33042533	0	1	7	0	1	0	7	0	1	0	4		0	0.00840336	0.056	0	0.0227273	0	0.056	0	0.0121951	0	0.0701754
asm|5156021	0	3	3	0	2	3	5	7	3	8	4		0	0.0252101	0.024	0	0.0454545	0.026087	0.04	0.0564516	0.0365854	0.0650407	0.0701754
asm|4024209	1	3	1	3	0	1	6	0	0	5	4		0.0126582	0.0252101	0.008	0.032967	0	0.00869565	0.048	0	0	0.0406504	0.0701754
asm|33041614	0	8	2	0	1	6	1	1	0	0	4		0	0.0672269	0.016	0	0.0227273	0.0521739	0.008	0.00806452	0	0	0.0701754
asm|19347008:asm|33037913:asm|33037980	1	1	3	0	1	1	0	4	0	0	4		0.0126582	0.00840336	0.024	0	0.0227273	0.00869565	0	0.0322581	0	0	0.0701754
asm|33032866	1	8	3	0	1	0	7	4	0	5	4		0.0126582	0.0672269	0.024	0	0.0227273	0	0.056	0.0322581	0	0.0406504	0.0701754
asm|33039211	0	3	1	5	0	4	4	3	0	1	4		0	0.0252101	0.008	0.0549451	0	0.0347826	0.032	0.0241935	0	0.00813008	0.0701754
asm|33042387	0	2	2	0	0	0	8	1	0	2	4		0	0.0168067	0.016	0	0	0	0.064	0.00806452	0	0.0162602	0.0701754
asm|33040310	0	0	0	0	0	0	0	0	0	0	4		0	0	0	0	0	0	0	0	0	0	0.0701754
asm|33041397	0	3	0	1	1	3	0	1	2	0	4		0	0.0252101	0	0.010989	0.0227273	0.026087	0	0.00806452	0.0243902	0	0.0701754
asm|33042865	0	5	0	1	0	1	1	0	2	0	4		0	0.0420168	0	0.010989	0	0.00869565	0.008	0	0.0243902	0	0.0701754
asm|5421153	1	4	2	0	0	0	7	5	0	0	4		0.0126582	0.0336134	0.016	0	0	0	0.056	0.0403226	0	0	0.0701754
asm|5987804	1	4	1	2	2	6	1	0	5	0	4		0.0126582	0.0336134	0.008	0.021978	0.0454545	0.0521739	0.008	0	0.0609756	0	0.0701754
asm|9350280	0	0	1	1	3	2	0	0	0	0	0		0	0	0.008	0.010989	0.0681818	0.0173913	0	0	0	0	0
asm|24917278	1	0	3	2	3	0	4	0	2	4	0		0.0126582	0	0.024	0.021978	0.0681818	0	0.032	0	0.0243902	0.0325203	0
asm|11294483	1	4	5	0	3	0	8	1	1	2	0		0.0126582	0.0336134	0.04	0	0.0681818	0	0.064	0.00806452	0.0121951	0.0162602	0
asm|28272751	0	0	0	2	3	4	1	0	0	0	1		0	0	0	0.021978	0.0681818	0.0347826	0.008	0	0	0	0.0175439
asm|16767122	1	1	1	0	3	0	1	0	0	1	0		0.0126582	0.00840336	0.008	0	0.0681818	0	0.008	0	0	0.00813008	0
asm|28451038:asm|1130778	0	1	0	0	3	2	0	0	0	0	1		0	0.00840336	0	0	0.0681818	0.0173913	0	0	0	0	0.0175439
asm|33037785	0	4	3	1	3	0	3	1	0	0	0		0	0.0336134	0.024	0.010989	0.0681818	0	0.024	0.00806452	0	0	0
asm|33037834	0	0	0	1	3	1	2	0	0	0	1		0	0	0	0.010989	0.0681818	0.00869565	0.016	0	0	0	0.0175439
asm|33038327	0	1	2	1	3	0	1	1	0	0	0		0	0.00840336	0.016	0.010989	0.0681818	0	0.008	0.00806452	0	0	0
asm|33040620	2	7	1	0	3	0	1	0	0	0	3		0.0253165	0.0588235	0.008	0	0.0681818	0	0.008	0	0	0	0.0526316
asm|33041108	0	4	1	0	3	6	5	0	5	0	3		0	0.0336134	0.008	0	0.0681818	0.0521739	0.04	0	0.0609756	0	0.0526316
asm|33042648	0	0	1	1	3	2	1	0	1	0	1		0	0	0.008	0.010989	0.0681818	0.0173913	0.008	0	0.0121951	0	0.0175439
asm|33042707	0	0	0	0	3	0	0	0	0	0	0		0	0	0	0	0.0681818	0	0	0	0	0	0
asm|9320376	0	3	0	2	3	0	5	1	0	2	1		0	0.0252101	0	0.021978	0.0681818	0	0.04	0.00806452	0	0.0162602	0.0175439
asm|33040642:asm|30534062	0	8	4	0	2	1	5	3	0	0	2		0	0.0672269	0.032	0	0.0454545	0.00869565	0.04	0.0241935	0	0	0.0350877
asm|33042021	0	8	1	4	0	5	7	1	2	0	0		0	0.0672269	0.008	0.043956	0	0.0434783	0.056	0.00806452	0.0243902	0	0
asm|25815884:asm|33041215:asm|25432562	0	8	0	0	2	2	2	5	0	0	2		0	0.0672269	0	0	0.0454545	0.0173913	0.016	0.0403226	0	0	0.0350877
asm|22003049	0	8	0	1	0	0	2	1	0	0	0		0	0.0672269	0	0.010989	0	0	0.016	0.00806452	0	0	0
asm|33035674	0	2	4	6	2	0	6	1	0	0	2		0	0.0168067	0.032	0.0659341	0.0454545	0	0.048	0.00806452	0	0	0.0350877
asm|33040694	0	2	1	6	0	3	0	1	3	8	0		0	0.0168067	0.008	0.0659341	0	0.026087	0	0.00806452	0.0365854	0.0650407	0
asm|21711307	1	5	0	5	0	1	7	0	0	8	0		0.0126582	0.0420168	0	0.0549451	0	0.00869565	0.056	0	0	0.0650407	0
asm|30821622	0	0	0	2	0	0	0	1	0	8	0		0	0	0	0.021978	0	0	0	0.00806452	0	0.0650407	0
asm|33041575	0	4	8	1	0	0	5	4	2	3	2		0	0.0336134	0.064	0.010989	0	0	0.04	0.0322581	0.0243902	0.0243902	0.0350877
asm|33042839:asm|24605963	3	2	3	1	2	0	8	2	2	5	0		0.0379747	0.0168067	0.024	0.010989	0.0454545	0	0.064	0.016129	0.0243902	0.0406504	0
asm|33042675	0	3	3	0	1	2	8	3	1	1	0		0	0.0252101	0.024	0	0.0227273	0.0173913	0.064	0.0241935	0.0121951	0.00813008	0
asm|33039919	0	2	8	4	0	0	4	4	3	1	2		0	0.0168067	0.064	0.043956	0	0	0.032	0.0322581	0.0365854	0.00813008	0.0350877
asm|24870590	0	5	1	2	1	2	8	7	0	4	1		0	0.0420168	0.008	0.021978	0.0227273	0.0173913	0.064	0.0564516	0	0.0325203	0.0175439
asm|33033915	0	1	8	4	1	1	5	1	4	2	0		0	0.00840336	0.064	0.043956	0.0227273	0.00869565	0.04	0.00806452	0.0487805	0.0162602	0
asm|33042753	1	0	1	0	0	0	8	0	0	0	1		0.0126582	0	0.008	0	0	0	0.064	0	0	0	0.0175439
asm|33034954	0	2	6	0	1	0	8	5	0	3	1		0	0.0168067	0.048	0	0.0227273	0	0.064	0.0403226	0	0.0243902	0.0175439
asm|25721463	1	4	2	0	1	2	8	0	0	1	1		0.0126582	0.0336134	0.016	0	0.0227273	0.0173913	0.064	0	0	0.00813008	0.0175439
asm|33033847	0	2	5	0	1	0	8	4	3	2	2		0	0.0168067	0.04	0	0.0227273	0	0.064	0.0322581	0.0365854	0.0162602	0.0350877
asm|33037964	0	3	8	0	1	0	7	1	0	1	0		0	0.0252101	0.064	0	0.0227273	0	0.056	0.00806452	0	0.00813008	0
asm|24706948	1	5	3	1	1	3	8	6	0	4	2		0.0126582	0.0420168	0.024	0.010989	0.0227273	0.026087	0.064	0.0483871	0	0.0325203	0.0350877
asm|30154527	1	3	3	2	0	0	8	0	0	5	0		0.0126582	0.0252101	0.024	0.021978	0	0	0.064	0	0	0.0406504	0
asm|33041566	0	3	2	0	2	0	8	1	1	0	0		0	0.0252101	0.016	0	0.0454545	0	0.064	0.00806452	0.0121951	0	0
asm|33035951	0	3	1	1	1	0	8	0	1	0	0		0	0.0252101	0.008	0.010989	0.0227273	0	0.064	0	0.0121951	0	0
asm|9061770	0	0	5	4	2	0	8	0	0	0	1		0	0	0.04	0.043956	0.0454545	0	0.064	0	0	0	0.0175439
asm|20300964	1	5	5	0	1	0	8	3	0	2	0		0.0126582	0.0420168	0.04	0	0.0227273	0	0.064	0.0241935	0	0.0162602	0
asm|22505441	2	7	4	4	1	1	8	4	1	5	0		0.0253165	0.0588235	0.032	0.043956	0.0227273	0.00869565	0.064	0.0322581	0.0121951	0.0406504	0
asm|24890351	1	4	2	1	1	1	8	3	1	6	1		0.0126582	0.0336134	0.016	0.010989	0.0227273	0.00869565	0.064	0.0241935	0.0121951	0.0487805	0.0175439
asm|33033345	5	1	2	1	0	2	8	1	0	1	0		0.0632911	0.00840336	0.016	0.010989	0	0.0173913	0.064	0.00806452	0	0.00813008	0
asm|33034392	1	3	3	2	1	0	8	2	0	1	0		0.0126582	0.0252101	0.024	0.021978	0.0227273	0	0.064	0.016129	0	0.00813008	0
asm|33034986	0	5	3	0	1	0	8	1	0	0	0		0	0.0420168	0.024	0	0.0227273	0	0.064	0.00806452	0	0	0
asm|33036055	0	3	2	1	1	0	8	1	0	0	0		0	0.0252101	0.016	0.010989	0.0227273	0	0.064	0.00806452	0	0	0
asm|33038957	0	5	8	0	1	0	6	1	1	2	0		0	0.0420168	0.064	0	0.0227273	0	0.048	0.00806452	0.0121951	0.0162602	0
asm|12532971	0	2	0	0	1	0	8	0	0	1	0		0	0.0168067	0	0	0.0227273	0	0.064	0	0	0.00813008	0
asm|17853016	0	3	0	0	1	0	8	2	0	1	0		0	0.0252101	0	0	0.0227273	0	0.064	0.016129	0	0.00813008	0
asm|19251057	0	4	0	1	0	0	8	1	0	0	1		0	0.0336134	0	0.010989	0	0	0.064	0.00806452	0	0	0.0175439
asm|26764357	0	3	6	0	1	0	8	3	0	5	0		0	0.0252101	0.048	0	0.0227273	0	0.064	0.0241935	0	0.0406504	0
asm|27435662	1	2	1	0	1	0	8	0	0	0	0		0.0126582	0.0168067	0.008	0	0.0227273	0	0.064	0	0	0	0
asm|31616177	0	2	1	0	1	0	8	2	1	0	0		0	0.0168067	0.008	0	0.0227273	0	0.064	0.016129	0.0121951	0	0
asm|3185133	0	1	2	0	1	0	8	2	0	1	0		0	0.00840336	0.016	0	0.0227273	0	0.064	0.016129	0	0.00813008	0
asm|33034476	1	3	3	3	1	0	8	0	0	2	1		0.0126582	0.0252101	0.024	0.032967	0.0227273	0	0.064	0	0	0.0162602	0.0175439
asm|33039140	0	2	1	0	0	0	8	3	0	2	0		0	0.0168067	0.008	0	0	0	0.064	0.0241935	0	0.0162602	0
asm|33039976	0	0	0	0	0	0	8	0	0	0	1		0	0	0	0	0	0	0.064	0	0	0	0.0175439
asm|33040111	0	2	0	0	1	0	8	1	0	0	0		0	0.0168067	0	0	0.0227273	0	0.064	0.00806452	0	0	0
asm|33042645	0	4	0	0	1	0	8	0	0	0	0		0	0.0336134	0	0	0.0227273	0	0.064	0	0	0	0
asm|33042767	0	3	8	0	0	1	8	3	0	7	0		0	0.0252101	0.064	0	0	0.00869565	0.064	0.0241935	0	0.0569106	0
asm|33043271	0	2	0	2	0	1	8	1	0	0	0		0	0.0168067	0	0.021978	0	0.00869565	0.064	0.00806452	0	0	0
asm|4427469	1	2	0	0	1	0	8	3	0	0	0		0.0126582	0.0168067	0	0	0.0227273	0	0.064	0.0241935	0	0	0
asm|9684089	0	3	1	0	1	1	8	0	1	0	0		0	0.0252101	0.008	0	0.0227273	0.00869565	0.064	0	0.0121951	0	0
asm|33041593:asm|10962697	5	3	4	0	1	0	4	3	2	0	1		0.0632911	0.0252101	0.032	0	0.0227273	0	0.032	0.0241935	0.0243902	0	0.0175439
asm|33042726	5	1	0	1	0	0	0	1	2	0	0		0.0632911	0.00840336	0	0.010989	0	0	0	0.00806452	0.0243902	0	0
asm|16109350	5	6	7	3	0	1	6	3	0	4	3		0.0632911	0.0504202	0.056	0.032967	0	0.00869565	0.048	0.0241935	0	0.0325203	0.0526316
asm|33038384	1	5	1	3	1	2	4	0	5	0	2		0.0126582	0.0420168	0.008	0.032967	0.0227273	0.0173913	0.032	0	0.0609756	0	0.0350877
asm|33043081:asm|16132897	4	2	3	4	2	2	5	7	5	7	1		0.0506329	0.0168067	0.024	0.043956	0.0454545	0.0173913	0.04	0.0564516	0.0609756	0.0569106	0.0175439
asm|33041362	0	6	3	1	0	1	2	0	5	4	2		0	0.0504202	0.024	0.010989	0	0.00869565	0.016	0	0.0609756	0.0325203	0.0350877
asm|4711793	0	4	0	0	0	4	1	1	5	0	1		0	0.0336134	0	0	0	0.0347826	0.008	0.00806452	0.0609756	0	0.0175439
asm|20295790	0	2	1	3	0	7	5	0	0	1	0		0	0.0168067	0.008	0.032967	0	0.0608696	0.04	0	0	0.00813008	0
asm|23220529	0	1	3	0	0	7	2	0	0	0	3		0	0.00840336	0.024	0	0	0.0608696	0.016	0	0	0	0.0526316
asm|33039227	0	3	2	4	0	7	1	2	2	6	0		0	0.0252101	0.016	0.043956	0	0.0608696	0.008	0.016129	0.0243902	0.0487805	0
asm|14937236	0	2	1	2	1	7	7	0	0	0	0		0	0.0168067	0.008	0.021978	0.0227273	0.0608696	0.056	0	0	0	0
asm|23764918	0	0	1	0	0	7	0	0	0	0	0		0	0	0.008	0	0	0.0608696	0	0	0	0	0
asm|33037664	0	0	1	0	0	7	0	1	0	0	0		0	0	0.008	0	0	0.0608696	0	0.00806452	0	0	0
asm|13099467	1	7	0	3	1	0	2	1	1	0	0		0.0126582	0.0588235	0	0.032967	0.0227273	0	0.016	0.00806452	0.0121951	0	0
asm|33039856:asm|6766968:asm|32883355	0	7	7	1	2	0	7	3	0	4	0		0	0.0588235	0.056	0.010989	0.0454545	0	0.056	0.0241935	0	0.0325203	0
asm|33033548	0	7	1	0	1	1	6	1	1	0	3		0	0.0588235	0.008	0	0.0227273	0.00869565	0.048	0.00806452	0.0121951	0	0.0526316
asm|33033957	1	7	3	1	2	0	7	0	0	1	0		0.0126582	0.0588235	0.024	0.010989	0.0454545	0	0.056	0	0	0.00813008	0
asm|33041388	0	7	1	1	1	5	3	1	3	0	1		0	0.0588235	0.008	0.010989	0.0227273	0.0434783	0.024	0.00806452	0.0365854	0	0.0175439
asm|33037770	0	7	2	1	0	1	4	2	0	0	1		0	0.0588235	0.016	0.010989	0	0.00869565	0.032	0.016129	0	0	0.0175439
asm|10060080	0	7	1	2	2	0	7	0	0	3	1		0	0.0588235	0.008	0.021978	0.0454545	0	0.056	0	0	0.0243902	0.0175439
asm|19272858	0	7	7	0	0	0	7	1	1	0	0		0	0.0588235	0.056	0	0	0	0.056	0.00806452	0.0121951	0	0
asm|21966727	0	7	1	0	0	0	5	0	4	0	0		0	0.0588235	0.008	0	0	0	0.04	0	0.0487805	0	0
asm|1969991	0	0	0	0	0	0	3	0	0	7	1		0	0	0	0	0	0	0.024	0	0	0.0569106	0.0175439
asm|33042340	1	0	0	1	0	0	0	0	2	7	2		0.0126582	0	0	0.010989	0	0	0	0	0.0243902	0.0569106	0.0350877
asm|33041872	0	2	5	1	1	0	5	5	1	7	0		0	0.0168067	0.04	0.010989	0.0227273	0	0.04	0.0403226	0.0121951	0.0569106	0
asm|33039589	1	6	5	1	1	1	7	7	0	6	0		0.0126582	0.0504202	0.04	0.010989	0.0227273	0.00869565	0.056	0.0564516	0	0.0487805	0
asm|20429662	0	0	4	0	0	0	2	7	0	0	0		0	0	0.032	0	0	0	0.016	0.0564516	0	0	0
asm|33041490	0	4	2	0	1	1	7	2	0	0	0		0	0.0336134	0.016	0	0.0227273	0.00869565	0.056	0.016129	0	0	0
asm|10077838	0	1	5	2	1	1	7	3	1	0	1		0	0.00840336	0.04	0.021978	0.0227273	0.00869565	0.056	0.0241935	0.0121951	0	0.0175439
asm|21571658	0	1	3	1	2	1	7	1	0	1	0		0	0.00840336	0.024	0.010989	0.0454545	0.00869565	0.056	0.00806452	0	0.00813008	0
asm|12387701	0	3	3	0	0	0	7	3	1	4	0		0	0.0252101	0.024	0	0	0	0.056	0.0241935	0.0121951	0.0325203	0
asm|8090305	0	2	1	0	1	0	7	0	0	0	0		0	0.0168067	0.008	0	0.0227273	0	0.056	0	0	0	0
asm|29703680	1	4	0	0	0	0	7	4	1	0	0		0.0126582	0.0336134	0	0	0	0	0.056	0.0322581	0.0121951	0	0
asm|33041476	0	5	2	1	1	1	7	0	0	3	2		0	0.0420168	0.016	0.010989	0.0227273	0.00869565	0.056	0	0	0.0243902	0.0350877
asm|30291563	0	4	5	0	1	1	7	5	0	0	0		0	0.0336134	0.04	0	0.0227273	0.00869565	0.056	0.0403226	0	0	0
asm|31297566	1	5	5	0	0	1	7	1	1	2	0		0.0126582	0.0420168	0.04	0	0	0.00869565	0.056	0.00806452	0.0121951	0.0162602	0
asm|33040860	2	1	4	0	1	3	7	1	1	1	1		0.0253165	0.00840336	0.032	0	0.0227273	0.026087	0.056	0.00806452	0.0121951	0.00813008	0.0175439
asm|7575067	0	3	1	0	1	0	7	1	0	0	0		0	0.0252101	0.008	0	0.0227273	0	0.056	0.00806452	0	0	0
asm|5418738	0	4	3	1	1	0	7	3	0	3	0		0	0.0336134	0.024	0.010989	0.0227273	0	0.056	0.0241935	0	0.0243902	0
asm|33042150	0	6	4	0	2	3	7	2	0	1	1		0	0.0504202	0.032	0	0.0454545	0.026087	0.056	0.016129	0	0.00813008	0.0175439
asm|30194662	0	1	1	0	1	0	7	1	0	0	0		0	0.00840336	0.008	0	0.0227273	0	0.056	0.00806452	0	0	0
asm|10424814	0	3	2	0	1	0	7	2	1	1	1		0	0.0252101	0.016	0	0.0227273	0	0.056	0.016129	0.0121951	0.00813008	0.0175439
asm|13728500	0	4	1	0	0	0	7	1	0	0	0		0	0.0336134	0.008	0	0	0	0.056	0.00806452	0	0	0
asm|17500407	0	6	5	0	0	0	7	0	0	1	0		0	0.0504202	0.04	0	0	0	0.056	0	0	0.00813008	0
asm|19934659	0	2	0	0	1	0	7	1	0	1	0		0	0.0168067	0	0	0.0227273	0	0.056	0.00806452	0	0.00813008	0
asm|20909103	0	2	3	2	2	0	7	1	0	1	0		0	0.0168067	0.024	0.021978	0.0454545	0	0.056	0.00806452	0	0.00813008	0
asm|24363208	0	2	0	0	1	0	7	1	0	0	0		0	0.0168067	0	0	0.0227273	0	0.056	0.00806452	0	0	0
asm|26079826	0	0	0	3	2	0	7	0	0	0	0		0	0	0	0.032967	0.0454545	0	0.056	0	0	0	0
asm|26145063	0	4	0	0	1	0	7	0	0	0	0		0	0.0336134	0	0	0.0227273	0	0.056	0	0	0	0
asm|30757567	0	0	7	0	1	0	0	0	0	0	0		0	0	0.056	0	0.0227273	0	0	0	0	0	0
asm|32377557	0	3	1	0	0	0	7	0	0	0	0		0	0.0252101	0.008	0	0	0	0.056	0	0	0	0
asm|33032216	0	2	2	1	2	0	7	0	1	1	0		0	0.0168067	0.016	0.010989	0.0454545	0	0.056	0	0.0121951	0.00813008	0
asm|33032499	0	2	2	1	1	0	7	2	0	0	0		0	0.0168067	0.016	0.010989	0.0227273	0	0.056	0.016129	0	0	0
asm|33034266	0	2	1	1	0	0	7	0	0	0	1		0	0.0168067	0.008	0.010989	0	0	0.056	0	0	0	0.0175439
asm|33038016	0	4	0	0	1	0	7	1	1	0	1		0	0.0336134	0	0	0.0227273	0	0.056	0.00806452	0.0121951	0	0.0175439
asm|33038250:asm|31221651:asm|26667711	0	0	7	0	1	0	1	2	0	0	0		0	0	0.056	0	0.0227273	0	0.008	0.016129	0	0	0
asm|33039324:asm|33040326	2	0	1	2	1	2	7	1	1	0	0		0.0253165	0	0.008	0.021978	0.0227273	0.0173913	0.056	0.00806452	0.0121951	0	0
asm|33041529	0	6	1	0	0	0	7	1	0	4	0		0	0.0504202	0.008	0	0	0	0.056	0.00806452	0	0.0325203	0
asm|33041663	0	2	7	0	1	0	6	5	2	1	0		0	0.0168067	0.056	0	0.0227273	0	0.048	0.0403226	0.0243902	0.00813008	0
asm|33041667	0	0	1	0	0	0	7	0	0	0	0		0	0	0.008	0	0	0	0.056	0	0	0	0
asm|33041876	0	5	1	0	1	0	7	0	0	5	0		0	0.0420168	0.008	0	0.0227273	0	0.056	0	0	0.0406504	0
asm|33042109	1	1	0	0	0	0	7	0	1	2	1		0.0126582	0.00840336	0	0	0	0	0.056	0	0.0121951	0.0162602	0.0175439
asm|9529017	0	1	1	1	1	0	7	0	0	0	0		0	0.00840336	0.008	0.010989	0.0227273	0	0.056	0	0	0	0
asm|33041058:asm|25931937	0	2	1	5	0	0	6	0	0	0	0		0	0.0168067	0.008	0.0549451	0	0	0.048	0	0	0	0
asm|32166263	0	2	1	5	0	0	0	0	0	0	0		0	0.0168067	0.008	0.0549451	0	0	0	0	0	0	0
asm|33038435	0	0	1	5	0	0	1	0	0	1	0		0	0	0.008	0.0549451	0	0	0.008	0	0	0.00813008	0
asm|25031528:asm|12354485	0	0	0	0	0	0	0	0	0	1	3		0	0	0	0	0	0	0	0	0	0.00813008	0.0526316
asm|33043125	3	5	3	0	0	1	0	2	2	0	3		0.0379747	0.0420168	0.024	0	0	0.00869565	0	0.016129	0.0243902	0	0.0526316
asm|33034080	0	5	1	0	2	3	2	1	1	0	3		0	0.0420168	0.008	0	0.0454545	0.026087	0.016	0.00806452	0.0121951	0	0.0526316
asm|15348037	0	0	1	0	2	0	1	6	0	0	3		0	0	0.008	0	0.0454545	0	0.008	0.0483871	0	0	0.0526316
asm|33042129	1	0	5	0	1	0	2	2	0	0	3		0.0126582	0	0.04	0	0.0227273	0	0.016	0.016129	0	0	0.0526316
asm|33041627:asm|1451269	2	4	0	0	1	3	6	3	0	0	3		0.0253165	0.0336134	0	0	0.0227273	0.026087	0.048	0.0241935	0	0	0.0526316
asm|10635689:asm|33041021	2	2	6	0	1	0	3	1	0	2	3		0.0253165	0.0168067	0.048	0	0.0227273	0	0.024	0.00806452	0	0.0162602	0.0526316
asm|33039891:asm|33040619	0	3	0	0	1	2	0	0	2	0	3		0	0.0252101	0	0	0.0227273	0.0173913	0	0	0.0243902	0	0.0526316
asm|33042490	0	4	2	0	1	3	3	3	0	0	3		0	0.0336134	0.016	0	0.0227273	0.026087	0.024	0.0241935	0	0	0.0526316
asm|21375592	0	0	0	0	0	0	0	2	0	0	3		0	0	0	0	0	0	0	0.016129	0	0	0.0526316
asm|33042363	3	2	1	0	0	0	2	2	0	2	3		0.0379747	0.0168067	0.008	0	0	0	0.016	0.016129	0	0.0162602	0.0526316
asm|33038797	0	2	0	2	0	2	1	1	0	1	3		0	0.0168067	0	0.021978	0	0.0173913	0.008	0.00806452	0	0.00813008	0.0526316
asm|33040017	0	2	1	1	1	3	4	1	1	0	3		0	0.0168067	0.008	0.010989	0.0227273	0.026087	0.032	0.00806452	0.0121951	0	0.0526316
asm|33042206	0	1	1	0	1	0	0	0	0	2	3		0	0.00840336	0.008	0	0.0227273	0	0	0	0	0.0162602	0.0526316
asm|14141929:asm|851719	0	3	0	0	1	1	1	1	0	0	3		0	0.0252101	0	0	0.0227273	0.00869565	0.008	0.00806452	0	0	0.0526316
asm|10938051	1	0	0	1	0	0	0	0	0	1	3		0.0126582	0	0	0.010989	0	0	0	0	0	0.00813008	0.0526316
asm|12049142	0	0	0	0	0	0	1	3	0	0	3		0	0	0	0	0	0	0.008	0.0241935	0	0	0.0526316
asm|28362010	0	1	0	0	0	1	0	0	0	0	3		0	0.00840336	0	0	0	0.00869565	0	0	0	0	0.0526316
asm|32031474	0	0	0	0	1	1	1	0	0	0	3		0	0	0	0	0.0227273	0.00869565	0.008	0	0	0	0.0526316
asm|33038858	0	1	0	1	0	0	0	1	0	0	3		0	0.00840336	0	0.010989	0	0	0	0.00806452	0	0	0.0526316
asm|7214262	0	5	3	0	0	0	4	0	1	0	3		0	0.0420168	0.024	0	0	0	0.032	0	0.0121951	0	0.0526316
asm|16742110	0	0	2	0	0	6	1	0	0	0	0		0	0	0.016	0	0	0.0521739	0.008	0	0	0	0
asm|33040260	0	0	1	0	1	6	0	2	0	0	0		0	0	0.008	0	0.0227273	0.0521739	0	0.016129	0	0	0
asm|33038859	4	6	6	1	1	4	4	0	1	1	2		0.0506329	0.0504202	0.048	0.010989	0.0227273	0.0347826	0.032	0	0.0121951	0.00813008	0.0350877
asm|31115393	4	2	3	0	0	0	1	3	4	1	1		0.0506329	0.0168067	0.024	0	0	0	0.008	0.0241935	0.0487805	0.00813008	0.0175439
asm|33035117	4	3	2	0	0	0	4	3	0	4	1		0.0506329	0.0252101	0.016	0	0	0	0.032	0.0241935	0	0.0325203	0.0175439
asm|30990084	4	0	0	0	0	0	2	0	0	0	0		0.0506329	0	0	0	0	0	0.016	0	0	0	0
asm|33040275:asm|16710243:asm|33041539	0	6	3	2	1	0	4	3	0	0	0		0	0.0504202	0.024	0.021978	0.0227273	0	0.032	0.0241935	0	0	0
asm|8526253	1	6	4	2	1	0	1	2	4	1	1		0.0126582	0.0504202	0.032	0.021978	0.0227273	0	0.008	0.016129	0.0487805	0.00813008	0.0175439
asm|23616789	0	6	2	3	0	0	1	2	0	2	0		0	0.0504202	0.016	0.032967	0	0	0.008	0.016129	0	0.0162602	0
asm|33037682	0	6	1	1	0	3	0	0	1	0	2		0	0.0504202	0.008	0.010989	0	0.026087	0	0	0.0121951	0	0.0350877
asm|33041390	0	6	0	1	0	2	5	1	2	0	0		0	0.0504202	0	0.010989	0	0.0173913	0.04	0.00806452	0.0243902	0	0
asm|33032702	1	6	2	3	1	0	6	2	1	0	0		0.0126582	0.0504202	0.016	0.032967	0.0227273	0	0.048	0.016129	0.0121951	0	0
asm|14411969	0	6	0	0	2	0	4	0	0	0	0		0	0.0504202	0	0	0.0454545	0	0.032	0	0	0	0
asm|31686194	0	6	1	0	1	0	4	1	0	0	0		0	0.0504202	0.008	0	0.0227273	0	0.032	0.00806452	0	0	0
asm|33038601	0	6	0	0	1	0	2	0	0	0	0		0	0.0504202	0	0	0.0227273	0	0.016	0	0	0	0
asm|3723789	0	6	2	4	1	0	5	1	0	1	0		0	0.0504202	0.016	0.043956	0.0227273	0	0.04	0.00806452	0	0.00813008	0
asm|33041595	0	0	0	1	0	1	1	2	0	6	0		0	0	0	0.010989	0	0.00869565	0.008	0.016129	0	0.0487805	0
asm|33038074	0	1	1	3	1	0	2	0	4	1	2		0	0.00840336	0.008	0.032967	0.0227273	0	0.016	0	0.0487805	0.00813008	0.0350877
asm|33040765	0	2	3	0	0	0	5	1	0	6	0		0	0.0168067	0.024	0	0	0	0.04	0.00806452	0	0.0487805	0
asm|12827533	2	3	1	3	2	1	6	3	4	6	2		0.0253165	0.0252101	0.008	0.032967	0.0454545	0.00869565	0.048	0.0241935	0.0487805	0.0487805	0.0350877
asm|14443502	0	1	1	0	1	0	0	1	4	0	0		0	0.00840336	0.008	0	0.0227273	0	0	0.00806452	0.0487805	0	0
asm|33037889:asm|3045575:asm|33038100	0	2	0	3	0	3	0	2	4	6	0		0	0.0168067	0	0.032967	0	0.026087	0	0.016129	0.0487805	0.0487805	0
asm|33039846	0	0	5	0	0	0	1	0	4	0	0		0	0	0.04	0	0	0	0.008	0	0.0487805	0	0
asm|33040099:asm|7886638	0	0	3	0	0	0	0	2	4	0	0		0	0	0.024	0	0	0	0	0.016129	0.0487805	0	0
asm|33040270	0	0	2	0	0	0	0	0	4	0	1		0	0	0.016	0	0	0	0	0	0.0487805	0	0.0175439
asm|33040965	0	3	0	1	0	3	0	1	4	0	1		0	0.0252101	0	0.010989	0	0.026087	0	0.00806452	0.0487805	0	0.0175439
asm|33041136	0	0	0	0	1	0	1	3	4	1	0		0	0	0	0	0.0227273	0	0.008	0.0241935	0.0487805	0.00813008	0
asm|33042887	1	1	0	0	1	4	0	0	4	0	0		0.0126582	0.00840336	0	0	0.0227273	0.0347826	0	0	0.0487805	0	0
asm|33043075	0	2	0	0	0	1	3	0	4	0	1		0	0.0168067	0	0	0	0.00869565	0.024	0	0.0487805	0	0.0175439
asm|33042834	0	1	2	0	0	1	3	6	2	1	0		0	0.00840336	0.016	0	0	0.00869565	0.024	0.0483871	0.0243902	0.00813008	0
asm|4531081	1	5	2	1	2	5	3	6	0	2	2		0.0126582	0.0420168	0.016	0.010989	0.0454545	0.0434783	0.024	0.0483871	0	0.0162602	0.0350877
asm|33042694	1	5	2	0	0	1	4	6	0	1	1		0.0126582	0.0420168	0.016	0	0	0.00869565	0.032	0.0483871	0	0.00813008	0.0175439
asm|33042291	0	5	0	3	0	1	6	2	3	0	0		0	0.0420168	0	0.032967	0	0.00869565	0.048	0.016129	0.0365854	0	0
asm|6506898	0	3	4	1	2	1	6	0	0	3	0		0	0.0252101	0.032	0.010989	0.0454545	0.00869565	0.048	0	0	0.0243902	0
asm|33038626	0	3	4	2	2	0	6	2	0	4	0		0	0.0252101	0.032	0.021978	0.0454545	0	0.048	0.016129	0	0.0325203	0
asm|19136204	0	1	6	1	1	0	6	0	1	1	0		0	0.00840336	0.048	0.010989	0.0227273	0	0.048	0	0.0121951	0.00813008	0
asm|33037608	1	0	0	1	0	0	6	0	0	1	2		0.0126582	0	0	0.010989	0	0	0.048	0	0	0.00813008	0.0350877
asm|33034744	0	5	1	1	0	0	6	2	0	2	0		0	0.0420168	0.008	0.010989	0	0	0.048	0.016129	0	0.0162602	0
asm|25481730	0	5	2	1	1	0	6	1	0	2	0		0	0.0420168	0.016	0.010989	0.0227273	0	0.048	0.00806452	0	0.0162602	0
asm|33039396	0	3	4	1	1	2	6	0	0	0	1		0	0.0252101	0.032	0.010989	0.0227273	0.0173913	0.048	0	0	0	0.0175439
asm|33032435	0	3	1	0	1	0	6	0	0	0	0		0	0.0252101	0.008	0	0.0227273	0	0.048	0	0	0	0
asm|9817282	2	2	3	1	2	0	6	4	1	3	1		0.0253165	0.0168067	0.024	0.010989	0.0454545	0	0.048	0.0322581	0.0121951	0.0243902	0.0175439
asm|33038113	0	1	2	2	1	1	6	0	0	5	2		0	0.00840336	0.016	0.021978	0.0227273	0.00869565	0.048	0	0	0.0406504	0.0350877
asm|11838167	0	2	0	0	1	0	6	1	0	0	0		0	0.0168067	0	0	0.0227273	0	0.048	0.00806452	0	0	0
asm|30757988	0	4	1	1	1	2	6	0	0	0	0		0	0.0336134	0.008	0.010989	0.0227273	0.0173913	0.048	0	0	0	0
asm|33039512	0	5	0	0	1	1	6	2	2	3	0		0	0.0420168	0	0	0.0227273	0.00869565	0.048	0.016129	0.0243902	0.0243902	0
asm|33040319	2	3	5	1	0	0	6	1	0	1	1		0.0253165	0.0252101	0.04	0.010989	0	0	0.048	0.00806452	0	0.00813008	0.0175439
asm|33042750:asm|33035220	0	2	1	2	1	0	6	4	3	3	1		0	0.0168067	0.008	0.021978	0.0227273	0	0.048	0.0322581	0.0365854	0.0243902	0.0175439
asm|28667029:asm|32785742	0	0	0	1	1	0	6	1	0	1	0		0	0	0	0.010989	0.0227273	0	0.048	0.00806452	0	0.00813008	0
asm|11019967	1	0	2	0	1	0	6	1	0	2	0		0.0126582	0	0.016	0	0.0227273	0	0.048	0.00806452	0	0.0162602	0
asm|11410078	0	1	6	0	0	0	1	2	0	0	1		0	0.00840336	0.048	0	0	0	0.008	0.016129	0	0	0.0175439
asm|12304123:asm|23377207	0	3	6	0	0	0	0	0	0	1	0		0	0.0252101	0.048	0	0	0	0	0	0	0.00813008	0
asm|13055056	0	0	0	0	0	0	6	0	0	0	0		0	0	0	0	0	0	0.048	0	0	0	0
asm|15119965	0	0	6	0	0	0	0	0	0	0	0		0	0	0.048	0	0	0	0	0	0	0	0
asm|15865538	0	3	0	0	0	0	6	1	0	0	0		0	0.0252101	0	0	0	0	0.048	0.00806452	0	0	0
asm|27621333	0	3	0	0	1	0	6	0	0	0	0		0	0.0252101	0	0	0.0227273	0	0.048	0	0	0	0
asm|28668359	0	3	2	0	0	0	6	1	0	0	1		0	0.0252101	0.016	0	0	0	0.048	0.00806452	0	0	0.0175439
asm|32206768	0	1	1	1	1	0	6	2	0	0	0		0	0.00840336	0.008	0.010989	0.0227273	0	0.048	0.016129	0	0	0
asm|33032411	0	1	2	0	0	0	6	0	0	1	0		0	0.00840336	0.016	0	0	0	0.048	0	0	0.00813008	0
asm|33034059	0	0	1	0	0	1	6	0	0	1	0		0	0	0.008	0	0	0.00869565	0.048	0	0	0.00813008	0
asm|33035988	0	0	6	0	0	0	0	0	3	0	0		0	0	0.048	0	0	0	0	0	0.0365854	0	0
asm|33038020	0	2	0	0	0	0	6	1	0	0	0		0	0.0168067	0	0	0	0	0.048	0.00806452	0	0	0
asm|33038236	0	1	6	0	0	0	5	0	0	0	0		0	0.00840336	0.048	0	0	0	0.04	0	0	0	0
asm|33038701	1	2	0	0	0	1	6	0	1	0	0		0.0126582	0.0168067	0	0	0	0.00869565	0.048	0	0.0121951	0	0
asm|33040351	0	2	0	0	0	0	6	0	0	0	0		0	0.0168067	0	0	0	0	0.048	0	0	0	0
asm|33040568	0	1	4	0	2	0	6	2	0	0	0		0	0.00840336	0.032	0	0.0454545	0	0.048	0.016129	0	0	0
asm|33041328	0	0	1	1	0	0	6	0	0	1	0		0	0	0.008	0.010989	0	0	0.048	0	0	0.00813008	0
asm|33041450:asm|19512896	0	0	1	0	0	0	6	0	1	0	0		0	0	0.008	0	0	0	0.048	0	0.0121951	0	0
asm|33041492	0	5	0	0	1	0	6	1	0	0	0		0	0.0420168	0	0	0.0227273	0	0.048	0.00806452	0	0	0
asm|5711353	1	0	2	1	0	0	6	1	0	1	0		0.0126582	0	0.016	0.010989	0	0	0.048	0.00806452	0	0.00813008	0
asm|8078958	0	3	0	0	1	1	6	1	1	1	0		0	0.0252101	0	0	0.0227273	0.00869565	0.048	0.00806452	0.0121951	0.00813008	0
asm|33043022	0	0	0	0	2	2	0	0	0	0	1		0	0	0	0	0.0454545	0.0173913	0	0	0	0	0.0175439
asm|33040913:asm|9021634	1	1	3	1	2	0	0	1	1	0	2		0.0126582	0.00840336	0.024	0.010989	0.0454545	0	0	0.00806452	0.0121951	0	0.0350877
asm|21773374	0	0	1	0	2	0	0	3	0	0	0		0	0	0.008	0	0.0454545	0	0	0.0241935	0	0	0
asm|33041521	0	5	5	4	2	3	2	5	0	2	1		0	0.0420168	0.04	0.043956	0.0454545	0.026087	0.016	0.0403226	0	0.0162602	0.0175439
asm|33040207	0	0	0	0	2	1	0	1	1	0	0		0	0	0	0	0.0454545	0.00869565	0	0.00806452	0.0121951	0	0
asm|22033664	0	0	2	0	2	0	2	0	0	1	0		0	0	0.016	0	0.0454545	0	0.016	0	0	0.00813008	0
asm|33036071	0	3	4	0	2	0	5	0	0	1	0		0	0.0252101	0.032	0	0.0454545	0	0.04	0	0	0.00813008	0
asm|33038542	2	1	1	3	2	2	4	1	1	0	0		0.0253165	0.00840336	0.008	0.032967	0.0454545	0.0173913	0.032	0.00806452	0.0121951	0	0
asm|11256138:asm|33033483	1	1	1	1	2	1	2	0	0	0	0		0.0126582	0.00840336	0.008	0.010989	0.0454545	0.00869565	0.016	0	0	0	0
asm|3947312	0	0	2	0	2	0	0	1	0	0	1		0	0	0.016	0	0.0454545	0	0	0.00806452	0	0	0.0175439
asm|10028307	0	4	0	0	2	0	3	2	0	1	0		0	0.0336134	0	0	0.0454545	0	0.024	0.016129	0	0.00813008	0
asm|33040673	0	3	1	0	2	0	3	1	0	1	0		0	0.0252101	0.008	0	0.0454545	0	0.024	0.00806452	0	0.00813008	0
asm|10880032	1	0	1	0	2	4	2	4	0	3	0		0.0126582	0	0.008	0	0.0454545	0.0347826	0.016	0.0322581	0	0.0243902	0
asm|11537726	0	0	0	0	2	0	0	0	0	0	0		0	0	0	0	0.0454545	0	0	0	0	0	0
asm|18526078	0	5	4	1	2	0	1	4	0	2	0		0	0.0420168	0.032	0.010989	0.0454545	0	0.008	0.0322581	0	0.0162602	0
asm|27981963	1	2	0	0	2	0	0	0	0	2	0		0.0126582	0.0168067	0	0	0.0454545	0	0	0	0	0.0162602	0
asm|33039519	0	0	0	0	2	0	1	0	0	0	0		0	0	0	0	0.0454545	0	0.008	0	0	0	0
asm|33039737	0	0	1	0	2	0	0	0	1	0	1		0	0	0.008	0	0.0454545	0	0	0	0.0121951	0	0.0175439
asm|33040448	0	3	2	0	2	0	0	1	0	0	0		0	0.0252101	0.016	0	0.0454545	0	0	0.00806452	0	0	0
asm|33043247	0	2	1	1	2	1	2	0	0	3	0		0	0.0168067	0.008	0.010989	0.0454545	0.00869565	0.016	0	0	0.0243902	0
asm|5459331	0	0	0	1	2	1	1	0	2	0	0		0	0	0	0.010989	0.0454545	0.00869565	0.008	0	0.0243902	0	0
asm|5536583	0	0	0	0	2	0	0	0	0	0	0		0	0	0	0	0.0454545	0	0	0	0	0	0
asm|817416	0	0	1	0	2	0	0	0	0	0	0		0	0	0.008	0	0.0454545	0	0	0	0	0	0
asm|33041927	2	2	1	4	0	0	3	0	0	4	1		0.0253165	0.0168067	0.008	0.043956	0	0	0.024	0	0	0.0325203	0.0175439
asm|32737832	0	0	3	4	1	1	5	4	1	2	1		0	0	0.024	0.043956	0.0227273	0.00869565	0.04	0.0322581	0.0121951	0.0162602	0.0175439
asm|3315798	0	2	1	4	0	0	4	0	0	0	0		0	0.0168067	0.008	0.043956	0	0	0.032	0	0	0	0
asm|33042227	0	1	3	4	1	0	1	0	1	1	1		0	0.00840336	0.024	0.043956	0.0227273	0	0.008	0	0.0121951	0.00813008	0.0175439
asm|33038971	0	1	2	0	0	5	2	0	0	1	0		0	0.00840336	0.016	0	0	0.0434783	0.016	0	0	0.00813008	0
asm|33035956	0	5	2	0	0	0	2	0	1	0	1		0	0.0420168	0.016	0	0	0	0.016	0	0.0121951	0	0.0175439
asm|33039781	1	5	3	0	1	0	3	3	0	0	2		0.0126582	0.0420168	0.024	0	0.0227273	0	0.024	0.0241935	0	0	0.0350877
asm|8480811	0	5	5	0	1	0	4	2	0	0	0		0	0.0420168	0.04	0	0.0227273	0	0.032	0.016129	0	0	0
asm|33042960	0	5	1	1	0	1	0	1	0	0	0		0	0.0420168	0.008	0.010989	0	0.00869565	0	0.00806452	0	0	0
asm|15833372	0	5	1	0	1	0	5	0	0	0	0		0	0.0420168	0.008	0	0.0227273	0	0.04	0	0	0	0
asm|33042329	0	5	3	1	0	0	4	3	0	0	0		0	0.0420168	0.024	0.010989	0	0	0.032	0.0241935	0	0	0
asm|33032804	0	5	1	0	1	0	4	0	0	0	0		0	0.0420168	0.008	0	0.0227273	0	0.032	0	0	0	0
asm|33040400	0	5	1	0	1	0	4	1	1	3	1		0	0.0420168	0.008	0	0.0227273	0	0.032	0.00806452	0.0121951	0.0243902	0.0175439
asm|840309	1	5	1	0	1	1	5	1	1	2	0		0.0126582	0.0420168	0.008	0	0.0227273	0.00869565	0.04	0.00806452	0.0121951	0.0162602	0
asm|33039224	0	3	2	1	0	4	3	1	0	5	2		0	0.0252101	0.016	0.010989	0	0.0347826	0.024	0.00806452	0	0.0406504	0.0350877
asm|4670828	0	1	0	0	0	0	2	1	0	5	1		0	0.00840336	0	0	0	0	0.016	0.00806452	0	0.0406504	0.0175439
asm|33043260	1	0	0	0	0	0	0	5	0	0	0		0.0126582	0	0	0	0	0	0	0.0403226	0	0	0
asm|25734349	0	0	1	1	1	1	1	5	0	0	1		0	0	0.008	0.010989	0.0227273	0.00869565	0.008	0.0403226	0	0	0.0175439
asm|3898827	0	3	3	0	1	0	5	0	0	0	0		0	0.0252101	0.024	0	0.0227273	0	0.04	0	0	0	0
asm|33043160	0	3	2	0	1	0	5	0	0	0	0		0	0.0252101	0.016	0	0.0227273	0	0.04	0	0	0	0
asm|33039076:asm|14828951	0	3	0	2	0	0	5	2	0	2	1		0	0.0252101	0	0.021978	0	0	0.04	0.016129	0	0.0162602	0.0175439
asm|33038138	1	1	1	0	1	2	5	4	2	2	1		0.0126582	0.00840336	0.008	0	0.0227273	0.0173913	0.04	0.0322581	0.0243902	0.0162602	0.0175439
asm|33037941	0	2	3	1	0	1	5	1	1	4	0		0	0.0168067	0.024	0.010989	0	0.00869565	0.04	0.00806452	0.0121951	0.0325203	0
asm|33041115	0	3	3	1	0	1	5	1	1	0	0		0	0.0252101	0.024	0.010989	0	0.00869565	0.04	0.00806452	0.0121951	0	0
asm|3276308:asm|25486807	0	1	0	0	1	0	5	1	0	1	0		0	0.00840336	0	0	0.0227273	0	0.04	0.00806452	0	0.00813008	0
asm|33038420:asm|33038816:asm|26598849	0	2	5	0	0	1	0	4	0	0	0		0	0.0168067	0.04	0	0	0.00869565	0	0.0322581	0	0	0
asm|33035167	0	2	1	2	0	4	5	1	0	1	2		0	0.0168067	0.008	0.021978	0	0.0347826	0.04	0.00806452	0	0.00813008	0.0350877
asm|24017219	0	0	0	0	0	0	5	1	0	0	0		0	0	0	0	0	0	0.04	0.00806452	0	0	0
asm|33038676	0	3	3	1	0	0	5	3	1	1	1		0	0.0252101	0.024	0.010989	0	0	0.04	0.0241935	0.0121951	0.00813008	0.0175439
asm|9855543	0	0	2	0	0	0	5	1	1	1	0		0	0	0.016	0	0	0	0.04	0.00806452	0.0121951	0.00813008	0
asm|16693598	0	2	3	1	0	0	5	2	0	0	1		0	0.0168067	0.024	0.010989	0	0	0.04	0.016129	0	0	0.0175439
asm|26758595	0	2	4	0	1	0	5	1	0	0	0		0	0.0168067	0.032	0	0.0227273	0	0.04	0.00806452	0	0	0
asm|33038335	0	0	1	0	0	0	5	0	0	0	0		0	0	0.008	0	0	0	0.04	0	0	0	0
asm|33039147	0	2	5	0	0	0	4	4	1	3	2		0	0.0168067	0.04	0	0	0	0.032	0.0322581	0.0121951	0.0243902	0.0350877
asm|33041170	0	0	0	0	0	0	5	0	0	0	0		0	0	0	0	0	0	0.04	0	0	0	0
asm|33042742	0	2	2	1	1	0	5	1	0	0	0		0	0.0168067	0.016	0.010989	0.0227273	0	0.04	0.00806452	0	0	0
asm|9608804	0	2	5	2	0	0	3	0	0	0	0		0	0.0168067	0.04	0.021978	0	0	0.024	0	0	0	0
asm|10444218:asm|33039146	0	1	0	0	0	0	5	1	0	0	0		0	0.00840336	0	0	0	0	0.04	0.00806452	0	0	0
asm|22060944	0	0	1	0	0	0	5	0	0	1	1		0	0	0.008	0	0	0	0.04	0	0	0.00813008	0.0175439
asm|14944285	0	2	1	3	0	0	5	0	0	0	1		0	0.0168067	0.008	0.032967	0	0	0.04	0	0	0	0.0175439
asm|25062188	1	4	1	0	1	0	5	1	0	1	2		0.0126582	0.0336134	0.008	0	0.0227273	0	0.04	0.00806452	0	0.00813008	0.0350877
asm|22727384	0	2	1	1	1	0	5	0	0	0	0		0	0.0168067	0.008	0.010989	0.0227273	0	0.04	0	0	0	0
asm|5091484	0	1	0	0	0	0	5	3	0	1	0		0	0.00840336	0	0	0	0	0.04	0.0241935	0	0.00813008	0
asm|12818358	0	1	0	0	0	0	5	1	0	2	1		0	0.00840336	0	0	0	0	0.04	0.00806452	0	0.0162602	0.0175439
asm|1416059	0	1	1	1	0	1	5	1	0	0	0		0	0.00840336	0.008	0.010989	0	0.00869565	0.04	0.00806452	0	0	0
asm|15578190	0	2	0	1	0	0	5	0	0	0	1		0	0.0168067	0	0.010989	0	0	0.04	0	0	0	0.0175439
asm|15864950:asm|3007807	0	2	0	0	0	0	5	0	0	0	0		0	0.0168067	0	0	0	0	0.04	0	0	0	0
asm|18915193	0	3	0	0	0	0	5	0	0	0	0		0	0.0252101	0	0	0	0	0.04	0	0	0	0
asm|19317560	0	2	0	0	0	0	5	0	0	0	0		0	0.0168067	0	0	0	0	0.04	0	0	0	0
asm|22150142	0	2	2	0	1	0	5	1	0	1	0		0	0.0168067	0.016	0	0.0227273	0	0.04	0.00806452	0	0.00813008	0
asm|2229070	0	0	1	0	0	0	5	1	0	0	0		0	0	0.008	0	0	0	0.04	0.00806452	0	0	0
asm|23979638	1	0	1	0	1	0	5	0	0	0	0		0.0126582	0	0.008	0	0.0227273	0	0.04	0	0	0	0
asm|24373717	0	2	0	0	0	0	5	0	0	0	0		0	0.0168067	0	0	0	0	0.04	0	0	0	0
asm|25223170:asm|8795120	0	0	5	0	1	0	1	0	0	0	0		0	0	0.04	0	0.0227273	0	0.008	0	0	0	0
asm|26681889:asm|6878496	0	2	1	1	0	0	5	1	0	4	0		0	0.0168067	0.008	0.010989	0	0	0.04	0.00806452	0	0.0325203	0
asm|27030138	0	1	0	0	0	0	5	0	0	1	0		0	0.00840336	0	0	0	0	0.04	0	0	0.00813008	0
asm|31253777	0	0	1	0	1	0	5	0	0	1	0		0	0	0.008	0	0.0227273	0	0.04	0	0	0.00813008	0
asm|3161943	0	3	2	0	0	0	5	1	0	0	0		0	0.0252101	0.016	0	0	0	0.04	0.00806452	0	0	0
asm|32896169	0	2	0	0	0	0	5	0	0	0	0		0	0.0168067	0	0	0	0	0.04	0	0	0	0
asm|32995968	0	2	5	1	0	0	4	4	0	0	0		0	0.0168067	0.04	0.010989	0	0	0.032	0.0322581	0	0	0
asm|33032625	0	3	2	1	0	1	5	0	1	1	0		0	0.0252101	0.016	0.010989	0	0.00869565	0.04	0	0.0121951	0.00813008	0
asm|33033961	0	3	0	1	0	3	5	1	0	1	1		0	0.0252101	0	0.010989	0	0.026087	0.04	0.00806452	0	0.00813008	0.0175439
asm|33035062	0	3	1	0	1	1	5	3	2	0	0		0	0.0252101	0.008	0	0.0227273	0.00869565	0.04	0.0241935	0.0243902	0	0
asm|33037733	0	2	1	0	0	0	5	0	0	1	1		0	0.0168067	0.008	0	0	0	0.04	0	0	0.00813008	0.0175439
asm|33037830:asm|32054005	0	2	0	0	0	0	5	0	0	0	0		0	0.0168067	0	0	0	0	0.04	0	0	0	0
asm|33037864	0	4	0	0	1	0	5	1	0	0	0		0	0.0336134	0	0	0.0227273	0	0.04	0.00806452	0	0	0
asm|33037933:asm|32505612	0	0	5	0	1	0	0	1	0	1	0		0	0	0.04	0	0.0227273	0	0	0.00806452	0	0.00813008	0
asm|33037947	0	2	0	0	1	0	5	1	0	2	1		0	0.0168067	0	0	0.0227273	0	0.04	0.00806452	0	0.0162602	0.0175439
asm|33038256:asm|30046621	0	0	0	0	0	0	5	1	0	0	0		0	0	0	0	0	0	0.04	0.00806452	0	0	0
asm|33038348	0	1	3	0	1	0	5	3	2	0	1		0	0.00840336	0.024	0	0.0227273	0	0.04	0.0241935	0.0243902	0	0.0175439
asm|33039255	0	2	0	0	0	0	5	0	0	0	0		0	0.0168067	0	0	0	0	0.04	0	0	0	0
asm|33039466:asm|33038094	0	1	0	0	0	0	5	0	0	0	0		0	0.00840336	0	0	0	0	0.04	0	0	0	0
asm|33040073	0	3	0	0	0	0	5	1	0	0	0		0	0.0252101	0	0	0	0	0.04	0.00806452	0	0	0
asm|33040123	0	2	0	0	0	0	5	0	0	0	0		0	0.0168067	0	0	0	0	0.04	0	0	0	0
asm|33040166	0	2	3	0	1	0	5	2	0	1	0		0	0.0168067	0.024	0	0.0227273	0	0.04	0.016129	0	0.00813008	0
asm|33041506	0	2	3	1	0	1	5	3	0	2	1		0	0.0168067	0.024	0.010989	0	0.00869565	0.04	0.0241935	0	0.0162602	0.0175439
asm|33042353	0	2	1	0	0	0	5	1	0	0	0		0	0.0168067	0.008	0	0	0	0.04	0.00806452	0	0	0
asm|33043199	0	0	0	0	1	0	5	1	0	0	0		0	0	0	0	0.0227273	0	0.04	0.00806452	0	0	0
asm|33043270	1	1	0	0	1	0	5	3	0	1	0		0.0126582	0.00840336	0	0	0.0227273	0	0.04	0.0241935	0	0.00813008	0
asm|5469523	0	2	0	0	0	0	5	0	0	0	0		0	0.0168067	0	0	0	0	0.04	0	0	0	0
asm|7565137	0	3	2	0	1	1	5	2	0	0	1		0	0.0252101	0.016	0	0.0227273	0.00869565	0.04	0.016129	0	0	0.0175439
asm|26984229	3	0	1	0	0	0	0	1	0	4	2		0.0379747	0	0.008	0	0	0	0	0.00806452	0	0.0325203	0.0350877
asm|33043294	3	0	1	0	0	0	1	0	0	0	1		0.0379747	0	0.008	0	0	0	0.008	0	0	0	0.0175439
asm|33042233	3	1	4	1	0	0	3	0	1	2	1		0.0379747	0.00840336	0.032	0.010989	0	0	0.024	0	0.0121951	0.0162602	0.0175439
asm|33043099	3	1	4	1	1	0	2	1	1	0	1		0.0379747	0.00840336	0.032	0.010989	0.0227273	0	0.016	0.00806452	0.0121951	0	0.0175439
asm|25256963	3	0	0	0	0	0	1	0	0	0	1		0.0379747	0	0	0	0	0	0.008	0	0	0	0.0175439
asm|33039008	3	0	0	0	0	0	1	0	0	0	0		0.0379747	0	0	0	0	0	0.008	0	0	0	0
asm|33041372	0	3	2	0	0	0	3	0	3	0	0		0	0.0252101	0.016	0	0	0	0.024	0	0.0365854	0	0
asm|33038617	1	3	3	2	0	0	1	0	3	0	1		0.0126582	0.0252101	0.024	0.021978	0	0	0.008	0	0.0365854	0	0.0175439
asm|33039070	1	1	0	0	1	0	0	2	3	0	0		0.0126582	0.00840336	0	0	0.0227273	0	0	0.016129	0.0365854	0	0
asm|33040768	0	0	1	1	0	0	0	1	3	0	0		0	0	0.008	0.010989	0	0	0	0.00806452	0.0365854	0	0
asm|11131425	0	3	0	0	1	1	0	2	0	1	2		0	0.0252101	0	0	0.0227273	0.00869565	0	0.016129	0	0.00813008	0.0350877
asm|7152561	1	0	1	0	0	0	0	3	0	1	2		0.0126582	0	0.008	0	0	0	0	0.0241935	0	0.00813008	0.0350877
asm|27945351	0	2	0	1	0	0	2	0	0	0	2		0	0.0168067	0	0.010989	0	0	0.016	0	0	0	0.0350877
asm|7295117:asm|33040783:asm|33038897	0	0	1	0	1	0	1	2	0	1	2		0	0	0.008	0	0.0227273	0	0.008	0.016129	0	0.00813008	0.0350877
asm|1247243	0	0	1	0	0	1	0	0	1	1	2		0	0	0.008	0	0	0.00869565	0	0	0.0121951	0.00813008	0.0350877
asm|25136012	0	2	4	1	0	1	4	1	1	2	2		0	0.0168067	0.032	0.010989	0	0.00869565	0.032	0.00806452	0.0121951	0.0162602	0.0350877
asm|33038773	0	1	1	0	0	0	1	0	2	1	2		0	0.00840336	0.008	0	0	0	0.008	0	0.0243902	0.00813008	0.0350877
asm|33042457	0	4	1	1	0	0	3	0	1	1	2		0	0.0336134	0.008	0.010989	0	0	0.024	0	0.0121951	0.00813008	0.0350877
asm|33041987	0	2	0	2	1	2	0	0	1	0	2		0	0.0168067	0	0.021978	0.0227273	0.0173913	0	0	0.0121951	0	0.0350877
asm|26413735	0	3	0	0	0	0	2	0	0	0	2		0	0.0252101	0	0	0	0	0.016	0	0	0	0.0350877
asm|19111209	1	4	3	1	0	1	1	1	0	2	2		0.0126582	0.0336134	0.024	0.010989	0	0.00869565	0.008	0.00806452	0	0.0162602	0.0350877
asm|33040018	1	0	2	0	0	2	0	1	1	0	2		0.0126582	0	0.016	0	0	0.0173913	0	0.00806452	0.0121951	0	0.0350877
asm|33042640:asm|1456497	0	0	0	0	0	1	1	1	0	1	2		0	0	0	0	0	0.00869565	0.008	0.00806452	0	0.00813008	0.0350877
asm|22211667	0	3	0	1	1	0	1	1	0	0	2		0	0.0252101	0	0.010989	0.0227273	0	0.008	0.00806452	0	0	0.0350877
asm|27421989	0	0	0	0	0	0	0	0	0	0	2		0	0	0	0	0	0	0	0	0	0	0.0350877
asm|33038394	0	0	0	0	0	1	0	0	0	0	2		0	0	0	0	0	0.00869565	0	0	0	0	0.0350877
asm|33039281	0	3	2	1	1	0	2	4	0	0	2		0	0.0252101	0.016	0.010989	0.0227273	0	0.016	0.0322581	0	0	0.0350877
asm|33039550	0	0	0	0	0	1	0	0	1	0	2		0	0	0	0	0	0.00869565	0	0	0.0121951	0	0.0350877
asm|33039981	0	2	2	1	1	0	0	0	0	0	2		0	0.0168067	0.016	0.010989	0.0227273	0	0	0	0	0	0.0350877
asm|33040867	0	0	0	0	0	0	0	2	0	0	2		0	0	0	0	0	0	0	0.016129	0	0	0.0350877
asm|33041198	0	0	0	1	0	0	0	0	0	0	2		0	0	0	0.010989	0	0	0	0	0	0	0.0350877
asm|33042819	0	3	2	0	1	1	1	0	2	0	2		0	0.0252101	0.016	0	0.0227273	0.00869565	0.008	0	0.0243902	0	0.0350877
asm|33042893	0	2	3	0	1	1	1	0	2	0	2		0	0.0168067	0.024	0	0.0227273	0.00869565	0.008	0	0.0243902	0	0.0350877
asm|3574868:asm|28828161	0	1	0	0	1	0	0	0	1	0	2		0	0.00840336	0	0	0.0227273	0	0	0	0.0121951	0	0.0350877
asm|8035791	0	3	1	0	0	1	4	3	2	2	2		0	0.0252101	0.008	0	0	0.00869565	0.032	0.0241935	0.0243902	0.0162602	0.0350877
asm|33042995	0	0	2	0	0	4	0	0	1	0	0		0	0	0.016	0	0	0.0347826	0	0	0.0121951	0	0
asm|33042800	1	0	1	0	0	4	0	2	0	0	0		0.0126582	0	0.008	0	0	0.0347826	0	0.016129	0	0	0
asm|33039818	0	4	1	0	0	0	0	0	0	1	0		0	0.0336134	0.008	0	0	0	0	0	0	0.00813008	0
asm|33042134	0	4	1	1	0	0	4	1	1	0	1		0	0.0336134	0.008	0.010989	0	0	0.032	0.00806452	0.0121951	0	0.0175439
asm|13486595	0	4	0	0	0	0	3	2	0	1	1		0	0.0336134	0	0	0	0	0.024	0.016129	0	0.00813008	0.0175439
asm|33043027	0	4	3	0	1	1	2	1	0	1	1		0	0.0336134	0.024	0	0.0227273	0.00869565	0.016	0.00806452	0	0.00813008	0.0175439
asm|16323386	0	4	3	0	0	2	1	1	0	0	1		0	0.0336134	0.024	0	0	0.0173913	0.008	0.00806452	0	0	0.0175439
asm|6511722	0	4	0	1	0	1	4	0	0	3	0		0	0.0336134	0	0.010989	0	0.00869565	0.032	0	0	0.0243902	0
asm|10028191	1	4	2	2	0	2	2	2	0	1	1		0.0126582	0.0336134	0.016	0.021978	0	0.0173913	0.016	0.016129	0	0.00813008	0.0175439
asm|33039382	0	4	1	0	1	0	4	0	0	0	0		0	0.0336134	0.008	0	0.0227273	0	0.032	0	0	0	0
asm|33042412	0	4	1	0	1	0	3	1	0	0	0		0	0.0336134	0.008	0	0.0227273	0	0.024	0.00806452	0	0	0
asm|23423567	0	4	1	0	1	0	4	2	0	0	0		0	0.0336134	0.008	0	0.0227273	0	0.032	0.016129	0	0	0
asm|23557237	0	4	0	0	0	3	1	0	1	0	0		0	0.0336134	0	0	0	0.026087	0.008	0	0.0121951	0	0
asm|33035354	1	4	1	0	1	0	4	1	0	0	0		0.0126582	0.0336134	0.008	0	0.0227273	0	0.032	0.00806452	0	0	0
asm|33038715	0	4	1	1	1	0	4	0	0	2	0		0	0.0336134	0.008	0.010989	0.0227273	0	0.032	0	0	0.0162602	0
asm|16938964	0	4	1	0	1	0	4	1	0	0	0		0	0.0336134	0.008	0	0.0227273	0	0.032	0.00806452	0	0	0
asm|33034454	0	4	0	0	1	0	2	3	0	2	0		0	0.0336134	0	0	0.0227273	0	0.016	0.0241935	0	0.0162602	0
asm|33039640	0	4	0	0	1	0	3	0	0	1	0		0	0.0336134	0	0	0.0227273	0	0.024	0	0	0.00813008	0
asm|33041976	0	4	2	0	0	0	0	0	0	0	0		0	0.0336134	0.016	0	0	0	0	0	0	0	0
asm|33043211	1	4	0	0	1	0	4	2	0	0	0		0.0126582	0.0336134	0	0	0.0227273	0	0.032	0.016129	0	0	0
asm|18627439	2	1	0	3	0	0	1	0	1	1	0		0.0253165	0.00840336	0	0.032967	0	0	0.008	0	0.0121951	0.00813008	0
asm|33032728:asm|552783	0	0	2	3	1	1	2	1	0	2	0		0	0	0.016	0.032967	0.0227273	0.00869565	0.016	0.00806452	0	0.0162602	0
asm|33040412	1	0	1	3	1	0	2	0	1	0	0		0.0126582	0	0.008	0.032967	0.0227273	0	0.016	0	0.0121951	0	0
asm|33038983	0	1	1	3	1	0	4	3	0	1	0		0	0.00840336	0.008	0.032967	0.0227273	0	0.032	0.0241935	0	0.00813008	0
asm|33038059	0	0	1	0	0	0	3	2	0	4	1		0	0	0.008	0	0	0	0.024	0.016129	0	0.0325203	0.0175439
asm|33033384	0	1	3	0	0	0	0	0	0	4	0		0	0.00840336	0.024	0	0	0	0	0	0	0.0325203	0
asm|33038495	0	0	1	0	0	0	1	2	0	4	0		0	0	0.008	0	0	0	0.008	0.016129	0	0.0325203	0
asm|31272819	0	1	1	0	0	0	4	0	0	4	0		0	0.00840336	0.008	0	0	0	0.032	0	0	0.0325203	0
asm|33042874	0	0	0	0	0	0	3	0	2	4	0		0	0	0	0	0	0	0.024	0	0.0243902	0.0325203	0
asm|33043089	0	1	2	2	0	2	0	0	0	4	0		0	0.00840336	0.016	0.021978	0	0.0173913	0	0	0	0.0325203	0
asm|33041646	0	0	0	0	0	0	0	4	0	0	1		0	0	0	0	0	0	0	0.0322581	0	0	0.0175439
asm|33038682:asm|25589880:asm|33040880	0	1	0	0	1	0	1	4	0	0	0		0	0.00840336	0	0	0.0227273	0	0.008	0.0322581	0	0	0
asm|33041116	0	0	0	0	0	1	0	4	1	0	0		0	0	0	0	0	0.00869565	0	0.0322581	0.0121951	0	0
asm|33042326	1	2	4	0	0	0	4	4	0	2	0		0.0126582	0.0168067	0.032	0	0	0	0.032	0.0322581	0	0.0162602	0
asm|31314440	0	0	0	0	1	0	1	4	0	0	0		0	0	0	0	0.0227273	0	0.008	0.0322581	0	0	0
asm|3150124	0	3	2	0	1	1	3	4	1	1	1		0	0.0252101	0.016	0	0.0227273	0.00869565	0.024	0.0322581	0.0121951	0.00813008	0.0175439
asm|33040785	1	2	0	0	1	0	4	1	0	1	0		0.0126582	0.0168067	0	0	0.0227273	0	0.032	0.00806452	0	0.00813008	0
asm|30949986	0	2	2	0	0	0	4	0	0	3	0		0	0.0168067	0.016	0	0	0	0.032	0	0	0.0243902	0
asm|769657	0	0	4	2	0	0	0	0	0	0	0		0	0	0.032	0.021978	0	0	0	0	0	0	0
asm|33043042	1	1	0	0	1	0	4	0	0	0	0		0.0126582	0.00840336	0	0	0.0227273	0	0.032	0	0	0	0
asm|33038888	0	1	1	2	0	2	4	0	0	0	0		0	0.00840336	0.008	0.021978	0	0.0173913	0.032	0	0	0	0
asm|33042220	0	2	0	0	0	0	4	1	0	0	0		0	0.0168067	0	0	0	0	0.032	0.00806452	0	0	0
asm|27481876	1	1	1	0	1	0	4	2	0	0	1		0.0126582	0.00840336	0.008	0	0.0227273	0	0.032	0.016129	0	0	0.0175439
asm|33043117	0	3	3	0	1	0	4	1	0	0	0		0	0.0252101	0.024	0	0.0227273	0	0.032	0.00806452	0	0	0
asm|33039223	0	1	0	0	0	0	4	0	0	1	1		0	0.00840336	0	0	0	0	0.032	0	0	0.00813008	0.0175439
asm|7019063	1	1	3	0	1	2	4	1	0	0	0		0.0126582	0.00840336	0.024	0	0.0227273	0.0173913	0.032	0.00806452	0	0	0
asm|33039027	0	0	4	0	0	1	0	0	0	0	0		0	0	0.032	0	0	0.00869565	0	0	0	0	0
[truncated: 1,071 more rows]

## Sheet: D
#Patients	57	11	34	10	88	35	57	43	64	101	36
[truncated: 1,390 more rows]
