# Supplementary material for: Comprehensive assembly of novel transcripts from unmapped human RNA-Seq data and their association with cancer
Source: Mol Syst Biol. 2015 Aug 7;11(8):826. doi: 10.15252/msb.156172 (PMC4562499; doi:10.15252/msb.156172)
Supplement: Supplementary file 9 — Table EV7 [file msb0011-0826-sd9.xlsx]

## Sheet: Legend
Table EV7. The expression frequency of frequently expressed transcripts and its association with expression of the adjacent gene.
A For an indicated transcript (rows) and tissue (columns), shown is the expression frequency in cancer and normal tissue samples. The columns labeled as “Single Tissue” and “≥2 Tissues” display whether an indicated transcript is present in one or more tissues, respectively. A transcript was considered to be frequently expressed in a tissue, if it was expressed in >10% of the samples for that tiss…
B For each indicated transcript (rows) and tissue (columns), shown is the log of the p-value of the significance of the difference in expression frequency for the transcript in cancer versus normal samples. The significance was calculated using Fisher’s exact test on a two-by-two contingency table, representing the number of normal or cancer samples in a given tissue that express or do not expres…
C For each indicated transcript (rows) and tissue (column), shown is the negative log of the p-value of the significance of the difference in the mRNA expression of the gene adjacent to the transcript in samples that do versus those that do not express the transcript. Values were calculated separately for cancer and normal tissues. The significance was calculated using the two-tailed Wilcoxon sig…

## Sheet: A
		Overall expression frequencies
	Adrenal	Bladder	Breast	Cervix	Colon	Liver	Lung	Prostate	Skin	Thyroid	Uterus
Transcript_ID	ACC	BLCA	BRCA	CESC	COAD	LIHC	LUAD	PRAD	SKCM	THCA	UCS	Inferred adjacent gene	Single Tissue	>=2 Tissues	Expression frequency pattern
asm|10028191	0	0.06	0.01	0.01	0.18	0.01	0.01	0.1	0	0	0.06	NCS1	False	True	More frequently expressed in normal samples
asm|10170848	0.06	0.11	0.15	0.08	0.15	0.08	0.1	0.2	0.04	0.11	0.08	DHRSX	False	True	Similar frequency
asm|10438119:asm|33033490	0.05	0.13	0.28	0.14	0.14	0.15	0.36	0.21	0.15	0.28	0.22	HIPK2	False	True	More frequently expressed in normal samples
asm|10443279:asm|12032223	0.02	0.15	0.27	0.09	0.28	0.02	0.4	0.03	0.02	0	0	CAPN8	False	True	Similar frequency
asm|10646979	0	0.03	0.1	0.08	0	0.03	0.03	0.03	0	0	0	SUSD4	False	False	Similar frequency
asm|10880032	0	0	0.02	0.02	0.31	0.03	0.03	0.11	0.02	0.03	0.24	ASS1	False	True	More frequently expressed in normal samples
asm|1118373	0.04	0.06	0.15	0.09	0.15	0	0.22	0.1	0.12	0.14	0.19	GFPT2	False	True	More frequently expressed in normal samples
asm|11471136	0.02	0.08	0.06	0.02	0.08	0	0.17	0.1	0.03	0.05	0.06	ARID3B	False	True	Similar frequency
asm|11797945	0	0.03	0.1	0.03	0	0.05	0.2	0.02	0.02	0.1	0.05	PECAM1	False	True	More frequently expressed in normal samples
asm|11822555	0.02	0.19	0.06	0.06	0.08	0.02	0.19	0.08	0.06	0.13	0.16	CIRH1A	False	True	More frequently expressed in normal samples
asm|12049142	0	0.04	0	0	0.21	0	0	0.08	0	0	0.08	RBFOX3	True	False	More frequently expressed in normal samples
asm|12114753	0	0.05	0.11	0	0.05	0	0.08	0.01	0.01	0	0.03	MRPL21	False	False	Similar frequency
asm|1247243	0	0	0	0.01	0	0	0	0.01	0	0	0.16	TCP10	False	False	More frequently expressed in normal samples
asm|12681546	0.03	0.18	0.27	0.13	0.29	0.04	0.5	0.04	0.01	0.01	0.04	CAPN8	False	True	Similar frequency
asm|12730180	0	0	0	0	0.59	0.04	0.02	0.25	0	0	0	MUC12	False	True	More frequently expressed in normal samples
asm|12818358	0	0	0	0	0	0	0.11	0	0	0.04	0	ASB1	True	False	More frequently expressed in normal samples
asm|13058732	0	0.24	0.15	0.34	0.08	0.04	0.17	0.13	0	0.16	0.02	PRSS22	False	True	More frequently expressed in cancer samples
asm|13230004:asm|33042278	0	0.16	0.28	0.15	0.42	0.06	0.21	0.16	0.35	0.29	0.34	GRK1	False	True	More frequently expressed in cancer samples
asm|13243823	0.03	0	0.1	0	0	0	0.03	0	0	0	0	-	True	False	Similar frequency
asm|13320994:asm|33042877	0	0.06	0.15	0.01	0.03	0	0.01	0.01	0	0.06	0.02	CD24	True	False	Similar frequency
asm|13620205	0.07	0.03	0.16	0.1	0.06	0.02	0.04	0.19	0.14	0.04	0.27	CDC20	False	True	More frequently expressed in normal samples
asm|13829209	0	0.07	0.05	0.03	0.05	0.02	0.16	0.04	0.02	0.03	0.05	IKZF1	True	False	Similar frequency
asm|14078229	0	0.02	0.04	0.13	0	0	0.16	0.04	0.08	0.09	0.06	RAB7B	False	True	Similar frequency
asm|14126706	0.02	0.06	0.15	0.05	0.09	0.02	0.34	0.1	0.06	0.22	0.17	PECAM1	False	True	More frequently expressed in normal samples
asm|14937236	0	0.01	0	0.01	0	0.21	0.03	0	0	0	0	TOMM20	True	False	More frequently expressed in normal samples
asm|14940054:asm|8251889	0.01	0.06	0.1	0.06	0.03	0.02	0.27	0.09	0.06	0.13	0.08	PECAM1	False	True	More frequently expressed in normal samples
asm|15348037	0	0.02	0	0	0.24	0	0	0.11	0	0	0.1	RBFOX3	False	True	More frequently expressed in normal samples
asm|16001477	0.05	0.02	0.11	0.05	0.06	0	0.21	0.12	0.03	0.23	0.2	ECSCR	False	True	More frequently expressed in normal samples
asm|16704405:asm|33040271	0.03	0.02	0.03	0.08	0.04	0.04	0	0.05	0.02	0.13	0.03	-	True	False	Similar frequency
asm|16867611	0.05	0.1	0	0.07	0	0.01	0.16	0.04	0.02	0.08	0.02	PECAM1	False	True	More frequently expressed in normal samples
asm|16880540	0.02	0	0.01	0	0	0	0.01	0.04	0	0.25	0.09	GRK1	True	False	More frequently expressed in cancer samples
asm|17118720	0	0.03	0.11	0	0	0	0.22	0.02	0.04	0.1	0.08	PECAM1	False	True	More frequently expressed in normal samples
asm|17491161	0	0.04	0	0	0.21	0	0.01	0	0	0	0	RETNLB	True	False	Similar frequency
asm|17855816:asm|33038008	0	0.05	0.06	0.12	0.07	0.06	0.11	0	0	0.29	0.04	MGC50722	False	True	Similar frequency
asm|18397403	0.04	0.08	0.16	0.06	0.06	0.04	0.17	0.1	0.04	0.13	0.16	HAUS4	False	True	Similar frequency
asm|18516512	0	0.08	0.03	0	0	0	0.02	0	0.14	0.01	0	MTRNR2L6	True	False	More frequently expressed in normal samples
asm|18721808:asm|33039805	0.02	0.01	0.05	0	0	0.02	0.12	0	0.03	0.06	0	-	True	False	Similar frequency
asm|19403379	0.01	0.05	0.09	0.03	0.02	0.02	0.01	0.07	0.05	0.01	0.15	-	False	False	Similar frequency
asm|19716488	0.24	0.1	0.09	0.04	0.06	0	0.08	0.06	0.04	0.22	0.17	ZBTB45	False	True	More frequently expressed in normal samples
asm|19817628	0	0	0	0	0.36	0	0	0.16	0	0	0	-	False	True	Similar frequency
asm|19823354	0	0.09	0.01	0.11	0	0	0.03	0	0	0.04	0.04	-	False	False	Similar frequency
asm|19902075	0	0.08	0.03	0.08	0.03	0	0.11	0.02	0	0	0.02	FRK	False	False	Similar frequency
asm|20187140	0	0.18	0	0.1	0.2	0	0.02	0.23	0.04	0.02	0.1	NCS1	False	True	More frequently expressed in normal samples
asm|20209003	0.05	0	0.13	0	0.09	0.02	0.05	0.08	0.1	0.11	0.04	DEFB115	False	True	More frequently expressed in normal samples
asm|20566947	0	0.06	0.03	0.06	0.14	0.04	0.07	0.06	0.15	0.04	0.05	GRK1	False	True	More frequently expressed in cancer samples
asm|21116247	0	0	0	0.01	0.03	0.01	0.02	0.03	0.01	0	0.12	C20orf166	False	False	Similar frequency
asm|2177060	0	0.13	0.03	0.02	0	0.06	0.02	0	0.06	0	0.03	MANEA	True	False	Similar frequency
asm|2177215	0.11	0.12	0.01	0.01	0.02	0	0.13	0.01	0	0.12	0.02	PECAM1	False	True	Similar frequency
asm|22808594	0.09	0.04	0.03	0.05	0	0	0.04	0.05	0.07	0.13	0.19	VPS53	False	True	More frequently expressed in cancer samples
asm|22938006	0.05	0.09	0.2	0.09	0.1	0.04	0.2	0.13	0.04	0.14	0.05	DHRSX	False	True	Similar frequency
asm|23527557	0	0	0.01	0	0	0	0.04	0	0.05	0.11	0	CSF2RA	True	False	Similar frequency
asm|23889743	0.02	0.1	0.07	0.13	0.03	0.18	0.2	0	0	0.64	0.09	MGC50722	False	True	Similar frequency
asm|24333960	0	0.06	0.06	0.03	0.04	0	0.16	0.03	0	0.06	0	PECAM1	True	False	More frequently expressed in normal samples
asm|24804189	0.01	0.21	0.2	0.06	0.09	0	0.24	0.08	0.06	0.04	0.04	DOCK1	False	True	More frequently expressed in cancer samples
asm|24921480:asm|31459078	0	0.06	0.05	0.08	0.02	0.02	0.24	0.02	0.02	0.06	0	SLCO4A1	True	False	Similar frequency
asm|25193333	0.05	0.06	0.1	0.02	0.02	0.04	0.14	0.08	0.03	0.03	0.04	HIPK2	False	True	Similar frequency
asm|25473234	0.02	0.14	0.16	0.14	0.27	0	0.1	0.36	0.13	0.07	0.03	-	False	True	Similar frequency
asm|25721463	0	0.03	0.05	0	0	0.01	0.13	0.02	0.01	0.05	0.03	PECAM1	True	False	Similar frequency
asm|26026995	0.02	0.03	0.08	0.06	0.08	0.02	0.1	0.11	0.04	0.05	0.08	CHMP6	False	True	Similar frequency
asm|26434344	0.02	0.07	0.08	0.02	0.02	0.06	0.2	0.04	0.05	0.07	0.09	HIPK2	True	False	More frequently expressed in normal samples
asm|26523793	0	0.26	0.13	0.04	0	0.02	0.03	0.13	0.01	0.02	0	EDARADD	False	True	Similar frequency
asm|26766682	0.13	0.2	0.02	0.09	0.03	0.01	0.2	0.04	0	0.18	0	PECAM1	False	True	More frequently expressed in normal samples
asm|26787018	0.1	0.09	0.13	0.09	0.12	0.03	0.21	0.17	0.04	0.25	0.34	ECSCR	False	True	More frequently expressed in normal samples
asm|27070744	0.01	0.1	0.01	0.02	0.01	0.02	0.01	0	0.07	0	0.03	MANEA	False	False	Similar frequency
asm|27420105:asm|12906045:asm|33042012	0	0.24	0.42	0.07	0.03	0.16	0.23	0.34	0.02	0.18	0.06	SHANK2	False	True	Similar frequency
asm|2763266	0.05	0.03	0.11	0.01	0.1	0	0.1	0.08	0.03	0.12	0.08	GLRX3	False	True	Similar frequency
asm|27843385	0	0.05	0.02	0.1	0	0	0	0	0	0.02	0	CD24	True	False	Similar frequency
asm|28465230	0	0.1	0.09	0.03	0.06	0	0.15	0.05	0.06	0.02	0	DOCK1	False	True	Similar frequency
asm|28568298	0.02	0.06	0.15	0.08	0.14	0.02	0.12	0.11	0.03	0.07	0.09	DHRSX	False	True	Similar frequency
asm|29157831	0.03	0.1	0.07	0.03	0.14	0.02	0.22	0.04	0	0.1	0.06	INPP5D	False	True	Similar frequency
asm|29372345	0.03	0.13	0.22	0.12	0.51	0.09	0.5	0.04	0.03	0.13	0.22	CHST15	False	True	Similar frequency
asm|29398921	0.08	0.07	0.01	0.05	0.02	0	0.16	0.01	0	0.11	0.02	PECAM1	False	True	Similar frequency
asm|29776389	0	0.04	0	0	0.09	0	0	0.04	0	0	0.13	ENPP7	True	False	More frequently expressed in normal samples
asm|30194662	0	0	0.03	0	0	0	0.16	0.01	0	0.07	0.03	PECAM1	True	False	More frequently expressed in normal samples
asm|30949986	0	0.01	0.06	0	0	0	0.15	0.02	0.01	0.05	0.05	PECAM1	True	False	More frequently expressed in normal samples
asm|31007543	0	0	0	0	0	0	0.01	0	0	0.14	0	HSP90AA1	True	False	Similar frequency
asm|31087044	0.02	0.03	0.11	0	0.01	0	0.06	0	0	0	0	NOSTRIN	True	False	Similar frequency
asm|31146742:asm|11450195	0	0.02	0.06	0.13	0.11	0.03	0.07	0.11	0	0	0.13	ERMARD	False	True	More frequently expressed in cancer samples
asm|31519336	0.02	0.07	0.1	0.05	0.02	0	0.35	0.14	0.02	0.2	0.11	PECAM1	False	True	More frequently expressed in normal samples
asm|31616177	0	0.03	0.06	0.01	0	0	0.25	0.02	0.02	0.08	0.05	PECAM1	True	False	More frequently expressed in normal samples
asm|31719676	0	0.02	0.04	0	0.03	0.44	0.04	0	0	0.01	0	TOMM20	True	False	More frequently expressed in normal samples
asm|31801330	0	0	0	0.01	0	0.02	0.02	0	0	0.12	0	MGC50722	True	False	More frequently expressed in cancer samples
asm|32014220	0	0.02	0	0.02	0	0.03	0.02	0	0	0.2	0	MGC50722	True	False	Similar frequency
asm|32237353	0.02	0.14	0.35	0.14	0.21	0.08	0.3	0.11	0.25	0.04	0.29	-	False	True	More frequently expressed in normal samples
asm|32241164	0.11	0.2	0.03	0.12	0.02	0.02	0.14	0.04	0.04	0.09	0.03	PECAM1	False	True	More frequently expressed in normal samples
asm|32516722	0.05	0.16	0.11	0.08	0.29	0.03	0.15	0.11	0.03	0.11	0.3	-	False	True	More frequently expressed in normal samples
asm|32658344	0	0.27	0.11	0.09	0.39	0.04	0.36	0.01	0.03	0	0.07	ADAP1	False	True	Similar frequency
asm|32730440	0	0.06	0.05	0	0.1	0	0.08	0.01	0.02	0.02	0	DOCK1	False	False	Similar frequency
asm|33032181	0	0.06	0.08	0.25	0.05	0	0.01	0	0.02	0.08	0.05	CD24	True	False	Similar frequency
asm|33032246	0.13	0.19	0.28	0.22	0.14	0.05	0.34	0.23	0.23	0.25	0.23	C10orf76	False	True	Similar frequency
asm|33032331	0.16	0.22	0.05	0.08	0.02	0.04	0.2	0.04	0.01	0.21	0.04	PECAM1	False	True	Similar frequency
asm|33032371	0	0.03	0.05	0.11	0.08	0	0.07	0.05	0	0	0.15	ERMARD	False	True	More frequently expressed in cancer samples
asm|33032380	0.04	0.08	0.12	0.08	0.08	0.05	0.12	0.07	0.04	0.07	0.09	DHRSX	False	True	Similar frequency
asm|33032393	0.01	0.14	0.42	0.21	0.04	0.07	0.21	0.02	0.07	0.04	0.08	AADACL2	False	True	Similar frequency
asm|33032507	0	0.23	0.15	0.28	0.09	0.01	0.12	0.15	0	0.1	0.02	PRSS22	False	True	More frequently expressed in cancer samples
asm|33032637:asm|23852177	0	0.14	0.13	0.05	0.12	0.02	0.32	0.09	0.02	0.12	0.07	IKZF1	False	True	Similar frequency
asm|33032728:asm|552783	0	0	0.01	0.02	0.14	0	0.01	0	0	0.01	0	-	True	False	Similar frequency
asm|33032743:asm|33042904	0.13	0.34	0.35	0.31	0.27	0.07	0.29	0.19	0.17	0.25	0.21	ACTR3	False	True	Similar frequency
asm|33032871	0.07	0.13	0.16	0.06	0.15	0.05	0.24	0.07	0.19	0.21	0.17	NSRP1	False	True	More frequently expressed in normal samples
asm|33032948	0.22	0.24	0.3	0.2	0.55	0.08	0.57	0.16	0.11	0.21	0.11	NCF4	False	True	More frequently expressed in normal samples
asm|33033106	0	0.02	0.09	0	0	0	0.22	0.03	0.03	0.17	0.03	PECAM1	False	True	More frequently expressed in normal samples
asm|33033150	0.02	0.11	0.1	0.13	0.06	0.01	0.1	0.05	0.03	0.04	0.08	CASP8AP2	False	True	Similar frequency
asm|33033512	0	0.07	0.21	0.01	0.05	0.02	0.11	0.08	0.02	0.09	0	-	False	True	Similar frequency
asm|33033623	0.02	0.05	0.07	0.06	0.11	0	0.17	0.07	0.07	0.08	0.16	GFPT2	False	True	More frequently expressed in normal samples
asm|33033766	0.02	0.13	0.18	0.03	0.1	0.04	0.26	0.07	0.1	0.21	0.18	-	False	True	More frequently expressed in normal samples
asm|33033889	0	0.42	0.35	0.25	0.33	0.02	0.39	0.19	0.14	0.17	0.09	DOCK1	False	True	Mixed frequency across various tissues
asm|33033911:asm|33033656	0.45	0.09	0.2	0.06	0.11	0	0.18	0.12	0.08	0.41	0.31	LIMS3L	False	True	More frequently expressed in normal samples
asm|33033945	0.12	0.03	0.03	0.07	0.12	0.01	0.05	0.01	0.04	0.1	0.03	AP3S1	False	True	Similar frequency
asm|33033970	0.11	0.01	0.04	0	0.02	0	0.02	0	0	0.07	0	ZNF568	True	False	Similar frequency
asm|33033993	0	0	0	0	0.37	0	0	0.01	0.07	0	0	-	True	False	Similar frequency
asm|33034263	0.05	0.07	0.13	0.05	0.09	0	0.14	0.07	0.06	0.05	0.03	WAPAL	False	True	Similar frequency
asm|33034310	0.08	0.1	0.07	0.03	0.08	0	0.06	0.07	0.05	0.05	0.07	KPNB1	False	False	Similar frequency
asm|33034388	0	0.03	0.2	0	0	0.04	0.08	0.09	0	0.08	0	SHANK2	True	False	Similar frequency
asm|33034520:asm|32455408	0.05	0.16	0.14	0.08	0.09	0.03	0.28	0.08	0.06	0.16	0.2	SH2B2	False	True	More frequently expressed in normal samples
asm|33034637	0	0.06	0.01	0	0	0	0.1	0.01	0.01	0	0	DOCK1	True	False	Similar frequency
asm|33034676	0.15	0.04	0.12	0.04	0.04	0.04	0.2	0.02	0.05	0.13	0.06	-	False	True	More frequently expressed in cancer samples
asm|33034784	0	0	0.02	0	0	0	0.11	0.04	0	0.04	0	KLHL24	True	False	Similar frequency
asm|33034793	0	0.04	0	0	0.04	0	0.12	0	0	0	0	MTUS1	True	False	Similar frequency
asm|33035142	0.02	0.07	0.22	0.03	0.07	0	0.47	0.08	0.06	0.25	0.16	PECAM1	False	True	More frequently expressed in normal samples
asm|33035201	0.24	0.17	0.36	0.18	0.22	0.08	0.24	0.26	0.34	0.25	0.25	KIAA0020	False	True	Similar frequency
asm|33035303	0.32	0.13	0.25	0.21	0.43	0.49	0.37	0.28	0.24	0.29	0.37	C1R	False	True	More frequently expressed in normal samples
asm|33035469	0.07	0	0.16	0.1	0.1	0	0.06	0.14	0.24	0.06	0.32	TWIST2	False	True	More frequently expressed in normal samples
asm|33035473	0	0.04	0.04	0	0	0	0.17	0.02	0.04	0.05	0	PECAM1	True	False	More frequently expressed in normal samples
asm|33035663	0.01	0.06	0.1	0.04	0.06	0.02	0.09	0.07	0.02	0.09	0.07	DHRSX	False	False	Similar frequency
asm|33035837	0.02	0.12	0.05	0.03	0.09	0.02	0.19	0.05	0.01	0.04	0.04	INPP5D	False	True	Similar frequency
asm|33035950	0.02	0.13	0.15	0.07	0.09	0.02	0.18	0.11	0.08	0.09	0.03	WAPAL	False	True	Similar frequency
asm|33035951	0	0.03	0.06	0.03	0.02	0.01	0.14	0.01	0	0.08	0	PECAM1	True	False	More frequently expressed in normal samples
asm|33035970	0.08	0.1	0.11	0.12	0.06	0.06	0.12	0.13	0.07	0.08	0.08	DHRSX	False	True	Similar frequency
asm|33035990	0	0.06	0.1	0	0.04	0	0.07	0.03	0.04	0	0.07	-	False	False	Similar frequency
asm|33035997:asm|23029688	0.32	0.35	0.48	0.24	0.62	0.12	0.36	0.41	0.48	0.55	0.41	SPAG16	False	True	More frequently expressed in normal samples
asm|33036053	0	0.06	0.02	0.01	0.04	0.01	0.12	0.01	0.04	0.03	0	CDCP1	True	False	Similar frequency
asm|33036071	0.01	0.02	0.05	0.01	0.03	0	0.11	0.03	0.01	0.02	0.02	INPP5D	True	False	More frequently expressed in normal samples
asm|33036079	0	0	0	0	0.43	0	0	0.14	0	0	0	-	False	True	More frequently expressed in normal samples
asm|33036112:asm|33039579	0.02	0.16	0.26	0.03	0.2	0.08	0.14	0.08	0.15	0.04	0.17	ACTN1	False	True	Similar frequency
asm|33037597	0	0	0.11	0.02	0.17	0	0.14	0.03	0.17	0	0	CCDC129	False	True	More frequently expressed in normal samples
asm|33037610:asm|33042400	0.01	0.21	0.25	0.09	0.15	0.04	0.24	0.27	0.19	0.33	0.21	RASA3	False	True	More frequently expressed in normal samples
asm|33037622	0.07	0.09	0.12	0.07	0.06	0.02	0.09	0.08	0.08	0.05	0.09	TMCO4	False	False	Similar frequency
asm|33037629:asm|14419836	0.04	0.26	0.11	0.13	0.04	0.04	0.17	0.13	0.18	0.16	0.05	MTRNR2L6	False	True	More frequently expressed in normal samples
asm|33037639:asm|33040287:asm|33037647	0	0.03	0	0	0.11	0	0	0.02	0	0	0.06	RBFOX3	True	False	Similar frequency
asm|33037645	0	0.03	0.01	0	0.12	0	0.07	0.01	0	0	0	-	True	False	Similar frequency
asm|33037654	0	0	0	0	0.45	0	0	0.25	0	0	0	MUC12	False	True	More frequently expressed in normal samples
asm|33037664	0	0	0	0	0	0.18	0	0	0	0	0	WDR5	True	False	More frequently expressed in normal samples
asm|33037722	0	0	0.16	0	0	0	0	0	0.01	0	0	-	True	False	Similar frequency
asm|33037740	0.04	0.14	0.21	0.1	0.2	0.04	0.24	0.19	0.09	0.18	0.13	THAP4	False	True	More frequently expressed in normal samples
asm|33037815	0.03	0.14	0.11	0.1	0.07	0	0.22	0.12	0.07	0.17	0.12	CIRH1A	False	True	Similar frequency
asm|33037840:asm|24681020	0.02	0.13	0.03	0.01	0	0.01	0.03	0.01	0.16	0.01	0	MTRNR2L6	False	True	More frequently expressed in normal samples
asm|33037860	0	0.14	0.33	0.12	0.1	0.04	0.23	0.19	0.04	0.1	0.06	CATSPERB	False	True	Similar frequency
asm|33038007	0.16	0.01	0.05	0	0.02	0.01	0.02	0.01	0	0.12	0	ZNF568	False	True	Similar frequency
asm|33038046	0.85	0.11	0.16	0.09	0.35	0	0.37	0.44	0.02	0.47	0.27	KCNK3	False	True	More frequently expressed in normal samples
asm|33038054	0.06	0.05	0.22	0.08	0.08	0.03	0.17	0.17	0.06	0.41	0.12	ACVR1	False	True	More frequently expressed in normal samples
asm|33038059	0	0	0	0	0.04	0	0.01	0.01	0	0.1	0.25	DPP6	False	True	More frequently expressed in normal samples
asm|33038085	0	0.08	0.06	0.06	0.06	0.02	0.18	0.02	0.02	0.03	0.07	SLCO4A1	True	False	More frequently expressed in normal samples
asm|33038112	0.29	0.28	0.25	0.28	0.37	0.22	0.35	0.22	0.27	0.32	0.34	PIM3	False	True	More frequently expressed in normal samples
asm|33038141	0.01	0.16	0	0	0.19	0	0.03	0.07	0.02	0	0	USP9Y	False	True	Similar frequency
asm|33038148	0	0.05	0.03	0.11	0.03	0	0	0	0.02	0.04	0	CD24	True	False	Similar frequency
asm|33038152:asm|5734450:asm|33043178	0.02	0.2	0.3	0.29	0.15	0.47	0.46	0.14	0.08	0.08	0.16	GADD45G	False	True	More frequently expressed in cancer samples
asm|33038163	0.11	0.01	0.04	0.04	0	0	0.03	0	0.02	0.03	0.3	TCP10	False	True	More frequently expressed in normal samples
asm|33038191	0.11	0.04	0.17	0.24	0.18	0.02	0.06	0.29	0.32	0.05	0.38	TWIST2	False	True	More frequently expressed in normal samples
asm|33038228	0.02	0.07	0.04	0.01	0.03	0.02	0.17	0.06	0.08	0.18	0.08	TMEM50B	False	True	More frequently expressed in normal samples
asm|33038259	0.03	0.06	0.07	0.02	0.12	0.02	0.15	0.1	0.03	0.09	0.04	DHRSX	False	True	Similar frequency
asm|33038301	0	0.02	0	0.03	0	0.02	0.02	0	0	0.15	0	MGC50722	True	False	Similar frequency
asm|33038321:asm|33042470:asm|23603906	0	0.1	0.11	0.02	0.09	0.04	0.03	0.03	0.02	0.01	0.15	TEX29	False	True	Similar frequency
asm|33038372	0	0.07	0.06	0.02	0	0.02	0.03	0.02	0.1	0.04	0	MTRNR2L6	False	False	Similar frequency
asm|33038424	0.07	0	0.03	0.1	0	0	0.04	0.01	0.01	0.01	0.06	LOC653486	True	False	Similar frequency
asm|33038463:asm|33042824	0.03	0.08	0.32	0.19	0.08	0.16	0.14	0.18	0.04	0.14	0.35	ERMARD	False	True	Similar frequency
asm|33038470	0.05	0.09	0.1	0.02	0.09	0.02	0.1	0.12	0	0.07	0.05	DHRSX	False	True	Similar frequency
asm|33038499:asm|33041394	0	0.04	0	0.02	0.02	0	0.14	0.01	0.02	0.03	0	RAB7B	True	False	Similar frequency
asm|33038515	0	0.04	0.01	0.1	0	0.09	0.06	0	0	0.16	0.02	MGC50722	False	True	Similar frequency
asm|33038532	0	0.02	0	0	0.79	0.04	0.03	0	0.02	0	0	LYPD8	True	False	Similar frequency
asm|33038663	0.19	0.12	0.25	0.1	0.2	0.02	0.15	0.43	0.22	0.45	0.29	AKT3	False	True	More frequently expressed in normal samples
asm|33038682:asm|25589880:asm|33040880	0	0.03	0	0	0.1	0	0	0.02	0	0	0.03	RBFOX3	True	False	Similar frequency
asm|33038787:asm|28588692	0	0.1	0.07	0.03	0.04	0.07	0.05	0.04	0.02	0.04	0.13	RBFOX2	False	True	Similar frequency
asm|33038790	0	0.05	0.1	0.07	0	0	0	0.02	0.02	0.02	0.09	BNC1	False	False	Similar frequency
asm|33038828:asm|33040814	0.02	0.05	0.04	0.1	0.09	0.16	0.08	0.31	0.06	0	0.08	GADD45G	False	True	More frequently expressed in cancer samples
asm|33038882	0.01	0.17	0.03	0.04	0.02	0.1	0.02	0	0.08	0	0.06	MANEA	False	True	Similar frequency
asm|33038929	0	0.15	0.1	0.07	0.35	0.03	0.35	0.03	0.03	0.09	0.08	CHST15	False	True	More frequently expressed in cancer samples
asm|33038932	0.11	0.1	0.23	0.07	0.19	0	0.28	0.16	0.15	0.24	0.21	FAM101B	False	True	More frequently expressed in normal samples
asm|33039103	0	0	0	0	0.12	0	0	0.03	0	0	0	RBFOX3	True	False	Similar frequency
asm|33039127	0.01	0.14	0.03	0.06	0	0.13	0.02	0.01	0.12	0	0.08	MANEA	False	True	Similar frequency
asm|33039211	0	0.06	0	0.07	0.23	0.02	0.02	0.11	0.01	0	0.21	NCS1	False	True	More frequently expressed in normal samples
asm|33039227	0.02	0.02	0.05	0.03	0.01	0.06	0	0.04	0.03	0.12	0.04	-	True	False	More frequently expressed in normal samples
asm|33039260	0	0	0	0.02	0.01	0.02	0.03	0.01	0	0.12	0.02	MGC50722	True	False	Similar frequency
asm|33039309	0	0	0	0	0	0	0.03	0.47	0	0	0	GADD45G	True	False	Similar frequency
asm|33039341	0.05	0.14	0.22	0.07	0.15	0.04	0.24	0.17	0.04	0.17	0.08	DHRSX	False	True	Similar frequency
asm|33039489	0	0.05	0.03	0.14	0	0	0.03	0	0.04	0	0	GSDMC	True	False	Similar frequency
asm|33039491	0	0.01	0	0	0.2	0	0.03	0	0	0	0	ADAP1	True	False	Similar frequency
asm|33039497:asm|33042754	0.14	0.11	0.52	0.17	0.33	0.25	0.31	0.38	0.21	0.16	0.16	FAM20C	False	True	More frequently expressed in normal samples
asm|33039534	0.07	0.03	0.13	0	0	0.16	0.04	0.05	0.02	0.01	0.02	SPATC1	False	True	Similar frequency
asm|33039539	0	0.01	0.01	0	0.01	0	0.13	0	0	0.08	0	SLC26A9	True	False	Similar frequency
asm|33039589	0	0.04	0.08	0	0.04	0	0.11	0.11	0.02	0.04	0.03	PTK2B	False	True	More frequently expressed in normal samples
asm|33039637	0.02	0.11	0.1	0.06	0.25	0.06	0.26	0.01	0.04	0.06	0.12	CHST15	False	True	More frequently expressed in cancer samples
asm|33039701	0.05	0.08	0.05	0.09	0.22	0	0.09	0.03	0.05	0.06	0.05	SLCO4A1	True	False	Similar frequency
asm|33039726:asm|4474497	0.1	0.04	0.05	0	0.01	0	0.12	0.02	0	0.08	0	-	False	True	Similar frequency
asm|33039756	0	0.05	0.01	0.03	0.21	0.02	0.01	0.05	0	0	0.2	C20orf166	False	True	More frequently expressed in normal samples
asm|33039758:asm|5668959	0.02	0.06	0.11	0.05	0.21	0.03	0.2	0.03	0.02	0.13	0.13	CHST15	False	True	Similar frequency
asm|33039791	0.02	0.01	0	0	0	0	0.03	0.14	0.05	0.04	0.13	-	False	True	Similar frequency
asm|33039820	0.02	0.03	0.11	0.23	0	0.02	0.06	0.01	0.02	0.08	0.04	ERMARD	False	True	Similar frequency
asm|33039834	0	0.03	0.07	0	0.05	0.02	0.09	0.21	0.05	0.12	0	RASA3	False	True	Similar frequency
asm|33039900	0	0.03	0.05	0.02	0	0.02	0.1	0.07	0.02	0.04	0	PARD3B	False	False	Similar frequency
asm|33039919	0	0.05	0.06	0.05	0.16	0	0.03	0.05	0.05	0.02	0.26	-	False	True	More frequently expressed in normal samples
asm|33040104	0.02	0	0.15	0.02	0.03	0	0.1	0.22	0.01	0.19	0.15	MAP9	False	True	More frequently expressed in normal samples
asm|33040186	0.33	0	0.01	0	0	0	0.01	0	0	0	0	PPP2R2D	False	False	Similar frequency
asm|33040241	0.08	0.09	0.24	0.08	0.18	0.05	0.14	0.22	0.06	0.25	0.11	DHRSX	False	True	Similar frequency
asm|33040260	0	0	0.01	0	0	0.18	0	0.01	0	0	0	WDR5	True	False	More frequently expressed in normal samples
asm|33040270	0.01	0	0.01	0	0	0	0	0.03	0.03	0.01	0.1	NDUFA10	False	False	Similar frequency
asm|33040318	0.04	0.03	0.04	0.11	0.06	0.08	0.01	0.04	0.06	0.19	0.04	-	False	True	Similar frequency
asm|33040477	0.08	0.02	0.05	0.06	0.06	0	0.04	0.07	0.07	0.06	0.13	ZNF529	False	False	Similar frequency
asm|33040508	0	0.11	0.02	0.01	0.01	0.08	0.03	0	0.06	0	0.05	MANEA	False	False	Similar frequency
asm|33040605	0	0.2	0.03	0.05	0.15	0.04	0.08	0	0	0	0	PLEKHG6	False	True	Similar frequency
asm|33040628	0.01	0.16	0.19	0.34	0.15	0	0.04	0.03	0.11	0.2	0.07	CD24	False	True	More frequently expressed in cancer samples
asm|33040639:asm|16972804	0	0	0.02	0	0.58	0	0.09	0	0	0	0.02	LYPD8	True	False	More frequently expressed in normal samples
asm|33040674	0	0	0.16	0	0.01	0.02	0	0.01	0	0	0	-	True	False	Similar frequency
asm|33040694	0.03	0.01	0.04	0.05	0.03	0.03	0	0.03	0.02	0.11	0.02	-	True	False	Similar frequency
asm|33040775	0	0.02	0	0.02	0.1	0	0	0.06	0.01	0	0.03	NCS1	True	False	More frequently expressed in normal samples
asm|33040812	0	0.03	0	0	0.05	0.18	0.06	0.04	0.02	0.05	0.09	MYOM1	True	False	Similar frequency
asm|33040869:asm|22020441	0.04	0.01	0.07	0.03	0	0.02	0.24	0.02	0	0.02	0.02	DNAH12	True	False	Similar frequency
asm|33040874	0	0	0	0.04	0	0.03	0.03	0	0.01	0.22	0.03	MGC50722	True	False	Similar frequency
asm|33040881	0	0	0.03	0	0	0.24	0	0	0	0	0	WDR5	True	False	More frequently expressed in normal samples
asm|33040903	0.02	0.05	0.12	0	0.06	0.02	0.06	0.02	0.09	0.1	0.02	BAHCC1	False	True	Similar frequency
asm|33040911	0.08	0.06	0.17	0.24	0.06	0.05	0.13	0.05	0.08	0.16	0.12	ERMARD	False	True	Similar frequency
asm|33040913:asm|9021634	0	0	0.01	0	0.02	0	0	0	0	0	0.13	MEIS3	True	False	Similar frequency
asm|33040971	0.04	0	0	0.01	0	0.01	0.02	0.02	0	0	0.23	TCP10	False	False	Similar frequency
asm|33040983	0	0.13	0.05	0	0.02	0.02	0.09	0.01	0.02	0	0	-	False	False	Similar frequency
asm|33041020	0	0	0	0	0.52	0	0	0.19	0	0	0	-	False	True	More frequently expressed in normal samples
asm|33041061	0	0.01	0.13	0.03	0.02	0.02	0.19	0.01	0.03	0.07	0.03	PECAM1	False	True	More frequently expressed in normal samples
asm|33041128:asm|33042536	0	0.03	0.06	0.21	0.03	0	0.09	0.03	0	0	0.3	ERMARD	False	True	More frequently expressed in cancer samples
asm|33041146	0	0.03	0.07	0.04	0.05	0.01	0.08	0.04	0.07	0.01	0.12	-	False	False	Similar frequency
asm|33041162	0	0.04	0.07	0.03	0.04	0.01	0.08	0.1	0	0.16	0.08	RASA3	False	True	More frequently expressed in normal samples
asm|33041176:asm|33039732	0.23	0.14	0.29	0.35	0.15	0.04	0.2	0.16	0.08	0.11	0.21	DOC2B	False	True	More frequently expressed in normal samples
asm|33041203	0	0.01	0	0	0	0.3	0	0.05	0.01	0.03	0.11	TCP10	False	True	Similar frequency
asm|33041239	0	0.01	0.01	0.03	0	0.01	0.05	0	0	0.1	0.04	MGC50722	True	False	Similar frequency
asm|33041331	0	0	0	0	0.14	0	0	0.07	0	0	0	MUC12	True	False	More frequently expressed in normal samples
asm|33041425:asm|3286196	0.05	0.08	0.01	0.02	0.01	0.01	0.07	0.01	0.01	0.1	0.02	MILR1	False	False	Similar frequency
asm|33041443:asm|33037893	0.11	0.02	0	0.01	0	0	0.04	0	0	0	0	RXFP3	True	False	Similar frequency
asm|33041476	0.01	0.05	0.01	0	0.05	0	0.04	0.01	0.02	0.03	0.1	TAS2R45	False	False	Similar frequency
asm|33041479:asm|33042442	0	0.33	0.36	0.21	0.22	0.05	0.11	0.06	0.04	0.5	0.19	CD24	False	True	More frequently expressed in cancer samples
asm|33041484	0.23	0.07	0.27	0.23	0.46	0	0.21	0.3	0.36	0.17	0.55	TWIST2	False	True	More frequently expressed in normal samples
asm|33041495	0	0.09	0.24	0.04	0.05	0	0.17	0.08	0.02	0.03	0	CATSPERB	False	True	Similar frequency
asm|33041500	0	0	0	0	0	0	0	0	0.01	0.58	0	TG	True	False	More frequently expressed in normal samples
asm|33041511:asm|33042428	0.19	0.21	0.24	0.11	0.15	0.11	0.21	0.3	0.12	0.26	0.24	ZNF138	False	True	Similar frequency
asm|33041527	0	0	0.02	0	0	0.37	0	0	0	0	0	WDR5	True	False	More frequently expressed in normal samples
asm|33041537	0	0	0	0	0.34	0	0	0.03	0.09	0	0	-	True	False	Similar frequency
asm|33041548	0.06	0.19	0.38	0.15	0.17	0	0.2	0.22	0.06	0.24	0.21	MAGEA8	False	True	Similar frequency
asm|33041557:asm|1482020:asm|12048489	0.23	0.05	0.29	0.03	0.03	0.43	0.18	0.09	0.05	0	0.09	SPATC1	False	True	More frequently expressed in cancer samples
asm|33041568	0.04	0.07	0.13	0.02	0.03	0	0.07	0.1	0.03	0.18	0.07	ANKRD17	False	True	Similar frequency
asm|33041587:asm|33042813	0	0.05	0.1	0.14	0.04	0	0.01	0.01	0	0.33	0	CD24	False	True	Similar frequency
asm|33041590	0	0.11	0.14	0.09	0.5	0	0.08	0.59	0.04	0.02	0.47	ENPP7	False	True	More frequently expressed in normal samples
asm|33041594	0.01	0.09	0.11	0.21	0.06	0.12	0.24	0.13	0.17	0.04	0.15	TPPP	False	True	Similar frequency
asm|33041633	0.06	0.1	0.11	0.02	0.09	0.01	0.15	0.08	0.12	0.12	0.1	VPS53	False	True	More frequently expressed in normal samples
asm|33041635	0	0.04	0.15	0.03	0	0.01	0.12	0	0.06	0.04	0	AADACL2	False	True	Similar frequency
asm|33041637	0	0	0	0	0.12	0	0	0	0	0	0	-	True	False	Similar frequency
asm|33041648	0	0	0	0	0.24	0	0	0.01	0.05	0	0	-	True	False	Similar frequency
asm|33041651	0.05	0	0.05	0	0	0	0.04	0.05	0.01	0.09	0.11	RIC3	True	False	Similar frequency
asm|33041679	0.17	0.09	0.05	0	0.05	0	0.07	0.05	0.02	0.16	0.07	ZNF493	False	True	More frequently expressed in normal samples
asm|33041707	0	0	0	0	0.21	0	0	0	0.04	0	0	MBNL1	True	False	Similar frequency
asm|33041726	0.32	0.26	0.07	0.18	0.07	0.04	0.38	0.09	0.06	0.34	0.09	PECAM1	False	True	More frequently expressed in normal samples
asm|33041736	0.08	0	0	0	0	0.16	0.02	0	0	0	0	GADD45G	True	False	Similar frequency
asm|33041739:asm|33041077	0.09	0.01	0.11	0.03	0.06	0.26	0.05	0.11	0.18	0.09	0.48	TCP10	False	True	More frequently expressed in normal samples
asm|33041752:asm|33039858	0.11	0.01	0.05	0	0	0.02	0.09	0.01	0.03	0.04	0.04	-	True	False	Similar frequency
asm|33041757	0.01	0.07	0.11	0.02	0.03	0	0.11	0.04	0.03	0.05	0.04	CBX1	False	True	Similar frequency
asm|33041767	0.02	0.06	0.27	0	0.01	0	0.19	0.05	0.13	0.01	0.06	C6orf118	False	True	More frequently expressed in cancer samples
asm|33041794:asm|33041705	0.06	0.13	0.2	0.08	0.16	0.08	0.42	0.11	0.08	0.35	0.26	PECAM1	False	True	More frequently expressed in normal samples
asm|33041807	0.01	0.01	0	0.01	0	0.02	0.11	0	0.01	0.01	0	MILR1	True	False	Similar frequency
asm|33041811:asm|33042698	0.07	0.23	0.18	0.14	0.61	0.47	0.14	0.03	0.36	0.16	0.1	TMEM132B	False	True	Similar frequency
asm|33041813	0.02	0	0.01	0	0	0.04	0	0.03	0	0	0.26	TCP10	False	False	Similar frequency
asm|33041817	0	0	0	0	0.72	0	0.01	0.57	0	0	0	MUC12	False	True	Similar frequency
asm|33041820	0.12	0.13	0.34	0.22	0.18	0.08	0.2	0.15	0.06	0.27	0.32	ERMARD	False	True	More frequently expressed in normal samples
asm|33041837	0	0.09	0.08	0.01	0.08	0	0.25	0.04	0	0.06	0.06	INPP5D	True	False	Similar frequency
asm|33041839	0.52	0.53	0.3	0.33	0.09	0.11	0.52	0.19	0.13	0.64	0.38	PECAM1	False	True	More frequently expressed in normal samples
asm|33041840	0.05	0.17	0.42	0.14	0.16	0.07	0.53	0.16	0.16	0.43	0.24	PECAM1	False	True	More frequently expressed in normal samples
asm|33041847	0	0.03	0.09	0.17	0.12	0.03	0.09	0.16	0	0	0.29	ERMARD	False	True	More frequently expressed in cancer samples
asm|33041851	0.02	0.02	0.09	0.05	0	0.04	0.03	0.11	0.02	0.01	0.12	HIST1H2BB	False	True	Similar frequency
asm|33041863	0	0.09	0.16	0.11	0.07	0.02	0.09	0.22	0.02	0.06	0.29	ERMARD	False	True	More frequently expressed in normal samples
asm|33041871	0.02	0.11	0.11	0.02	0.1	0.01	0.13	0.04	0.04	0.08	0.03	VPRBP	False	True	More frequently expressed in normal samples
asm|33041891	0	0.2	0.27	0.09	0.29	0	0.34	0.12	0.13	0.08	0	DOCK1	False	True	Mixed frequency across various tissues
asm|33041895	0	0.29	0.38	0.15	0.46	0	0.37	0.26	0.16	0.3	0.04	DOCK1	False	True	Mixed frequency across various tissues
asm|33041900:asm|33043011:asm|33041499	0.25	0.33	0.58	0.15	0.46	0.14	0.8	0.34	0.22	0.67	0.4	PECAM1	False	True	More frequently expressed in normal samples
asm|33041902	0	0.29	0.12	0.04	0.04	0.04	0.01	0.19	0.01	0	0.03	GXYLT1	False	True	Similar frequency
asm|33041903	0.1	0.16	0.48	0.12	0.16	0.05	0.15	0.23	0.05	0.12	0.31	ERMARD	False	True	Similar frequency
asm|33041904	0.15	0.53	0.63	0.58	0.27	0.15	0.78	0.48	0.66	0.7	0.61	RAB7B	False	True	More frequently expressed in normal samples
asm|33041906	0.02	0.03	0	0.05	0	0.02	0.02	0	0	0.26	0.03	MGC50722	True	False	Similar frequency
asm|33041915	0	0.02	0.13	0.02	0	0.02	0.12	0.03	0.02	0.07	0.04	KIF26B	False	True	Similar frequency
asm|33041921:asm|33042310	0.2	0.4	0.23	0.49	0.62	0.02	0.52	0.13	0.23	0.29	0.33	SLCO4A1	False	True	More frequently expressed in normal samples
asm|33041926	0.09	0.09	0.4	0.09	0.14	0.07	0.13	0.16	0.04	0.1	0.22	ERMARD	False	True	Similar frequency
asm|33041941	0.07	0.16	0.09	0.03	0.04	0.02	0.18	0.04	0.05	0.08	0.09	COPG2	False	True	Similar frequency
asm|33041945:asm|21574208	0.01	0.16	0.13	0.08	0.04	0.03	0.18	0.05	0.07	0.16	0.05	-	False	True	Similar frequency
asm|33041949	0.3	0.21	0.5	0.16	0.45	0.16	0.62	0.46	0.34	0.55	0.65	PTP4A3	False	True	More frequently expressed in normal samples
asm|33041954	0.02	0.1	0.22	0	0.06	0	0.19	0.08	0.08	0.14	0.12	KIF26B	False	True	More frequently expressed in normal samples
asm|33041956	0.05	0.01	0.14	0.01	0.06	0.02	0.05	0.07	0.02	0.12	0.07	FBXL13	False	True	Similar frequency
asm|33041967:asm|33039496	0.02	0.07	0.49	0.09	0.19	0.12	0.17	0.36	0.18	0.02	0.03	FAM20C	False	True	Similar frequency
asm|33041984	0.27	0.16	0.33	0.39	0.46	0.04	0.2	0.41	0.43	0.21	0.52	TWIST2	False	True	More frequently expressed in normal samples
asm|33041997	0	0	0	0	0.41	0	0.01	0.15	0.12	0	0	TSPY3	False	True	Similar frequency
asm|33042023:asm|33039278	0.03	0.15	0.04	0.06	0.01	0.12	0.05	0.02	0.13	0	0.12	MANEA	False	True	Similar frequency
asm|33042025	0	0.06	0.1	0.07	0.06	0.01	0.09	0	0	0.06	0	HRASLS2	False	False	Similar frequency
asm|33042027	0.23	0.26	0.28	0.15	0.49	0.06	0.5	0.12	0.13	0.21	0.08	NCF4	False	True	More frequently expressed in normal samples
asm|33042031:asm|6351883	0.21	0.16	0	0.06	0.04	0.01	0.2	0.04	0	0.2	0.04	MILR1	False	True	More frequently expressed in normal samples
asm|33042034	0	0	0.11	0	0	0.54	0.01	0.02	0	0	0.02	WDR5	False	True	More frequently expressed in normal samples
asm|33042038	0.07	0.07	0.08	0.06	0.07	0.07	0.1	0.07	0.07	0.04	0.2	SLC16A1	False	True	More frequently expressed in normal samples
asm|33042039	0.25	0.09	0.23	0.02	0.18	0.02	0.21	0.18	0.05	0.28	0.24	ZNF493	False	True	More frequently expressed in normal samples
asm|33042044	0.45	0.63	0.79	0.44	0.64	0.46	0.8	0.72	0.54	0.66	0.62	HIPK2	False	True	More frequently expressed in normal samples
asm|33042050	0	0.04	0.08	0.03	0	0	0.01	0	0	0.12	0.03	CD24	False	False	Similar frequency
asm|33042051:asm|33043054	0.02	0.16	0.14	0.39	0.08	0.02	0.72	0.1	0.23	0.62	0.23	RAB7B	False	True	More frequently expressed in normal samples
asm|33042057:asm|33043288	0.02	0.07	0.13	0	0.03	0.13	0.08	0.1	0.04	0.4	0.15	PTCHD3	False	True	Similar frequency
asm|33042059	0.57	0.13	0.4	0.06	0.15	0.47	0.1	0.33	0.07	0.01	0.07	SPATC1	False	True	Mixed frequency across various tissues
asm|33042080:asm|29379841	0.02	0.1	0.35	0.08	0	0	0.02	0.03	0.06	0.12	0.12	ANTXRL	False	True	More frequently expressed in normal samples
asm|33042093	0.03	0.09	0.18	0.03	0.04	0.01	0.41	0.05	0.02	0.21	0.1	PECAM1	False	True	More frequently expressed in normal samples
asm|33042119	0.01	0.03	0.2	0.08	0.01	0	0.08	0.02	0	0.07	0	CD24	True	False	Similar frequency
asm|33042129	0	0	0.05	0.01	0	0.02	0.02	0.01	0	0.01	0.18	-	True	False	More frequently expressed in normal samples
asm|33042133:asm|33041822:asm|33038899	0.12	0.09	0.16	0.07	0.05	0.02	0.08	0.1	0.02	0.15	0.15	-	False	True	Similar frequency
asm|33042138:asm|25400759	0.02	0.12	0.24	0.31	0.09	0.03	0.14	0.13	0.05	0.07	0.21	ERMARD	False	True	Similar frequency
asm|33042161	0	0.1	0.19	0.21	0.08	0.01	0.11	0.21	0.03	0.04	0.16	ERMARD	False	True	Similar frequency
asm|33042167	0	0.46	0.81	0.29	0.31	0.52	0.69	0.7	0.15	0.59	0.11	SHANK2	False	True	Mixed frequency across various tissues
asm|33042173	0	0	0.01	0	0	0.02	0.03	0.01	0	0.14	0	MGC50722	True	False	Similar frequency
asm|33042175	0	0.26	0.03	0	0	0	0.06	0.36	0	0	0.02	-	False	True	Similar frequency
asm|33042176:asm|31132629	0	0.04	0.01	0.16	0.03	0.06	0.21	0	0	0.7	0.06	MGC50722	False	True	Similar frequency
asm|33042196	0.05	0	0.03	0.01	0	0.02	0.01	0.04	0	0.62	0	MGAT4C	True	False	Similar frequency
asm|33042198:asm|2495341	0.11	0.28	0.43	0.3	0.39	0.08	0.28	0.37	0.1	0.18	0.4	ERMARD	False	True	More frequently expressed in normal samples
asm|33042204	0.36	0.28	0.12	0.16	0.04	0.04	0.36	0.11	0.04	0.41	0.1	PECAM1	False	True	More frequently expressed in normal samples
asm|33042209	0.08	0.28	0.45	0.24	0.33	0.08	0.26	0.58	0.12	0.17	0.44	ERMARD	False	True	More frequently expressed in normal samples
asm|33042212	0.11	0.14	0.16	0.09	0.11	0.1	0.09	0.11	0.06	0.13	0.11	-	False	True	Similar frequency
asm|33042221:asm|33038445	0	0	0	0	0	0	0	0	0.34	0	0.03	CNTNAP4	True	False	More frequently expressed in cancer samples
asm|33042224:asm|33042185	0.05	0.2	0.33	0.31	0.24	0.2	0.23	0.41	0.08	0.18	0.52	ERMARD	False	True	More frequently expressed in cancer samples
asm|33042229	0.23	0.34	0.13	0.19	0.09	0.07	0.39	0.14	0.06	0.39	0.12	PECAM1	False	True	More frequently expressed in normal samples
asm|33042234:asm|22944853	0	0.26	0.2	0.31	0.39	0.08	0.45	0.04	0.09	0.16	0.12	CHST15	False	True	More frequently expressed in cancer samples
asm|33042257	0.06	0.1	0.2	0.06	0.09	0.03	0.36	0.08	0.12	0.23	0.17	PECAM1	False	True	More frequently expressed in normal samples
asm|33042262	0.16	0.26	0.22	0.16	0.15	0.16	0.2	0.07	0.15	0.08	0.19	CTIF	False	True	Similar frequency
asm|33042267	0.04	0.36	0.45	0.31	0.29	0.08	0.3	0.12	0.1	0.17	0.07	PRSS58	False	True	More frequently expressed in cancer samples
asm|33042279	0.3	0.42	0.62	0.48	0.52	0.42	0.41	0.71	0.27	0.57	0.49	DHRSX	False	True	Similar frequency
asm|33042283:asm|33038211	0	0.01	0.01	0.01	0.12	0.14	0.06	0.1	0.02	0	0	GADD45G	False	True	Similar frequency
asm|33042290	0.33	0.11	0.02	0.15	0	0	0.07	0	0.26	0.04	0.03	RAB38	False	True	More frequently expressed in cancer samples
asm|33042297	0.14	0	0	0.03	0.06	0	0.02	0	0	0.51	0.06	GALNT9	False	True	More frequently expressed in normal samples
asm|33042299	0.1	0.26	0.53	0.31	0.39	0.1	0.42	0.35	0.6	0.6	0.56	GRK1	False	True	More frequently expressed in normal samples
asm|33042304	0	0.08	0.03	0.03	0.26	0	0.02	0.23	0	0.01	0.25	ENPP7	False	True	More frequently expressed in normal samples
asm|33042306:asm|33041505	0.18	0.28	0.45	0.16	0.27	0.15	0.24	0.5	0.15	0.39	0.45	ANKRD17	False	True	Similar frequency
asm|33042308	0	0.27	0.02	0.03	0.02	0.01	0.05	0	0.04	0	0.03	ADAMTS6	True	False	Similar frequency
asm|33042318	0.02	0.12	0.22	0.04	0.18	0.02	0.36	0.1	0.03	0.16	0.02	IKZF1	False	True	More frequently expressed in normal samples
asm|33042319	0	0.05	0.01	0	0	0	0.12	0.02	0.1	0.01	0.03	PHACTR1	False	True	Similar frequency
asm|33042332	0.08	0.15	0.22	0.1	0.15	0.06	0.25	0.21	0.05	0.2	0.15	DHRSX	False	True	Similar frequency
asm|33042335	0.23	0.03	0.12	0.01	0.06	0.26	0.04	0.16	0.02	0	0.06	SPATC1	False	True	Similar frequency
asm|33042345	0.06	0.16	0.03	0.07	0.02	0.02	0.1	0.02	0.18	0.04	0.02	MTRNR2L6	False	True	More frequently expressed in normal samples
asm|33042356	0	0	0.03	0.01	0.22	0.01	0	0.09	0	0.03	0.18	ASS1	False	True	More frequently expressed in normal samples
asm|33042359	0.16	0	0	0	0	0.16	0.03	0.01	0.01	0	0.03	GADD45G	False	True	Similar frequency
asm|33042361	0	0	0	0	0	0.12	0.01	0.02	0	0	0	-	True	False	Similar frequency
asm|33042367	0.57	0.08	0.14	0.09	0.17	0.49	0.23	0.23	0.09	0.39	0.22	RGN	False	True	More frequently expressed in normal samples
asm|33042375:asm|33041585	0	0.06	0.2	0.07	0.02	0.01	0.07	0.05	0	0.12	0.03	CD24	False	True	Similar frequency
asm|33042382	0.05	0.22	0.4	0.24	0.31	0.06	0.18	0.46	0.1	0.12	0.46	ERMARD	False	True	More frequently expressed in normal samples
asm|33042386	0	0	0.02	0	0.01	0	0.1	0.01	0	0.1	0	RBPMS	False	True	Similar frequency
asm|33042388	0.08	0.23	0.14	0.08	0.15	0.03	0.21	0.08	0.04	0.12	0.09	DNTTIP2	False	True	Similar frequency
asm|33042394:asm|33042938	0.08	0.08	0.2	0.06	0.18	0.43	0.17	0.15	0.13	0.17	0.23	ERMARD	False	True	More frequently expressed in cancer samples
asm|33042395	0.33	0.22	0.29	0.08	0.28	0.13	0.24	0.27	0.15	0.43	0.36	ZNF99	False	True	More frequently expressed in normal samples
asm|33042396	0.08	0.3	0.32	0.33	0.4	0	0.31	0.11	0.25	0.53	0.07	-	False	True	More frequently expressed in normal samples
asm|33042401	0	0.03	0.01	0	0	0.1	0.04	0.01	0	0	0.03	-	True	False	Similar frequency
asm|33042402	0.02	0.04	0.04	0.16	0.08	0.1	0.16	0.01	0	0.56	0.04	MGC50722	False	True	Similar frequency
asm|33042430	0.26	0.11	0.08	0.04	0.08	0.01	0.11	0.07	0.08	0.27	0.21	LIMS3L	False	True	More frequently expressed in normal samples
asm|33042431	0.1	0.16	0.48	0.12	0.15	0.05	0.19	0.1	0.24	0.43	0.37	METRNL	False	True	More frequently expressed in normal samples
asm|33042448	0.11	0.02	0.07	0	0.09	0.01	0.02	0.17	0.02	0.13	0.09	VPS53	False	True	More frequently expressed in normal samples
asm|33042465	0.04	0.12	0.38	0.08	0	0	0.03	0.08	0.1	0.11	0.09	ANTXRL	False	True	More frequently expressed in normal samples
asm|33042475:asm|33041326	0	0	0	0	0.11	0	0	0.03	0	0	0.15	ENPP7	False	True	More frequently expressed in normal samples
asm|33042481	0.02	0.2	0.08	0.04	0.03	0	0.1	0.08	0.02	0.05	0.03	SHISA5	False	True	Similar frequency
asm|33042487:asm|22329667	0	0.01	0	0.01	0.14	0	0.01	0	0	0	0	SHH	True	False	Similar frequency
asm|33042489	0	0.11	0.13	0.1	0.17	0.04	0.14	0.1	0.29	0.25	0.18	GRK1	False	True	Similar frequency
asm|33042494	0.02	0.25	0.26	0.17	0.22	0.07	0.32	0.35	0.26	0.36	0.2	RASA3	False	True	More frequently expressed in normal samples
asm|33042508	0.27	0.16	0.22	0.04	0.19	0.04	0.19	0.18	0.1	0.36	0.25	ZNF680	False	True	More frequently expressed in normal samples
asm|33042515	0	0.12	0.11	0.23	0.06	0.03	0.03	0.02	0.04	0.41	0.06	CD24	False	True	Similar frequency
asm|33042521	0.01	0.23	0.12	0.16	0.42	0.11	0.41	0.05	0.04	0.1	0.24	CHST15	False	True	Mixed frequency across various tissues
asm|33042522:asm|33033276	0	0.12	0.15	0.05	0.17	0	0.18	0.05	0.08	0.06	0.05	DOCK1	False	True	More frequently expressed in normal samples
asm|33042524	0	0.04	0.08	0.01	0.09	0.05	0.11	0	0	0.06	0	TOMM20	False	False	Similar frequency
asm|33042525	0.03	0.2	0.22	0.41	0.07	0.03	0.4	0.19	0.42	0.36	0.2	RAB7B	False	True	More frequently expressed in normal samples
asm|33042530	0	0.11	0.07	0.01	0	0.06	0.06	0.04	0.14	0	0.03	-	False	True	More frequently expressed in cancer samples
asm|33042545	0	0.01	0	0.02	0	0.1	0	0.02	0	0.05	0.25	TCP10	False	True	More frequently expressed in normal samples
asm|33042549:asm|33042851	0.02	0.1	0.07	0.23	0.06	0	0.53	0.02	0.07	0.48	0	RAB7B	False	True	Similar frequency
asm|33042550	0.1	0.06	0.24	0.06	0.03	0.29	0.21	0.09	0.04	0.12	0.06	SPATC1	False	True	Similar frequency
asm|33042554	0.06	0.16	0.15	0.1	0.17	0.07	0.34	0.07	0.04	0.11	0.05	IKZF1	False	True	Similar frequency
asm|33042561	0.26	0.19	0.47	0.11	0.34	0.06	0.57	0.37	0.27	0.38	0.59	PTP4A3	False	True	More frequently expressed in cancer samples
asm|33042562	0	0.04	0.08	0.04	0.03	0	0.23	0.07	0.02	0.15	0.08	PECAM1	False	True	More frequently expressed in normal samples
asm|33042566	0.12	0.13	0.16	0.19	0.17	0.03	0.23	0.13	0.2	0.25	0.16	AK2	False	True	Similar frequency
asm|33042568	0.61	0.63	0.62	0.48	0.64	0.2	0.65	0.58	0.37	0.5	0.51	PPP2R2D	False	True	More frequently expressed in normal samples
asm|33042572	0.15	0.19	0.19	0.13	0.25	0.12	0.09	0.24	0.27	0.24	0.32	ADI1	False	True	More frequently expressed in normal samples
asm|33042574	0	0.06	0.11	0	0.07	0.02	0.16	0.14	0.06	0.08	0.23	LRRFIP1	False	True	More frequently expressed in normal samples
asm|33042578	0.01	0.02	0	0	0	0	0.01	0.01	0.02	0	0.12	METTL21C	False	False	Similar frequency
asm|33042592	0.28	0.35	0.69	0.31	0.48	0.18	0.28	0.61	0.21	0.4	0.55	ERMARD	False	True	Mixed frequency across various tissues
asm|33042596	0.05	0.13	0.13	0.05	0.07	0.02	0.13	0.11	0.04	0.13	0.03	DHRSX	False	True	Similar frequency
asm|33042598	0.01	0.01	0.02	0	0	0.02	0.01	0.01	0.32	0	0.1	TCP10	False	True	More frequently expressed in cancer samples
asm|33042606	0.05	0.08	0.11	0.05	0.08	0	0.12	0.1	0.1	0.11	0.1	ZNF674	False	True	Similar frequency
asm|33042618	0.13	0.3	0.19	0.33	0.13	0.14	0.19	0.17	0.1	0.37	0.26	HNRNPR	False	True	Similar frequency
asm|33042623:asm|33039415	0	0	0	0	0.35	0	0	0.01	0.02	0	0	TSPY3	True	False	Similar frequency
asm|33042638	0	0.08	0.23	0.01	0.04	0.03	0.13	0.08	0	0.07	0	SHANK2	False	True	Similar frequency
asm|33042642	0	0.02	0.03	0	0.32	0.02	0.05	0	0	0.01	0.1	-	False	True	Similar frequency
asm|33042653	0.07	0	0	0.03	0.01	0	0	0	0	0.29	0.04	GALNT9	True	False	Similar frequency
asm|33042655	0.8	0.79	0.81	0.71	0.88	0.47	0.75	0.65	0.69	0.72	0.79	SCAP	False	True	More frequently expressed in normal samples
asm|33042656	0.07	0.3	0.35	0.2	0.12	0.12	0.58	0.23	0.22	0.44	0.25	PECAM1	False	True	More frequently expressed in normal samples
asm|33042675	0	0.03	0.06	0.01	0	0.01	0.2	0.06	0	0.1	0.06	PECAM1	False	True	More frequently expressed in normal samples
asm|33042680	0.27	0.19	0.33	0.13	0.34	0.11	0.32	0.24	0.18	0.26	0.27	TMEM167A	False	True	More frequently expressed in normal samples
asm|33042681	0.04	0.33	0.16	0.11	0.03	0	0.21	0.21	0.06	0.15	0.05	SHISA5	False	True	Similar frequency
asm|33042688	0.01	0.23	0.22	0.33	0.06	0.02	0.19	0.13	0.01	0.1	0.02	PRSS22	False	True	Similar frequency
asm|33042705	0.02	0.13	0.07	0.2	0.04	0.14	0.32	0.02	0	0.87	0.07	MGC50722	False	True	Similar frequency
asm|33042718	0.04	0.1	0.15	0.03	0.08	0.07	0.33	0.17	0.06	0.26	0.16	PECAM1	False	True	More frequently expressed in normal samples
asm|33042735	0.02	0.12	0.17	0.1	0.21	0.07	0.25	0.14	0.02	0.73	0.03	SLC12A8	False	True	Similar frequency
asm|33042741	0.33	0.25	0.14	0.13	0.06	0.07	0.39	0.08	0.09	0.4	0.12	PECAM1	False	True	More frequently expressed in normal samples
asm|33042746	0.01	0.26	0.16	0.14	0.21	0.04	0.37	0.07	0.07	0.12	0.05	INPP5D	False	True	Similar frequency
asm|33042759:asm|32511719	0.27	0.08	0.44	0.23	0.18	0.02	0.15	0.44	0.41	0.21	0.43	CDC20	False	True	More frequently expressed in normal samples
asm|33042763	0	0.08	0.13	0.33	0.01	0	0.23	0.01	0	0	0.07	-	False	True	More frequently expressed in cancer samples
asm|33042766	0.3	0.16	0.19	0.16	0.35	0.35	0.31	0.18	0.23	0.21	0.37	C1R	False	True	More frequently expressed in normal samples
asm|33042790	0.2	0.48	0.29	0.4	0.34	0.06	0.45	0.34	0.26	0.51	0.38	CIRH1A	False	True	More frequently expressed in normal samples
asm|33042800	0	0	0	0	0	0.14	0	0.01	0	0	0	WDR5	True	False	More frequently expressed in normal samples
asm|33042801	0.05	0.1	0.18	0.07	0.16	0.02	0.12	0.11	0.23	0.21	0.23	SPAG16	False	True	More frequently expressed in normal samples
asm|33042804:asm|33042238	0.04	0.41	0.57	0.42	0.59	0.72	0.6	0.25	0.23	0.43	0.16	TOMM20	False	True	Mixed frequency across various tissues
asm|33042814	0.06	0.1	0.13	0.05	0.03	0.09	0.08	0.06	0.05	0.08	0.07	TBCE	False	True	Similar frequency
asm|33042833:asm|28114748	0.19	0.24	0.03	0.08	0.05	0.02	0.27	0.08	0.02	0.32	0.06	PECAM1	False	True	More frequently expressed in normal samples
asm|33042849	0.08	0.15	0.25	0.13	0.16	0.07	0.2	0.28	0.1	0.3	0.17	DHRSX	False	True	Similar frequency
asm|33042855:asm|33039720	0.02	0.06	0.08	0.08	0.04	0	0.07	0.04	0.04	0.13	0.03	DUSP8	True	False	More frequently expressed in cancer samples
asm|33042858:asm|33042622	0.02	0.07	0.15	0.08	0.08	0.06	0.41	0.08	0.08	0.22	0.06	PECAM1	False	True	Similar frequency
asm|33042859	0.06	0.09	0.19	0.08	0.1	0.04	0.12	0.07	0.06	0.11	0.06	CEP44	False	True	Similar frequency
asm|33042869	0	0.1	0.07	0.17	0.03	0	0.14	0	0.01	0.24	0.2	STRA6	False	True	More frequently expressed in cancer samples
asm|33042875	0.05	0.06	0.25	0	0.01	0.01	0.21	0.06	0.15	0.01	0.11	C6orf118	False	True	More frequently expressed in cancer samples
asm|33042884:asm|24076850	0.02	0.08	0.06	0.05	0.06	0.02	0.1	0.05	0.02	0.03	0.05	DHRSX	False	False	Similar frequency
asm|33042890	0.06	0.1	0.19	0.02	0.08	0.01	0.11	0.11	0.1	0.1	0.12	ZNF407	False	True	More frequently expressed in normal samples
asm|33042900	0.03	0.3	0.22	0.4	0.16	0.05	0.54	0.19	0.42	0.45	0.32	RAB7B	False	True	More frequently expressed in normal samples
asm|33042905	0.08	0.13	0.42	0.15	0.14	0.08	0.28	0.29	0.1	0.54	0.18	ACVR1	False	True	Similar frequency
asm|33042909	0.02	0.1	0.1	0.11	0.07	0.2	0.24	0.02	0	0.65	0.05	MGC50722	False	True	Similar frequency
asm|33042913:asm|33039135	0.02	0	0.01	0.02	0	0	0.11	0	0.01	0	0	DNAH12	True	False	Similar frequency
asm|33042918	0.02	0.03	0.07	0	0	0.08	0.04	0.04	0.11	0	0.03	-	False	False	More frequently expressed in cancer samples
asm|33042921:asm|31358245	0.41	0.45	0.65	0.32	0.62	0.31	0.82	0.47	0.39	0.78	0.47	PECAM1	False	True	More frequently expressed in normal samples
asm|33042930	0	0.06	0.02	0.16	0.02	0	0.2	0.04	0.1	0.16	0	RAB7B	False	True	Similar frequency
asm|33042932	0.01	0	0.1	0.02	0	0	0.12	0.03	0	0.08	0.12	-	False	True	Similar frequency
asm|33042937	0.04	0.07	0.11	0.02	0.06	0.03	0.14	0.07	0.08	0.06	0.08	VPRBP	False	True	Similar frequency
asm|33042943	0	0.06	0	0	0	0	0.01	0.01	0.02	0	0.19	METTL21C	True	False	Similar frequency
asm|33042952	0.01	0.06	0.18	0.09	0.07	0.02	0.14	0.1	0.02	0.62	0	SLC12A8	False	True	Similar frequency
asm|33042967	0.03	0.23	0.06	0.1	0.02	0.12	0.07	0.01	0.15	0	0.12	MANEA	False	True	Similar frequency
asm|33042976:asm|33040036	0	0.03	0.05	0.12	0.06	0.2	0.1	0.06	0.02	0.02	0.19	ERMARD	False	True	More frequently expressed in normal samples
asm|33042978	0.13	0.21	0.15	0.13	0.09	0	0.31	0.1	0.14	0.09	0.05	SBNO2	False	True	Similar frequency
asm|33042979	0.05	0.17	0.3	0.12	0.27	0.08	0.52	0.2	0.08	0.23	0.07	IKZF1	False	True	Similar frequency
asm|33042982	0.41	0.29	0.25	0.13	0.2	0.04	0.37	0.26	0.08	0.19	0.26	PPP2R2D	False	True	Similar frequency
asm|33042988	0	0	0	0	0	0.2	0.03	0	0.02	0	0	BAAT	True	False	Similar frequency
asm|33042989	0.02	0.09	0.16	0.07	0.09	0	0.37	0.14	0.08	0.28	0.19	PECAM1	False	True	More frequently expressed in normal samples
asm|33042995	0	0	0.02	0	0	0.13	0	0	0	0	0	WDR5	True	False	More frequently expressed in normal samples
asm|33043006	0	0	0.1	0	0.02	0	0	0.01	0.03	0.01	0	CEACAM21	True	False	Similar frequency
asm|33043010:asm|33038875	0.06	0.05	0.13	0.09	0.06	0.42	0.14	0.14	0.25	0.24	0.59	TCP10	False	True	Mixed frequency across various tissues
asm|33043012	0.14	0.16	0.28	0.07	0.09	0.02	0.17	0.07	0.06	0.16	0.26	COPG2	False	True	More frequently expressed in normal samples
asm|33043013	0	0.21	0.18	0.03	0.16	0	0.24	0.07	0.09	0.04	0.05	DOCK1	False	True	More frequently expressed in normal samples
asm|33043014	0	0.04	0.1	0.05	0.14	0.06	0.12	0.06	0.06	0.08	0.06	ARHGEF26	False	True	Similar frequency
asm|33043015:asm|33042594	0.01	0.3	0.22	0.48	0.05	0.04	0.47	0.17	0.32	0.55	0.12	RAB7B	False	True	More frequently expressed in cancer samples
asm|33043016	0.02	0.06	0.17	0.02	0.07	0.04	0.29	0.07	0.04	0.21	0.18	PECAM1	False	True	More frequently expressed in normal samples
asm|33043018	0.37	0.24	0.59	0.3	0.46	0.16	0.5	0.35	0.17	0.25	0.35	SPC25	False	True	Similar frequency
asm|33043019	0.16	0.17	0.33	0.19	0.23	0.11	0.31	0.26	0.13	0.28	0.15	DHRSX	False	True	Similar frequency
asm|33043021	0.22	0.24	0.45	0.14	0.38	0.1	0.4	0.26	0.32	0.39	0.29	MFSD8	False	True	More frequently expressed in normal samples
asm|33043023	0	0.18	0.42	0.07	0.39	0.01	0.52	0.05	0	0	0	CAPN8	False	True	Similar frequency
asm|33043024:asm|33043118:asm|33038117	0.55	0.62	0.57	0.46	0.56	0.2	0.7	0.57	0.4	0.45	0.51	PPP2R2D	False	True	More frequently expressed in normal samples
asm|33043030	0.13	0.06	0.23	0.09	0.1	0.28	0.19	0.1	0.3	0.29	0.51	TCP10	False	True	Mixed frequency across various tissues
asm|33043032	0.04	0.1	0.09	0.05	0.15	0	0.08	0.08	0.01	0.07	0.12	TRAPPC12	False	True	More frequently expressed in normal samples
asm|33043036	0.41	0.29	0.54	0.32	0.59	0.07	0.42	0.55	0.54	0.29	0.68	TWIST2	False	True	More frequently expressed in normal samples
asm|33043038	0	0.28	0.28	0.11	0.07	0.29	0.26	0.5	0	0.17	0.11	SHANK3	False	True	More frequently expressed in normal samples
asm|33043039:asm|33042818	0.03	0.13	0.29	0.29	0.33	0.19	0.22	0.47	0.05	0.12	0.6	ERMARD	False	True	Similar frequency
asm|33043043	0.05	0.07	0.44	0.16	0.26	0.18	0.37	0.26	0.13	0.09	0.16	FAM20C	False	True	Mixed frequency across various tissues
asm|33043044	0.13	0.05	0.1	0.04	0.12	0.03	0.13	0.14	0.05	0.16	0.08	PBX3	False	True	Similar frequency
asm|33043047	0.04	0.46	0.62	0.46	0.59	0.12	0.3	0.37	0.2	0.23	0.2	PTPRK	False	True	More frequently expressed in normal samples
asm|33043048	0.05	0.16	0.5	0.24	0.31	0.05	0.23	0.39	0.06	0.12	0.45	ERMARD	False	True	More frequently expressed in normal samples
asm|33043051	0.03	0.03	0.09	0.05	0.04	0	0.02	0.13	0.05	0.12	0.03	EEF2	False	True	Similar frequency
asm|33043052	0	0.06	0.1	0.01	0.04	0.02	0.13	0	0	0.05	0.03	-	False	True	Similar frequency
asm|33043056:asm|12697360	0.01	0.1	0.26	0.23	0.14	0.02	0.13	0.3	0.06	0.05	0.32	ERMARD	False	True	Similar frequency
asm|33043057	0	0	0.08	0	0	0.4	0.01	0.02	0	0	0.02	WDR5	True	False	More frequently expressed in normal samples
asm|33043058	0.53	0.03	0.11	0.08	0.07	0.04	0.1	0.06	0.15	0.05	0.26	RTL1	False	True	More frequently expressed in normal samples
asm|33043059	0.08	0.03	0.05	0.06	0.12	0.08	0.07	0.07	0.09	0.08	0.1	MICB	False	True	Similar frequency
asm|33043061	0	0.04	0.1	0	0.03	0.01	0.08	0.05	0	0.03	0	SHANK3	False	False	Similar frequency
asm|33043063:asm|33042992	0.02	0.36	0.57	0.14	0.18	0.28	0.39	0.35	0.1	0.4	0.1	SHANK2	False	True	More frequently expressed in normal samples
asm|33043073	0.09	0.28	0.5	0.2	0.37	0.04	0.26	0.51	0.09	0.17	0.5	ERMARD	False	True	More frequently expressed in normal samples
asm|33043074:asm|13142496	0.91	0.02	0.01	0	0.01	0.02	0.15	0.07	0.02	0	0	PPP2R2D	False	True	More frequently expressed in cancer samples
asm|33043084:asm|33043098	0.08	0.09	0.14	0.03	0.09	0	0.16	0.08	0.12	0.06	0.1	BAHCC1	False	True	Similar frequency
asm|33043085	0	0.14	0.06	0	0.02	0	0.04	0	0	0	0.02	TFAP2B	True	False	Similar frequency
asm|33043094:asm|33041857	0.05	0.4	0.36	0.43	0.59	0.21	0.63	0.1	0.13	0.27	0.44	CHST15	False	True	More frequently expressed in cancer samples
asm|33043105:asm|33042991	0.01	0.05	0.04	0.03	0	0	0.12	0	0	0.01	0.03	CHST15	True	False	Similar frequency
asm|33043107	0	0	0.01	0	0.5	0	0.06	0	0	0	0	LYPD8	True	False	More frequently expressed in normal samples
asm|33043111	0	0	0.01	0	0.21	0	0.02	0.08	0	0	0.15	ENPP7	False	True	More frequently expressed in normal samples
asm|33043122	0.11	0.18	0.11	0.1	0.57	0.34	0.13	0.02	0.32	0.13	0.08	TMEM132B	False	True	Similar frequency
asm|33043132	0.13	0.11	0.22	0.04	0.06	0.01	0.19	0.07	0.09	0.16	0.18	COPG2	False	True	More frequently expressed in normal samples
asm|33043138	0.02	0.06	0.04	0.02	0	0.02	0.12	0.02	0.17	0.03	0	VWF	False	True	More frequently expressed in cancer samples
asm|33043145	0.06	0.06	0.11	0.02	0.16	0.14	0.12	0.04	0.02	0.38	0.17	CHST15	False	True	Similar frequency
asm|33043151	0	0.03	0	0.01	0.01	0.12	0.02	0.06	0.04	0.01	0.04	ERMARD	True	False	Similar frequency
asm|33043158	0	0.03	0.05	0	0	0	0.03	0.04	0.08	0.01	0.11	ERMARD	True	False	Similar frequency
asm|33043162	0.08	0.02	0.12	0.03	0.03	0.05	0.28	0.02	0	0	0.03	DNAH12	False	True	Similar frequency
asm|33043177	0.01	0.07	0.05	0.06	0.03	0.03	0.08	0.02	0.17	0.11	0	MTRNR2L6	False	True	Similar frequency
asm|33043182	0.1	0.06	0.04	0	0.25	0.01	0.03	0.11	0	0.02	0.11	CT83	False	True	More frequently expressed in normal samples
asm|33043196:asm|33038753	0	0	0.04	0.03	0	0.01	0.06	0.01	0	0.12	0.02	PRSS58	True	False	Similar frequency
asm|33043202	0	0	0	0	0.67	0	0.02	0.01	0	0	0	LYPD8	True	False	Similar frequency
asm|33043205	0.01	0.16	0.07	0.08	0.03	0.04	0.21	0.02	0	0.26	0.08	CHST15	False	True	More frequently expressed in cancer samples
asm|33043212	0	0.18	0.01	0.13	0.37	0.02	0.06	0.32	0.1	0.06	0.26	NCS1	False	True	More frequently expressed in normal samples
asm|33043227	0	0.07	0.03	0.22	0	0	0.05	0	0.06	0	0	GSDMC	True	False	Similar frequency
asm|33043232	0.11	0.08	0.14	0.06	0.06	0	0.12	0.25	0.11	0.26	0.16	AKT3	False	True	More frequently expressed in normal samples
asm|33043234	0	0.01	0.01	0.06	0.06	0.06	0.04	0	0.02	0	0.1	C20orf166	False	False	Similar frequency
asm|33043236:asm|33041302	0.3	0.09	0.05	0.12	0.05	0.16	0.1	0.04	0.06	0.07	0.1	MGC50722	False	True	Similar frequency
asm|33043254:asm|33043275	0.01	0	0.03	0.02	0.03	0.62	0	0.04	0	0	0.38	TCP10	False	True	More frequently expressed in normal samples
asm|33043256	0.06	0.1	0.25	0.12	0.17	0.08	0.16	0.29	0.08	0.3	0.09	DHRSX	False	True	Similar frequency
asm|33043268:asm|33038696	0.02	0.15	0.22	0.25	0.18	0.04	0.3	0.14	0.08	0.21	0.06	MTRNR2L6	False	True	Similar frequency
asm|33043277	0.12	0	0.03	0	0	0	0	0.01	0	0.06	0	ZFP30	True	False	Similar frequency
asm|33043286:asm|33040425	0	0.08	0.03	0.3	0.07	0.04	0.3	0.02	0.16	0.2	0	RAB7B	False	True	Mixed frequency across various tissues
asm|33043299	0.17	0.13	0.55	0.1	0.28	0.05	0.36	0.17	0.08	0.16	0.1	SPC25	False	True	Similar frequency
asm|33043300:asm|33039419	0	0.06	0.04	0	0	0	0.03	0.02	0.12	0.17	0.06	MTRNR2L6	False	True	Mixed frequency across various tissues
asm|33043301:asm|33039051	0.02	0.34	0.05	0.29	0.44	0	0.07	0.72	0.08	0.06	0.35	NCS1	False	True	More frequently expressed in normal samples
asm|3613611	0	0.01	0.1	0.03	0.01	0	0.03	0	0.03	0.07	0.12	METRNL	False	True	Similar frequency
asm|4295546	0	0	0	0	0	0.12	0.03	0	0	0	0	GLTPD2	True	False	Similar frequency
asm|4328992	0	0.04	0.03	0.03	0	0.19	0.09	0.02	0.02	0	0.03	-	True	False	Similar frequency
asm|4442048	0	0.1	0	0	0	0	0	0.22	0	0	0	-	False	True	Similar frequency
asm|4531081	0.02	0.06	0.04	0.05	0.42	0.04	0.05	0.14	0.02	0.05	0.3	ASS1	False	True	More frequently expressed in normal samples
asm|4771077	0	0	0	0.11	0	0	0	0	0.02	0	0	SLC25A10	True	False	Similar frequency
asm|4995797	0	0	0	0	0	0.41	0	0	0	0	0	C8B	True	False	Similar frequency
asm|5358551	0.02	0.09	0.08	0.01	0	0.01	0.03	0.1	0.04	0.06	0	SLITRK1	False	False	Similar frequency
asm|6696525	0	0.02	0.11	0	0	0.01	0.01	0.03	0	0.01	0	SHANK2	True	False	Similar frequency
asm|6979981	0	0	0.14	0	0	0.01	0	0.01	0	0	0	-	True	False	Similar frequency
asm|7019063	0.07	0	0.07	0.01	0.09	0.18	0.08	0.07	0.04	0.09	0.16	C1R	False	True	More frequently expressed in normal samples
asm|7214428	0	0.03	0.13	0.01	0	0.02	0.07	0.05	0.02	0.04	0	SHANK2	True	False	Similar frequency
asm|736088	0	0.08	0.13	0.04	0.04	0.03	0.34	0.1	0.04	0.26	0.08	PECAM1	False	True	More frequently expressed in normal samples
asm|7489752	0	0.07	0.15	0.02	0.02	0	0.14	0	0	0	0.06	BTG3	False	True	More frequently expressed in cancer samples
asm|7660434	0	0.03	0.06	0.02	0.01	0	0.1	0.01	0.02	0.04	0.02	-	True	False	Similar frequency
asm|7765357	0	0.06	0.04	0.11	0.03	0.46	0.1	0	0	0.02	0	TOMM20	False	True	More frequently expressed in normal samples
asm|7933284	0	0	0.03	0.16	0	0.02	0.01	0	0.08	0	0	GCGR	True	False	Similar frequency
asm|8299328	0.09	0.19	0.15	0.11	0.11	0.04	0.18	0.08	0.07	0.11	0.08	ACTR3	False	True	Similar frequency
asm|8918872	0	0.01	0.02	0.04	0.01	0.43	0.04	0	0	0	0	TOMM20	True	False	More frequently expressed in normal samples
asm|9109108	0	0.1	0	0.04	0	0	0.03	0	0	0	0	CT83	True	False	Similar frequency
asm|9450066	0	0.08	0.02	0.01	0	0	0.15	0.05	0	0.09	0	PECAM1	True	False	More frequently expressed in normal samples
asm|9623226:asm|26937952	0.02	0.12	0.25	0.24	0.12	0.04	0.19	0.15	0.05	0.12	0.23	ERMARD	False	True	Similar frequency
asm|9637018	0	0.07	0.14	0.21	0.03	0.02	0.33	0.12	0.28	0.24	0.19	RAB7B	False	True	More frequently expressed in normal samples

## Sheet: B
		-log-pvalue(significance(occurrence in cancer vs. normal))
	Adrenal	Bladder	Breast	Cervix	Colon	Liver	Lung	Prostate	Skin	Thyroid	Uterus
Transcript_ID	ACC	BLCA	BRCA	CESC	COAD	LIHC	LUAD	PRAD	SKCM	THCA	UCS	Inferred adjacent gene	max	min	Expression frequency pattern
asm|10028191	0	-3.69	0	0	-5	0	0	-8.52	0	0	-1.52	NCS1	0	-8.52	More frequently expressed in normal samples
asm|10170848	0	0.39	-0.22	0	-0.69	0	0.22	-0.39	0.3	0	0.3	DHRSX	0.39	-0.69	Similar frequency
asm|10438119:asm|33033490	-0.52	-2.22	-5.22	-4.39	-0.52	-7.69	-3.39	-3.39	-1.22	-5.3	-1.69	HIPK2	-0.52	-7.69	More frequently expressed in normal samples
asm|10443279:asm|12032223	-0.52	-1.15	1.09	0	0.15	-0.69	1.69	-3.69	-1.09	0	0	CAPN8	1.69	-3.69	Similar frequency
asm|10646979	0	0	1.69	0.22	0	-0.52	0.99	0.52	0	0	0	SUSD4	1.69	-0.52	Similar frequency
asm|10880032	0	0	-1.52	-3.15	-6.39	0	-1.09	-6.52	-1.09	-0.15	-12.22	ASS1	0	-12.22	More frequently expressed in normal samples
asm|1118373	-0.15	-1.69	-5.69	-3.22	-1.69	0	-1.69	-7.69	-4.3	-10.69	-3.52	GFPT2	0	-10.69	More frequently expressed in normal samples
asm|11471136	0	0.22	0	0	-0.52	0	-3.52	-0.09	-0.15	-0.39	0	ARID3B	0.22	-3.52	Similar frequency
asm|11797945	0	0	-8.52	-2.52	0	0.15	-6.09	-1.3	0	-5	-1.15	PECAM1	0.15	-8.52	More frequently expressed in normal samples
asm|11822555	0.22	-1.39	-0.15	-0.99	0	-0.69	-1.15	-1.15	-2.3	-3.52	-4.3	CIRH1A	0.22	-4.3	More frequently expressed in normal samples
asm|12049142	0	-7.09	0	0	-5.69	0	0	-5.22	0	0	-0.52	RBFOX3	0	-7.09	More frequently expressed in normal samples
asm|12114753	0	0	0.99	0	-0.39	0	1.39	0	0.3	0	-0.22	MRPL21	1.39	-0.39	Similar frequency
asm|1247243	0	0	0	-2.04	0	0	0	-1.15	0	0	-4.3	TCP10	0	-4.3	More frequently expressed in normal samples
asm|12681546	-0.22	-2.3	0.15	0.52	0.15	0	1.39	-1.99	-0.69	0.52	0.69	CAPN8	1.39	-2.3	Similar frequency
asm|12730180	0	0	0	0	-4.52	-0.99	0.52	-10.09	0	0	0	MUC12	0.52	-10.09	More frequently expressed in normal samples
asm|12818358	0	0	0	0	0	0	-5.04	0	0	-1.09	0	ASB1	0	-5.04	More frequently expressed in normal samples
asm|13058732	0	0.52	0.52	0.3	4.15	0.52	5.52	0.39	0	6.69	0.3	PRSS22	6.69	0	More frequently expressed in cancer samples
asm|13230004:asm|33042278	0	-2.69	-0.69	-3.04	4.52	0	-0.69	-3.22	3.04	-1.99	0	GRK1	4.52	-3.22	More frequently expressed in cancer samples
asm|13243823	0	0	1.69	0	0	0	0.99	0	0	0	0	-	1.69	0	Similar frequency
asm|13320994:asm|33042877	0	0	0	0	0.22	0	0.22	0.22	0	-0.99	0.3	CD24	0.3	-0.99	Similar frequency
asm|13620205	-0.52	-0.52	-5.09	0.22	-0.52	-1.99	-0.3	-5.69	-3.52	-1.3	-9.04	CDC20	0.22	-9.04	More frequently expressed in normal samples
asm|13829209	0	0	0.15	0	0.69	0	0.15	0	0.52	0	0.22	IKZF1	0.69	0	Similar frequency
asm|14078229	0	0	-0.22	0	0	0	0.39	-0.39	-0.39	-0.39	-2.52	RAB7B	0.39	-2.52	Similar frequency
asm|14126706	-1.52	-2.52	-13.69	-6.69	-0.69	-0.22	-20	-7.09	-2.3	-19.52	-7.69	PECAM1	-0.22	-20	More frequently expressed in normal samples
asm|14937236	0	0	0	0	0	-13.69	0.99	0	0	0	0	TOMM20	0.99	-13.69	More frequently expressed in normal samples
asm|14940054:asm|8251889	0.3	0	-7.09	-4.22	0	0.22	-7.69	-7.15	-0.69	-7.22	-3.52	PECAM1	0.3	-7.69	More frequently expressed in normal samples
asm|15348037	0	-3.3	0	0	-4.09	0	0	-4.39	0	0	-1.39	RBFOX3	0	-4.39	More frequently expressed in normal samples
asm|16001477	-3.15	-1.69	-5	-4.69	-1.3	0	-12.99	-9.09	-0.69	-9.39	-9.52	ECSCR	0	-12.99	More frequently expressed in normal samples
asm|16704405:asm|33040271	-1.99	0	-1.69	0.22	-0.15	-0.15	0	-0.69	0.22	-2.3	-1.22	-	0.22	-2.3	Similar frequency
asm|16867611	-0.3	0.22	0	-0.69	0	0	-0.52	-5	0.52	0	0.3	PECAM1	0.52	-5	More frequently expressed in normal samples
asm|16880540	0.52	0	0	0	0	0	0	0	0	4.69	1.99	GRK1	4.69	0	More frequently expressed in cancer samples
asm|17118720	0	0	-2.39	0	0	0	-11.69	-0.52	-1.04	-6.09	-3.52	PECAM1	0	-11.69	More frequently expressed in normal samples
asm|17491161	0	0	0	0	0	0	0	0	0	0	0	RETNLB	0	0	Similar frequency
asm|17855816:asm|33038008	0	0	-0.69	0	-0.3	0.99	3.52	0	0	2.99	0.69	MGC50722	3.52	-0.69	Similar frequency
asm|18397403	-0.69	0	-0.69	-0.99	-0.15	0	1.99	-0.52	-0.15	-0.39	-2.39	HAUS4	1.99	-2.39	Similar frequency
asm|18516512	0	0.22	0.22	0	0	0	0	0	-5.39	0.22	0	MTRNR2L6	0.22	-5.39	More frequently expressed in normal samples
asm|18721808:asm|33039805	0	0	-0.39	0	0	0.22	1.99	0	-0.69	0	0	-	1.99	-0.69	Similar frequency
asm|19403379	-0.69	0	-1.04	-1.3	0	-0.69	0.22	-0.15	1.09	-0.22	-2.69	-	1.09	-2.69	Similar frequency
asm|19716488	-4.09	-0.52	-2.39	-0.39	0.3	0	0.09	-4.04	-2.52	0.04	-4.69	ZBTB45	0.3	-4.69	More frequently expressed in normal samples
asm|19817628	0	0	0	0	-1.22	0	0	-3.22	0	0	0	-	0	-3.22	Similar frequency
asm|19823354	0	0.22	0	0.22	0	0	0.69	0	0	2.69	0	-	2.69	0	Similar frequency
asm|19902075	0	0.22	0.22	-0.69	0.22	0	3.52	0	0	0	-0.99	FRK	3.52	-0.99	Similar frequency
asm|20187140	0	-9.04	0	0	-2.99	0	-0.22	-11.99	-1.39	-0.15	-3.15	NCS1	0	-11.99	More frequently expressed in normal samples
asm|20209003	-1.15	0	-7	0	-2.09	-1.99	-2.69	-5.22	-0.69	-9.39	-0.52	DEFB115	0	-9.39	More frequently expressed in normal samples
asm|20566947	0	-0.3	-0.22	-0.3	10.52	0	-0.99	-0.3	0.52	-0.69	0.22	GRK1	10.52	-0.99	More frequently expressed in cancer samples
asm|21116247	0	0	0	0	1.99	0	0	0	0.3	0	2.52	C20orf166	2.52	0	Similar frequency
asm|2177060	0	0.39	0.22	0	0	0.99	0.52	0	2.52	0	0.52	MANEA	2.52	0	Similar frequency
asm|2177215	-0.52	0.39	-0.3	0	1.39	0	-0.22	-1.69	0	-0.69	0.3	PECAM1	1.39	-1.69	Similar frequency
asm|22808594	0.69	0	0	0	0	0	0	-0.52	1.69	-0.39	4.15	VPS53	4.15	-0.52	More frequently expressed in cancer samples
asm|22938006	0.15	0.22	0.3	0.22	0	0	0.69	-0.99	0.69	-0.52	0.69	DHRSX	0.69	-0.99	Similar frequency
asm|23527557	0	0	-0.3	0	0	0	0.39	0	1.99	-2.3	0	CSF2RA	1.99	-2.3	Similar frequency
asm|23889743	0.99	-0.52	1.15	0	0.22	3.15	0	0	0	1.15	1.99	MGC50722	3.15	-0.52	Similar frequency
asm|24333960	0	-0.99	-5.52	-1.3	0	0	-2.04	-2.3	0	-4.09	0	PECAM1	0	-5.52	More frequently expressed in normal samples
asm|24804189	0.3	0.99	3.69	-0.3	0	0	7.09	0.3	-3.69	0.09	0	DOCK1	7.09	-3.69	More frequently expressed in cancer samples
asm|24921480:asm|31459078	0	-0.22	-0.39	0	0	0	-0.69	-0.52	0.22	-0.09	0	SLCO4A1	0.22	-0.69	Similar frequency
asm|25193333	-0.15	0	-1.3	-0.52	0	-0.99	-0.99	0.99	0	0	-0.22	HIPK2	0.99	-1.3	Similar frequency
asm|25473234	0	0	0.39	0.39	-0.3	0	0.69	1.39	-2.99	-0.09	0	-	1.39	-2.99	Similar frequency
asm|25721463	0	0	-3.52	0	0	0	-3.69	-3.04	-0.69	-2.99	-0.22	PECAM1	0	-3.69	Similar frequency
asm|26026995	0	-0.39	0.15	-0.3	0.3	0	0	0.09	0.3	-0.39	-0.52	CHMP6	0.3	-0.52	Similar frequency
asm|26434344	-0.22	-0.69	-6.22	-1.52	0.52	-5.15	-4.52	-0.69	-0.99	-1.15	-1.52	HIPK2	0.52	-6.22	More frequently expressed in normal samples
asm|26523793	0	0.15	1.3	0	0	0	0.69	1.15	0.3	0.39	0	EDARADD	1.3	0	Similar frequency
asm|26766682	-2.3	0.15	0	-2.09	0.99	0	-0.39	-4.3	0	-0.22	0	PECAM1	0.99	-4.3	More frequently expressed in normal samples
asm|26787018	-4.3	-1.99	-6.52	-8	-1.3	-0.52	-12.39	-8	-0.15	-4.3	-11.99	ECSCR	-0.15	-12.39	More frequently expressed in normal samples
asm|27070744	0.3	0.22	0	0	0.99	0.22	0	0	1.69	0	0.52	MANEA	1.69	0	Similar frequency
asm|27420105:asm|12906045:asm|33042012	0	0.52	1.3	-0.22	0	-0.52	3.52	-0.15	0	-2.22	0.39	SHANK2	3.52	-2.22	Similar frequency
asm|2763266	-2.69	0	-0.22	0	-2.3	0	0.69	-0.09	-1.99	-1.99	-2.3	GLRX3	0.69	-2.69	Similar frequency
asm|27843385	0	0	0	-0.52	0	0	0	0	0	-1.04	0	CD24	0	-1.04	Similar frequency
asm|28465230	0	0	1.39	0	-0.15	0	2.69	-0.99	-3.69	-0.39	0	DOCK1	2.69	-3.69	Similar frequency
asm|28568298	0.52	0	0.52	-0.69	0.09	0.22	0.22	-1.3	-0.15	-0.09	-0.15	DHRSX	0.52	-1.3	Similar frequency
asm|29157831	-0.69	0	-0.52	-0.52	1.69	-0.69	-0.99	-1.15	0	-2.04	-2.52	INPP5D	1.69	-2.52	Similar frequency
asm|29372345	-1.99	-0.69	-2.22	-0.22	-3.39	-1.04	2.39	-1.99	0.39	-0.15	2.69	CHST15	2.69	-3.39	Similar frequency
asm|29398921	-1.3	0	0	0	0.52	0	-0.99	-1.69	0	-0.99	0.3	PECAM1	0.52	-1.69	Similar frequency
asm|29776389	0	-5.04	0	0	-1.22	0	0	-3.52	0	0	-6.04	ENPP7	0	-6.04	More frequently expressed in normal samples
asm|30194662	0	0	-2.09	0	0	0	-7.69	-0.69	0	-5.99	-1.22	PECAM1	0	-7.69	More frequently expressed in normal samples
asm|30949986	0	0	-4.15	0	0	0	-10	-3.04	-0.69	-1.69	-2.15	PECAM1	0	-10	More frequently expressed in normal samples
asm|31007543	0	0	0	0	0	0	0	0	0	2.39	0	HSP90AA1	2.39	0	Similar frequency
asm|31087044	0.99	0	0.99	0	0.99	0	-0.52	0	0	0	0	NOSTRIN	0.99	-0.52	Similar frequency
asm|31146742:asm|11450195	0	0	0.99	0	6.3	-1.99	2.22	2.69	0	0	2.99	ERMARD	6.3	-1.99	More frequently expressed in cancer samples
asm|31519336	-0.52	-1.39	-7.09	-1.99	0	0	-14.3	-10.52	-0.52	-15.39	-5	PECAM1	0	-15.39	More frequently expressed in normal samples
asm|31616177	0	-1.39	-6.22	-2.04	0	0	-17.39	-0.99	-0.22	-7.39	-2.15	PECAM1	0	-17.39	More frequently expressed in normal samples
asm|31719676	0	0	0	0	0	-13.22	1.22	0	0	-1.39	0	TOMM20	1.22	-13.22	More frequently expressed in normal samples
asm|31801330	0	0	0	0	0	0.22	0.52	0	0	6.15	0	MGC50722	6.15	0	More frequently expressed in cancer samples
asm|32014220	0	-0.69	0	-0.52	0	0.22	-0.22	0	0	1.04	0	MGC50722	1.04	-0.69	Similar frequency
asm|32237353	0	-3.99	-4.69	-0.22	-0.99	-0.3	0.3	-4.39	-5.99	-2.52	-6.69	-	0.3	-6.69	More frequently expressed in normal samples
asm|32241164	-0.09	0.99	-4.15	-1.69	0	0	-2.99	-3.52	0.69	0	0	PECAM1	0.99	-4.15	More frequently expressed in normal samples
asm|32516722	0	-3.69	0.39	-0.69	-3.69	-0.52	-0.15	-5	-0.69	-0.69	-5.3	-	0.39	-5.3	More frequently expressed in normal samples
asm|32658344	0	1.52	1.99	0.22	1.99	0	2.99	0.22	0.39	0	1.39	ADAP1	2.99	0	Similar frequency
asm|32730440	0	0	-0.15	0	0	0	2.52	0	-1.09	0	0	DOCK1	2.52	-1.09	Similar frequency
asm|33032181	0	0	1.15	0	3.52	0	0	0	0.52	-2.3	0.22	CD24	3.52	-2.3	Similar frequency
asm|33032246	-0.52	0.15	-0.15	-2.99	-0.52	-1.04	0.39	-3.22	-2.69	-1.04	-2.69	C10orf76	0.39	-3.22	Similar frequency
asm|33032331	-2.04	0	-0.99	-1.39	1.39	0.52	-0.69	-3.52	-0.69	0.3	0	PECAM1	1.39	-3.52	Similar frequency
asm|33032371	0	0	0.69	0.22	5.69	0	2.22	1.15	0	0	3.15	ERMARD	5.69	0	More frequently expressed in cancer samples
asm|33032380	0	0.22	1.09	0.22	-0.09	0.15	-0.09	-0.3	0.15	-0.09	0.3	DHRSX	1.09	-0.3	Similar frequency
asm|33032393	0.3	0.39	-1.09	0.15	2.99	1.15	1.69	0	-0.69	0.09	0	AADACL2	2.99	-1.09	Similar frequency
asm|33032507	0	1.15	1.52	1.22	3.52	0	3.69	1.52	0	5	0.3	PRSS22	5	0	More frequently expressed in cancer samples
asm|33032637:asm|23852177	0	-0.69	-0.69	-0.3	-1.3	-0.99	-3.15	-2.99	-0.52	-3.3	-1.99	IKZF1	0	-3.3	Similar frequency
asm|33032728:asm|552783	0	0	-0.3	0	-2.39	0	0	0	0	0	0	-	0	-2.39	Similar frequency
asm|33032743:asm|33042904	-3.15	0	-0.69	-0.15	-0.09	-0.15	-0.52	-0.09	-3.99	-2.09	-2.69	ACTR3	0	-3.99	Similar frequency
asm|33032871	-1.69	-0.22	-2.52	-1.69	-1.15	-1.69	-1.22	-2.69	-3.15	-4.39	-1.99	NSRP1	-0.22	-4.39	More frequently expressed in normal samples
asm|33032948	-11.99	-3.22	-3.99	-1.52	-4.39	-1.52	-2.39	-4.3	-0.09	-0.69	-3.69	NCF4	-0.09	-11.99	More frequently expressed in normal samples
asm|33033106	0	0	-7.69	0	0	0	-6.69	-3.69	-1.99	-8.99	-1.22	PECAM1	0	-8.99	More frequently expressed in normal samples
asm|33033150	-0.52	0.39	-0.09	-0.22	0.39	0	0.39	-0.69	0	0	-0.52	CASP8AP2	0.39	-0.69	Similar frequency
asm|33033512	0	0	1.22	0	-0.39	-0.69	1.09	-0.09	0	-2.15	0	-	1.22	-2.15	Similar frequency
asm|33033623	-1.52	-0.99	-3.3	-0.99	-1.69	0	-1.99	-8.3	-1.22	-4.69	-4.3	GFPT2	0	-8.3	More frequently expressed in normal samples
asm|33033766	0.22	-0.22	-5.15	-2.52	-0.99	-0.39	-3.99	-1.99	-4.69	-1.69	-4.15	-	0.22	-5.15	More frequently expressed in normal samples
asm|33033889	0	1.69	3.69	-0.15	-0.22	0.22	10	0.39	-7	1.3	0.3	DOCK1	10	-7	Mixed frequency across various tissues
asm|33033911:asm|33033656	-5.69	-1.15	-4.15	-1.69	0.22	0	0.3	-2.99	-3.3	-0.15	-5.69	LIMS3L	0.3	-5.69	More frequently expressed in normal samples
asm|33033945	0	0	-0.52	0	1.99	-1.3	0.15	-1.69	-0.69	-0.52	-0.22	AP3S1	1.99	-1.69	Similar frequency
asm|33033970	-1.3	0	0	0	0	0	0.52	0	0	1.09	0	ZNF568	1.09	-1.3	Similar frequency
asm|33033993	0	0	0	0	-0.99	0	0	0.22	1.69	0	0	-	1.69	-0.99	Similar frequency
asm|33034263	0	0	0	-0.3	0.3	0	-0.09	0	-1.39	0	-1.22	WAPAL	0.3	-1.39	Similar frequency
asm|33034310	-2.39	0.22	-0.52	-1.3	-0.52	0	0.52	0.69	-0.99	0	-1.99	KPNB1	0.69	-2.39	Similar frequency
asm|33034388	0	0	0.3	0	0	0	0.09	0	0	-1.3	0	SHANK2	0.3	-1.3	Similar frequency
asm|33034520:asm|32455408	-0.3	0.69	0.39	-0.69	0.3	-1.09	-0.39	-4.69	0.52	-0.69	0.22	SH2B2	0.69	-4.69	More frequently expressed in normal samples
asm|33034637	0	0	0	0	0	0	2.09	0	-0.69	0.3	0	DOCK1	2.09	-0.69	Similar frequency
asm|33034676	2.99	0	0	0	0.39	0.69	4.3	0.22	-0.99	1.09	0.39	-	4.3	-0.99	More frequently expressed in cancer samples
asm|33034784	0	0	-0.69	0	0	0	0	0	0	-2.22	0	KLHL24	0	-2.22	Similar frequency
asm|33034793	0	0	0	0	0	0	3.69	0	0	0	0	MTUS1	3.69	0	Similar frequency
asm|33035142	-0.52	-2.3	-5.3	-4.3	-0.69	0	-11.04	-4.69	-1.39	-7.69	-5.52	PECAM1	0	-11.04	More frequently expressed in normal samples
asm|33035201	-2.3	0.15	-0.22	-0.39	-0.52	-0.69	-1.04	-2.3	-0.22	0.09	-2.69	KIAA0020	0.15	-2.69	Similar frequency
asm|33035303	-11.3	-4.3	-18.3	-7.52	-12.69	-11.22	-8.99	-20	-11.09	-20	-18.69	C1R	-4.3	-20	More frequently expressed in normal samples
asm|33035469	-2.69	0	-9.52	-4.22	-1.52	0	-1.3	-8.52	-12.52	-4.09	-4.52	TWIST2	0	-12.52	More frequently expressed in normal samples
asm|33035473	0	-0.39	-3.39	0	0	0	-5.52	-2.39	-2.22	-4.3	0	PECAM1	0	-5.52	More frequently expressed in normal samples
asm|33035663	0.3	0	0	0	0	-0.99	0.22	0	-0.52	0.09	0.15	DHRSX	0.3	-0.99	Similar frequency
asm|33035837	-0.22	0.39	-0.99	-0.52	0	-0.22	-0.99	-1.99	-0.69	-0.3	-1.69	INPP5D	0.39	-1.99	Similar frequency
asm|33035950	-0.52	0	0	-1.52	0.3	-1.99	0.15	-1.99	-0.99	-0.69	0.52	WAPAL	0.52	-1.99	Similar frequency
asm|33035951	0	-0.52	-5.52	-2.52	0	-1.3	-5.15	-1.69	0	-6.69	0	PECAM1	0	-6.69	More frequently expressed in normal samples
asm|33035970	-0.3	0.22	1.09	0.39	0.39	-0.15	1.99	-1.69	-0.69	0	-0.15	DHRSX	1.99	-1.69	Similar frequency
asm|33035990	0	0	0.69	0	-0.15	0	0.69	0	0.99	-0.69	0.69	-	0.99	-0.69	Similar frequency
asm|33035997:asm|23029688	-12.69	-3.99	-5.99	-5.09	-11.3	-6.15	-3.09	-4.69	-12.99	-9.52	-19.22	SPAG16	-3.09	-19.22	More frequently expressed in normal samples
asm|33036053	0	0	0	0	-0.15	0	0.52	0	0.99	-0.69	0	CDCP1	0.99	-0.69	Similar frequency
asm|33036071	-0.69	0	-1.69	-2.04	0	0	-5.04	-3.69	-0.69	-1.04	-0.99	INPP5D	0	-5.04	More frequently expressed in normal samples
asm|33036079	0	0	0	0	-1.52	0	0	-5	0	0	0	-	0	-5	More frequently expressed in normal samples
asm|33036112:asm|33039579	-0.52	-0.39	0.3	-0.52	-3.99	0.15	-1.15	-1.15	0.39	-1.52	-2.69	ACTN1	0.39	-3.99	Similar frequency
asm|33037597	0	0	-5.52	-0.52	-3.22	0	3.3	-1.39	-7.3	0	0	CCDC129	3.3	-7.3	More frequently expressed in normal samples
asm|33037610:asm|33042400	0.3	-0.69	-6.39	-1.22	-1.15	-2.09	-2.04	-5.22	1.52	-11.69	-0.99	RASA3	1.52	-11.69	More frequently expressed in normal samples
asm|33037622	-0.52	-0.52	-0.99	-0.22	-1.3	-2.52	0	-1.3	-2.3	-1.04	-3.99	TMCO4	0	-3.99	Similar frequency
asm|33037629:asm|14419836	-1.09	0.52	0.99	0.52	0.39	0	3.22	0	-5.69	3.3	0.69	MTRNR2L6	3.3	-5.69	More frequently expressed in normal samples
asm|33037639:asm|33040287:asm|33037647	0	-2.39	0	0	-1.69	0	0	0	0	0	-2.52	RBFOX3	0	-2.52	Similar frequency
asm|33037645	0	0	-0.3	0	0	0	0	0	0	0	0	-	0	-0.3	Similar frequency
asm|33037654	0	0	0	0	-5.15	0	0	-10.52	0	0	0	MUC12	0	-10.52	More frequently expressed in normal samples
asm|33037664	0	0	0	0	0	-10.22	0	0	0	0	0	WDR5	0	-10.22	More frequently expressed in normal samples
asm|33037722	0	0	1.69	0	0	0	0	0	-0.69	0	0	-	1.69	-0.69	Similar frequency
asm|33037740	-0.69	0.39	-0.3	-0.52	-1.69	-0.39	0.39	-5.69	-2.99	-4.69	-3.39	THAP4	0.39	-5.69	More frequently expressed in normal samples
asm|33037815	0.39	-0.69	-0.69	-2.99	0.15	0	-0.15	-0.39	-2.99	-0.69	-2.04	CIRH1A	0.39	-2.99	Similar frequency
asm|33037840:asm|24681020	-1.52	0.39	0	0	0	0	0.99	0.22	-7	0.52	0	MTRNR2L6	0.99	-7	More frequently expressed in normal samples
asm|33037860	0	0.39	-1.39	0	0	0.52	2.3	-0.52	0.3	-3.69	-2.52	CATSPERB	2.3	-3.69	Similar frequency
asm|33038007	-2.3	0	0.15	0	0	0	0.52	-0.69	0	1.15	0	ZNF568	1.15	-2.3	Similar frequency
asm|33038046	-5.09	-6.22	-4.22	-6.09	-7.69	0	-16.39	-7	-1.52	-6.52	-7.69	KCNK3	0	-16.39	More frequently expressed in normal samples
asm|33038054	-0.3	-1.99	0.22	-0.69	0	0	1.22	-0.39	-1.69	-0.04	-4.04	ACVR1	1.22	-4.04	More frequently expressed in normal samples
asm|33038059	0	0	0	0	-0.69	0	0.22	0	0	-3.69	-11	DPP6	0.22	-11	More frequently expressed in normal samples
asm|33038085	0	-0.69	-5	-0.3	-0.52	-0.69	-8.69	-3.04	-0.22	-0.69	-0.99	SLCO4A1	0	-8.69	More frequently expressed in normal samples
asm|33038112	0.09	-2.69	-6.39	-1.52	-2.99	-2.3	-0.15	-4.39	-0.15	-0.22	-7.69	PIM3	0.09	-7.69	More frequently expressed in normal samples
asm|33038141	-0.69	-0.39	0	0	-0.99	0	0	-2.3	0	0	0	USP9Y	0	-2.3	Similar frequency
asm|33038148	0	0	0	-0.52	2.39	0	0	0	0.99	-0.39	0	CD24	2.39	-0.52	Similar frequency
asm|33038152:asm|5734450:asm|33043178	0.99	0.99	5.99	0	5.3	-0.69	9.69	0.99	1.99	2.69	-0.52	GADD45G	9.69	-0.69	More frequently expressed in cancer samples
asm|33038163	-6.22	0	0	-2.22	0	0	-1.09	0	0.99	-2.52	-7.69	TCP10	0.99	-7.69	More frequently expressed in normal samples
asm|33038191	-0.22	-2.09	-14.22	-5.09	-2.69	0	0	-11.99	-10.22	-3.15	-3.04	TWIST2	0	-14.22	More frequently expressed in normal samples
asm|33038228	0.22	0	0	0	0	-0.99	0.3	-5.3	-0.39	-2.22	-0.52	TMEM50B	0.3	-5.3	More frequently expressed in normal samples
asm|33038259	-0.69	0	0	0	-0.09	-0.69	0.09	-1.39	0	-0.99	-0.22	DHRSX	0.09	-1.39	Similar frequency
asm|33038301	0	-0.69	0	0	0	-0.22	-0.22	0	0	2.09	0	MGC50722	2.09	-0.69	Similar frequency
asm|33038321:asm|33042470:asm|23603906	0	0	0.09	0	0.99	0	0.69	0.52	0	-1.39	0.69	TEX29	0.99	-1.39	Similar frequency
asm|33038372	0	0	0.99	0	0	0.22	0	0.22	-2.69	2.69	0	MTRNR2L6	2.69	-2.69	Similar frequency
asm|33038424	1.39	0	-1.15	0.22	0	0	0.39	0	-0.69	0	-0.15	LOC653486	1.39	-1.15	Similar frequency
asm|33038463:asm|33042824	0.39	0	0.39	0	1.39	-0.99	-0.52	0.52	0	2.99	3.15	ERMARD	3.15	-0.99	Similar frequency
asm|33038470	0	0	0.3	0	-0.3	0	0.09	-2.22	0	-0.99	-2.15	DHRSX	0.3	-2.22	Similar frequency
asm|33038499:asm|33041394	0	0	0	0	0.52	0	0.69	0	-1.09	0.52	0	RAB7B	0.69	-1.09	Similar frequency
asm|33038515	0	0	0	0	0	0.69	1.69	0	0	-0.69	0.3	MGC50722	1.69	-0.69	Similar frequency
asm|33038532	0	0	0	0	-1.99	-0.99	-0.69	0	-0.52	-0.69	0	LYPD8	0	-1.99	Similar frequency
asm|33038663	-5.3	-2.39	-8.69	-4.22	-2.22	-0.22	-2.52	-0.15	-0.22	-2.69	-13.15	AKT3	-0.15	-13.15	More frequently expressed in normal samples
asm|33038682:asm|25589880:asm|33040880	0	-2.69	0	0	-1.52	0	0	0.22	0	0	-1.22	RBFOX3	0.22	-2.69	Similar frequency
asm|33038787:asm|28588692	0	0.22	1.15	-0.52	-0.15	-0.99	1.52	0.15	0	-0.52	1.15	RBFOX2	1.52	-0.99	Similar frequency
asm|33038790	0	0	1.69	0	0	0	0	-0.52	0.22	0.69	0.99	BNC1	1.69	-0.52	Similar frequency
asm|33038828:asm|33040814	0.22	0	0	0.22	1.99	1.15	1.69	4.39	-0.69	0	1.69	GADD45G	4.39	-0.69	More frequently expressed in cancer samples
asm|33038882	0.3	0.69	0.52	0	1.39	1.69	0.52	0	2.99	0	1.09	MANEA	2.99	0	Similar frequency
asm|33038929	0	-0.15	-0.69	0	-1.99	0	8.99	-0.22	1.15	0.09	0.99	CHST15	8.99	-1.99	More frequently expressed in cancer samples
asm|33038932	-0.39	-1.99	-4.52	-0.69	-1.39	0	-5.52	-3.99	-0.39	-4.09	-1.39	FAM101B	0	-5.52	More frequently expressed in normal samples
asm|33039103	0	0	0	0	-1.99	0	0	-1.39	0	0	0	RBFOX3	0	-1.99	Similar frequency
asm|33039127	0.3	0.39	0.52	0	0	2.39	0.52	0	3.52	0	1.69	MANEA	3.52	0	Similar frequency
asm|33039211	0	-5.22	0	-1.52	-6.3	0.22	0	-8.39	-0.69	0	-4.39	NCS1	0.22	-8.39	More frequently expressed in normal samples
asm|33039227	-1.15	0	-2.99	0	-0.22	0	0	-2.39	-0.15	-4.04	-1.69	-	0	-4.04	More frequently expressed in normal samples
asm|33039260	0	0	0	0	0.99	0	0.15	0	0	0.15	0.3	MGC50722	0.99	0	Similar frequency
asm|33039309	0	0	0	0	0	0	0.69	2.09	0	0	0	GADD45G	2.09	0	Similar frequency
asm|33039341	0.69	0.39	0.52	-0.22	0	-0.39	0	0.22	-0.69	-0.3	-0.15	DHRSX	0.69	-0.69	Similar frequency
asm|33039489	0	0	0.52	0	0	0	0.99	0	-1.39	0	0	GSDMC	0.99	-1.39	Similar frequency
asm|33039491	0	0	0	0	0.15	0	0.69	0	0	0	0	ADAP1	0.69	0	Similar frequency
asm|33039497:asm|33042754	-0.69	-0.99	-1.69	0.15	-5	-5.52	0	-3.04	-3.04	-1.15	0	FAM20C	0.15	-5.52	More frequently expressed in normal samples
asm|33039534	-0.15	0	2.39	0	0	-3.99	0.39	-0.15	-1.52	0	0.3	SPATC1	2.39	-3.99	Similar frequency
asm|33039539	0	0	0	0	0.99	0	1.52	0	0	-3.69	0	SLC26A9	1.52	-3.69	Similar frequency
asm|33039589	0	0	-3.52	0	-0.15	0	-3.22	-4.04	-1.52	0	-1.22	PTK2B	0	-4.04	More frequently expressed in normal samples
asm|33039637	-0.22	-0.22	0	0	-1.99	-0.15	4.52	0.22	0.15	-0.39	0.39	CHST15	4.52	-1.99	More frequently expressed in cancer samples
asm|33039701	0.99	0	-1.22	0	-1.52	0	-2.15	-0.69	-1.69	1.22	0	SLCO4A1	1.22	-2.15	Similar frequency
asm|33039726:asm|4474497	-0.22	-0.39	-1.22	0	0.99	0	2.69	-0.52	0	0.09	0	-	2.69	-1.22	Similar frequency
asm|33039756	0	-4.52	0	-1.3	-3.22	0	-0.69	-2.99	0	0	2.15	C20orf166	2.15	-4.52	More frequently expressed in normal samples
asm|33039758:asm|5668959	-0.52	-1.69	-0.3	-0.99	-1.69	0.22	1.52	-1.39	0	-1.99	0.09	CHST15	1.52	-1.99	Similar frequency
asm|33039791	0	0	0	0	0	0	0.99	0.99	-0.52	-0.69	2.99	-	2.99	-0.69	Similar frequency
asm|33039820	0	0	0.09	0.99	0	-0.69	-0.3	-0.69	0.99	0.99	0	ERMARD	0.99	-0.69	Similar frequency
asm|33039834	0	0	0	0	1.39	-0.22	-2.39	3.69	0.3	0.3	0	RASA3	3.69	-2.39	Similar frequency
asm|33039900	0	0	-0.15	0	0	0	2.3	0.3	0	0.39	0	PARD3B	2.3	-0.15	Similar frequency
asm|33039919	0	-4.52	0	-0.99	-4.04	0	-0.15	-1.69	-0.52	-0.69	-10	-	0	-10	More frequently expressed in normal samples
asm|33040104	0	0	-0.69	-1.52	0	0	-0.69	-1.04	-0.69	-4.39	-3.99	MAP9	0	-4.39	More frequently expressed in normal samples
asm|33040186	0.22	0	0	0	0	0	0	0	0	0	0	PPP2R2D	0.22	0	Similar frequency
asm|33040241	-0.3	-1.15	-0.99	-1.39	-1.69	-1.04	0.15	-0.69	-1.99	-1.39	-1.69	DHRSX	0.15	-1.99	Similar frequency
asm|33040260	0	0	-0.99	0	0	-11.69	0	0	0	0	0	WDR5	0	-11.69	More frequently expressed in normal samples
asm|33040270	-0.69	0	-0.3	0	0	0	0	-3.69	0.39	-1.04	-3.15	NDUFA10	0.39	-3.69	Similar frequency
asm|33040318	-2.3	0	-3.39	0.22	-0.15	-0.3	0.22	-1.52	0.15	-0.22	-1.69	-	0.22	-3.39	Similar frequency
asm|33040477	-0.69	-0.69	0.15	-0.99	-0.52	0	-0.99	-2.69	-0.3	-1.3	-0.69	ZNF529	0.15	-2.69	Similar frequency
asm|33040508	0	0.39	0.22	0	0.99	1.39	0.99	0	1.09	0	0.69	MANEA	1.39	0	Similar frequency
asm|33040605	0	-0.3	0.22	0	-0.69	-0.15	0.69	0	0	0	0	PLEKHG6	0.69	-0.69	Similar frequency
asm|33040628	-0.69	0.69	3.39	0.3	8.39	0	1.22	-0.22	3.3	-1.99	0.69	CD24	8.39	-1.99	More frequently expressed in cancer samples
asm|33040639:asm|16972804	0	0	-1.52	0	-7.22	0	-0.22	0	0	0	0.3	LYPD8	0.3	-7.22	More frequently expressed in normal samples
asm|33040674	0	0	1.99	0	-0.22	-0.22	0	-1.69	0	0	0	-	1.99	-1.69	Similar frequency
asm|33040694	-1.99	0	-3.39	0	-0.52	-0.52	0	-2.3	0.22	-1.99	-0.99	-	0.22	-3.39	Similar frequency
asm|33040775	0	-3.3	0	-1.52	-2.3	0	0	-4.04	-0.69	0	-1.22	NCS1	0	-4.04	More frequently expressed in normal samples
asm|33040812	0	-0.52	0	0	-0.39	-2.52	1.69	0	-1.09	-2.15	-1.09	MYOM1	1.69	-2.52	Similar frequency
asm|33040869:asm|22020441	-1.09	0	-0.99	-0.52	0	0	-0.52	-0.22	0	-0.69	0.3	DNAH12	0.3	-1.09	Similar frequency
asm|33040874	0	0	0	-1.09	0	0.22	0.39	0	0.3	-0.3	0.52	MGC50722	0.52	-1.09	Similar frequency
asm|33040881	0	0	-2.09	0	0	-14.52	0	0	0	0	0	WDR5	0	-14.52	More frequently expressed in normal samples
asm|33040903	-1.52	0	0.22	0	-0.15	-0.22	1.69	-0.22	1.69	-3.39	-0.99	BAHCC1	1.69	-3.39	Similar frequency
asm|33040911	-2.09	-0.99	-0.52	-0.15	-0.15	-1.04	-1.69	-2.52	0.22	-0.39	1.52	ERMARD	1.52	-2.52	Similar frequency
asm|33040913:asm|9021634	0	0	0	0	0.52	0	0	0	0	0	-3.39	MEIS3	0.52	-3.39	Similar frequency
asm|33040971	-2.3	0	0	-2.04	0	0	-0.69	0	0	0	-2.69	TCP10	0	-2.69	Similar frequency
asm|33040983	0	0.39	0.69	0	1.39	0	2.69	0	0.99	0	0	-	2.69	0	Similar frequency
asm|33041020	0	0	0	0	-5.69	0	0	-10.39	0	0	0	-	0	-10.39	More frequently expressed in normal samples
asm|33041061	0	0	-5	-1.3	0	0	-2.39	0	-0.15	-2.69	-1.22	PECAM1	0	-5	More frequently expressed in normal samples
asm|33041128:asm|33042536	0	0	0.99	0.99	2.39	0	1.22	-0.22	0	0	7.3	ERMARD	7.3	-0.22	More frequently expressed in cancer samples
asm|33041146	0	0	0	-0.39	-1.04	0	0.69	0	-0.3	-0.22	-2.04	-	0.69	-2.04	Similar frequency
asm|33041162	0	-1.09	-2.39	-0.52	0	-1.3	-0.69	-0.39	0	-8.69	-1.3	RASA3	0	-8.69	More frequently expressed in normal samples
asm|33041176:asm|33039732	-0.69	-0.69	-12.52	-0.69	0	-1.52	-2.3	-5.69	-3.3	-5.52	-3.3	DOC2B	0	-12.52	More frequently expressed in normal samples
asm|33041203	0	0	0	0	0	0.3	0	0.99	0.3	-0.15	-1.69	TCP10	0.99	-1.69	Similar frequency
asm|33041239	0	0	0	-0.52	0	-1.3	-0.52	0	0	0	0.69	MGC50722	0.69	-1.3	Similar frequency
asm|33041331	0	0	0	0	-2.39	0	0	-5.99	0	0	0	MUC12	0	-5.99	More frequently expressed in normal samples
asm|33041425:asm|3286196	0.3	0.22	-0.3	0	0.99	0	-0.3	-0.69	0.3	1.52	0.3	MILR1	1.52	-0.69	Similar frequency
asm|33041443:asm|33037893	0.22	0	0	0	0	0	1.22	0	0	0	0	RXFP3	1.22	0	Similar frequency
asm|33041476	-0.69	-0.99	-0.3	0	-0.39	0	0.39	-1.15	-1.52	-0.3	-1.99	TAS2R45	0.39	-1.99	Similar frequency
asm|33041479:asm|33042442	0	1.69	4.04	0.15	-0.3	0.15	2.3	0.15	0	1.52	2.15	CD24	4.04	-0.3	More frequently expressed in cancer samples
asm|33041484	-5.52	-3.52	-16.69	-7	-9.52	0	-2.22	-20	-16.69	-9.39	-8	TWIST2	0	-20	More frequently expressed in normal samples
asm|33041495	0	0	-0.52	0	0.69	0	1.39	-0.39	0.52	-0.69	0	CATSPERB	1.39	-0.69	Similar frequency
asm|33041500	0	0	0	0	0	0	0	0	-0.69	-5	0	TG	0	-5	More frequently expressed in normal samples
asm|33041511:asm|33042428	-0.39	0.3	0.39	-0.99	-1.3	0.09	0.99	0.99	0	0.99	-0.52	ZNF138	0.99	-1.3	Similar frequency
asm|33041527	0	0	-0.69	0	0	-15.15	0	0	0	0	0	WDR5	0	-15.15	More frequently expressed in normal samples
asm|33041537	0	0	0	0	-0.15	0	0	0	2.39	0	0	-	2.39	-0.15	Similar frequency
asm|33041548	0.15	-0.39	0.22	-0.69	-0.69	0	-0.69	-2.99	-1.39	-1.69	-2.04	MAGEA8	0.22	-2.99	Similar frequency
asm|33041557:asm|1482020:asm|12048489	-0.09	0	5.99	0	0.22	0	0	0.69	-2.99	0	0.3	SPATC1	5.99	-2.99	More frequently expressed in cancer samples
asm|33041568	-1.09	-1.39	-0.52	-0.52	-0.15	0	0.39	-1.09	0.39	-1.22	-0.39	ANKRD17	0.39	-1.39	Similar frequency
asm|33041587:asm|33042813	0	0	1.69	-0.22	0.99	0	0	0	0	-2.15	0	CD24	1.69	-2.15	Similar frequency
asm|33041590	0	-4.69	2.39	-2.09	-6.04	0	1.69	-0.52	-0.69	0	-11.69	ENPP7	2.39	-11.69	More frequently expressed in normal samples
asm|33041594	0.3	0.22	1.99	0.99	0	1.15	1.04	-0.22	0.69	-0.52	2.09	TPPP	2.09	-0.52	Similar frequency
asm|33041633	-0.69	-2.69	-7.22	-1.52	-1.22	-1.3	-5.69	-3.69	0.09	-3.52	-3.15	VPS53	0.09	-7.22	More frequently expressed in normal samples
asm|33041635	0	0	-3.69	-0.52	0	0	1.09	0	-2.3	-1.09	0	AADACL2	1.09	-3.69	Similar frequency
asm|33041637	0	0	0	0	0.39	0	0	0	0	0	0	-	0.39	0	Similar frequency
asm|33041648	0	0	0	0	-0.09	0	0	0	1.99	0	0	-	1.99	-0.09	Similar frequency
asm|33041651	0	0	-0.99	0	0	0	0	-3.52	-0.69	0.09	-2.52	RIC3	0.09	-3.52	Similar frequency
asm|33041679	-8.99	-1.15	-0.99	0	-1.04	0	-0.09	-2.52	-0.22	-2.69	-0.99	ZNF493	0	-8.99	More frequently expressed in normal samples
asm|33041707	0	0	0	0	-0.09	0	0	0	0.99	0	0	MBNL1	0.99	-0.09	Similar frequency
asm|33041726	-2.52	1.39	0	-2.52	1.09	0	-1.3	-5.99	1.39	-1.69	0	PECAM1	1.39	-5.99	More frequently expressed in normal samples
asm|33041736	0.39	0	0	0	0	0.69	-0.22	0	0	0	0	GADD45G	0.69	-0.22	Similar frequency
asm|33041739:asm|33041077	-5.3	-2.15	-2.99	-4.3	-0.52	0.69	-2.69	-2.3	2.99	-4.3	-11	TCP10	2.99	-11	More frequently expressed in normal samples
asm|33041752:asm|33039858	0.69	0	-1.69	0	0	0	1.69	0	0	0	-0.22	-	1.69	-1.69	Similar frequency
asm|33041757	0.3	0	0	0	0.22	0	1.09	-0.39	-0.69	0	-0.22	CBX1	1.09	-0.69	Similar frequency
asm|33041767	0	0	3.99	0	0.99	0	6.39	0.99	5.52	0.99	1.09	C6orf118	6.39	0	More frequently expressed in cancer samples
asm|33041794:asm|33041705	-3.52	-2.09	-8.99	-3.52	-0.52	0	-15.3	-6.52	-2.52	-10.39	-7.09	PECAM1	0	-15.3	More frequently expressed in normal samples
asm|33041807	-0.69	0	0	0	0	-0.22	0.69	0	0.3	0	0	MILR1	0.69	-0.69	Similar frequency
asm|33041811:asm|33042698	0.3	0.3	0	0	-0.15	-0.39	1.15	-3.69	0.15	-0.99	0.52	TMEM132B	1.15	-3.69	Similar frequency
asm|33041813	-1.52	0	0	0	0	0.69	0	-0.22	0	0	-3.15	TCP10	0.69	-3.15	Similar frequency
asm|33041817	0	0	0	0	-1.22	0	0.22	-2.39	0	0	0	MUC12	0.22	-2.39	Similar frequency
asm|33041820	-3.39	-1.3	-2.39	0	-1.22	0	-1.99	-11.3	0.15	0	-1.69	ERMARD	0.15	-11.3	More frequently expressed in normal samples
asm|33041837	0	0.22	0	0	0	0	-0.39	-2.99	0	-1.3	-2.52	INPP5D	0.22	-2.99	Similar frequency
asm|33041839	-3.69	0.52	-1.99	-1.09	1.52	0.39	-1.99	-11.69	0.22	-0.69	-0.39	PECAM1	1.52	-11.69	More frequently expressed in normal samples
asm|33041840	-0.52	-3.3	-8.99	-3.22	-0.22	0	-5.99	-3.39	-1.15	-2.99	-1.3	PECAM1	0	-8.99	More frequently expressed in normal samples
asm|33041847	0	0	1.39	0.15	4.39	-1.99	2.69	3.69	0	-0.69	4.3	ERMARD	4.39	-1.99	More frequently expressed in cancer samples
asm|33041851	0.52	0	1.39	0	0	0.52	0.99	2.39	0.99	0.99	2.52	HIST1H2BB	2.52	0	Similar frequency
asm|33041863	0	-1.15	-1.52	-0.99	-0.69	0	-0.09	-5.04	0	0.09	-5.99	ERMARD	0.09	-5.99	More frequently expressed in normal samples
asm|33041871	-1.52	0	-5.52	-3.15	-0.99	-1.3	-0.09	-1.15	-1.39	-3.69	-1.22	VPRBP	0	-5.52	More frequently expressed in normal samples
asm|33041891	0	0.99	2.99	0	-1.3	0	4.69	0.22	-7.52	-0.52	0	DOCK1	4.69	-7.52	Mixed frequency across various tissues
asm|33041895	0	-0.15	0.69	0.39	-2.04	0	4.52	-1.15	-8.22	-0.3	-0.22	DOCK1	4.52	-8.22	Mixed frequency across various tissues
asm|33041900:asm|33043011:asm|33041499	-2.99	-2.99	-9.04	-5.69	-2.04	-0.22	-5.22	-10.69	-5.22	-13.52	-17.99	PECAM1	-0.22	-17.99	More frequently expressed in normal samples
asm|33041902	0	1.52	2.09	0	-0.15	0.52	0	1.3	0.3	0	0.52	GXYLT1	2.09	-0.15	Similar frequency
asm|33041903	-0.22	0.15	2.22	-0.22	1.52	0	2.09	-0.09	1.09	2.99	-0.99	ERMARD	2.99	-0.99	Similar frequency
asm|33041904	2.15	0	-0.69	0.52	0.69	0.22	-0.15	-7.3	-5.04	0.04	-3.3	RAB7B	2.15	-7.3	More frequently expressed in normal samples
asm|33041906	0.52	0	0	0	0	0.22	0.52	0	0	2.99	0.52	MGC50722	2.99	0	Similar frequency
asm|33041915	0	0	1.3	-0.52	0	0.22	0	0	0.52	-0.69	0	KIF26B	1.3	-0.69	Similar frequency
asm|33041921:asm|33042310	0.99	-1.52	-6.52	0.15	-2.09	0	-0.99	-4.69	-3.69	1.39	0	SLCO4A1	1.39	-6.52	More frequently expressed in normal samples
asm|33041926	-0.39	-0.52	1.99	0	0	0	0.99	-1.22	1.69	1.69	-2.3	ERMARD	1.99	-2.3	Similar frequency
asm|33041941	-1.69	0.15	-1.04	-0.52	0.39	0	-0.99	0.15	-0.99	-2.09	0.3	COPG2	0.39	-2.09	Similar frequency
asm|33041945:asm|21574208	0.3	0.69	0.52	0	0.39	0	1.15	-1.99	-0.69	-0.99	0.69	-	1.15	-1.99	Similar frequency
asm|33041949	-3.99	-1.22	-1.99	-2.99	-0.39	0.39	-0.3	-6.04	3.09	-0.09	-3.99	PTP4A3	3.09	-6.04	More frequently expressed in normal samples
asm|33041954	-0.22	0	1.39	0	-0.52	0	0.3	-0.09	-0.22	-4.39	-0.69	KIF26B	1.39	-4.39	More frequently expressed in normal samples
asm|33041956	0	0	0	0	-0.15	-1.39	1.52	-1.09	-1.52	-3.04	-0.39	FBXL13	1.52	-3.04	Similar frequency
asm|33041967:asm|33039496	-1.52	-0.69	0.52	0	-1.99	-2.69	3.22	0.04	0	-0.15	0	FAM20C	3.22	-2.69	Similar frequency
asm|33041984	-4.15	-6.22	-14.69	-4.39	-10.69	0	-1.69	-17	-15.69	-17	-8	TWIST2	0	-17	More frequently expressed in normal samples
asm|33041997	0	0	0	0	0	0	0	0.69	3.52	0	0	TSPY3	3.52	0	Similar frequency
asm|33042023:asm|33039278	0	0.69	0	0	0.99	2.09	1.52	-1.3	3.99	0	2.52	MANEA	3.99	-1.3	Similar frequency
asm|33042025	0	-0.3	-1.22	0	0	0	-0.09	0	0	0	0	HRASLS2	0	-1.22	Similar frequency
asm|33042027	-10.04	-4.04	-2.52	0	-2.69	-1.3	-5.99	-2.99	-0.69	-1.3	-2.3	NCF4	0	-10.04	More frequently expressed in normal samples
asm|33042031:asm|6351883	-6.04	0.69	0	-1.69	0	0	-1.3	-2.99	0	-0.04	0	MILR1	0.69	-6.04	More frequently expressed in normal samples
asm|33042034	0	0	-5	0	0	-11.22	0	0	0	0	0.3	WDR5	0.3	-11.22	More frequently expressed in normal samples
asm|33042038	-0.15	0	-5	-1.69	0	-0.15	-0.22	-1.99	0	-1.99	-2.99	SLC16A1	0	-5	More frequently expressed in normal samples
asm|33042039	-8.52	-1.99	-2.52	-1.52	-3.52	-0.22	-3.99	-3.22	-0.52	-5.52	-2.99	ZNF493	-0.22	-8.52	More frequently expressed in normal samples
asm|33042044	-9.52	-1.22	-3.69	-3.69	-1.69	-6.09	-4.04	-4.39	-4.69	-2.69	-2.3	HIPK2	-1.22	-9.52	More frequently expressed in normal samples
asm|33042050	0	0	1.15	0	0	0	0.22	0	0	0	0.52	CD24	1.15	0	Similar frequency
asm|33042051:asm|33043054	0.99	0.15	-1.3	0	0.3	-0.22	0	-7.09	-8.69	-11.22	-1.39	RAB7B	0.99	-11.22	More frequently expressed in normal samples
asm|33042057:asm|33043288	0.22	0	0.22	0	0.52	2.39	2.52	-0.39	0	-2.39	0.69	PTCHD3	2.52	-2.39	Similar frequency
asm|33042059	-5.39	0.39	5.09	0	-0.69	-4.09	-0.09	0.3	-1.99	-0.52	1.39	SPATC1	5.09	-5.39	Mixed frequency across various tissues
asm|33042080:asm|29379841	0.22	0.22	-9.69	0.22	0	0	0	0	-0.69	-6.52	0.99	ANTXRL	0.99	-9.69	More frequently expressed in normal samples
asm|33042093	-1.99	-1.15	-9.39	-2.52	0.39	-1.3	-12.69	-2.52	-0.52	-8.69	-4.52	PECAM1	0.39	-12.69	More frequently expressed in normal samples
asm|33042119	0.3	0	2.52	0.22	0.99	0	2.52	0.52	0	0	0	CD24	2.52	0	Similar frequency
asm|33042129	0	0	-0.39	-2.04	0	-2.52	-0.22	0	0	-1.04	-4.15	-	0	-4.15	More frequently expressed in normal samples
asm|33042133:asm|33041822:asm|33038899	-0.69	0.22	0.09	-0.22	2.22	0.22	2.52	2.15	-1.52	-0.52	1.15	-	2.52	-1.52	Similar frequency
asm|33042138:asm|25400759	0	-0.22	-1.39	0	0	-0.52	0	-1.39	-0.15	0.22	-0.99	ERMARD	0.22	-1.39	Similar frequency
asm|33042161	0	0.22	0	0	0	0	-0.09	-2.69	-0.15	-0.3	-0.52	ERMARD	0.22	-2.69	Similar frequency
asm|33042167	0	0.69	4.3	0	-0.09	-1.99	-0.15	1.3	-4.3	-5.99	0.3	SHANK2	4.3	-5.99	Mixed frequency across various tissues
asm|33042173	0	0	0	0	0	-1.99	0	0.22	0	0	0	MGC50722	0.22	-1.99	Similar frequency
asm|33042175	0	0.15	0.52	0	0	0	1.69	2.22	0	0	0.3	-	2.22	0	Similar frequency
asm|33042176:asm|31132629	0	-2.09	0	-0.15	0	0	0.99	0	0	-0.3	1.09	MGC50722	1.09	-2.09	Similar frequency
asm|33042196	0.99	0	0.22	0	0	0	0	0.15	0	0.69	0	MGAT4C	0.99	0	Similar frequency
asm|33042198:asm|2495341	-0.99	-1.99	-0.15	-1.22	-1.22	-0.3	0	-6.09	0.09	-0.39	-8.09	ERMARD	0.09	-8.09	More frequently expressed in normal samples
asm|33042204	-6.69	0.15	-2.69	-1.22	0.39	0.69	-1.52	-10.69	0.15	-1.99	-1.39	PECAM1	0.69	-10.69	More frequently expressed in normal samples
asm|33042209	-0.22	-0.52	-0.15	-0.99	-0.09	0	-0.04	-2.15	0	1.99	-8.99	ERMARD	1.99	-8.99	More frequently expressed in normal samples
asm|33042212	-1.3	0.39	0.22	0	-0.99	-0.3	0.69	-1.99	1.39	-0.39	0	-	1.39	-1.99	Similar frequency
asm|33042221:asm|33038445	0	0	0	0	0	0	0	0	16.69	0	0.52	CNTNAP4	16.69	0	More frequently expressed in cancer samples
asm|33042224:asm|33042185	-0.15	0.99	0	0.3	3.69	-0.69	1.99	5	0.99	4.52	2.3	ERMARD	5	-0.69	More frequently expressed in cancer samples
asm|33042229	-1.15	0	-5	-2.39	-0.3	0.3	-4.69	-5	0	-2.69	-2.04	PECAM1	0.3	-5	More frequently expressed in normal samples
asm|33042234:asm|22944853	0	0.52	0.69	0.69	-0.52	0.52	7.52	-0.69	2.39	1.99	2.52	CHST15	7.52	-0.69	More frequently expressed in cancer samples
asm|33042257	-0.3	-5.04	-11.39	-8.15	0	-0.52	-16.39	-3.69	-5.69	-7.52	-7.69	PECAM1	0	-16.39	More frequently expressed in normal samples
asm|33042262	0.3	0.52	0	0	-2.39	-2.52	0.69	-1.09	-1.69	-1.52	-2.69	CTIF	0.69	-2.69	Similar frequency
asm|33042267	1.39	-0.3	10.69	0.3	-0.3	0.15	0.99	0.99	1.99	4.52	1.39	PRSS58	10.69	-0.3	More frequently expressed in cancer samples
asm|33042279	0.22	-0.69	0.39	0.15	0	0.09	0.99	-0.15	0.04	0.69	-1.04	DHRSX	0.99	-1.04	Similar frequency
asm|33042283:asm|33038211	0	0	0	0	2.52	0.99	1.69	1.15	-0.52	0	0	GADD45G	2.52	-0.52	Similar frequency
asm|33042290	5.99	0	0.22	0.39	0	0	1.99	0	6.39	0.39	0.52	RAB38	6.39	0	More frequently expressed in cancer samples
asm|33042297	-0.09	0	0	-0.52	0	0	0.52	0	0	-5.69	0.39	GALNT9	0.52	-5.69	More frequently expressed in normal samples
asm|33042299	-1.04	-4.04	-2.52	-1.99	-2.09	-1.22	-5.69	-10.69	2.99	-3.39	-0.15	GRK1	2.99	-10.69	More frequently expressed in normal samples
asm|33042304	0	-3.22	0.22	-2.52	-3.52	0	0.52	-0.3	0	0	-6.52	ENPP7	0.52	-6.52	More frequently expressed in normal samples
asm|33042306:asm|33041505	-0.3	-0.3	-1.52	-1.99	-0.52	-1.52	2.04	-1.09	0.69	-3.69	-0.99	ANKRD17	2.04	-3.69	Similar frequency
asm|33042308	0	1.52	0.22	0	1.39	0	1.52	0	-1.04	0	0.52	ADAMTS6	1.52	-1.04	Similar frequency
asm|33042318	0	-0.22	-0.3	-1.09	-2.39	-1.39	-0.3	-4.3	-0.69	-2.22	-0.99	IKZF1	0	-4.3	More frequently expressed in normal samples
asm|33042319	0	-0.3	0	0	0	0	0	-1.69	-2.3	-1.04	-0.22	PHACTR1	0	-2.3	Similar frequency
asm|33042332	0	0	0.39	-0.52	0	0.15	0.22	-1.3	-0.15	-0.39	-0.09	DHRSX	0.39	-1.3	Similar frequency
asm|33042335	-3.09	0	0.69	0	-0.52	-2.09	-0.15	0.3	-1.09	0	1.09	SPATC1	1.09	-3.09	Similar frequency
asm|33042345	1.09	0.69	0.52	0	0.52	-0.22	2.09	0.52	-9.52	0.99	0.3	MTRNR2L6	2.09	-9.52	More frequently expressed in normal samples
asm|33042356	0	0	-0.52	-2.04	-4.69	0	0	-7.15	0	-0.69	-8.3	ASS1	0	-8.3	More frequently expressed in normal samples
asm|33042359	0.09	0	0	0	0	0.69	-0.39	0	-0.69	0	0.52	GADD45G	0.69	-0.69	Similar frequency
asm|33042361	0	0	0	0	0	-0.09	0.22	-0.52	0	0	0	-	0.22	-0.52	Similar frequency
asm|33042367	-0.3	-4.52	-5.09	-3.22	-3.22	-0.52	-2.99	-2.52	-1.39	-0.99	-4.69	RGN	-0.3	-5.09	More frequently expressed in normal samples
asm|33042375:asm|33041585	0	0	3.69	0	1.39	0	1.99	1.15	0	0.99	0.52	CD24	3.69	0	Similar frequency
asm|33042382	-0.99	-0.52	-0.15	-1.99	-0.22	0.3	0.69	-6.39	0	3.39	-5.69	ERMARD	3.39	-6.39	More frequently expressed in normal samples
asm|33042386	0	0	-2.69	0	-0.22	0	-0.69	-1.69	0	-1.52	0	RBPMS	0	-2.69	Similar frequency
asm|33042388	-1.52	1.15	0.09	0.22	0	-0.52	1.04	0	-0.69	-2.09	0	DNTTIP2	1.15	-2.09	Similar frequency
asm|33042394:asm|33042938	1.99	0.22	0.69	-0.3	0	-3.09	-0.69	3.39	1.04	4.52	2.22	ERMARD	4.52	-3.09	More frequently expressed in cancer samples
asm|33042395	-5.39	-1.69	-2.3	-2.3	-6.52	-1.69	-5	-3.99	-0.22	-2.69	-1.99	ZNF99	-0.22	-6.52	More frequently expressed in normal samples
asm|33042396	0.99	-0.15	0.99	0	-1.04	0	0	0	-6.69	-1.99	0	-	0.99	-6.69	More frequently expressed in normal samples
asm|33042401	0	0	0	0	0	0.99	1.22	0.22	0	0	0	-	1.22	0	Similar frequency
asm|33042402	0.52	-0.39	-0.22	0	-1.69	0.69	1.09	0	0	2.15	0.69	MGC50722	2.15	-1.69	Similar frequency
asm|33042430	-6.3	0.39	-0.3	-0.39	-0.09	0	0.22	-2.69	-3.69	1.3	-2.69	LIMS3L	1.3	-6.3	More frequently expressed in normal samples
asm|33042431	-3.04	-1.69	-0.69	-2.52	-0.39	-2.69	-4.39	-5.99	-2.69	-8.69	0.09	METRNL	0.09	-8.69	More frequently expressed in normal samples
asm|33042448	-0.09	0	-5.52	0	-2.09	0	-1.04	-5.3	0	-3.15	0.3	VPS53	0.3	-5.52	More frequently expressed in normal samples
asm|33042465	-0.69	0	-9.3	0.22	0	0	0.99	-1.15	-1.99	-10	0	ANTXRL	0.99	-10	More frequently expressed in normal samples
asm|33042475:asm|33041326	0	0	0	0	-1.69	0	0	-1.39	0	0	-5.04	ENPP7	0	-5.04	More frequently expressed in normal samples
asm|33042481	-1.15	-1.3	0.52	0	0	0	0.69	-3.69	0	-3.15	-0.22	SHISA5	0.69	-3.69	Similar frequency
asm|33042487:asm|22329667	0	0	0	0	0	0	0.22	0	0	0	0	SHH	0.22	0	Similar frequency
asm|33042489	0	-2.52	-1.09	-1.09	1.3	-0.99	-2.22	-3.09	2.69	-0.39	0.09	GRK1	2.69	-3.09	Similar frequency
asm|33042494	0	-0.3	-5.3	-2.69	-1.09	-0.15	-2.69	-2.04	1.04	-8.99	-0.09	RASA3	1.04	-8.99	More frequently expressed in normal samples
asm|33042508	-5.3	-1.69	-2.22	-1.09	-3.99	-0.22	-1.15	-2.52	0	-2.52	-2.69	ZNF680	0	-5.3	More frequently expressed in normal samples
asm|33042515	0	0.39	1.99	0	3.22	0.22	0.69	0	0.99	-1.09	0.39	CD24	3.22	-1.09	Similar frequency
asm|33042521	-0.69	0.3	-0.99	0	-5.69	0.09	4.39	-0.69	0.69	0.69	4.3	CHST15	4.39	-5.69	Mixed frequency across various tissues
asm|33042522:asm|33033276	0	0.39	0.99	-0.3	-1.52	0	2.15	0.39	-5	-1.3	-0.39	DOCK1	2.15	-5	More frequently expressed in normal samples
asm|33042524	0	0	1.15	0	0.09	0	1.69	0	0	-0.52	0	TOMM20	1.69	-0.52	Similar frequency
asm|33042525	-0.69	-0.69	-0.69	0.69	0.15	0	0.52	-2.69	-5.39	0	-5.09	RAB7B	0.69	-5.39	More frequently expressed in normal samples
asm|33042530	0	0.39	1.15	0	0	0.99	1.69	0.15	5.69	0	0.52	-	5.69	0	More frequently expressed in cancer samples
asm|33042545	0	-2.15	0	-3.15	0	0	0	-0.22	0	-2.99	-5.39	TCP10	0	-5.39	More frequently expressed in normal samples
asm|33042549:asm|33042851	0	0	0	0.99	0	0	1.39	0.22	-2.99	-3.3	0	RAB7B	1.39	-3.3	Similar frequency
asm|33042550	0	0	1.15	0	-0.15	0	-0.52	-0.39	-2.22	0.15	0.39	SPATC1	1.15	-2.22	Similar frequency
asm|33042554	1.99	0	-0.22	0	-0.09	0.3	1.69	-0.69	0.99	-0.09	-0.39	IKZF1	1.99	-0.69	Similar frequency
asm|33042561	-1.99	-0.69	-1.99	-1.69	0	0.3	0.99	-2.22	4.15	0	-1.69	PTP4A3	4.15	-2.22	More frequently expressed in cancer samples
asm|33042562	0	0	-5.69	-1.09	0	0	-12.52	-4.09	-1.09	-10.09	-2.3	PECAM1	0	-12.52	More frequently expressed in normal samples
asm|33042566	-2.52	-0.22	0	0.69	-0.3	0.22	0.15	-0.99	-0.52	-0.3	0.39	AK2	0.69	-2.52	Similar frequency
asm|33042568	-3.99	0.3	-2.04	-0.3	-0.69	-4.04	0.04	-1.69	-3.52	-2.15	-1.04	PPP2R2D	0.3	-4.04	More frequently expressed in normal samples
asm|33042572	0	-1.39	-0.99	-1.52	-4.39	-0.39	0	-0.52	3.39	0	-5.52	ADI1	3.39	-5.52	More frequently expressed in normal samples
asm|33042574	0	0	-0.69	0	-0.69	-0.69	-0.3	-1.04	-0.69	-0.99	-4.39	LRRFIP1	0	-4.39	More frequently expressed in normal samples
asm|33042578	0.3	0	0	0	0	0	0	0.22	0.99	0	0.99	METTL21C	0.99	0	Similar frequency
asm|33042592	-1.39	-0.69	0	-0.15	0	0.22	5.22	-0.99	-0.15	6.09	-4.52	ERMARD	6.09	-4.52	Mixed frequency across various tissues
asm|33042596	-0.3	0	0.69	0	0	0	1.52	0.09	-0.69	-0.99	-0.22	DHRSX	1.52	-0.99	Similar frequency
asm|33042598	-0.69	0	-1.52	0	0	0.22	0.22	0	13.39	0	1.09	TCP10	13.39	-1.52	More frequently expressed in cancer samples
asm|33042606	-0.52	0	0.99	-0.3	0	0	-0.52	-0.09	0.39	-1.3	-1.39	ZNF674	0.99	-1.39	Similar frequency
asm|33042618	-1.39	0.69	1.52	1.69	0.52	-2.69	2.99	-3.69	0.69	0.3	0.69	HNRNPR	2.99	-3.69	Similar frequency
asm|33042623:asm|33039415	0	0	0	0	-0.69	0	0	0	0	0	0	TSPY3	0	-0.69	Similar frequency
asm|33042638	0	0.22	0.69	0	0.39	-1.99	0.3	0.99	0	-1.69	0	SHANK2	0.99	-1.99	Similar frequency
asm|33042642	0	0	0.22	0	-3.69	0	-0.52	0	0	-0.22	2.22	-	2.22	-3.69	Similar frequency
asm|33042653	2.3	0	0	-0.52	0.99	0	0	0	0	-2.52	0.69	GALNT9	2.3	-2.52	Similar frequency
asm|33042655	-4.39	-0.99	-0.52	-0.52	-3.04	-1.3	-0.04	-3.69	-1.52	-0.99	-3.3	SCAP	-0.04	-4.39	More frequently expressed in normal samples
asm|33042656	-0.52	-1.69	-9.39	-2.3	-0.39	0.22	-13.3	-12.69	-6.15	-9.15	-4.3	PECAM1	0.22	-13.3	More frequently expressed in normal samples
asm|33042675	0	-1.22	-3.04	-2.04	0	0	-11.09	-2.99	0	-7.39	-2.52	PECAM1	0	-11.09	More frequently expressed in normal samples
asm|33042680	-2.69	-0.69	-0.09	-1.52	-2.69	-3.04	-0.15	-1.99	-1.99	-1.99	-7.69	TMEM167A	-0.09	-7.69	More frequently expressed in normal samples
asm|33042681	-0.69	0	0.69	0	-0.52	0	-0.09	-1.69	0.15	-2.04	0	SHISA5	0.69	-2.04	Similar frequency
asm|33042688	0.3	0.3	-1.22	0.3	3.22	0.22	3.69	-0.22	-0.69	2.15	0.3	PRSS22	3.69	-1.22	Similar frequency
asm|33042705	0.52	-3.22	1.15	0	0.99	1.52	0.69	0.22	0	0.39	1.39	MGC50722	1.52	-3.22	Similar frequency
asm|33042718	-1.09	-0.99	-12.99	-4.3	-0.99	-2.39	-12.3	-10.69	-1.99	-12.69	-7.15	PECAM1	-0.99	-12.99	More frequently expressed in normal samples
asm|33042735	-0.52	0.39	-0.22	0	-0.99	-0.99	1.39	1.39	-1.09	-2.18	0	SLC12A8	1.39	-2.18	Similar frequency
asm|33042741	-2.52	0.52	-0.99	-0.99	0.3	0.3	-2.3	-5.22	0	0	-0.3	PECAM1	0.52	-5.22	More frequently expressed in normal samples
asm|33042746	0.3	-0.3	-1.39	0	1.39	0	-2.3	-0.99	0	-0.15	-0.39	INPP5D	1.39	-2.3	Similar frequency
asm|33042759:asm|32511719	0	-3.22	-4.52	-1.3	-3.52	0	-1.69	-2.09	-3.69	-0.39	-11	CDC20	0	-11	More frequently expressed in normal samples
asm|33042763	0	0.22	-0.69	0.3	0.99	0	5.15	0	0	0.3	0.15	-	5.15	-0.69	More frequently expressed in cancer samples
asm|33042766	-15.3	-4.69	-12.39	-3.99	-6.52	-14.52	-11.39	-19	-13.69	-15.3	-14.52	C1R	-3.99	-19	More frequently expressed in normal samples
asm|33042790	0.3	-0.39	-6.69	-1.04	-1.3	0	-3.15	-1.99	-4.22	-4.04	-1.04	CIRH1A	0.3	-6.69	More frequently expressed in normal samples
asm|33042800	0	0	0	0	0	-9.69	0	0	0	0	0	WDR5	0	-9.69	More frequently expressed in normal samples
asm|33042801	-3.15	-2.99	-10.69	-3.69	-1.3	0	0	-1.99	-15.69	-6.3	-11.52	SPAG16	0	-15.69	More frequently expressed in normal samples
asm|33042804:asm|33042238	-0.69	2.52	0.69	1.39	-0.15	0.3	7.09	0.09	-5.52	0.22	-0.52	TOMM20	7.09	-5.52	Mixed frequency across various tissues
asm|33042814	-2.39	0.22	-0.39	0	0	-0.15	1.69	0	0.3	-1.99	0.69	TBCE	1.69	-2.39	Similar frequency
asm|33042833:asm|28114748	-3.15	0.52	-0.22	-1.39	0	0.22	-1.99	-5.99	0	-0.52	-1.52	PECAM1	0.52	-5.99	More frequently expressed in normal samples
asm|33042849	0.39	0	0.52	-0.22	0	-0.15	0	-0.52	0	0.69	-0.39	DHRSX	0.69	-0.52	Similar frequency
asm|33042855:asm|33039720	0	-0.3	1.15	0.22	0.39	0	1.15	0.69	0.69	7.22	0.52	DUSP8	7.22	-0.3	More frequently expressed in cancer samples
asm|33042858:asm|33042622	-0.52	0	-0.39	-1.39	1.39	0.99	-0.99	-2.69	1.39	-3.52	-2.52	PECAM1	1.39	-3.52	Similar frequency
asm|33042859	-1.52	0	0.69	0.22	0.3	0.52	0.69	-2.3	-2.3	-1.69	-1.52	CEP44	0.69	-2.3	Similar frequency
asm|33042869	0	0	1.15	0.15	2.39	0	4.39	0	0.3	17	1.52	STRA6	17	0	More frequently expressed in cancer samples
asm|33042875	0	0	3.52	0	0.99	0	7.39	1.15	6.39	0.52	2.22	C6orf118	7.39	0	More frequently expressed in cancer samples
asm|33042884:asm|24076850	-0.22	0	0	-0.3	-0.15	-0.22	0.69	0	-0.52	-0.99	0.22	DHRSX	0.69	-0.99	Similar frequency
asm|33042890	-1.52	0	0.69	0	-0.52	0	1.69	-0.39	-2.3	0	-4.04	ZNF407	1.69	-4.04	More frequently expressed in normal samples
asm|33042900	-0.22	-1.04	-0.69	0	-0.22	0	-0.52	-5.69	-5.39	-1.52	-4.52	RAB7B	0	-5.69	More frequently expressed in normal samples
asm|33042905	-0.69	0	0.15	-0.69	0	0	3.52	-1.99	-1.52	0.22	-0.99	ACVR1	3.52	-1.99	Similar frequency
asm|33042909	0.52	-0.52	1.69	0	1.09	1.69	0.69	0	0	-0.39	0.69	MGC50722	1.69	-0.52	Similar frequency
asm|33042913:asm|33039135	0	0	-0.3	-0.52	0	0	0	0	0.3	0	0	DNAH12	0.3	-0.52	Similar frequency
asm|33042918	0.52	0	1.15	0	0	1.39	1.22	0.69	4.52	0	0.52	-	4.52	0	More frequently expressed in cancer samples
asm|33042921:asm|31358245	-3.39	-3.99	-7.15	-3.99	-5.99	0	-5.69	-9.52	-4.15	-3.3	-15.3	PECAM1	0	-15.3	More frequently expressed in normal samples
asm|33042930	0	0	0	0	1.39	0	1.09	-0.39	-0.22	1.99	0	RAB7B	1.99	-0.39	Similar frequency
asm|33042932	0.3	0	0.3	0	0	0	3.69	0.52	0	3.15	0.99	-	3.69	0	Similar frequency
asm|33042937	-2.3	0	-3.69	-1.52	-0.15	-0.52	-0.09	-1.39	-1.52	-1.99	-1.3	VPRBP	0	-3.69	Similar frequency
asm|33042943	0	0	0	0	0	0	0	0.22	0.52	0	1.39	METTL21C	1.39	0	Similar frequency
asm|33042952	-0.69	0	-0.09	0.22	0.15	0	2.52	0.69	-1.09	-0.99	0	SLC12A8	2.52	-1.09	Similar frequency
asm|33042967	1.15	1.15	0.99	0.22	1.39	2.15	1.99	0	3.69	0.3	2.52	MANEA	3.69	0	Similar frequency
asm|33042976:asm|33040036	0	0	0	0	-0.52	-4.3	-1.69	-2.99	0.99	-0.69	2.99	ERMARD	2.99	-4.3	More frequently expressed in normal samples
asm|33042978	-0.99	0.3	0	0.52	0	0	1.04	0	0.22	-1.69	-2.15	SBNO2	1.04	-2.15	Similar frequency
asm|33042979	-1.15	-1.52	-0.99	0	-1.39	-0.3	-0.52	-2.04	-1.09	-2.15	-0.39	IKZF1	0	-2.15	Similar frequency
asm|33042982	-1.99	0.3	-1.52	0	0	-0.39	2.09	-1.52	-1.09	-0.69	-0.52	PPP2R2D	2.09	-1.99	Similar frequency
asm|33042988	0	0	0	0	0	-0.52	0.39	0	0.99	0	0	BAAT	0.99	-0.52	Similar frequency
asm|33042989	-1.52	-0.52	-11.69	-3.69	-1.22	0	-20	-9.22	-3.3	-13.52	-7.15	PECAM1	0	-20	More frequently expressed in normal samples
asm|33042995	0	0	-0.69	0	0	-8.09	0	0	0	0	0	WDR5	0	-8.09	More frequently expressed in normal samples
asm|33043006	0	0	-0.69	0	-0.22	0	0	-0.69	1.15	0.22	0	CEACAM21	1.15	-0.69	Similar frequency
asm|33043010:asm|33038875	-2.39	-4.52	-0.52	-4.52	0.99	-0.15	-1.99	-0.39	4.04	-1.22	-6.52	TCP10	4.04	-6.52	Mixed frequency across various tissues
asm|33043012	-8.52	0	-6.3	-0.22	0	-0.99	-0.99	-2.69	-0.99	-0.69	0.09	COPG2	0.09	-8.52	More frequently expressed in normal samples
asm|33043013	0	0.3	0	-0.52	-0.99	0	2.3	-0.3	-5.39	-0.69	0	DOCK1	2.3	-5.39	More frequently expressed in normal samples
asm|33043014	0	0	-0.15	-3.15	-2.39	-2.3	-2.52	0	-2.3	-1.69	-2.52	ARHGEF26	0	-3.15	Similar frequency
asm|33043015:asm|33042594	0.3	0.3	0	1.69	1.39	0	1.99	-1.22	-0.52	4.09	-1.3	RAB7B	4.09	-1.3	More frequently expressed in cancer samples
asm|33043016	-0.22	-0.3	-12.69	-3.15	-0.69	0	-11.52	-2.69	-0.69	-10.09	-5.3	PECAM1	0	-12.69	More frequently expressed in normal samples
asm|33043018	2.39	1.22	1.69	0	0.69	1.15	-0.15	0.15	0.39	0.52	0.09	SPC25	2.39	-0.15	Similar frequency
asm|33043019	0	0.69	0	-0.39	-0.39	0	-0.99	-2.3	-0.69	-1.69	-0.09	DHRSX	0.69	-2.3	Similar frequency
asm|33043021	-2.69	-0.3	-1.09	-1.39	-2.09	-0.99	-0.69	-0.99	-2.15	-0.52	-6.69	MFSD8	-0.3	-6.69	More frequently expressed in normal samples
asm|33043023	0	-1.52	0.99	0	-0.3	0	1.09	-2.99	0	0.3	0	CAPN8	1.09	-2.99	Similar frequency
asm|33043024:asm|33043118:asm|33038117	-4.69	0.52	-2.22	0	-1.04	-0.69	-0.69	-1.99	-6.52	-1.22	-1.04	PPP2R2D	0.52	-6.52	More frequently expressed in normal samples
asm|33043030	-6.04	-2.69	-2.69	-8	0	-0.15	-5	-1.09	7.15	-7.09	-5.69	TCP10	7.15	-8	Mixed frequency across various tissues
asm|33043032	-0.69	0	-1.04	-0.99	-0.3	0	0.69	-2.04	-0.69	-0.69	-4.04	TRAPPC12	0.69	-4.04	More frequently expressed in normal samples
asm|33043036	-8.15	-4.69	-8.69	-5.3	-17.22	0	-1.39	-11.69	-11.09	-16.39	-7.69	TWIST2	0	-17.22	More frequently expressed in normal samples
asm|33043038	0	0.69	0.99	-0.52	0	-5.52	1.99	-0.69	0	-1.09	2.22	SHANK3	2.22	-5.52	More frequently expressed in normal samples
asm|33043039:asm|33042818	0	0	0.52	-0.3	2.69	-1.3	0.22	0.69	-0.15	-0.15	2.3	ERMARD	2.69	-1.3	Similar frequency
asm|33043043	-0.15	-0.69	-8.52	0.69	-2.99	-3.52	8	-2.99	0.3	-0.3	0.39	FAM20C	8	-8.52	Mixed frequency across various tissues
asm|33043044	-3.15	0	0.69	-0.39	-1.04	-0.52	0.52	-2.69	-2.99	0	-1.3	PBX3	0.69	-3.15	Similar frequency
asm|33043047	-0.15	-0.09	-0.22	-0.3	-0.15	-0.09	0.15	-0.99	-5.99	0.22	-0.39	PTPRK	0.22	-5.99	More frequently expressed in normal samples
asm|33043048	-1.15	0	0.39	-0.15	-0.22	-0.39	1.39	-3.3	0	1.99	-8.52	ERMARD	1.99	-8.52	More frequently expressed in normal samples
asm|33043051	0.39	0	0.3	-0.3	-0.15	0	0	-0.22	-0.15	1.52	-0.22	EEF2	1.52	-0.3	Similar frequency
asm|33043052	0	0	-0.09	0	0.39	-0.22	3.09	0	0	-1.04	0	-	3.09	-1.04	Similar frequency
asm|33043056:asm|12697360	-0.69	0	-1.99	-0.69	-0.22	-0.22	0	-2.99	-0.69	-0.09	-2.22	ERMARD	0	-2.99	Similar frequency
asm|33043057	0	0	-0.69	0	0	-9.04	0.22	0	0	0	0.3	WDR5	0.3	-9.04	More frequently expressed in normal samples
asm|33043058	-3.99	-1.39	-3.99	-8.69	-0.69	-0.99	0	-2.99	-8.99	-4.3	-0.52	RTL1	0	-8.99	More frequently expressed in normal samples
asm|33043059	-2.39	0	-1.69	0	-1.04	0.15	-1.52	-1.99	-0.09	-2.69	-1.39	MICB	0.15	-2.69	Similar frequency
asm|33043061	0	0	0.3	0	0	0	0.69	0.3	0	-2.99	0	SHANK3	0.69	-2.99	Similar frequency
asm|33043063:asm|33042992	0	0.69	1.69	0	-0.3	-0.99	-0.15	1.22	0	-11.09	0.52	SHANK2	1.69	-11.09	More frequently expressed in normal samples
asm|33043073	-1.99	0	0	-1.52	-0.39	-1.3	2.39	-1.3	-0.09	1.69	-8.69	ERMARD	2.39	-8.69	More frequently expressed in normal samples
asm|33043074:asm|13142496	-2.99	0	0	0	0.99	-0.99	5	1.69	0.99	0	0	PPP2R2D	5	-2.99	More frequently expressed in cancer samples
asm|33043084:asm|33043098	-1.3	0.22	0.09	-0.52	-1.22	0	3.99	-0.39	0.69	-1.99	-0.3	BAHCC1	3.99	-1.99	Similar frequency
asm|33043085	0	0.39	0	0	0.52	0	1.22	0	0	0	0.3	TFAP2B	1.22	0	Similar frequency
asm|33043094:asm|33041857	-1.15	0	-1.52	-0.15	-1.39	0	1.69	-1.69	2.99	0.04	5.39	CHST15	5.39	-1.69	More frequently expressed in cancer samples
asm|33043105:asm|33042991	0.3	0	0.52	0	0	0	3.69	0	0	0.52	0.52	CHST15	3.69	0	Similar frequency
asm|33043107	0	0	0	0	-11	0	0	0	0	0	0	LYPD8	0	-11	More frequently expressed in normal samples
asm|33043111	0	0	-0.3	0	-0.3	0	0.52	-4.15	0	0	-3.99	ENPP7	0.52	-4.15	More frequently expressed in normal samples
asm|33043122	0.52	0.69	0	0	0	-0.52	0.99	-0.22	0.15	-1.3	1.69	TMEM132B	1.69	-1.3	Similar frequency
asm|33043132	-4.69	0.39	-1.69	0	-0.15	0	-3.69	-2.3	-1.39	-2.69	-1.52	COPG2	0.39	-4.69	More frequently expressed in normal samples
asm|33043138	0	0	-1.39	0	0	-0.22	-1.69	-0.99	5.99	1.09	0	VWF	5.99	-1.69	More frequently expressed in cancer samples
asm|33043145	0.15	0	-0.22	-0.52	0.09	1.52	2.69	0.15	0	0.39	2.39	CHST15	2.69	-0.52	Similar frequency
asm|33043151	0	-0.39	0	0	0.99	-1.39	-0.22	1.15	1.39	-0.52	0.69	ERMARD	1.39	-1.39	Similar frequency
asm|33043158	0	0	0	0	0	0	-0.15	0.15	1.15	0	2.22	ERMARD	2.22	-0.15	Similar frequency
asm|33043162	0	0	1.09	-1.3	0.52	0.69	-1.09	0	0	0	0.52	DNAH12	1.09	-1.3	Similar frequency
asm|33043177	0.3	0	0.69	0	0	0	2.52	0.52	-3.52	1.52	0	MTRNR2L6	2.52	-3.52	Similar frequency
asm|33043182	-4.3	0	-3.39	0	-4.39	-1.3	0.15	-5	0	-1.69	-2.52	CT83	0.15	-5	More frequently expressed in normal samples
asm|33043196:asm|33038753	0	0	0	0	0	0	0.69	0	0	3.99	0.3	PRSS58	3.99	0	Similar frequency
asm|33043202	0	0	0	0	-2.52	0	-0.22	0	0	0	0	LYPD8	0	-2.52	Similar frequency
asm|33043205	0.3	0.69	1.15	0.22	1.39	0	5	0.22	0	15.3	1.69	CHST15	15.3	0	More frequently expressed in cancer samples
asm|33043212	0	-5.52	-2.04	-0.99	-8.52	-0.99	-0.99	-13.69	-5.69	-2.69	-11.69	NCS1	0	-13.69	More frequently expressed in normal samples
asm|33043227	0	0	0.52	0.39	0	0	1.52	0	-2.3	0	0	GSDMC	1.52	-2.3	Similar frequency
asm|33043232	-2.22	-0.69	-5.09	-5.99	-0.52	0	-1.52	0.09	-0.69	-0.39	-7.15	AKT3	0.09	-7.15	More frequently expressed in normal samples
asm|33043234	0	0	0	0	3.99	0.99	-0.15	0	0.99	0.3	2.22	C20orf166	3.99	-0.15	Similar frequency
asm|33043236:asm|33041302	0.04	0.22	-1.22	-0.22	0	2.99	2.3	0.69	2.3	2.09	1.09	MGC50722	2.99	-1.22	Similar frequency
asm|33043254:asm|33043275	-0.69	0	0.52	-3.15	0	-0.69	0	-1.99	0	0	-8	TCP10	0.52	-8	More frequently expressed in normal samples
asm|33043256	0	-0.52	-0.15	-0.22	-0.09	-1.52	1.09	-0.69	-0.09	0.04	-2.69	DHRSX	1.09	-2.69	Similar frequency
asm|33043268:asm|33038696	0	0	0.99	1.22	0.22	0.69	3.39	-0.39	2.99	2.52	-0.15	MTRNR2L6	3.39	-0.39	Similar frequency
asm|33043277	-3.39	0	0.22	0	0	0	0	0	0	1.22	0	ZFP30	1.22	-3.39	Similar frequency
asm|33043286:asm|33040425	0	0.22	0	0.69	0.52	0	3.04	-0.52	-4.69	4.69	0	RAB7B	4.69	-4.69	Mixed frequency across various tissues
asm|33043299	1.15	0.39	0.99	0	2.09	0.15	-0.15	0.39	-0.22	-0.22	0.52	SPC25	2.09	-0.22	Similar frequency
asm|33043300:asm|33039419	0	0	0	0	0	0	0.99	-0.52	-5.69	4.52	1.09	MTRNR2L6	4.52	-5.69	Mixed frequency across various tissues
asm|33043301:asm|33039051	0	-5.52	-1.22	-0.3	-8.69	0	0	-2.99	-2.3	-0.22	-5.09	NCS1	0	-8.69	More frequently expressed in normal samples
asm|3613611	0	0	1.69	-0.52	-0.22	0	0.39	0	-0.69	-1.99	2.52	METRNL	2.52	-1.99	Similar frequency
asm|4295546	0	0	0	0	0	1.15	0.69	0	0	0	0	GLTPD2	1.15	0	Similar frequency
asm|4328992	0	0	0.22	0	0	1.52	2.69	0	0	0	0.52	-	2.69	0	Similar frequency
asm|4442048	0	0.22	0	0	0	0	0	1.69	0	0	0	-	1.69	0	Similar frequency
asm|4531081	-0.22	-1.69	-2.3	-4.69	-10.39	0	-1.99	-7.3	-1.52	-2.15	-12.04	ASS1	0	-12.04	More frequently expressed in normal samples
asm|4771077	0	0	0	0.22	0	0	0	0	-0.52	0	0	SLC25A10	0.22	-0.52	Similar frequency
asm|4995797	0	0	0	0	0	-1.52	0	0	0	0	0	C8B	0	-1.52	Similar frequency
asm|5358551	0.52	0.22	0.52	0	0	0	0.39	0.69	0.99	0	0	SLITRK1	0.99	0	Similar frequency
asm|6696525	0	0	1.09	0	0	0	0	0.52	0	-0.52	0	SHANK2	1.09	-0.52	Similar frequency
asm|6979981	0	0	0.69	0	0	-1.3	0	-1.15	0	0	0	-	0.69	-1.3	Similar frequency
asm|7019063	-2.69	0	-4.3	-2.04	-1.22	-18.69	-3.69	-6.69	-2.52	-8.22	-7.15	C1R	0	-18.69	More frequently expressed in normal samples
asm|7214428	0	0	0.22	0	0	0	0.09	1.15	-0.22	-2.52	0	SHANK2	1.15	-2.52	Similar frequency
asm|736088	0	-0.69	-9.52	-5.52	0	0	-19.3	-10.04	-2.22	-16	-3.52	PECAM1	0	-19.3	More frequently expressed in normal samples
asm|7489752	0	0	0.09	0	1.39	0	4.39	0	0	0	0.39	BTG3	4.39	0	More frequently expressed in cancer samples
asm|7660434	0	0	-1.22	-0.52	-0.22	0	-1.15	0.22	-0.22	-0.52	-0.99	-	0.22	-1.22	Similar frequency
asm|7765357	0	0	0.52	0	-0.69	-12.3	2.09	0	0	-1.04	0	TOMM20	2.09	-12.3	More frequently expressed in normal samples
asm|7933284	0	0	0.22	0.69	0	0	0.22	0	-3.69	0	0	GCGR	0.69	-3.69	Similar frequency
asm|8299328	-3.99	-1.39	-0.09	-0.52	0	-0.99	-0.52	-0.09	-2.99	-1.69	-0.15	ACTR3	0	-3.99	Similar frequency
asm|8918872	0	0	0.22	0	-0.22	-6.22	0.39	0	0	-0.69	0	TOMM20	0.39	-6.22	More frequently expressed in normal samples
asm|9109108	0	0.22	0	0	0	0	0.99	0	0	0	0	CT83	0.99	0	Similar frequency
asm|9450066	0	0	-1.52	-2.04	0	0	-7.09	-4.09	0	-5.04	0	PECAM1	0	-7.09	More frequently expressed in normal samples
asm|9623226:asm|26937952	-0.22	-0.99	0.52	0.39	0	-0.15	0.52	-1.3	1.09	1.69	-1.39	ERMARD	1.69	-1.39	Similar frequency
asm|9637018	0	-0.69	-1.3	0.15	-0.15	0	0.3	-5.52	-4.39	-2.69	-5.69	RAB7B	0.3	-5.69	More frequently expressed in normal samples

## Sheet: C
	-log-pvalue(significance(association with adjacent gene)))
	cancer	normal	cancer	normal	cancer	normal	cancer	normal	cancer	normal	cancer	normal	cancer	normal	cancer	normal	cancer	normal	cancer	normal	cancer	normal		Adjacent gene association pattern
Transcript_ID	ACC	Adrenal	BLCA	Bladder	BRCA	Breast	CESC	Cervix	COAD	Colon	LIHC	Liver	LUAD	Lung	PRAD	Prostate	SKCM	Skin	THCA	Thyroid	UCS	Uterus	Inferred adjacent gene	Adrenal gland	Bladder	Breast	Cervix	Colon	Liver	Lung	Prostate	Skin	Thyroid	Uterus
asm|10028191	-0.45	0	0.11	0.6	-0.18	0	0.45	0	0	0	-0.25	0	-0.95	0	-0.82	2.15	0	0	-0.45	0	0.49	1.08	NCS1	ns	ns	ns	ns	ns	ns	ns	ns	ns	ns	ns
asm|10170848	0.17	-0.2	-0.32	0	1.3	0.13	2.15	-0.22	0.95	-0.49	0.5	-0.09	-0.36	-0.1	0.56	0.65	0.06	0.46	0.37	-0.32	1.95	1.1	DHRSX	ns	ns	ns	ns	ns	ns	ns	ns	ns	ns	ns
asm|10438119:asm|33033490	0.36	-1.42	2.76	0.26	2.3	-0.35	0.35	-0.17	1.16	1.53	-0.11	-0.67	3.18	0.12	0.72	2.22	0.61	0.92	0.85	-0.34	0.06	-0.45	HIPK2	ns	ns	ns	ns	ns	ns	ns	ns	ns	ns	ns
asm|10443279:asm|12032223	1.04	1.22	7.46	0.95	8.82	0.69	4.82	0.39	2.28	5.56	1.46	1.02	5.85	1.46	0	0	0	0	0.44	0	0	0	CAPN8	ns	cancer	cancer	cancer	normal	ns	cancer	ns	ns	ns	ns
asm|10646979	0	0	1.22	0	1.63	0	2.95	0	0	0	1.85	1.52	-0.2	0	0.72	0	0	0	0	0	0	0	SUSD4	ns	ns	ns	ns	ns	ns	ns	ns	ns	ns	ns
asm|10880032	0.92	-0.13	0	0	-0.3	0.16	0	0	0	-4.2	0.85	1.24	-1.1	0.04	-1.31	-0.32	0	0	-2.25	-0.74	0	0	ASS1	ns	ns	ns	ns	ns	ns	ns	ns	ns	ns	ns
asm|1118373	1.69	0.95	3.44	1.07	1.1	1.99	2.92	-0.16	1.28	2.65	0	0	2.99	0.85	0.44	5	1.16	2.63	-0.61	2.15	1.67	0.38	GFPT2	ns	ns	ns	ns	ns	ns	ns	normal	ns	ns	ns
asm|11471136	-0.06	0.05	2.85	0	1.46	0.44	0.65	0	-0.44	-0.49	0	0	-0.56	0.85	0.33	0.48	0.1	1.1	-0.37	0.04	0.42	0.18	ARID3B	ns	ns	ns	ns	ns	ns	ns	ns	ns	ns	ns
asm|11797945	0.99	0	0.29	0	0.46	0.95	0.16	0.92	0.16	-0.43	2.06	1.24	0.34	0.74	-0.85	0.36	0.1	0.37	-0.07	0.79	0.33	0.46	PECAM1	ns	ns	ns	ns	ns	ns	ns	ns	ns	ns	ns
asm|11822555	0.69	0.92	-1.11	-0.6	-0.95	-0.25	0.58	0.74	-1.44	0.16	0.01	0.33	-1.53	0.74	-0.33	0.38	0	0.3	1.74	0.2	-0.09	0.46	CIRH1A	ns	ns	ns	ns	ns	ns	ns	ns	ns	ns	ns
asm|12049142	0	0	0	0	0	0	0	0	0	0	0	0	0.67	0	0.06	2.04	0	0	0	0	1.95	1.32	RBFOX3	ns	ns	ns	ns	ns	ns	ns	ns	ns	ns	ns
asm|12114753	0	0	-0.31	0	2.3	-0.11	-0.09	0	-1	0.23	0.85	0.01	-1.25	0.82	-0.21	-0.07	0.61	0	0.12	-0.55	-0.85	0.09	MRPL21	ns	ns	ns	ns	ns	ns	ns	ns	ns	ns	ns
asm|1247243	0	0	0	0	0.07	0	0	0	0	0	0.19	0	0	0	0	0	0	0	3.53	0.05	0.27	0.52	TCP10	ns	ns	ns	ns	ns	ns	ns	ns	ns	ns	ns
asm|12681546	1.76	0.53	8.2	2.36	7.12	1.92	6.67	0	2.46	3.85	2.85	0.52	6.09	1.82	1.61	2.99	0	0	1.11	0	1.85	0	CAPN8	ns	cancer	cancer	cancer	ns	ns	cancer	ns	ns	ns	ns
asm|12730180	0	0	0	0	0	0	1.06	0	3.52	10.6	0.79	-0.45	-0.44	0	2.3	7.56	0	0	0	0	0	0	MUC12	ns	ns	ns	ns	normal	ns	ns	normal	ns	ns	ns
asm|12818358	0	0	0.08	0	0	0	0	0	0	0	0	0	-0.31	-0.44	-0.67	-0.35	0	0	0.69	-0.19	0.85	0	ASB1	ns	ns	ns	ns	ns	ns	ns	ns	ns	ns	ns
asm|13058732	0.92	0	9.76	0.04	4.82	2.11	3.79	0.74	0.49	1	4.16	0	3.65	0	0.09	1.67	0.95	0.44	1.32	1.72	1.3	0	PRSS22	ns	cancer	cancer	ns	ns	cancer	ns	ns	ns	ns	ns
asm|13230004:asm|33042278	0	0	0.82	0	1.27	0.48	0.5	0.26	0.61	0.31	3.24	8.02	0.88	0.67	0.2	0.39	0.56	1.37	1.95	0.52	0.31	0.67	GRK1	ns	ns	ns	ns	ns	normal	ns	ns	ns	ns	ns
asm|13243823	0	0	0	0	0	0	0	0	0	0	0	0	0	0	0	0	0	0	0	0	0	0	-	ns	ns	ns	ns	ns	ns	ns	ns	ns	ns	ns
asm|13320994:asm|33042877	0	0	3.01	0	6.76	2.09	0.65	0	0	0.65	0	0	0.6	0	2.2	0	0	0	1.49	2.22	1.63	0	CD24	ns	ns	cancer	ns	ns	ns	ns	ns	ns	ns	ns
asm|13620205	-0.08	-0.43	-0.14	0.25	-1.25	0.12	-0.07	0	-1.34	-1.22	0	0	-0.32	-0.63	-1.61	-0.19	0.48	-2.23	-0.85	0.29	-1.12	-0.34	CDC20	ns	ns	ns	ns	ns	ns	ns	ns	ns	ns	ns
asm|13829209	0	0	5.35	0	2.4	-0.18	2.17	0	1.31	0.05	1.95	0.76	3.14	-0.16	1.2	0	0.09	0	2.53	2.72	1.63	0.6	IKZF1	ns	cancer	ns	ns	ns	ns	ns	ns	ns	ns	ns
asm|14078229	0	0	-0.16	0	2.82	0.49	3.44	0.39	-0.46	0	0.37	0	2.31	1.31	0.11	0.65	1.6	1.99	2.02	2.42	0	0	RAB7B	ns	ns	ns	ns	ns	ns	ns	ns	ns	ns	ns
asm|14126706	0	0	0.17	0.38	1.05	1.05	0	0	0.85	0.46	0.36	0.01	0.18	1.19	0.26	1.03	0.44	2.03	0	1.65	0	0	PECAM1	ns	ns	ns	ns	ns	ns	ns	ns	ns	ns	ns
asm|14937236	0	0	-0.28	0	0.88	0	-0.22	0	0.85	-0.79	-0.07	-1.04	-0.04	0	0	0	0	0	0	0	0	0	TOMM20	ns	ns	ns	ns	ns	ns	ns	ns	ns	ns	ns
asm|14940054:asm|8251889	0.28	0	0.74	0	-0.25	-0.03	1.25	0.82	0	1.03	-0.32	0	0	1.2	1.48	0.95	0.1	1.22	-0.92	0.5	0	0	PECAM1	ns	ns	ns	ns	ns	ns	ns	ns	ns	ns	ns
asm|15348037	0	0	0	0	0.02	0	0	0	0.72	7.52	0	0	0.92	0	0.1	0.15	0	0	0	0	-0.05	0.85	RBFOX3	ns	ns	ns	ns	normal	ns	ns	ns	ns	ns	ns
asm|16001477	0	0	0.99	0.35	1.48	0.74	1	0.16	0	0	0	0	0.79	0.52	1.2	2.61	0	1.05	1.37	2.18	0	0	ECSCR	ns	ns	ns	ns	ns	ns	ns	ns	ns	ns	ns
asm|16704405:asm|33040271	0	0	0	0	0	0	0	0	0	0	0	0	0	0	0	0	0	0	0	0	0	0	-	ns	ns	ns	ns	ns	ns	ns	ns	ns	ns	ns
asm|16867611	0.58	0.79	-0.5	0	0	0	-0.1	0.27	0.16	0	0.05	0	0.16	0.67	0	0	0	0	0.55	0	-0.2	0	PECAM1	ns	ns	ns	ns	ns	ns	ns	ns	ns	ns	ns
asm|16880540	0.29	0	0	0	0.05	0	0	0	0	0	0.08	0	0.82	0	0.43	0.65	0	0	1.56	1.49	3.22	0	GRK1	ns	ns	ns	ns	ns	ns	ns	ns	ns	ns	ns
asm|17118720	0	0	0.72	0	1.16	1.65	0.16	0	0.16	1.04	0	0	-0.2	1.49	0.07	0.46	0.74	2.04	1.14	0.92	0	0	PECAM1	ns	ns	ns	ns	ns	ns	ns	ns	ns	ns	ns
asm|17491161	0	0	0.46	0	0	0	0.1	0	1.4	0.56	0	0	2.82	0	0	0	0	0	0	0	0	0	RETNLB	ns	ns	ns	ns	ns	ns	ns	ns	ns	ns	ns
asm|17855816:asm|33038008	1.2	0	4.37	0	2.88	1.2	4.92	0.79	1.58	2.11	5.1	0	3.61	0	0	0	0	0	3.45	2.38	2.19	0	MGC50722	ns	cancer	ns	cancer	ns	cancer	ns	ns	ns	ns	ns
asm|18397403	-0.29	0.08	-0.63	0.25	0.16	0.2	0.21	0.39	-0.31	-0.42	0.08	-0.39	0.04	0.35	-1.6	-0.34	-0.6	0.1	-1.26	-2.28	0	-1.49	HAUS4	ns	ns	ns	ns	ns	ns	ns	ns	ns	ns	ns
asm|18516512	0	0	0.1	0	0.58	0	0	0	-0.25	0	0	0	-0.43	0.61	0.43	0	0.29	-5.33	0.29	0.14	0	0	MTRNR2L6	ns	ns	ns	ns	ns	ns	ns	ns	ns	ns	ns
asm|18721808:asm|33039805	0	0	0	0	0	0	0	0	0	0	0	0	0	0	0	0	0	0	0	0	0	0	-	ns	ns	ns	ns	ns	ns	ns	ns	ns	ns	ns
asm|19403379	0	0	0	0	0	0	0	0	0	0	0	0	0	0	0	0	0	0	0	0	0	0	-	ns	ns	ns	ns	ns	ns	ns	ns	ns	ns	ns
asm|19716488	-0.32	-0.45	0.29	0.13	0.11	-0.16	0.34	0	-0.45	0.07	0.79	0	0	0.15	0.38	-0.19	0	0	0.08	1.65	0.4	0.08	ZBTB45	ns	ns	ns	ns	ns	ns	ns	ns	ns	ns	ns
asm|19817628	0	0	0	0	0	0	0	0	0	0	0	0	0	0	0	0	0	0	0	0	0	0	-	ns	ns	ns	ns	ns	ns	ns	ns	ns	ns	ns
asm|19823354	0	0	0	0	0	0	0	0	0	0	0	0	0	0	0	0	0	0	0	0	0	0	-	ns	ns	ns	ns	ns	ns	ns	ns	ns	ns	ns
asm|19902075	-0.76	0	4.09	0	2.19	0	3.07	-1.05	1.11	0.56	0.85	0	3.37	0	0.72	-0.61	0	0	0	0	0	0	FRK	ns	cancer	ns	ns	ns	ns	ns	ns	ns	ns	ns
asm|20187140	0	0	0.33	0	0.05	0.65	0	0.09	0	6.26	0	0	-1.2	0.25	1.95	1.88	-0.03	0.31	1.3	-1.06	0.11	1.61	NCS1	ns	ns	ns	ns	normal	ns	ns	ns	ns	ns	ns
asm|20209003	0	0	0	0	0.14	0	0	0	0	0	0	0	0.02	0	0	0	0	0	0	0	0	0	DEFB115	ns	ns	ns	ns	ns	ns	ns	ns	ns	ns	ns
asm|20566947	0	0	1.76	1.45	0.22	0.22	0.92	0	1.34	0	1.34	4.3	0.63	0.85	0.06	0.35	2.26	0.6	0.42	0.09	0.49	0.07	GRK1	ns	ns	ns	ns	ns	normal	ns	ns	ns	ns	ns
asm|21116247	0	0	0.18	0	0	0	0.18	0	0.05	0	0.09	0	0.74	-0.55	2.92	0.79	0.03	0	4.92	0	7.69	0	C20orf166	ns	ns	ns	ns	ns	ns	ns	ns	ns	cancer	cancer
asm|2177060	-0.03	0	-0.99	0	0.13	0	-0.06	0	1	0	0.31	0	-0.25	0	0	0	0.74	0	0	0	-0.26	0	MANEA	ns	ns	ns	ns	ns	ns	ns	ns	ns	ns	ns
asm|2177215	0.04	1.92	-0.2	0	-0.39	1.22	-0.35	0	0.08	0	0	0	0.13	0.88	0	0	0	0	0.61	0.65	-0.3	0	PECAM1	ns	ns	ns	ns	ns	ns	ns	ns	ns	ns	ns
asm|22808594	0.76	0.88	-0.35	0	0.18	1.22	0.05	0	0.09	0.25	0	0	0.06	-0.37	-0.12	1.92	0.38	0.92	-0.25	0.76	2.49	0	VPS53	ns	ns	ns	ns	ns	ns	ns	ns	ns	ns	ns
asm|22938006	-0.2	0.04	-0.16	0	2.22	0.46	1.55	0	-1.4	0.72	0.69	-0.16	-0.07	-0.16	-0.5	0.38	0.18	0	0.23	0.08	0.88	0	DHRSX	ns	ns	ns	ns	ns	ns	ns	ns	ns	ns	ns
asm|23527557	0	0	0	0	1.67	0.88	0.63	0	0	0	0	0	2.18	-0.03	0	0	3.24	0	0.3	0.34	0	0	CSF2RA	ns	ns	ns	ns	ns	ns	ns	ns	ns	ns	ns
asm|23889743	3.61	0	5.2	1.11	5.01	0	7.46	0.53	1.46	1.18	9.76	0	6.43	3.48	0	0	0	0	6.92	1.08	3.5	0	MGC50722	ns	cancer	cancer	cancer	ns	cancer	cancer	ns	ns	cancer	ns
asm|24333960	0	0	0.69	0.48	0.92	1.48	0.85	1.35	0.07	0.3	0.43	0	0.08	0.95	-0.85	1.14	0	0	-0.02	1.48	0.49	1.25	PECAM1	ns	ns	ns	ns	ns	ns	ns	ns	ns	ns	ns
asm|24804189	-0.31	0	1.52	0	1.2	0	0.45	-0.69	1.08	-0.2	0	0	5.61	0.45	0.82	0.09	0	0	0.76	0.58	1.61	0	DOCK1	ns	ns	ns	ns	ns	ns	cancer	ns	ns	ns	ns
asm|24921480:asm|31459078	0.09	0	0.01	-0.04	0.61	1.16	0.82	0.09	-1.04	-0.1	0.13	0	1.58	0.92	0.3	0.05	-0.92	1.03	2.79	1.79	0	0	SLCO4A1	ns	ns	ns	ns	ns	ns	ns	ns	ns	ns	ns
asm|25193333	0.38	0.33	1.5	0	-0.28	-0.53	0.02	0	1	0.74	0.23	0.63	2.39	0.58	0.69	-1	0.65	1.24	1.58	0.39	-0.67	-0.06	HIPK2	ns	ns	ns	ns	ns	ns	ns	ns	ns	ns	ns
asm|25473234	0	0	0	0	0	0	0	0	0	0	0	0	0	0	0	0	0	0	0	0	0	0	-	ns	ns	ns	ns	ns	ns	ns	ns	ns	ns	ns
asm|25721463	0.3	0.72	-0.12	0	0.01	1.45	0	0	0.16	0.19	0.01	0	-0.76	0.67	0	0	0	0	1.05	0.65	-0.11	0.03	PECAM1	ns	ns	ns	ns	ns	ns	ns	ns	ns	ns	ns
asm|26026995	0	-0.85	-0.14	0.74	0.46	-0.09	-0.32	-0.09	-0.21	-1.69	0.07	-0.99	-0.99	-1.67	-2.42	-1.08	0.3	-0.69	-0.31	-1.33	0	-2.99	CHMP6	ns	ns	ns	ns	ns	ns	ns	ns	ns	ns	ns
asm|26434344	0.21	-0.76	1.6	0.04	-0.25	-0.22	0.45	0.05	1.45	0.53	1.05	-1.1	0.82	0.53	0.37	-0.88	0.65	0.67	0.76	0.33	1.02	0.01	HIPK2	ns	ns	ns	ns	ns	ns	ns	ns	ns	ns	ns
asm|26523793	0	0	5.1	1.13	5.42	0.38	0.67	0	0	0	2.22	0	1.95	0	3.95	0.72	0.95	0	2.28	-0.72	0	0	EDARADD	ns	cancer	cancer	ns	ns	ns	ns	ns	ns	ns	ns
asm|26766682	0.33	1.95	-0.25	0.13	-0.85	0.45	0.61	0.45	1.65	0.82	-0.22	0	0.06	0.56	0	0	0	0	-0.03	0.22	-0.2	0	PECAM1	ns	ns	ns	ns	ns	ns	ns	ns	ns	ns	ns
asm|26787018	0.67	0.65	0.53	0.18	0.99	1.44	1.65	1.05	0.58	1.46	0.2	2.46	0.85	3.43	0.76	0.85	0.15	1.53	2.38	2.55	1.53	3.07	ECSCR	ns	ns	ns	ns	ns	ns	ns	ns	ns	ns	ns
asm|27070744	0.74	0	-0.01	0	0.85	0	0.55	0	1.65	0	1.22	0	0.76	0	0	0	1.44	-0.45	0	0	-0.11	0	MANEA	ns	ns	ns	ns	ns	ns	ns	ns	ns	ns	ns
asm|27420105:asm|12906045:asm|33042012	0	0	4.58	0	6.11	1.48	0.95	0.22	0.2	0.09	2.05	-0.32	2.76	0.63	-0.04	1.03	0.61	1.03	1.45	1.52	1.6	0.92	SHANK2	ns	cancer	cancer	ns	ns	ns	ns	ns	ns	ns	ns
asm|2763266	0	0	-1.5	0	-0.17	0.07	0.46	0	0	0	0.46	0	-2.25	-0.27	0.15	-0.42	0	0	-0.74	0.49	0.92	-0.36	GLRX3	ns	ns	ns	ns	ns	ns	ns	ns	ns	ns	ns
asm|27843385	0	0	1.3	0	0.4	0.92	1.69	1.35	0.25	0	0	0	0	0	-0.23	0	1.02	0	0.95	-0.25	0.76	0	CD24	ns	ns	ns	ns	ns	ns	ns	ns	ns	ns	ns
asm|28465230	0	0	4.17	0.25	-0.17	0	0.63	0	1.72	1.36	0	0	4.65	0.09	0.58	1.26	0	0	0.74	0	0	0	DOCK1	ns	cancer	ns	ns	ns	ns	cancer	ns	ns	ns	ns
asm|28568298	-0.37	0	-1.52	0	0.28	0.22	1.67	-0.14	0.14	0.72	1.19	0	-0.09	-0.52	-0.24	0.63	0	0.56	1.39	0.45	1.09	0.23	DHRSX	ns	ns	ns	ns	ns	ns	ns	ns	ns	ns	ns
asm|29157831	1.04	1.61	2.79	0.25	1.61	0.88	0.67	0.69	1.58	0.39	1.27	0.85	3.15	1.85	0	0.36	0.39	0.25	1.76	2.95	0	0	INPP5D	ns	ns	ns	ns	ns	ns	ns	ns	ns	ns	ns
asm|29372345	0	0	1.88	-0.03	-0.04	0.33	1.29	0.14	4.63	-6.45	0.33	0.88	2.55	0.44	1.49	1.22	1.28	0.5	-0.3	1.38	0.67	0.53	CHST15	ns	ns	ns	ns	both	ns	ns	ns	ns	ns	ns
asm|29398921	0.01	2.24	-0.13	0	0.85	0	-0.11	0	0.82	-0.88	0	0	-0.58	0.46	0	0	0	0.33	0.46	0.56	0	0	PECAM1	ns	ns	ns	ns	ns	ns	ns	ns	ns	ns	ns
asm|29776389	0	0	0.34	0.65	0.49	0	0	0	0.25	0.58	0	0	-0.16	0	0.2	0.13	0	0	0	0	0	0	ENPP7	ns	ns	ns	ns	ns	ns	ns	ns	ns	ns	ns
asm|30194662	0	0	0.04	0	0.45	-0.15	0	0	0.16	0.95	0	0	-0.27	0.76	-0.85	0.56	0	0	0	0	0	0	PECAM1	ns	ns	ns	ns	ns	ns	ns	ns	ns	ns	ns
asm|30949986	0	0	0.92	0	1.61	0.85	0	0	0	0	0	0	2.36	1.02	0	0	0	0	0.17	1.34	0	0	PECAM1	ns	ns	ns	ns	ns	ns	ns	ns	ns	ns	ns
asm|31007543	0	0	0	0	0.39	0	0	0	0	0	0	0	-0.08	0	0	0	0	0	0.37	0.38	0	0	HSP90AA1	ns	ns	ns	ns	ns	ns	ns	ns	ns	ns	ns
asm|31087044	2.42	0	1.27	0	4.49	-0.22	0	0	0	0	0	0	-0.04	0.16	0.35	0	0	0	0	0	0	0	NOSTRIN	ns	ns	cancer	ns	ns	ns	ns	ns	ns	ns	ns
asm|31146742:asm|11450195	0	0	0.28	0	0.42	0	0.55	-0.69	0.22	-0.48	0	0.17	-0.28	0	-0.25	0	0.19	0	0	0	0.99	0	ERMARD	ns	ns	ns	ns	ns	ns	ns	ns	ns	ns	ns
asm|31519336	-0.76	-0.5	0.09	0.1	0.2	1.08	0.53	0.42	0.16	0.4	0	0	1.52	1.92	0.37	1.35	-0.65	1.16	0.24	0.88	0	0	PECAM1	ns	ns	ns	ns	ns	ns	ns	ns	ns	ns	ns
asm|31616177	0	0	0.44	-0.35	0.65	0.06	0	0	0.16	0.46	0	0	-0.38	3.26	0.42	1.79	0.56	1.16	0	0	0	0	PECAM1	ns	ns	ns	ns	ns	ns	ns	ns	ns	ns	ns
asm|31719676	0	0	-0.53	0	0.74	0	0	0	-0.25	0.18	-1.19	-0.53	-0.2	0	0	0	0	0	0	0	0	0	TOMM20	ns	ns	ns	ns	ns	ns	ns	ns	ns	ns	ns
asm|31801330	0	0	1	0	0.95	0	1.02	0	0	0	2.48	0	1.12	0	0	0	0	0	6.08	0.61	0	0	MGC50722	ns	ns	ns	ns	ns	ns	ns	ns	ns	cancer	ns
asm|32014220	1.15	0	1.74	0.82	-0.05	0	1.33	0.79	0	0	3.55	0	0.92	0.3	0	0	0	0	4.53	2.09	1.02	0	MGC50722	ns	ns	ns	ns	ns	ns	ns	ns	ns	cancer	ns
asm|32237353	0	0	0	0	0	0	0	0	0	0	0	0	0	0	0	0	0	0	0	0	0	0	-	ns	ns	ns	ns	ns	ns	ns	ns	ns	ns	ns
asm|32241164	0.88	0.82	-0.82	0	0	0	0.01	0.45	0.85	-0.45	-0.31	0	0.11	0.44	-0.85	0.61	0.65	0.99	0.48	0.99	-0.49	0.17	PECAM1	ns	ns	ns	ns	ns	ns	ns	ns	ns	ns	ns
asm|32516722	0	0	0	0	0	0	0	0	0	0	0	0	0	0	0	0	0	0	0	0	0	0	-	ns	ns	ns	ns	ns	ns	ns	ns	ns	ns	ns
asm|32658344	0.35	0	1.63	0	1.82	0	2.13	0	0.38	1.21	2.43	-0.82	0.69	-0.3	0.03	0	-0.29	-0.03	-0.24	0	0	0	ADAP1	ns	ns	ns	ns	ns	ns	ns	ns	ns	ns	ns
asm|32730440	0	0	3.05	0	0.63	0.13	0	0	-0.32	0.99	0	0	3.48	0	0.53	0	0	0	1.95	0.37	0	0	DOCK1	ns	ns	ns	ns	ns	ns	ns	ns	ns	ns	ns
asm|33032181	0	0	1.25	0	1.82	0	3.15	1.35	-0.38	0	-0.44	0	0.53	0	-0.38	-0.25	2.38	0	1.27	0.07	0.58	0.21	CD24	ns	ns	ns	ns	ns	ns	ns	ns	ns	ns	ns
asm|33032246	-0.48	0.33	1.2	0.25	0.55	0.24	2.27	-0.08	0.42	-0.67	1.3	0.65	1.25	0.32	0.03	0.16	0.61	4.01	2.35	0.43	1.25	1.2	C10orf76	ns	ns	ns	ns	ns	ns	ns	ns	normal	ns	ns
asm|33032331	0.01	1.74	-0.05	0.04	1.07	0.88	0.85	0.42	0.08	0	0.09	0	-0.31	0.43	-0.85	0.6	0	0	0.49	0.88	-0.05	0.55	PECAM1	ns	ns	ns	ns	ns	ns	ns	ns	ns	ns	ns
asm|33032371	0	0	0.07	0	0.92	0	0.06	0	0.39	0	0	0	0	0	0.3	0	0.19	-0.92	0	0	0.2	0	ERMARD	ns	ns	ns	ns	ns	ns	ns	ns	ns	ns	ns
asm|33032380	0.09	1.06	-1.5	0	0.72	-0.18	-0.38	0	0.01	-0.13	-0.22	0.24	-1.27	0	-0.95	-0.33	1.39	-0.65	-0.79	0.23	2.03	0.01	DHRSX	ns	ns	ns	ns	ns	ns	ns	ns	ns	ns	ns
asm|33032393	0.09	0	1.43	0	0.52	-0.53	0.09	0.58	0.26	0	3.31	0	2.85	0.02	0.11	0.11	0.26	-0.48	0.39	0.14	1.38	0.2	AADACL2	ns	ns	ns	ns	ns	ns	ns	ns	ns	ns	ns
asm|33032507	0.76	0	5.29	0	4.13	0.18	6.4	0	0.16	1.67	1.82	0	2.72	0	1.88	0.32	0	0	1.95	0.85	1.74	0	PRSS22	ns	cancer	cancer	cancer	ns	ns	ns	ns	ns	ns	ns
asm|33032637:asm|23852177	1.04	0	1.46	1.07	1.55	1.01	2.55	0.39	1.72	3.85	0.88	0.09	2.6	0.3	2.48	2.18	1.02	1.82	3.74	1.07	0.85	1.46	IKZF1	ns	ns	ns	ns	ns	ns	ns	ns	ns	ns	ns
asm|33032728:asm|552783	0	0	0	0	0	0	0	0	0	0	0	0	0	0	0	0	0	0	0	0	0	0	-	ns	ns	ns	ns	ns	ns	ns	ns	ns	ns	ns
asm|33032743:asm|33042904	0.08	0.69	-0.76	-0.38	-0.05	-0.13	0.99	0.45	0.05	-0.08	3.08	0.03	0.13	-0.11	-0.06	-0.85	0.63	-0.45	0.24	0.3	-0.21	0.16	ACTR3	ns	ns	ns	ns	ns	ns	ns	ns	ns	ns	ns
asm|33032871	0.06	0.04	-0.13	0.04	0.61	0.85	1.6	-0.08	-1.85	-0.49	0.69	0.04	0.12	0.33	-0.18	-0.1	1.63	-0.55	0.09	0.01	-0.24	-0.5	NSRP1	ns	ns	ns	ns	ns	ns	ns	ns	ns	ns	ns
asm|33032948	0.76	1.29	1.99	0.72	2.4	1.85	4	0.82	2.5	2.1	2.67	0.37	5.26	1.92	3.03	0.67	1.03	3.26	3.32	4.42	0.76	1.85	NCF4	ns	ns	ns	cancer	ns	ns	cancer	ns	ns	normal	ns
asm|33033106	0.13	0.34	0.82	0	0.76	0.31	0.16	-0.39	0.16	0.19	0	0	-0.03	1.42	0	0	0	0	0.02	1.88	0	0	PECAM1	ns	ns	ns	ns	ns	ns	ns	ns	ns	ns	ns
asm|33033150	1.04	-0.13	3.3	0	1.45	-0.22	1.1	-0.27	1.45	-0.14	1.3	0	1.22	1.95	1.74	0.22	0.65	-0.39	0.44	0.11	0.19	0.23	CASP8AP2	ns	ns	ns	ns	ns	ns	ns	ns	ns	ns	ns
asm|33033512	0	0	0	0	0	0	0	0	0	0	0	0	0	0	0	0	0	0	0	0	0	0	-	ns	ns	ns	ns	ns	ns	ns	ns	ns	ns	ns
asm|33033623	0	0	1.79	0.13	0.38	2.22	2.61	1.05	0.92	3.49	0	0	1.25	2.85	0	0	0.1	1.03	0.76	3.63	0.13	0.56	GFPT2	ns	ns	ns	ns	ns	ns	ns	ns	ns	ns	ns
asm|33033766	0	0	0	0	0	0	0	0	0	0	0	0	0	0	0	0	0	0	0	0	0	0	-	ns	ns	ns	ns	ns	ns	ns	ns	ns	ns	ns
asm|33033889	-0.76	0	1.99	0.25	0.72	0.09	0.31	-1.17	0.72	1.04	0.65	0	3.95	2.08	-0.01	0.24	0.69	0.92	0.82	0.06	0.67	0.03	DOCK1	ns	ns	ns	ns	ns	ns	ns	ns	ns	ns	ns
asm|33033911:asm|33033656	0.61	0.88	3.69	-0.3	1.18	1.02	1.85	0.92	1.2	2.26	1.05	0.92	8.2	0.69	0.25	2.65	-0.42	1.37	10.42	3.03	2.25	2.79	LIMS3L	ns	ns	ns	ns	ns	ns	cancer	ns	ns	cancer	ns
asm|33033945	0.26	0.06	0.48	0	-0.14	-0.44	-0.92	0	-0.6	-0.72	0	0	0.3	0	0	0	0.29	0.49	0.03	0	0.07	0.03	AP3S1	ns	ns	ns	ns	ns	ns	ns	ns	ns	ns	ns
asm|33033970	0.19	0.33	0.69	0	0.67	0.55	0	0	1	0.55	0	0	2.69	0	0.3	1	0	0	0.92	0.06	0	0	ZNF568	ns	ns	ns	ns	ns	ns	ns	ns	ns	ns	ns
asm|33033993	0	0	0	0	0	0	0	0	0	0	0	0	0	0	0	0	0	0	0	0	0	0	-	ns	ns	ns	ns	ns	ns	ns	ns	ns	ns	ns
asm|33034263	-0.13	0	2.16	0	1.65	-0.3	0.55	0	0.95	-0.6	0	0	2.72	0.37	-0.56	-0.11	0.56	0.18	0.25	0.74	0	0	WAPAL	ns	ns	ns	ns	ns	ns	ns	ns	ns	ns	ns
asm|33034310	-0.35	0.09	0.46	0	0.56	0.1	-0.08	0.05	-0.11	-0.03	0.95	0	-1.14	0.02	1.21	0.1	0.74	0.61	0.58	0.61	0.49	-0.45	KPNB1	ns	ns	ns	ns	ns	ns	ns	ns	ns	ns	ns
asm|33034388	0	0	0.72	0	3.92	0.56	1.04	0	0.79	0.14	3.19	-0.52	1.34	0.3	3.31	0.43	0	1.03	2.85	1.1	0	0	SHANK2	ns	ns	ns	ns	ns	ns	ns	ns	ns	ns	ns
asm|33034520:asm|32455408	1.56	0.09	0.63	0	2.44	0.49	-0.1	0.74	1.17	0.67	0.12	0.74	1.12	2.13	0.63	1.76	0.3	1.16	0.95	0.27	1.82	0.92	SH2B2	ns	ns	ns	ns	ns	ns	ns	ns	ns	ns	ns
asm|33034637	0	0	1.38	0	0.05	0	0	0	0.74	0.06	0	0	2.39	0.1	0.01	0	0	0	-0.13	0	0	0	DOCK1	ns	ns	ns	ns	ns	ns	ns	ns	ns	ns	ns
asm|33034676	0	0	0	0	0	0	0	0	0	0	0	0	0	0	0	0	0	0	0	0	0	0	-	ns	ns	ns	ns	ns	ns	ns	ns	ns	ns	ns
asm|33034784	0	0	0	0	0.12	0.32	0	0	0	0	0	0	4.72	0.1	0.16	0.05	0.22	0.11	0.82	-0.1	0.85	0.65	KLHL24	ns	ns	ns	ns	ns	ns	cancer	ns	ns	ns	ns
asm|33034793	0	0	0.82	0	0.79	0	0	0	0.44	1.95	0.46	0	1.09	0	-0.26	0.63	0	0	0	0	0	0	MTUS1	ns	ns	ns	ns	ns	ns	ns	ns	ns	ns	ns
asm|33035142	0.28	0.04	1.01	0.27	4.16	1.12	0	0	0.16	0.2	0	0	0.95	1.43	0.14	1.6	0.69	1.82	1.95	1.16	-0.04	0.92	PECAM1	ns	ns	cancer	ns	ns	ns	ns	ns	ns	ns	ns
asm|33035201	0.37	-0.02	1.24	0.74	2.79	-1.44	1.19	0	-0.85	1.88	0.88	0.95	0.72	0.74	1.67	1.09	1.95	0.42	1.31	0.28	3.02	0.4	KIAA0020	ns	ns	ns	ns	ns	ns	ns	ns	ns	ns	ns
asm|33035303	3.23	1.36	0.74	2.21	1.92	0.37	3.95	0	-0.02	3.61	3.45	0.13	-0.09	0.34	0.26	2.5	1.25	2.76	1.11	2.33	0.13	0.25	C1R	ns	ns	ns	ns	ns	ns	ns	ns	ns	ns	ns
asm|33035469	0.88	1.74	0.03	-0.25	1.61	2.56	0.14	0.31	1	1.99	0.99	0	1.6	1.82	0.42	1.11	0.36	10.18	1.02	1.5	2.67	4.43	TWIST2	ns	ns	ns	ns	ns	ns	ns	ns	normal	ns	normal
asm|33035473	0.28	0	0.76	0.44	1	1.58	0	0	0	0	0.6	0	-0.13	0.79	0	0	0	0	0	0	0	0	PECAM1	ns	ns	ns	ns	ns	ns	ns	ns	ns	ns	ns
asm|33035663	0.99	0	-0.29	0	1.14	0.02	0.69	0	0	0.79	0.79	0.04	-0.02	-0.38	-1	-0.39	0.19	-1.63	0.05	0.36	0.67	0.63	DHRSX	ns	ns	ns	ns	ns	ns	ns	ns	ns	ns	ns
asm|33035837	0.69	0.56	1.67	0	3.45	0.69	0.88	0	0.32	1.18	0.24	1.24	2.3	0.44	0.38	0.67	0	0	2.85	2.95	0	0	INPP5D	ns	ns	ns	ns	ns	ns	ns	ns	ns	ns	ns
asm|33035950	-0.23	0.27	3.16	-0.13	0.37	-0.2	-0.17	0.42	1.01	0.31	0	0	1.92	-0.55	0.02	0.25	-0.53	1.35	2.23	1.79	0.08	0	WAPAL	ns	ns	ns	ns	ns	ns	ns	ns	ns	ns	ns
asm|33035951	0	0	0.31	0.04	-0.13	0.6	1	0.28	0.16	-0.24	0	0	-0.67	-0.63	0	0	0.08	0.79	0	0	0	0	PECAM1	ns	ns	ns	ns	ns	ns	ns	ns	ns	ns	ns
asm|33035970	-0.1	-0.02	0.42	0	0.22	-0.14	2.13	0	1.2	0	-0.1	0.31	0.52	-0.07	-0.28	0.55	0.88	-0.13	1.12	0.55	1.82	0.92	DHRSX	ns	ns	ns	ns	ns	ns	ns	ns	ns	ns	ns
asm|33035990	0	0	0	0	0	0	0	0	0	0	0	0	0	0	0	0	0	0	0	0	0	0	-	ns	ns	ns	ns	ns	ns	ns	ns	ns	ns	ns
asm|33035997:asm|23029688	0.05	3.45	4.63	0.04	7.25	0.19	1.19	0.39	1.82	0.48	3.18	-0.21	1.38	1.92	1.07	0.55	4.01	0.14	0.95	0.15	0.82	0.08	SPAG16	ns	cancer	cancer	ns	ns	ns	ns	ns	cancer	ns	ns
asm|33036053	0	0	0.05	0	0	-0.88	-0.29	0	0.11	0.95	0.44	0	0.88	0.46	-0.25	0	0.26	0.3	0.63	1.61	0	0	CDCP1	ns	ns	ns	ns	ns	ns	ns	ns	ns	ns	ns
asm|33036071	0	0	0.53	0	1.27	0.69	0	0	0.17	0.61	0	0	0.01	1.25	0	0	0	0	0.53	1.56	0	0	INPP5D	ns	ns	ns	ns	ns	ns	ns	ns	ns	ns	ns
asm|33036079	0	0	0	0	0	0	0	0	0	0	0	0	0	0	0	0	0	0	0	0	0	0	-	ns	ns	ns	ns	ns	ns	ns	ns	ns	ns	ns
asm|33036112:asm|33039579	0.07	0	1.69	0.3	2.56	0.27	-0.25	0.39	0.13	5.11	-0.25	1.07	-0.21	0	0.2	1.27	0.44	0.88	0.82	-0.42	1.53	1.1	ACTN1	ns	ns	ns	ns	normal	ns	ns	ns	ns	ns	ns
asm|33037597	0	0	0	0	4.19	3.74	2.03	0.82	1.01	4.14	0	0	13.58	1.04	1.18	0.26	1.05	8.36	0	0	0.92	0	CCDC129	ns	ns	cancer	ns	normal	ns	cancer	ns	normal	ns	ns
asm|33037610:asm|33042400	1.76	0	2.67	0.27	1.01	-0.31	1.35	-0.08	1.65	0.61	1.06	1.11	2.43	-0.45	1.56	0.36	-0.13	0.38	0.37	0.16	1.33	0	RASA3	ns	ns	ns	ns	ns	ns	ns	ns	ns	ns	ns
asm|33037622	0.39	-0.55	-0.03	0.04	0.27	0.27	0.76	0.69	0	0	0	0	0.85	0.23	0.79	0.16	0	-0.19	0.14	0.08	0	0	TMCO4	ns	ns	ns	ns	ns	ns	ns	ns	ns	ns	ns
asm|33037629:asm|14419836	-0.99	0.02	0.52	-0.74	-0.26	-0.99	0.05	0	-0.06	-0.3	0.92	0.63	-1.04	-0.09	0.29	-0.1	0.15	-5.95	-0.82	0.28	0.88	0	MTRNR2L6	ns	ns	ns	ns	ns	ns	ns	ns	ns	ns	ns
asm|33037639:asm|33040287:asm|33037647	1.02	0	-0.79	1.07	0	0	0	0	0.07	4.11	0	0	0	0	-1.46	0.32	-0.31	0	0	0	0	0	RBFOX3	ns	ns	ns	ns	normal	ns	ns	ns	ns	ns	ns
asm|33037645	0	0	0	0	0	0	0	0	0	0	0	0	0	0	0	0	0	0	0	0	0	0	-	ns	ns	ns	ns	ns	ns	ns	ns	ns	ns	ns
asm|33037654	0	0	0	0	0	0	0	0	2.36	9.53	0	0	0	0	3.44	7.92	0	0	0	0	0	0	MUC12	ns	ns	ns	ns	normal	ns	ns	normal	ns	ns	ns
asm|33037664	0	0	0	0	0.01	0.72	0	0	0	0	0.12	0.13	0	0	-1.05	-1.32	0	0	0	0	0	0	WDR5	ns	ns	ns	ns	ns	ns	ns	ns	ns	ns	ns
asm|33037722	0	0	0	0	0	0	0	0	0	0	0	0	0	0	0	0	0	0	0	0	0	0	-	ns	ns	ns	ns	ns	ns	ns	ns	ns	ns	ns
asm|33037740	0.2	0.38	0.24	0	2.32	0.11	1.07	-0.39	0	-1.49	-0.1	-0.28	-0.43	0.85	-0.45	0	0.61	3.82	0.05	-0.2	1.39	0.6	THAP4	ns	ns	ns	ns	ns	ns	ns	ns	ns	ns	ns
asm|33037815	0.02	0.95	0.16	-0.03	-0.16	-0.28	-0.28	0.07	-0.5	0.88	-0.26	0	0.09	0.52	0.88	2.49	-0.39	1.34	1.14	1.38	0.37	0.58	CIRH1A	ns	ns	ns	ns	ns	ns	ns	ns	ns	ns	ns
asm|33037840:asm|24681020	0	0	0.24	0	0.01	-0.16	-0.69	0	0.85	0	-1.3	0	-0.92	0	0.2	0	0.85	-8.16	0.31	0	-0.3	0	MTRNR2L6	ns	ns	ns	ns	ns	ns	ns	ns	ns	ns	ns
asm|33037860	0	0	2.69	0	6.85	2.92	2.39	0	1.67	3.29	3.85	0	6.52	1.67	3.82	2.88	2.29	1.13	0.26	1.18	0	0	CATSPERB	ns	ns	cancer	ns	ns	ns	cancer	ns	ns	ns	ns
asm|33038007	0.79	0.67	0.53	0	0.95	-0.31	0	0	1	0.17	1.13	0	2.88	0	0.49	-0.53	0	0	1.14	-0.23	0.26	0	ZNF568	ns	ns	ns	ns	ns	ns	ns	ns	ns	ns	ns
asm|33038046	5.43	0	2.55	0.55	3.95	1.92	1.82	1.76	0.34	8.2	1.02	0.28	3.67	0.63	6.53	2.08	0	0	5.6	2.1	2.26	2.82	KCNK3	cancer	ns	ns	ns	normal	ns	ns	cancer	ns	cancer	ns
asm|33038054	-0.63	0.1	-0.26	0	0.61	1.65	0.95	0	0.4	-0.67	1.56	-0.82	0.5	0.35	-0.09	0.07	0.07	0.11	0.39	0.07	0.76	-1.79	ACVR1	ns	ns	ns	ns	ns	ns	ns	ns	ns	ns	ns
asm|33038059	0	0	0	0	-0.32	0.44	0	0	0	0	0	0	1.15	0	0.11	0	0	0	1.72	1.03	0.85	3.3	DPP6	ns	ns	ns	ns	ns	ns	ns	ns	ns	ns	ns
asm|33038085	0	0	1.6	0.23	-0.11	1.61	-0.04	0.22	-1.04	0.48	0.13	1.52	-0.52	-0.58	0	0	0	0.37	0.1	-0.29	0.79	0.92	SLCO4A1	ns	ns	ns	ns	ns	ns	ns	ns	ns	ns	ns
asm|33038112	1.92	0.79	0.5	0.72	3.56	2.79	0.79	0	0.1	0	2.85	0	3.21	0.35	1.26	-1.04	0.74	1.03	0.95	0.6	0.85	0.67	PIM3	ns	ns	ns	ns	ns	ns	ns	ns	ns	ns	ns
asm|33038141	0	0	6.33	0.58	0	0	0	0	2.74	2.42	0.95	0.82	2.4	0.53	1.95	1.3	0	0.22	0	0	0	0	USP9Y	ns	cancer	ns	ns	ns	ns	ns	ns	ns	ns	ns
asm|33038148	0	0	0.63	0	2.69	0.92	1.79	1.35	0.32	0	0	0	-0.06	0	0	0	1.82	0	2	1.21	0	0	CD24	ns	ns	ns	ns	ns	ns	ns	ns	ns	ns	ns
asm|33038152:asm|5734450:asm|33043178	-0.36	0	2.61	0	1.6	0	3.16	0.56	1.02	-0.58	1.3	0.63	2.56	2.23	-1.07	1.55	0.67	0.44	0.46	-0.23	0.82	1.48	GADD45G	ns	ns	ns	ns	ns	ns	ns	ns	ns	ns	ns
asm|33038163	0	0	7.02	0	2.99	0.04	0.02	1.48	0.3	0	1.2	0	0.1	0.13	0.07	3.74	0	0	0	0	0.53	0.13	TCP10	ns	cancer	ns	ns	ns	ns	ns	ns	ns	ns	ns
asm|33038191	3.52	2.22	1.82	0.72	1.82	2.69	3.5	0.09	0.6	0.46	2.33	0	0.99	0.92	2.42	2.44	0.65	7.2	0.88	0.46	6.2	2.65	TWIST2	ns	ns	ns	ns	ns	ns	ns	ns	normal	ns	cancer
asm|33038228	0.13	-0.28	0.15	0.25	1.05	0.74	-0.61	0	0.26	0.95	1.02	0.31	0.55	0.11	-0.56	0.82	0.03	0.63	1.22	1.02	-0.09	0	TMEM50B	ns	ns	ns	ns	ns	ns	ns	ns	ns	ns	ns
asm|33038259	0.09	-0.04	-1.25	0	0.1	0.12	1.85	0	0.26	0.49	0.4	-0.04	-0.25	0.18	-0.48	0.17	-0.52	-0.99	-1.4	0.53	1.3	-0.45	DHRSX	ns	ns	ns	ns	ns	ns	ns	ns	ns	ns	ns
asm|33038301	0	0	1.79	0.56	1.07	0	2.44	0	0	0	1.65	0.85	0.61	0.72	0	0	0	0	1.2	2.17	1.02	0	MGC50722	ns	ns	ns	ns	ns	ns	ns	ns	ns	ns	ns
asm|33038321:asm|33042470:asm|23603906	0	0	1.13	0.13	0.33	1.28	-0.4	0	-0.79	0.27	0.11	1.24	0.92	0	-0.2	0	0.56	-0.09	0	0	1.01	-0.04	TEX29	ns	ns	ns	ns	ns	ns	ns	ns	ns	ns	ns
asm|33038372	0	0	-0.6	0	-0.37	0	-0.32	0	0	0	-0.31	0	0.01	0.38	0.3	0	-0.07	-3.23	-0.76	0	0	0	MTRNR2L6	ns	ns	ns	ns	ns	ns	ns	ns	ns	ns	ns
asm|33038424	9.26	0.03	0.05	0	0.25	0	1.06	0	0	0	0	0	0.25	0.14	0.12	0.04	0	0	0.05	0.09	0.39	0	LOC653486	cancer	ns	ns	ns	ns	ns	ns	ns	ns	ns	ns
asm|33038463:asm|33042824	0.16	-0.42	0.37	0	0.36	0.58	1.72	0.27	0.37	0.07	0.1	0.79	0.53	1.85	0.09	0.79	-0.3	-0.17	1.32	0.45	2	-0.65	ERMARD	ns	ns	ns	ns	ns	ns	ns	ns	ns	ns	ns
asm|33038470	0.74	-0.82	0.02	0.04	0.67	0.76	1.53	0	0.03	1.43	-0.33	-0.16	0.26	0.02	0.48	-0.33	0.44	-0.27	-0.07	0.01	0	0	DHRSX	ns	ns	ns	ns	ns	ns	ns	ns	ns	ns	ns
asm|33038499:asm|33041394	0	0	-0.04	0	-0.92	0	0.09	0	0.03	0.92	1.02	0	1.95	0.76	0.16	0	0	0	1.18	1.16	-0.09	0	RAB7B	ns	ns	ns	ns	ns	ns	ns	ns	ns	ns	ns
asm|33038515	1.2	0	2.19	0	0.95	0	4.31	0.79	0.88	1.05	5.88	-0.52	0.74	0	0	0	0	0	1.11	1.2	1.09	0	MGC50722	ns	ns	ns	cancer	ns	cancer	ns	ns	ns	ns	ns
asm|33038532	0	0	1.11	0	1.16	0.33	0	0	4.74	7.04	2.48	1.38	0.14	2.6	0	0	1.11	0.38	0	0	0	0	LYPD8	ns	ns	ns	ns	both	ns	ns	ns	ns	ns	ns
asm|33038663	0.95	1.23	3.2	0.26	4.55	1.5	1.44	1.72	1.44	1.82	1.6	0.92	4.76	0.61	6.72	0.2	3.26	1.27	4.24	1.49	1.02	0.92	AKT3	ns	ns	cancer	ns	ns	ns	cancer	cancer	ns	cancer	ns
asm|33038682:asm|25589880:asm|33040880	0	0	0.79	0.55	0	0	0	0	0.07	3.48	0	0	0.2	0	-0.05	0	0	0	0	0	0	0	RBFOX3	ns	ns	ns	ns	ns	ns	ns	ns	ns	ns	ns
asm|33038787:asm|28588692	-0.43	0	0.76	0	-1.82	0	0.49	-0.09	1.04	0.46	0.07	0.07	1.36	0	-0.76	0.07	-0.16	-0.92	-1.01	0.14	1.26	0.49	RBFOX2	ns	ns	ns	ns	ns	ns	ns	ns	ns	ns	ns
asm|33038790	0	0	-0.16	0	0.45	0	0.5	0	0	0	0.16	0	0	0	-0.3	0.07	-0.02	1.03	-1.03	1.01	1.56	0.13	BNC1	ns	ns	ns	ns	ns	ns	ns	ns	ns	ns	ns
asm|33038828:asm|33040814	0.49	-0.1	1.07	0	0.56	-0.02	1.43	0	1.06	0.03	1.28	2.46	1.65	-0.13	0.65	0.65	0.67	1.55	0	0	0.82	0	GADD45G	ns	ns	ns	ns	ns	ns	ns	ns	ns	ns	ns
asm|33038882	0.09	0	-0.58	0	0.05	0	0.02	0	0.99	0	2.76	0	0.38	0	-0.63	0	0.99	0	0	0	-0.09	0	MANEA	ns	ns	ns	ns	ns	ns	ns	ns	ns	ns	ns
asm|33038929	0	0	2.85	0.04	-0.03	0.26	0.55	0	3.76	-1.92	0.88	0.33	2.92	0.72	0.55	2.05	1.25	0	-0.01	0.23	0.16	0.08	CHST15	ns	ns	ns	ns	ns	ns	ns	ns	ns	ns	ns
asm|33038932	0.76	2.4	0.69	0.18	1.74	0.61	3.34	1.05	1.34	0.85	0.74	0	2.95	0.44	0.67	1.45	0.48	1.45	1.37	0.01	3.42	1.34	FAM101B	ns	ns	ns	ns	ns	ns	ns	ns	ns	ns	ns
asm|33039103	0	0	0	0	0	0	0	0	0.95	2.52	0	0	0.67	0	0.13	0.1	0	0	0	0	0	0	RBFOX3	ns	ns	ns	ns	ns	ns	ns	ns	ns	ns	ns
asm|33039127	0.49	0	-0.06	0	-0.03	0	1.05	0	1	0	1.74	0	1.07	0	-1.33	0	1.85	-0.69	0	0	-0.08	0	MANEA	ns	ns	ns	ns	ns	ns	ns	ns	ns	ns	ns
asm|33039211	0	0	1.85	2.36	0.5	0.44	0.21	1.76	0	0	-0.21	0	-0.95	0.85	0.52	2.25	0	0	-0.05	-0.85	-0.44	3.28	NCS1	ns	ns	ns	ns	ns	ns	ns	ns	ns	ns	ns
asm|33039227	0	0	0	0	0	0	0	0	0	0	0	0	0	0	0	0	0	0	0	0	0	0	-	ns	ns	ns	ns	ns	ns	ns	ns	ns	ns	ns
asm|33039260	1.15	0	1.03	0	0.49	0	2.03	0	1.52	0	1.74	0	1	1.02	-0.48	0	0	0	1.08	0.13	1.22	0	MGC50722	ns	ns	ns	ns	ns	ns	ns	ns	ns	ns	ns
asm|33039309	0	0	1.02	0	-0.5	0	0	0	0	0	0	0	1.06	0	1.72	3.85	0	0	0	0	0	0	GADD45G	ns	ns	ns	ns	ns	ns	ns	ns	ns	ns	ns
asm|33039341	0	0.03	0.25	0	1.82	0.34	2	-0.69	1.56	0.88	1.12	-0.45	0.13	-0.72	0.08	0.67	-0.21	-0.22	0.1	0.49	2.22	0.53	DHRSX	ns	ns	ns	ns	ns	ns	ns	ns	ns	ns	ns
asm|33039489	0	0	1.95	0	3.22	0	4.17	0.69	0	0	0	0	0.53	0	0	0	0	2.1	0	0	0	0	GSDMC	ns	ns	ns	cancer	ns	ns	ns	ns	ns	ns	ns
asm|33039491	0.95	-0.03	0.03	0	0.99	0.31	1	0	0.46	2.05	0	0	0.03	0	-0.4	0	0	0	0	0	0	0	ADAP1	ns	ns	ns	ns	ns	ns	ns	ns	ns	ns	ns
asm|33039497:asm|33042754	3.34	1.48	0.58	0.88	5	1.18	0.74	0.69	1.55	2.45	4.49	-0.5	3.37	-0.65	0.2	2	1.05	0.56	2.15	4.22	-0.45	1.06	FAM20C	ns	ns	cancer	ns	ns	cancer	ns	ns	ns	normal	ns
asm|33039534	0.22	0.82	1.79	0	1.85	0	0.32	0	1.01	0	2.16	0.11	0.16	-0.18	3.45	-0.3	0	0	0.37	-0.19	-0.92	0	SPATC1	ns	ns	ns	ns	ns	ns	ns	ns	ns	ns	ns
asm|33039539	0	0	0.82	0	0.44	0	0.92	0	1.46	0	0	0	2.09	0.5	0	0	0	0	1.76	1.69	0	0	SLC26A9	ns	ns	ns	ns	ns	ns	ns	ns	ns	ns	ns
asm|33039589	-0.4	0	-0.52	0	0.03	0.22	0.48	0	-0.27	1.21	-0.85	-0.09	-1.85	-0.16	1.03	1.26	0	0	1.88	1.16	0	0	PTK2B	ns	ns	ns	ns	ns	ns	ns	ns	ns	ns	ns
asm|33039637	0.99	1.69	2.25	-0.48	-0.1	0.39	2.85	0	0.85	-0.85	0.07	-0.31	0.36	0.2	1.01	0	1.25	1.65	0.42	-0.16	0.13	0.35	CHST15	ns	ns	ns	ns	ns	ns	ns	ns	ns	ns	ns
asm|33039701	1.44	0.49	3.12	0.74	0.58	0.53	3.06	-0.39	2.31	0.37	0	0	2.99	1.82	1.22	-0.34	-0.1	1.74	1.53	-0.03	0.85	0.06	SLCO4A1	ns	ns	ns	ns	ns	ns	ns	ns	ns	ns	ns
asm|33039726:asm|4474497	0	0	0	0	0	0	0	0	0	0	0	0	0	0	0	0	0	0	0	0	0	0	-	ns	ns	ns	ns	ns	ns	ns	ns	ns	ns	ns
asm|33039756	0	0	0.65	0.26	1.52	0	1.17	1.32	2.46	6.42	2.43	-0.43	2.63	0.33	1.56	1.04	0	0.19	0	0	6.79	-0.06	C20orf166	ns	ns	ns	ns	normal	ns	ns	ns	ns	ns	cancer
asm|33039758:asm|5668959	0.99	-0.01	1.42	0.55	-0.09	0.09	0.56	0.74	2.44	-1.58	0.3	0	0.37	0.21	-0.04	1.56	0.92	0.5	0.5	1.25	0.21	1.08	CHST15	ns	ns	ns	ns	ns	ns	ns	ns	ns	ns	ns
asm|33039791	0	0	0	0	0	0	0	0	0	0	0	0	0	0	0	0	0	0	0	0	0	0	-	ns	ns	ns	ns	ns	ns	ns	ns	ns	ns	ns
asm|33039820	0.35	-0.39	0.13	0	0.16	0.11	1.03	0	-0.56	0.43	0.01	-0.79	-0.16	1.17	-1.05	0.22	0	0	0.08	-0.36	-0.05	0.35	ERMARD	ns	ns	ns	ns	ns	ns	ns	ns	ns	ns	ns
asm|33039834	0	0	0.85	0	0.63	-0.36	0.31	0.09	1.12	0.12	1.04	0.39	1.1	-1.31	2.72	0.1	0.65	0.24	0.32	0.45	0.2	0	RASA3	ns	ns	ns	ns	ns	ns	ns	ns	ns	ns	ns
asm|33039900	0	0	1.74	0	-0.02	0.3	0.46	0	0.74	0	-0.04	0	1.25	0.08	-0.85	-0.69	-0.06	-0.35	0.18	1.17	0.72	0	PARD3B	ns	ns	ns	ns	ns	ns	ns	ns	ns	ns	ns
asm|33039919	0	0	0	0	0	0	0	0	0	0	0	0	0	0	0	0	0	0	0	0	0	0	-	ns	ns	ns	ns	ns	ns	ns	ns	ns	ns	ns
asm|33040104	0.48	-0.27	0	0	3.88	0.42	0.03	-0.39	1	1.18	0	0	0.74	-0.92	1.61	0.38	0	0	1.38	1.56	0.67	-0.72	MAP9	ns	ns	ns	ns	ns	ns	ns	ns	ns	ns	ns
asm|33040186	1.5	-0.16	0.04	0	0.05	0	0	0	0	0	0	0	0.61	0	-1.05	0	0	0	0	0	0	0	PPP2R2D	ns	ns	ns	ns	ns	ns	ns	ns	ns	ns	ns
asm|33040241	1.43	-0.53	-0.22	0.3	2.63	0.07	0.88	-0.17	0	1.19	1.43	0.67	0.16	0.33	0.04	-0.56	-0.44	-0.03	0.72	1.2	1.06	2.03	DHRSX	ns	ns	ns	ns	ns	ns	ns	ns	ns	ns	ns
asm|33040260	0	0	0	0	0.01	0.63	0	0	-1.34	0	0.12	0.01	0	0	-0.24	-1.32	0	0	0	0	0	0	WDR5	ns	ns	ns	ns	ns	ns	ns	ns	ns	ns	ns
asm|33040270	0	0	0	0	0.11	0.92	0	0	0	0	0	0	0	0	0	0	0.95	0.65	0	0	0	2.33	NDUFA10	ns	ns	ns	ns	ns	ns	ns	ns	ns	ns	ns
asm|33040318	0	0	0	0	0	0	0	0	0	0	0	0	0	0	0	0	0	0	0	0	0	0	-	ns	ns	ns	ns	ns	ns	ns	ns	ns	ns	ns
asm|33040477	-0.19	0.56	0.25	-0.44	0.95	-0.27	0.92	-0.44	1.34	0.16	-0.11	0.92	2.35	0.15	-0.14	0	0.16	0.46	0.1	0.33	1.72	0.85	ZNF529	ns	ns	ns	ns	ns	ns	ns	ns	ns	ns	ns
asm|33040508	-0.03	0	-0.72	0	0.13	0	-0.42	0	1.65	0	0.38	0	0.07	0	0	0	0.61	-0.45	0	0	-0.85	0	MANEA	ns	ns	ns	ns	ns	ns	ns	ns	ns	ns	ns
asm|33040605	0.3	0	4.74	0.72	2.04	0	1.5	0	2.53	2.63	2.15	1.26	-0.56	0.32	0.09	0	0	0	0	0	-0.3	0	PLEKHG6	ns	cancer	ns	ns	ns	ns	ns	ns	ns	ns	ns
asm|33040628	0	0	1.82	0	5.72	0	3.92	1.35	0.45	-0.1	0	0	1.69	0	-0.2	0.05	4.65	0.92	2.4	-0.01	2.53	0.55	CD24	ns	ns	cancer	ns	ns	ns	ns	ns	cancer	ns	ns
asm|33040639:asm|16972804	0	0	0.88	0	1.4	0.79	0.2	0	4.42	10.92	1.16	0	0.36	0.63	0.14	0	1.11	1.2	0	0	1.3	0	LYPD8	ns	ns	ns	ns	both	ns	ns	ns	ns	ns	ns
asm|33040674	0	0	0	0	0	0	0	0	0	0	0	0	0	0	0	0	0	0	0	0	0	0	-	ns	ns	ns	ns	ns	ns	ns	ns	ns	ns	ns
asm|33040694	0	0	0	0	0	0	0	0	0	0	0	0	0	0	0	0	0	0	0	0	0	0	-	ns	ns	ns	ns	ns	ns	ns	ns	ns	ns	ns
asm|33040775	0	0	0	0	0	0	1.04	0.27	0	0	0	0	-0.82	0.85	0.1	1.4	0	0	0	0	0	0	NCS1	ns	ns	ns	ns	ns	ns	ns	ns	ns	ns	ns
asm|33040812	0	0	1.44	0.74	0	0	0	0	0.74	2.76	2.52	0.88	1.14	0	0.16	1.88	0	0	-0.23	0.34	0.65	1.37	MYOM1	ns	ns	ns	ns	ns	ns	ns	ns	ns	ns	ns
asm|33040869:asm|22020441	1.04	1.29	1.72	0	2.03	0.79	2.22	0.79	1.01	0	2.3	0	8	4.82	1.33	-1.16	0.72	1.03	-0.6	1.38	1.65	0	DNAH12	ns	ns	ns	ns	ns	ns	both	ns	ns	ns	ns
asm|33040874	0	0	0.55	0	0	0	2.11	1.33	0	0	3.33	0	0.16	0.25	0	0	0.16	0	3.42	1.53	0.48	0	MGC50722	ns	ns	ns	ns	ns	ns	ns	ns	ns	ns	ns
asm|33040881	0	0	0	0	0.38	0.3	0	0	0	0	0.1	1.05	0	0	0	0	0	0	0	0	-0.4	0	WDR5	ns	ns	ns	ns	ns	ns	ns	ns	ns	ns	ns
asm|33040903	0	0	2.79	0	2.92	0.85	0	0	-0.18	-0.06	0.39	0.45	0	0	0.04	0	0.82	0.09	0.6	1.85	0	0	BAHCC1	ns	ns	ns	ns	ns	ns	ns	ns	ns	ns	ns
asm|33040911	0.05	0.26	-0.38	0.82	0.08	-0.72	0.65	-0.28	0.17	-0.3	-0.18	0.38	-0.01	0.4	-0.43	0.36	-0.34	0.04	0.25	-0.03	0.05	0.3	ERMARD	ns	ns	ns	ns	ns	ns	ns	ns	ns	ns	ns
asm|33040913:asm|9021634	1.04	0	-0.22	0	1.18	0	1.04	0	-0.11	0.88	0	0	0	0	1.05	0	0.95	0.09	0	0	0.79	1.53	MEIS3	ns	ns	ns	ns	ns	ns	ns	ns	ns	ns	ns
asm|33040971	0	0	0	0	0.07	0.04	0	0	0.3	0	0.48	0	0.1	2.22	1.55	3.74	0	7.46	0	0	0.2	0.09	TCP10	ns	ns	ns	ns	ns	ns	ns	ns	normal	ns	ns
asm|33040983	0	0	0	0	0	0	0	0	0	0	0	0	0	0	0	0	0	0	0	0	0	0	-	ns	ns	ns	ns	ns	ns	ns	ns	ns	ns	ns
asm|33041020	0	0	0	0	0	0	0	0	0	0	0	0	0	0	0	0	0	0	0	0	0	0	-	ns	ns	ns	ns	ns	ns	ns	ns	ns	ns	ns
asm|33041061	0	0	-0.07	0	1.08	0.99	0.31	0.74	0.85	0.28	-0.55	0	-0.32	0.85	0.55	0.3	0.69	0.99	-0.14	0.45	0	0	PECAM1	ns	ns	ns	ns	ns	ns	ns	ns	ns	ns	ns
asm|33041128:asm|33042536	0	0	0.28	0	0.28	0	0.53	0	0.56	0	0.55	0	0.05	-0.07	0	0.3	0	0	0	0	0.2	0	ERMARD	ns	ns	ns	ns	ns	ns	ns	ns	ns	ns	ns
asm|33041146	0	0	0	0	0	0	0	0	0	0	0	0	0	0	0	0	0	0	0	0	0	0	-	ns	ns	ns	ns	ns	ns	ns	ns	ns	ns	ns
asm|33041162	0	0	0.85	-0.13	0.05	-0.25	-0.19	0.39	0.42	0.42	0	0	0.16	-0.19	0.38	0.99	1.02	0.3	-0.24	-0.16	0.25	0.28	RASA3	ns	ns	ns	ns	ns	ns	ns	ns	ns	ns	ns
asm|33041176:asm|33039732	7.46	2.82	5.85	0.88	3.95	1.79	7.32	0.21	2.23	1.33	1.72	1.99	4.08	2.88	1.61	2.11	0	3.95	0.69	2.08	1.58	1.08	DOC2B	cancer	cancer	ns	cancer	ns	ns	cancer	ns	ns	ns	ns
asm|33041203	0	0	0.05	0	0	0	0	0	0	0	0.11	0	0	0	1.79	0	0	0	0.16	1.6	0.22	0.4	TCP10	ns	ns	ns	ns	ns	ns	ns	ns	ns	ns	ns
asm|33041239	0	0	0.76	0	0.32	0	2.35	0.79	0	0	0	0	-0.04	1.55	0	0	0	0	1.67	0.42	1.3	0	MGC50722	ns	ns	ns	ns	ns	ns	ns	ns	ns	ns	ns
asm|33041331	0	0	0	0	0.82	0	0	0	0.85	4.23	0	0	-0.56	0	1.05	3.27	0	0	0	0	0	0	MUC12	ns	ns	ns	ns	normal	ns	ns	ns	ns	ns	ns
asm|33041425:asm|3286196	2.07	0	1.61	0	0.44	0.58	2.1	0	1.58	0	0.88	0	0.63	0.43	-0.15	0.19	0.65	0	2.48	-0.19	0.65	0	MILR1	ns	ns	ns	ns	ns	ns	ns	ns	ns	ns	ns
asm|33041443:asm|33037893	2.44	2.92	0.61	0	0.82	0	0.35	0	-0.42	0	0	0	0.5	0	0.05	0.18	0	0	1	0.13	0	0	RXFP3	ns	ns	ns	ns	ns	ns	ns	ns	ns	ns	ns
asm|33041476	0	0	3.82	0.35	1.76	0.99	-0.48	0	1.13	0.92	0.31	0.61	4.95	0.88	0	0	0	0	0.34	0.72	0.58	2.16	TAS2R45	ns	ns	ns	ns	ns	ns	cancer	ns	ns	ns	ns
asm|33041479:asm|33042442	0	0	5.55	0	7.05	1.55	1.4	-0.39	-0.01	3.09	3.09	0.53	3	0.95	2.16	0.36	1.58	1.13	2.44	0.79	2.61	1.72	CD24	ns	cancer	cancer	ns	ns	ns	ns	ns	ns	ns	ns
asm|33041484	2.07	1.24	2.56	-0.6	2.3	0.34	3.61	0	1.4	3.37	0.95	-0.99	3.53	2.1	1.2	1.79	0.79	5.63	2.67	4.85	3.08	1.82	TWIST2	ns	ns	ns	ns	ns	ns	ns	ns	normal	normal	ns
asm|33041495	0	0	2.52	-0.06	5.3	3.63	1.17	0	1.79	0.19	1.06	0	4.1	0.56	3.26	2.26	0.6	0	-0.37	0.2	0	0	CATSPERB	ns	ns	cancer	ns	ns	ns	cancer	ns	ns	ns	ns
asm|33041500	0	0	0	0	0	0	-0.95	0	0.67	0	0	0	1	0	0	0	0	0	0.39	-1.08	0	0	TG	ns	ns	ns	ns	ns	ns	ns	ns	ns	ns	ns
asm|33041511:asm|33042428	0.53	0.18	0.13	-0.04	1.5	0.55	0.3	-0.08	0.07	0.15	-0.15	0.02	-0.42	-0.58	0.22	0.02	-0.14	-0.23	0.49	-0.67	0.04	0.39	ZNF138	ns	ns	ns	ns	ns	ns	ns	ns	ns	ns	ns
asm|33041527	1.04	0	0	0	0.11	0.3	0	0	-1.34	0	-1.18	0.31	0	0	-1.05	0	0	0	0	0	-0.4	0	WDR5	ns	ns	ns	ns	ns	ns	ns	ns	ns	ns	ns
asm|33041537	0	0	0	0	0	0	0	0	0	0	0	0	0	0	0	0	0	0	0	0	0	0	-	ns	ns	ns	ns	ns	ns	ns	ns	ns	ns	ns
asm|33041548	0.26	0.1	0.82	1.72	6.88	0.6	0.69	1.17	2.74	1.11	0.37	-0.55	0.6	1	3.95	1.69	1.45	1.31	0.72	1.13	1.04	2.56	MAGEA8	ns	ns	cancer	ns	ns	ns	ns	ns	ns	ns	ns
asm|33041557:asm|1482020:asm|12048489	0.37	0.5	1.29	0	0.88	0	-1.21	0	1.2	0.74	2.13	0.3	-0.85	1.85	1.74	0.07	0	0	0.37	0	0.11	-0.03	SPATC1	ns	ns	ns	ns	ns	ns	ns	ns	ns	ns	ns
asm|33041568	0.32	0.63	1.69	0.42	-0.17	0.61	0.06	0.39	-0.27	0.3	0	0	0.76	-0.95	2.07	0.52	0.26	-0.07	0.31	0.67	0.65	0.19	ANKRD17	ns	ns	ns	ns	ns	ns	ns	ns	ns	ns	ns
asm|33041587:asm|33042813	0	0	2.85	0	5.32	0	0.58	1.35	0.43	0.55	0	0	1.63	0	-0.85	1.32	0	0.5	2.63	0.76	1.02	0	CD24	ns	ns	cancer	ns	ns	ns	ns	ns	ns	ns	ns
asm|33041590	0	0	0.95	0.48	0.04	0	-1.09	0	-0.53	-1.92	0	0	0.3	-0.42	0.23	0.03	0	0.24	0.72	0.2	1.95	0.25	ENPP7	ns	ns	ns	ns	ns	ns	ns	ns	ns	ns	ns
asm|33041594	1.58	0	0.35	0	1.09	0	1.16	0	0.95	2.6	0.22	0.28	3.69	1.65	0.01	-1.13	0.32	2.07	0.45	0.01	1.28	-0.92	TPPP	ns	ns	ns	ns	ns	ns	ns	ns	ns	ns	ns
asm|33041633	0.04	0.36	0.6	0.6	-0.28	0.5	1	0.27	0.74	0.43	0	0	1.95	0.03	0.72	0.02	0.18	-0.38	0.67	0.39	0.56	0.46	VPS53	ns	ns	ns	ns	ns	ns	ns	ns	ns	ns	ns
asm|33041635	0	0	2.16	0	0.02	0.09	0.32	0.58	2.79	0	5.5	0	4.45	0.26	0	0	0.37	-0.46	1.74	1.17	1.14	0.12	AADACL2	ns	ns	ns	ns	ns	cancer	cancer	ns	ns	ns	ns
asm|33041637	0	0	0	0	0	0	0	0	0	0	0	0	0	0	0	0	0	0	0	0	0	0	-	ns	ns	ns	ns	ns	ns	ns	ns	ns	ns	ns
asm|33041648	0	0	0	0	0	0	0	0	0	0	0	0	0	0	0	0	0	0	0	0	0	0	-	ns	ns	ns	ns	ns	ns	ns	ns	ns	ns	ns
asm|33041651	0.92	0.69	0	0	1.32	2.17	0.88	0.22	0.88	0	0	0	2.3	0	0.07	-0.15	0	0	1.88	0.6	0.2	1.03	RIC3	ns	ns	ns	ns	ns	ns	ns	ns	ns	ns	ns
asm|33041679	-0.13	-0.17	1.03	0	1.4	1.95	0	0	0	0	0.42	0	2.14	0.69	0.45	0	0.01	0.44	0.23	0.07	0.72	-0.25	ZNF493	ns	ns	ns	ns	ns	ns	ns	ns	ns	ns	ns
asm|33041707	0	0	0	0	0	0	0	0	-0.5	-1.85	0	0	0	0	0	0	0.69	0.03	0	0	0	0	MBNL1	ns	ns	ns	ns	ns	ns	ns	ns	ns	ns	ns
asm|33041726	0.03	0.79	-0.07	0	1.3	1.67	0.44	0.58	0.58	0.52	0.3	-0.63	0.43	-0.03	0.3	0.37	0.11	0.85	0.45	0.37	0.02	-0.1	PECAM1	ns	ns	ns	ns	ns	ns	ns	ns	ns	ns	ns
asm|33041736	2.3	0.69	1.02	0	-0.5	0	0	0	0	0	4.39	0.53	0.44	0	0	0	0	0.61	0	0	0.85	0	GADD45G	ns	ns	ns	ns	ns	cancer	ns	ns	ns	ns	ns
asm|33041739:asm|33041077	0	0	0	0	0.39	0.25	0	0	0.3	0.17	0.32	0	0.1	0.79	0.3	0.5	0	0.12	0.2	0.11	0.06	0.14	TCP10	ns	ns	ns	ns	ns	ns	ns	ns	ns	ns	ns
asm|33041752:asm|33039858	0	0	0	0	0	0	0	0	0	0	0	0	0	0	0	0	0	0	0	0	0	0	-	ns	ns	ns	ns	ns	ns	ns	ns	ns	ns	ns
asm|33041757	0.1	0	-0.79	-0.74	0.09	-0.04	0.65	0	-0.14	1.25	0	0	0.05	-1.18	-0.23	-0.55	-0.06	-0.3	0.82	0.4	0.13	-0.53	CBX1	ns	ns	ns	ns	ns	ns	ns	ns	ns	ns	ns
asm|33041767	2.74	0.18	3.08	0	0.92	0.17	0	0	0.63	0	0.1	0	0.48	0	1.65	0	0.63	0	0.3	0	0.43	0	C6orf118	ns	ns	ns	ns	ns	ns	ns	ns	ns	ns	ns
asm|33041794:asm|33041705	0	0	1.12	0.88	0.2	1.92	-0.33	1.25	0.5	2.69	1.56	2.67	1.48	-0.1	0.11	1.88	0.1	4.38	1.22	0.45	1.61	0.85	PECAM1	ns	ns	ns	ns	ns	ns	ns	ns	normal	ns	ns
asm|33041807	0	0	0.85	0	-0.14	0	-0.38	0	1	0	0.6	0.99	3.45	0.25	-0.3	0	1.34	0	1.24	0.69	-0.49	0	MILR1	ns	ns	ns	ns	ns	ns	ns	ns	ns	ns	ns
asm|33041811:asm|33042698	1.15	0.21	0.99	0.44	0.11	0.61	3.02	0	-0.09	-3.61	0.3	-0.3	0.56	-0.44	0	0	0.58	-0.2	0.21	0.38	0.04	1.2	TMEM132B	ns	ns	ns	ns	ns	ns	ns	ns	ns	ns	ns
asm|33041813	0	0	0.02	0.09	2.34	0	0	0	0	0	0.15	0	0	0	1.26	0.13	0	0	0	0	0.24	0	TCP10	ns	ns	ns	ns	ns	ns	ns	ns	ns	ns	ns
asm|33041817	0	0	0	0	0.82	0	1.06	0	4.74	10.3	0.61	-0.79	1.3	0	9.02	7.5	0	0	0	0	0	0	MUC12	ns	ns	ns	ns	both	ns	ns	both	ns	ns	ns
asm|33041820	1.74	-0.27	0.09	0	0.01	0.45	0.14	0.05	0	-0.69	0.18	0.45	-0.07	0.92	0.01	0.48	0.09	0.43	1.1	0.32	0.24	-0.18	ERMARD	ns	ns	ns	ns	ns	ns	ns	ns	ns	ns	ns
asm|33041837	0	0	1.29	0	2.34	-0.08	0.85	0	0.32	3.35	0	0	1.82	0.18	-0.48	0.92	1.02	0.82	0.31	1.79	0	0	INPP5D	ns	ns	ns	ns	ns	ns	ns	ns	ns	ns	ns
asm|33041839	0.4	1.95	-0.12	0.38	4.04	0.25	3.01	0.31	1.22	0.39	0.3	1.52	-0.18	-0.19	0.67	1.03	0.13	1.58	-0.44	0.38	0.58	1.11	PECAM1	ns	ns	cancer	ns	ns	ns	ns	ns	ns	ns	ns
asm|33041840	1.2	0.03	3.92	1.37	0.92	0.46	2.18	1.42	0.46	0.61	0.79	0.56	2.02	0.39	1.13	-0.63	1.95	3.79	2.19	1.16	1.99	1.95	PECAM1	ns	ns	ns	ns	ns	ns	ns	ns	ns	ns	ns
asm|33041847	0	0	0.13	0	0.36	0	0.25	-0.09	0.33	-0.18	-0.76	-0.63	0.05	0	0.4	0	0	0	0	0	-0.29	-2.49	ERMARD	ns	ns	ns	ns	ns	ns	ns	ns	ns	ns	ns
asm|33041851	1.38	0	0.67	0	2.36	0	0.69	0	0	0	0.14	0	1.13	0	3.79	0	1.85	0	0.32	0	0.2	0	HIST1H2BB	ns	ns	ns	ns	ns	ns	ns	ns	ns	ns	ns
asm|33041863	0	0	0.31	0.55	0.04	0.74	0.99	1.17	0.02	-0.49	0.07	-0.95	-0.31	0.16	0.45	1.22	-1.3	-0.21	0.03	-0.29	0.12	0.06	ERMARD	ns	ns	ns	ns	ns	ns	ns	ns	ns	ns	ns
asm|33041871	0	0	0.88	-0.13	0.2	0.09	0	0	0.14	0.65	0	0	-0.05	1.49	0.4	0.08	0.08	0.95	0.79	1.67	0	0	VPRBP	ns	ns	ns	ns	ns	ns	ns	ns	ns	ns	ns
asm|33041891	0	0	2.39	0	0.31	0.27	1.82	-0.69	1.79	1.53	0	0	3.36	0.55	0.85	-0.15	0	0	1.03	1.53	-0.14	0	DOCK1	ns	ns	ns	ns	ns	ns	ns	ns	ns	ns	ns
asm|33041895	0.32	0	3.01	0.49	2.92	0.55	2.33	0	0.72	4.72	0	0	5.32	0.22	3.28	0.58	0	1.21	5.28	1.32	0.04	0.79	DOCK1	ns	ns	ns	ns	normal	ns	cancer	ns	ns	cancer	ns
asm|33041900:asm|33043011:asm|33041499	0.65	0.74	2.76	0.48	5.69	0	2.49	0.39	4.25	1	1.25	-0.1	2.76	1.02	3.5	2.37	0.35	8.99	4.04	-0.1	0.48	0.06	PECAM1	ns	ns	cancer	ns	cancer	ns	ns	ns	normal	cancer	ns
asm|33041902	0	0	1.92	0	0.79	0	1.06	0	0	0.13	0.55	0	0.88	0	0.11	0.05	0	0	0.67	1.04	0.22	0	GXYLT1	ns	ns	ns	ns	ns	ns	ns	ns	ns	ns	ns
asm|33041903	0.35	0.19	0.37	0.04	0.33	0.82	0.25	-0.05	-0.99	0.31	0.48	0.31	-0.88	0.29	-1.1	-0.25	-0.6	0.08	0.99	-0.63	0.5	0.5	ERMARD	ns	ns	ns	ns	ns	ns	ns	ns	ns	ns	ns
asm|33041904	3.55	0.28	7.61	1.08	3.74	1.65	4.95	0.11	2.95	0.52	3.46	-0.05	6.25	1.61	7.36	2	0.79	2.56	7.88	1.69	1.45	1.06	RAB7B	ns	cancer	ns	cancer	ns	ns	cancer	cancer	ns	cancer	ns
asm|33041906	2.74	0	3.17	0	0.74	0	4.07	0	0	0	2.44	0	1.67	0	0	0	0	0	0.85	1.01	1.67	0	MGC50722	ns	ns	ns	cancer	ns	ns	ns	ns	ns	ns	ns
asm|33041915	0	0	0.02	0	2.01	0.16	0.79	0.39	0	0	0.82	0	1.12	1.69	0.4	0.61	0.61	0	-0.03	-0.06	0.3	-0.35	KIF26B	ns	ns	ns	ns	ns	ns	ns	ns	ns	ns	ns
asm|33041921:asm|33042310	2.03	1.22	5.4	0.03	3.37	1.6	7.63	0.11	0.95	0.39	2.2	0.09	3.85	0.88	0.72	2.92	-0.06	7.34	4.03	1.44	1.79	1.88	SLCO4A1	ns	cancer	ns	cancer	ns	ns	ns	ns	normal	cancer	ns
asm|33041926	0.11	0.02	0.13	0.35	0.4	0.06	0.15	0	0.22	0.34	0.07	0.11	0.76	-0.31	0.13	0.37	-0.4	0	0.76	0.14	0.29	-0.16	ERMARD	ns	ns	ns	ns	ns	ns	ns	ns	ns	ns	ns
asm|33041941	0.95	-0.76	0.6	-0.44	1.49	0.08	0.65	0.69	-0.4	-0.1	0	0	-0.04	0.6	0.13	-0.32	-0.65	0.31	2.67	1.25	0.28	0.42	COPG2	ns	ns	ns	ns	ns	ns	ns	ns	ns	ns	ns
asm|33041945:asm|21574208	0	0	0	0	0	0	0	0	0	0	0	0	0	0	0	0	0	0	0	0	0	0	-	ns	ns	ns	ns	ns	ns	ns	ns	ns	ns	ns
asm|33041949	0.95	0.14	0.88	0.74	0.3	3.04	1.2	2.02	1.1	1.18	4.69	0.32	5.92	-0.1	1.76	1.37	1.53	3.52	2.14	2.88	0.88	-0.23	PTP4A3	ns	ns	ns	ns	ns	cancer	cancer	ns	ns	ns	ns
asm|33041954	0	0.08	2.56	0.44	1.58	-0.4	0.02	-0.22	0.07	0.34	0	0	2.1	0.32	0.14	-0.72	0.65	1.36	0.08	-0.08	1.49	-0.18	KIF26B	ns	ns	ns	ns	ns	ns	ns	ns	ns	ns	ns
asm|33041956	0.55	0.48	-0.28	0	1.76	0.44	0.25	0	0.88	0	0.09	-0.35	3.15	0	1.72	0.24	0	0	0.34	1.31	0.82	1.56	FBXL13	ns	ns	ns	ns	ns	ns	ns	ns	ns	ns	ns
asm|33041967:asm|33039496	0	0	-0.22	1.44	4.15	2.52	0.4	0.22	0.65	4.65	2.58	-0.39	0.01	1.1	0.92	3.61	1.72	0.6	0.82	0.08	-0.19	-0.3	FAM20C	ns	ns	cancer	ns	normal	ns	ns	ns	ns	ns	ns
asm|33041984	3.56	1.33	2.39	1.13	1.38	2.88	3.61	0	0.99	5.5	3.69	0.22	2.32	1.22	5.06	0.85	1.58	4.28	1.53	3.28	5.07	1.18	TWIST2	ns	ns	ns	ns	normal	ns	ns	cancer	normal	ns	cancer
asm|33041997	0	0	0	0	0	0	0	0	0	0.63	0.08	0	0.05	0	0	0	0.99	0.03	0	0	0	0	TSPY3	ns	ns	ns	ns	ns	ns	ns	ns	ns	ns	ns
asm|33042023:asm|33039278	0.34	0.67	-0.01	0	0	1.22	0.82	0	0.42	0	2.72	0	0.95	0	-1.05	-0.11	1.3	0	0	0	0	0	MANEA	ns	ns	ns	ns	ns	ns	ns	ns	ns	ns	ns
asm|33042025	0	0	1.58	-0.69	-0.13	0.21	2.08	0	1.39	0.74	0.92	0	0.49	0.1	0.6	0.01	-0.55	0	0.49	-0.19	0.53	0	HRASLS2	ns	ns	ns	ns	ns	ns	ns	ns	ns	ns	ns
asm|33042027	0.61	4.03	2.35	1.44	1.92	0.44	5.03	0.39	3.31	0.92	1.14	1.2	3.32	1.79	0.88	1.65	1.46	3.82	3.99	3.49	0.3	1.69	NCF4	normal	ns	ns	cancer	ns	ns	ns	ns	ns	ns	ns
asm|33042031:asm|6351883	1.46	1.4	1.34	0	0	0	0.88	1.76	1.58	0.72	0.22	0	2.01	-0.01	0.05	0.85	0	-0.55	4.63	0.48	0.69	-0.21	MILR1	ns	ns	ns	ns	ns	ns	ns	ns	ns	cancer	ns
asm|33042034	0	0	-0.99	0	0.15	1.14	-0.27	0	-1.34	0	-1.18	0	-1.22	0	0.02	-1.32	0	0	0	0	-0.49	0	WDR5	ns	ns	ns	ns	ns	ns	ns	ns	ns	ns	ns
asm|33042038	-0.2	-0.44	3.19	0.25	0.45	-0.76	0.69	1.17	0.58	-0.01	1.74	0.28	0.3	0.58	-0.18	-0.4	-0.21	0.27	-0.07	1.49	-0.3	-0.76	SLC16A1	ns	ns	ns	ns	ns	ns	ns	ns	ns	ns	ns
asm|33042039	0.3	-0.03	2.49	-0.03	1.17	1.01	1	0.04	1	-0.15	1.27	0.22	1.46	-0.31	1.21	-3.3	0.02	1.17	0.06	0.09	2.09	0.01	ZNF493	ns	ns	ns	ns	ns	ns	ns	ns	ns	ns	ns
asm|33042044	1.31	0.79	5.92	0.74	3.82	0	2.3	0	3.79	1.03	4.61	0.52	2.32	1.1	10.79	0.95	3.46	1.07	3.82	0.35	3.67	1.22	HIPK2	ns	cancer	ns	ns	ns	cancer	ns	cancer	ns	ns	ns
asm|33042050	0	0	0.67	0	3.95	0	0.88	0	0	0	0	0	0.79	0	0.27	0	0	0	1.53	0.14	1.37	0	CD24	ns	ns	ns	ns	ns	ns	ns	ns	ns	ns	ns
asm|33042051:asm|33043054	0.88	0	1.36	0.74	0.69	1.14	1.39	0.11	0.01	-1.2	0.49	0.99	3.09	0.4	0.61	0.03	0.22	4.08	0.72	0.52	1.65	-0.02	RAB7B	ns	ns	ns	ns	ns	ns	ns	ns	normal	ns	ns
asm|33042057:asm|33043288	0.22	0.25	0.46	0	0.33	-0.17	0.67	0	1.3	0.3	1.18	0	0.39	0	0.12	0.29	0.37	0.44	0	0.67	1.06	0.58	PTCHD3	ns	ns	ns	ns	ns	ns	ns	ns	ns	ns	ns
asm|33042059	0.43	0.82	0.74	0	1.37	-0.3	0.99	0	0.61	0.4	5.07	0.35	1.5	0.06	6.08	0.37	-0.56	3.2	-0.88	0.1	0.88	0	SPATC1	ns	ns	ns	ns	ns	cancer	ns	cancer	ns	ns	ns
asm|33042080:asm|29379841	1.99	-0.76	0.6	0	4.79	0.43	2.72	0	0	0	0	0	1.3	0.32	1.18	0.25	1.31	2.67	0.01	4.67	0.63	0.01	ANTXRL	ns	ns	cancer	ns	ns	ns	ns	ns	ns	normal	ns
asm|33042093	0	0	1.2	0.42	1.72	0.49	-0.6	1.17	0.3	1.29	0	0	0.82	-0.2	-0.12	0.76	-0.19	1.22	0.76	1.48	0	0	PECAM1	ns	ns	ns	ns	ns	ns	ns	ns	ns	ns	ns
asm|33042119	0.46	0	3	0	0.74	-0.53	0.39	0	0.09	0	0	0	1.1	0	0.43	0	0.1	0	1.88	0.92	0.61	0	CD24	ns	ns	ns	ns	ns	ns	ns	ns	ns	ns	ns
asm|33042129	0	0	0	0	0	0	0	0	0	0	0	0	0	0	0	0	0	0	0	0	0	0	-	ns	ns	ns	ns	ns	ns	ns	ns	ns	ns	ns
asm|33042133:asm|33041822:asm|33038899	0	0	0	0	0	0	0	0	0	0	0	0	0	0	0	0	0	0	0	0	0	0	-	ns	ns	ns	ns	ns	ns	ns	ns	ns	ns	ns
asm|33042138:asm|25400759	0.07	-0.05	0.52	0.48	0.48	0.46	0.27	-0.42	-0.36	-0.74	-0.11	0	-0.69	0.12	0.07	0.46	0.2	0.18	-1.3	0.3	-0.09	0.03	ERMARD	ns	ns	ns	ns	ns	ns	ns	ns	ns	ns	ns
asm|33042161	0	0	0.16	0	0.09	-0.04	0.06	0.39	0.05	0.14	-0.92	0	-0.49	0.06	0.82	0.42	0.19	0.06	0.58	-0.26	0.19	0.35	ERMARD	ns	ns	ns	ns	ns	ns	ns	ns	ns	ns	ns
asm|33042167	0.76	0	5.07	0.88	3.72	2.45	6.76	1.76	2.02	0	1.92	0.99	7.04	0.95	2.03	1.85	-1.11	3.88	6.85	0.61	1.22	1.92	SHANK2	ns	cancer	ns	cancer	ns	ns	cancer	ns	ns	cancer	ns
asm|33042173	1.2	0	0	0	-0.01	0	0.79	0.79	0	0	0	0	0.39	0.76	0.48	0	0	0	3.13	2.95	0.04	0	MGC50722	ns	ns	ns	ns	ns	ns	ns	ns	ns	ns	ns
asm|33042175	0	0	0	0	0	0	0	0	0	0	0	0	0	0	0	0	0	0	0	0	0	0	-	ns	ns	ns	ns	ns	ns	ns	ns	ns	ns	ns
asm|33042176:asm|31132629	1.2	0	2.5	1.28	2.49	0	7.56	1.33	0.88	1.4	4.52	1.69	4.26	2.74	0	0	0	0	5.95	2.03	3.74	0	MGC50722	ns	ns	ns	cancer	ns	cancer	cancer	ns	ns	cancer	ns
asm|33042196	1.92	0.39	0.43	0	0.45	0	0.49	0	0	0	1.02	0	0.05	0	0.22	-0.39	0	0	6.61	1.1	0	0	MGAT4C	ns	ns	ns	ns	ns	ns	ns	ns	ns	cancer	ns
asm|33042198:asm|2495341	-0.39	1.33	0.3	1.61	0.21	0.04	1.39	0.95	0.14	-0.04	-0.49	-0.45	-0.6	0.67	0.18	1.05	1.82	0.13	1.88	0.06	0.92	0.1	ERMARD	ns	ns	ns	ns	ns	ns	ns	ns	ns	ns	ns
asm|33042204	0.01	0.58	-0.14	-0.23	0.58	1.1	0.5	0.45	0.08	0.45	-0.67	0	0.52	0.49	-0.85	0.95	0.3	1.01	-0.16	0.99	0.82	0.74	PECAM1	ns	ns	ns	ns	ns	ns	ns	ns	ns	ns	ns
asm|33042209	-0.03	-0.35	0.14	0.74	0	0.63	1.99	0.65	0.19	0	-0.13	0	-0.16	0.3	-0.49	0.61	0.01	0.08	0.74	-0.44	0.85	-0.4	ERMARD	ns	ns	ns	ns	ns	ns	ns	ns	ns	ns	ns
asm|33042212	0	0	0	0	0	0	0	0	0	0	0	0	0	0	0	0	0	0	0	0	0	0	-	ns	ns	ns	ns	ns	ns	ns	ns	ns	ns	ns
asm|33042221:asm|33038445	0	0	0	0	0	0	0	0	1.85	0	0	0	0	0	0.11	0	2.28	0	0	0	0.02	0	CNTNAP4	ns	ns	ns	ns	ns	ns	ns	ns	ns	ns	ns
asm|33042224:asm|33042185	-0.02	1.58	1.85	0	0.42	0.37	1.21	0.27	0.1	0.07	0.04	0.6	-0.3	0.56	-0.58	0.09	0.2	-0.44	0.63	0.32	0.95	0	ERMARD	ns	ns	ns	ns	ns	ns	ns	ns	ns	ns	ns
asm|33042229	0.08	0.43	-0.25	1.13	0.11	1.69	1.44	2.02	0.08	0.76	0.04	-0.2	0.07	-0.24	1.67	1.02	0.13	1.38	-0.18	1.67	0.08	1.61	PECAM1	ns	ns	ns	ns	ns	ns	ns	ns	ns	ns	ns
asm|33042234:asm|22944853	0	0	2.65	-0.04	-1.67	0.05	-0.08	0	4.19	-0.95	0.32	0.33	0.85	1.37	0.74	0.31	2.08	0.99	1.26	0.42	0.49	0	CHST15	ns	ns	ns	ns	cancer	ns	ns	ns	ns	ns	ns
asm|33042257	1.45	-0.05	0.43	1.13	0.14	0.56	0	0	2.04	0.72	1.92	0.85	0.31	0.69	-0.26	0.92	0.36	4.46	1.19	1.39	0	0	PECAM1	ns	ns	ns	ns	ns	ns	ns	ns	normal	ns	ns
asm|33042262	1.09	0.11	-0.16	0	1.11	1.23	-0.04	0.09	-0.12	0.01	-0.2	-0.63	-0.02	0	0.35	0.92	-0.67	0.49	0.63	-0.09	-0.29	0.74	CTIF	ns	ns	ns	ns	ns	ns	ns	ns	ns	ns	ns
asm|33042267	0.11	0	0	0.32	0.85	0	0.48	0.23	0.4	0.08	0.34	0.14	0	0.33	0.16	0.13	0.21	0.14	0	0.13	0.34	0	PRSS58	ns	ns	ns	ns	ns	ns	ns	ns	ns	ns	ns
asm|33042279	1.45	-0.31	0.06	-0.49	1.34	0.06	0.92	-0.21	1.34	1.63	1.24	0.05	0.52	0.61	0.37	0.09	0.25	0.03	0.34	-0.04	1.65	0.04	DHRSX	ns	ns	ns	ns	ns	ns	ns	ns	ns	ns	ns
asm|33042283:asm|33038211	0.74	0	0.53	0	-0.65	0	0.67	0	0.16	-0.2	1.27	1.07	3.5	0	0.26	0.13	-0.92	0.5	-0.95	-0.27	1.02	0	GADD45G	ns	ns	ns	ns	ns	ns	ns	ns	ns	ns	ns
asm|33042290	12.18	0.61	3.82	0.27	0.82	0	2.42	0	0.5	0.72	0.88	0	0.55	0	0	0	0.11	2	0.74	1.67	0.39	0	RAB38	cancer	ns	ns	ns	ns	ns	ns	ns	ns	ns	ns
asm|33042297	5.6	0.37	1.08	0	0.69	0	2	0.69	1.92	1.09	1.19	0	1.72	0	-0.26	0	0	0	8.52	5.13	3.16	0.99	GALNT9	cancer	ns	ns	ns	ns	ns	ns	ns	ns	both	ns
asm|33042299	0	0	1.5	0.22	1.03	0.43	0.02	0.18	1.1	0.48	0.24	0.55	0.31	0.08	0.3	0.03	0.08	0.99	1.95	0.95	0.72	0.07	GRK1	ns	ns	ns	ns	ns	ns	ns	ns	ns	ns	ns
asm|33042304	0	0	0.08	0.05	0.27	0	0.6	0.52	0.29	1.72	0	0	0.52	0	1.56	0.18	0	0	0.53	0.2	0.18	0.31	ENPP7	ns	ns	ns	ns	ns	ns	ns	ns	ns	ns	ns
asm|33042306:asm|33041505	1.1	0.05	1.82	0.03	0.4	1.01	1.42	-0.25	0.46	0.82	3.74	1.08	1.11	0.43	1.1	0.49	0.42	0.48	0.92	0.11	0.3	-0.67	ANKRD17	ns	ns	ns	ns	ns	ns	ns	ns	ns	ns	ns
asm|33042308	-0.29	0	1.01	0	0.37	0	0.05	0	-0.14	0	0.53	0	0.35	0	0	0	1.02	1.88	0	0	1.09	0	ADAMTS6	ns	ns	ns	ns	ns	ns	ns	ns	ns	ns	ns
asm|33042318	0.46	0.95	2.61	0.82	2.33	1.72	1.99	0	1.72	4.29	1.02	-0.05	5.14	2.23	1.43	2.01	1.02	2.49	2.56	2.63	0	0	IKZF1	ns	ns	ns	ns	normal	ns	cancer	ns	ns	ns	ns
asm|33042319	0.69	0	0.92	0.74	1.56	0	0.95	0	1	0	-0.99	0	2.69	0.17	0.43	0	-0.95	1.37	0	0	0.37	0.32	PHACTR1	ns	ns	ns	ns	ns	ns	ns	ns	ns	ns	ns
asm|33042332	-0.18	-0.14	-1.06	-0.44	1.02	0.03	2.18	0.56	-0.4	1.02	0.79	0.06	0.74	0.01	-0.44	0.95	0.6	0.15	0.36	0.36	0.36	0.5	DHRSX	ns	ns	ns	ns	ns	ns	ns	ns	ns	ns	ns
asm|33042335	0.01	0.61	1.16	0	1.25	0.3	0.18	0	1.01	0.92	5.23	1.48	0.05	0.32	5.14	0.13	0	0	0	0	0.76	0	SPATC1	ns	ns	ns	ns	ns	cancer	ns	cancer	ns	ns	ns
asm|33042345	0.35	0.03	-0.61	0	0	0	0.34	0	0.31	0.12	0.04	1.24	0.22	0.58	0.3	0	0.69	-10.72	-0.42	0.2	0.82	0	MTRNR2L6	ns	ns	ns	ns	ns	ns	ns	ns	ns	ns	ns
asm|33042356	0	0	-0.02	0	0.76	0.15	0	0	0.22	-3.04	0.3	0	-0.99	0	-0.15	0.4	0	0	-0.48	-0.1	0	0	ASS1	ns	ns	ns	ns	ns	ns	ns	ns	ns	ns	ns
asm|33042359	0.76	0.61	1.02	0	0.09	0	0.65	0	-1.34	0	4.82	0.95	1.08	0.33	-0.99	0	0	0	0	0	1.79	0	GADD45G	ns	ns	ns	ns	ns	cancer	ns	ns	ns	ns	ns
asm|33042361	0	0	0	0	0	0	0	0	0	0	0	0	0	0	0	0	0	0	0	0	0	0	-	ns	ns	ns	ns	ns	ns	ns	ns	ns	ns	ns
asm|33042367	5.05	0.55	2.29	0.1	3.55	-0.55	0.88	1.49	0.14	3.11	10.3	0.14	1.48	2.48	3.18	-0.63	-0.65	2.85	0.2	-1.58	0.52	0.09	RGN	cancer	ns	ns	ns	ns	cancer	ns	ns	ns	ns	ns
asm|33042375:asm|33041585	0.04	0	2.5	0	3.63	0	1.82	0	0	0	0.92	0	0.85	0	0.85	0	0	0	0.31	0.65	0.63	0	CD24	ns	ns	ns	ns	ns	ns	ns	ns	ns	ns	ns
asm|33042382	-1.25	-0.2	0	0.27	0.07	1.39	0.65	0.21	-0.58	-0.85	0.43	-0.2	0.49	0.76	-1.48	1.24	0.09	-0.25	0.76	0.6	1.61	0.04	ERMARD	ns	ns	ns	ns	ns	ns	ns	ns	ns	ns	ns
asm|33042386	0.82	-0.21	0	0	0	0	0	0	0	0	0	0	0.53	-0.05	0	0	0	0	0	0.63	0	0	RBPMS	ns	ns	ns	ns	ns	ns	ns	ns	ns	ns	ns
asm|33042388	0.03	2.16	0.21	0	1.09	0.18	0.88	0	-0.03	-0.07	0.88	0.79	0.39	-0.16	1.43	-0.37	1.53	2.95	0.63	0.65	0.11	0.33	DNTTIP2	ns	ns	ns	ns	ns	ns	ns	ns	ns	ns	ns
asm|33042394:asm|33042938	0	-0.72	1.58	0	1.29	1.13	1.3	-0.09	0.23	-0.48	0.3	0.26	0.38	1.44	-0.13	0	0.82	0.58	1.48	0.67	-0.17	0.06	ERMARD	ns	ns	ns	ns	ns	ns	ns	ns	ns	ns	ns
asm|33042395	2.31	0.26	2.45	0.5	-0.19	-0.92	1.74	-0.79	0.65	0.11	3.74	-0.11	1.63	0.61	0.2	-0.38	0.58	2.17	0.3	-0.04	1.56	0.31	ZNF99	ns	ns	ns	ns	ns	ns	ns	ns	ns	ns	ns
asm|33042396	0	0	0	0	0	0	0	0	0	0	0	0	0	0	0	0	0	0	0	0	0	0	-	ns	ns	ns	ns	ns	ns	ns	ns	ns	ns	ns
asm|33042401	0	0	0	0	0	0	0	0	0	0	0	0	0	0	0	0	0	0	0	0	0	0	-	ns	ns	ns	ns	ns	ns	ns	ns	ns	ns	ns
asm|33042402	2.39	0	1.95	0.36	0.88	1.14	7.31	0.79	0	0	5.95	0.85	4.48	1.48	0.52	0	0	0	7.06	1.33	1.74	0	MGC50722	ns	ns	ns	cancer	ns	cancer	cancer	ns	ns	cancer	ns
asm|33042430	0.56	0.14	4.76	0	0.92	0.02	2.82	0.69	1.53	1.49	0.76	0	7.65	0.36	0.69	2.38	0.95	0.88	6.28	1.79	1.6	1.76	LIMS3L	ns	cancer	ns	ns	ns	ns	cancer	ns	ns	cancer	ns
asm|33042431	1.55	0.53	5.11	-0.26	0.58	0.16	0.44	0.37	0.09	0.6	0.09	0.36	-0.17	0.95	-0.48	1.38	0.85	2.42	-1.12	1.17	0.45	0.92	METRNL	ns	cancer	ns	ns	ns	ns	ns	ns	ns	ns	ns
asm|33042448	0.3	0.27	-1.27	0	0	1.92	1	0.39	0	0	-0.55	0	0.38	0.06	-0.13	0.99	-0.19	0.85	-0.1	-0.12	0.99	0.25	VPS53	ns	ns	ns	ns	ns	ns	ns	ns	ns	ns	ns
asm|33042465	0.21	0.01	0.55	0.82	3.43	0.32	3.07	0	0.14	0	0.15	0	1.52	0	0.69	1.6	1.45	1.85	0	0	0.13	1.92	ANTXRL	ns	ns	ns	ns	ns	ns	ns	ns	ns	ns	ns
asm|33042475:asm|33041326	0	0	0	0	0	0	0	0	0.25	0.26	0	0	0.02	0	0.3	0	0	0	0	0	0.29	0.25	ENPP7	ns	ns	ns	ns	ns	ns	ns	ns	ns	ns	ns
asm|33042481	0	0	1.22	1.08	0.42	1.22	0.61	0	-1.34	0.07	0	0	-2.67	-0.3	-1.74	0.67	0	0.06	-0.18	0.2	0.3	-0.15	SHISA5	ns	ns	ns	ns	ns	ns	ns	ns	ns	ns	ns
asm|33042487:asm|22329667	0.61	0	0.92	0	0.27	0	0.5	0	0.32	1.25	0	0	1.28	0	-0.56	0	1.43	1.4	0	0	0	0	SHH	ns	ns	ns	ns	ns	ns	ns	ns	ns	ns	ns
asm|33042489	0	0	4.49	0.85	4.4	0.69	0.3	0.18	2.37	0.45	0.11	1.46	0.04	0.82	0.46	0.15	0.88	1.02	0.46	0.05	0.39	0.34	GRK1	ns	cancer	cancer	ns	ns	ns	ns	ns	ns	ns	ns
asm|33042494	1.55	0.99	1.74	0	2.5	-0.56	2	1.72	1.99	0.53	2.14	0.36	1.06	0.07	0.44	-0.2	0.67	0.72	0.76	0.88	0.1	0.6	RASA3	ns	ns	ns	ns	ns	ns	ns	ns	ns	ns	ns
asm|33042508	0.06	-0.14	0.33	0.18	0.74	0.03	1.15	-0.27	1	0.3	0.38	0.28	2.35	-1.04	1.01	-0.08	2.3	-0.19	1.92	-0.01	0.34	0.1	ZNF680	ns	ns	ns	ns	ns	ns	ns	ns	ns	ns	ns
asm|33042515	0	0	1.33	0	3.63	0	2.88	1.35	0.52	-0.04	-0.06	0	2.36	0	-0.07	0.55	2.09	0.92	2.35	0.79	1.6	0.55	CD24	ns	ns	ns	ns	ns	ns	ns	ns	ns	ns	ns
asm|33042521	0	0	1.1	-0.04	-1.01	0.35	0.95	0	2.43	-3.49	0.22	0.49	0.56	1.01	-0.26	1.12	1.44	0.5	-0.25	1	1.72	0.95	CHST15	ns	ns	ns	ns	ns	ns	ns	ns	ns	ns	ns
asm|33042522:asm|33033276	0	0	3.36	0	-0.09	-0.01	0.43	-0.69	0.69	2.08	0	0	6.49	0.02	0.14	1.32	0	0	0.67	0.43	-0.04	0.14	DOCK1	ns	ns	ns	ns	ns	ns	cancer	ns	ns	ns	ns
asm|33042524	0	0	0.58	0	0.39	0	-0.45	0	1.45	-1.43	1.2	0.46	0.48	-0.2	0.02	0	-1.02	0.99	0.82	0.03	-0.3	1.25	TOMM20	ns	ns	ns	ns	ns	ns	ns	ns	ns	ns	ns
asm|33042525	0.99	1.56	2.88	0.63	6.42	1.46	6.82	1.35	0.46	2.79	1.85	0.13	9.25	2.2	3	3.85	3.01	1.56	7.95	2.95	1.92	4.76	RAB7B	ns	ns	cancer	cancer	ns	ns	cancer	ns	ns	cancer	normal
asm|33042530	0	0	0	0	0	0	0	0	0	0	0	0	0	0	0	0	0	0	0	0	0	0	-	ns	ns	ns	ns	ns	ns	ns	ns	ns	ns	ns
asm|33042545	0	0	0	0	4.61	0.04	0	0	0.3	0.18	1.38	0	0	0	0.14	0.13	0	0	0	0.3	0.56	0.02	TCP10	ns	ns	cancer	ns	ns	ns	ns	ns	ns	ns	ns
asm|33042549:asm|33042851	0.18	-0.38	0.33	0.13	1.13	-0.12	0.43	0	0.13	-0.85	0	0	1.53	-0.17	0.33	0	0	2.29	0.11	-0.35	-0.95	0.1	RAB7B	ns	ns	ns	ns	ns	ns	ns	ns	ns	ns	ns
asm|33042550	0.13	-0.67	1.12	0	1.67	0.76	0.36	0	1.01	-0.31	2.72	0.85	-0.08	3.85	4.49	0.35	0	0	0.23	0.63	0.32	-0.88	SPATC1	ns	ns	ns	ns	ns	ns	ns	cancer	ns	ns	ns
asm|33042554	3.14	0	5.37	0.82	2.74	1.88	1.92	-0.22	3.14	3.69	0.92	-0.06	2.25	1.5	1.82	1.65	1.95	0.99	2.15	4.16	0.28	1.99	IKZF1	ns	cancer	ns	ns	ns	ns	ns	ns	ns	normal	ns
asm|33042561	1.19	0.88	0.6	-0.1	1.37	2.58	1.53	1.17	0.99	4.67	3.55	0.63	4.53	0.16	1.88	1.26	2.76	1.88	2.08	4.24	0.63	1.4	PTP4A3	ns	ns	ns	ns	normal	ns	cancer	ns	ns	normal	ns
asm|33042562	0.99	0	1.48	0	1.92	-0.08	0.67	-0.05	0.82	0.5	0	0	0.03	1	0	1.14	0	0	1.74	0.72	-0.2	1.95	PECAM1	ns	ns	ns	ns	ns	ns	ns	ns	ns	ns	ns
asm|33042566	-0.99	-0.02	1.25	-0.13	-0.1	0.28	0.74	0	-0.38	1.18	-0.4	0	0.92	0.49	-0.95	-0.02	0.06	1.5	1.65	-0.07	0.27	-0.14	AK2	ns	ns	ns	ns	ns	ns	ns	ns	ns	ns	ns
asm|33042568	0.23	-0.3	4.82	0	0.37	1.27	0.82	0.58	0.4	0.04	0.56	0.05	1.85	0.06	5.13	0.24	-0.79	2.69	2.02	1.72	1.18	1.07	PPP2R2D	ns	cancer	ns	ns	ns	ns	ns	cancer	ns	ns	ns
asm|33042572	-0.48	-0.28	0.07	0.18	1.95	0.22	0.74	0.95	-1.11	0.52	0.05	3.43	0.16	-0.1	-2.08	0.92	-0.02	-0.31	-0.67	0.43	0.09	-0.82	ADI1	ns	ns	ns	ns	ns	ns	ns	ns	ns	ns	ns
asm|33042574	0	0	2.46	0	-0.16	0.49	1	0	0.82	0.76	0.82	0.79	-0.65	0.85	0.06	-0.95	0.09	1.85	1.39	0.21	0.95	-0.27	LRRFIP1	ns	ns	ns	ns	ns	ns	ns	ns	ns	ns	ns
asm|33042578	0.02	0	1.79	0	0	0	0	0	0	0	0	0	0.01	0	2.69	0	1.27	0	0	0	5	0.82	METTL21C	ns	ns	ns	ns	ns	ns	ns	ns	ns	ns	cancer
asm|33042592	-1.08	0.42	0	0.1	-0.16	0.82	0.09	-0.11	-0.09	0.25	0.44	0.24	0.11	0.14	0.18	-0.08	0.02	-0.12	1.28	-0.28	1.92	-0.92	ERMARD	ns	ns	ns	ns	ns	ns	ns	ns	ns	ns	ns
asm|33042596	-0.45	0.43	-1.4	0.74	2.4	0.22	0.79	0	0.16	0.39	0.55	0.76	-0.17	0.16	-0.27	-1.5	-0.29	-0.58	0.32	1.21	0.92	-0.88	DHRSX	ns	ns	ns	ns	ns	ns	ns	ns	ns	ns	ns
asm|33042598	0	0	6.79	0	0.07	1.35	0	0	0.3	0.18	0.92	0	2.13	0	0.11	0	0	7.46	0	0	0.55	0.04	TCP10	ns	cancer	ns	ns	ns	ns	ns	ns	normal	ns	ns
asm|33042606	0.1	0.52	1.76	0.74	1.43	-0.03	1.72	0.39	0.29	1.43	0.08	-0.39	2.49	0.46	1.06	-0.16	1.1	0.15	1.11	1.39	0.19	0.6	ZNF674	ns	ns	ns	ns	ns	ns	ns	ns	ns	ns	ns
asm|33042618	-0.99	-1.52	-0.45	-0.25	0.27	0.12	0.72	0	1.06	0.1	0.82	-0.03	1.16	-1.01	-2.2	0.21	-0.24	0.92	0.1	0.09	0.1	0.01	HNRNPR	ns	ns	ns	ns	ns	ns	ns	ns	ns	ns	ns
asm|33042623:asm|33039415	0	0	0	0	0	0	0	0	0	0.6	0	0	0	0	0	0	0.1	3.85	0	0	0	0	TSPY3	ns	ns	ns	ns	ns	ns	ns	ns	ns	ns	ns
asm|33042638	0	0	3.85	0	4.38	0.49	0.6	0	0.95	0.11	0.72	-0.82	1.35	1.05	4.23	-0.04	0	0	0.88	0.27	0	0	SHANK2	ns	ns	cancer	ns	ns	ns	ns	cancer	ns	ns	ns
asm|33042642	0	0	0	0	0	0	0	0	0	0	0	0	0	0	0	0	0	0	0	0	0	0	-	ns	ns	ns	ns	ns	ns	ns	ns	ns	ns	ns
asm|33042653	3.72	0	1.08	0	0	0	1.1	0.69	0.85	0	0	0	0.23	0	0	0	0	0	9.09	3.32	2.31	0	GALNT9	ns	ns	ns	ns	ns	ns	ns	ns	ns	cancer	ns
asm|33042655	3.44	0.76	4.16	0	2.24	0.08	0.28	0.69	0.45	0.3	1.3	-0.52	1.6	1.12	3.19	0.37	0.34	1.14	1.74	0.3	1.79	0.55	SCAP	ns	cancer	ns	ns	ns	ns	ns	ns	ns	ns	ns
asm|33042656	2.67	0.69	6.2	1.13	0.17	0.58	0.53	-0.45	0.18	0.85	0.23	-0.03	0.25	1.1	0.61	2.23	0.48	3.37	2.72	0.36	0.79	0.4	PECAM1	ns	cancer	ns	ns	ns	ns	ns	ns	ns	ns	ns
asm|33042675	0	0	0.01	0.23	0.09	0.95	0	0	0.16	0.48	-0.3	0	-0.24	0.46	0.05	0.82	0	0.58	0.25	2.31	0	0	PECAM1	ns	ns	ns	ns	ns	ns	ns	ns	ns	ns	ns
asm|33042680	0.67	0.74	2.07	0.38	4.3	0.48	1.21	2.02	0.55	0.85	2.37	0.37	2.79	0.18	1.17	0.65	2.05	0.92	3.06	0.36	1.53	-0.11	TMEM167A	ns	ns	cancer	ns	ns	ns	ns	ns	ns	ns	ns
asm|33042681	1.45	-0.3	3.18	0.72	0.43	-0.18	0.67	0.22	0	0	0	0	-0.56	0	0.76	1.95	-0.34	-0.14	1.88	0.56	-0.22	0.49	SHISA5	ns	ns	ns	ns	ns	ns	ns	ns	ns	ns	ns
asm|33042688	0.82	0	3.18	0.13	2.65	2.01	4.33	1.35	0.99	1	2.44	0	4	0.25	1.69	1.24	0	0	1.82	0.12	1.58	0	PRSS22	ns	ns	ns	cancer	ns	ns	cancer	ns	ns	ns	ns
asm|33042705	2.85	0	6.17	2.09	6.33	0	8.06	1.33	1.74	1.6	10.56	1.04	7.88	5.82	2.95	0	0	0	3.95	2.52	3.88	0	MGC50722	ns	cancer	cancer	cancer	ns	cancer	both	ns	ns	ns	ns
asm|33042718	0.88	1.18	0.37	0.03	0.08	-0.29	0	0	0.16	0.43	0.06	-0.11	-0.34	1.53	-0.25	2.08	0.29	2.09	0.31	0.08	0	0	PECAM1	ns	ns	ns	ns	ns	ns	ns	ns	ns	ns	ns
asm|33042735	0.82	0.4	2.22	0	6.32	4.3	2.85	0.09	0.34	4.36	2.95	0.29	0.19	0.76	1.03	0.74	0	0	4.82	2.92	1.13	0.74	SLC12A8	ns	ns	both	ns	normal	ns	ns	ns	ns	cancer	ns
asm|33042741	0.09	2.1	0.05	0.74	0.46	0.29	1.02	0.56	0.18	0.09	0.48	0.53	0.06	-0.13	0.25	1.09	0.76	3.33	0.29	0.88	0.24	0.53	PECAM1	ns	ns	ns	ns	ns	ns	ns	ns	ns	ns	ns
asm|33042746	0.52	0	4.34	0.18	2.09	0.85	3.85	0.22	3.44	1.03	0.74	0.39	4.56	0.67	1.56	1.92	0.2	2.44	4.15	4.25	1.3	0.55	INPP5D	ns	cancer	ns	ns	ns	ns	cancer	ns	ns	both	ns
asm|33042759:asm|32511719	-0.13	-0.2	-0.88	-0.36	-1.39	2.05	0.74	-0.65	-0.04	-3.36	-0.33	-0.65	-2.61	0.32	-0.82	0.14	-0.49	0	0.18	-0.49	0.19	0.07	CDC20	ns	ns	ns	ns	ns	ns	ns	ns	ns	ns	ns
asm|33042763	0	0	0	0	0	0	0	0	0	0	0	0	0	0	0	0	0	0	0	0	0	0	-	ns	ns	ns	ns	ns	ns	ns	ns	ns	ns	ns
asm|33042766	1.22	3.26	0.76	1.07	3.38	0.79	1.3	-0.28	0.22	2.46	0.28	0.74	0.79	0.38	0.49	2.55	0	6.06	1.85	1.22	0.92	0.65	C1R	ns	ns	ns	ns	ns	ns	ns	ns	normal	ns	ns
asm|33042790	0.82	0.76	1.58	-0.18	1.95	-0.61	-0.16	0.17	0.07	-0.13	0.61	0.56	-0.48	2.53	0.69	0.28	1.65	0.58	0.53	1.92	0.01	0.82	CIRH1A	ns	ns	ns	ns	ns	ns	ns	ns	ns	ns	ns
asm|33042800	0.09	0	0	0	0.01	0	0	0	0	0	-0.18	0.63	0	0	-1.37	0	0	0	0	0	0	0	WDR5	ns	ns	ns	ns	ns	ns	ns	ns	ns	ns	ns
asm|33042801	0	0	0.92	0.6	1.67	0.37	0.63	0.16	0.58	2.01	1.27	-0.13	0.33	0.37	1.5	-0.61	0	0	1.4	0	0	0	SPAG16	ns	ns	ns	ns	ns	ns	ns	ns	ns	ns	ns
asm|33042804:asm|33042238	-0.23	0.92	0.92	0	1.28	0.29	-1.02	0.69	0.65	-1.43	0.18	-0.69	-0.09	-0.46	0.14	0.56	0.03	0.22	1.01	0.35	0	0.12	TOMM20	ns	ns	ns	ns	ns	ns	ns	ns	ns	ns	ns
asm|33042814	-0.74	-0.25	-0.09	0	0.02	0.24	0.25	0	0	0.42	1.49	-0.09	-0.22	0.72	0.22	0	-0.09	-0.69	-0.09	0.1	0.37	0.2	TBCE	ns	ns	ns	ns	ns	ns	ns	ns	ns	ns	ns
asm|33042833:asm|28114748	0.28	1.01	0.01	0.74	1.11	1.67	0.3	0.42	0.82	2	-0.85	0	-0.04	0.34	0.07	1.53	0	0.44	0.31	0.58	0.02	-0.18	PECAM1	ns	ns	ns	ns	ns	ns	ns	ns	ns	ns	ns
asm|33042849	0.56	-0.25	-0.11	0.04	3.95	0.25	2.3	0	0.16	-0.14	1.88	0	-0.34	0.38	0.61	-0.26	0.4	-0.02	-0.06	0.27	2.1	0.06	DHRSX	ns	ns	ns	ns	ns	ns	ns	ns	ns	ns	ns
asm|33042855:asm|33039720	1.13	-0.05	-0.53	-0.46	1.22	0	2.15	0	1.1	0.22	0.38	0	0.08	0.08	1.05	0	2.33	0.58	-0.3	-1.01	0.11	0	DUSP8	ns	ns	ns	ns	ns	ns	ns	ns	ns	ns	ns
asm|33042858:asm|33042622	0.32	0.39	0.99	0	1.26	-0.14	1.79	0.08	1.61	0.2	1.53	0	1.58	0.65	-0.02	0.03	1.27	1.01	0.85	0.61	0	0	PECAM1	ns	ns	ns	ns	ns	ns	ns	ns	ns	ns	ns
asm|33042859	-1.13	0	1.31	-0.74	3.82	0.4	0.19	0	2.08	0.1	2.01	0	3.31	0.82	0.3	0.02	-1.02	1.85	1.43	0.12	0.82	-0.95	CEP44	ns	ns	ns	ns	ns	ns	ns	ns	ns	ns	ns
asm|33042869	0	0	4.46	0.12	0.99	0	6.1	0.09	2.2	0	0	0	4.46	0	0.27	0	0	0	9.18	0	1.61	2.07	STRA6	ns	cancer	ns	cancer	ns	ns	cancer	ns	ns	cancer	ns
asm|33042875	1.88	0.4	2.58	0	0.52	1.14	0	0	0.63	0	0.16	0	0.4	0	1.92	0	1.4	0	0.42	0	0.63	0	C6orf118	ns	ns	ns	ns	ns	ns	ns	ns	ns	ns	ns
asm|33042884:asm|24076850	1.04	-0.25	-0.31	0	0.33	0.4	1.67	0	0.03	1.95	1.38	0.33	0.43	0.18	-1.21	0	0	-0.2	-0.61	0.34	0.92	0.05	DHRSX	ns	ns	ns	ns	ns	ns	ns	ns	ns	ns	ns
asm|33042890	0	0.99	2.95	-0.25	1.76	0.38	0.13	0	0.14	0.35	0.44	0	3.5	0.3	1.79	1.2	0.16	3.55	1.58	0.92	0.4	0.56	ZNF407	ns	ns	ns	ns	ns	ns	ns	ns	ns	ns	ns
asm|33042900	0	0.88	4.05	0.74	2.26	2.76	5.95	1.17	1.04	2.38	3.31	0.15	8	2.29	2.14	2.88	2.92	1.5	8.95	3.28	0.4	1.37	RAB7B	ns	cancer	ns	cancer	ns	ns	cancer	ns	ns	cancer	ns
asm|33042905	0	0.95	0.2	0	3.55	-0.31	2.79	-0.28	0.63	-0.14	1.56	0.31	1.69	0.39	0.25	0.88	-0.5	-0.15	0.95	0.09	2.22	-0.85	ACVR1	ns	ns	ns	ns	ns	ns	ns	ns	ns	ns	ns
asm|33042909	2.49	0	4.74	0.92	8.99	0	6.04	0.79	2.27	1.11	11.22	1.69	6.88	2.33	0.22	0	2.72	0	5.44	3.09	1.85	0	MGC50722	ns	cancer	cancer	cancer	ns	cancer	cancer	ns	ns	cancer	ns
asm|33042913:asm|33039135	1.42	0.49	1.08	0	0.16	-0.03	1.58	0.79	1.01	0	0.82	0	6.31	1.52	0.74	0	1.52	0	0	0	1.03	0	DNAH12	ns	ns	ns	ns	ns	ns	cancer	ns	ns	ns	ns
asm|33042918	0	0	0	0	0	0	0	0	0	0	0	0	0	0	0	0	0	0	0	0	0	0	-	ns	ns	ns	ns	ns	ns	ns	ns	ns	ns	ns
asm|33042921:asm|31358245	1.43	1.49	5.72	0	5.07	0	1.45	0.69	1.99	1.12	4.08	0.72	2.03	0	5.95	2.07	2.03	10.2	2.56	0.52	2.48	0.55	PECAM1	ns	cancer	cancer	ns	ns	cancer	ns	cancer	normal	ns	ns
asm|33042930	0	0	0.22	0	1.72	-0.53	2.67	-0.39	0.33	0	-0.02	0	4.36	0.88	-0.92	0.67	0.09	2.88	4.6	1.56	0	0	RAB7B	ns	ns	ns	ns	ns	ns	cancer	ns	ns	cancer	ns
asm|33042932	0	0	0	0	0	0	0	0	0	0	0	0	0	0	0	0	0	0	0	0	0	0	-	ns	ns	ns	ns	ns	ns	ns	ns	ns	ns	ns
asm|33042937	0	0	0.12	0	0.95	0.53	1	0.39	-0.55	0.03	0.06	0.06	0.74	0.79	0.02	0.55	-0.39	0.01	-1.33	1.37	0.43	0.25	VPRBP	ns	ns	ns	ns	ns	ns	ns	ns	ns	ns	ns
asm|33042943	0	0	1.95	0	0	0	0	0	0	0	0	0	0.11	0	0.01	0	2.58	0	0	0	7.37	1.14	METTL21C	ns	ns	ns	ns	ns	ns	ns	ns	ns	ns	cancer
asm|33042952	0	0	0.53	0	3.35	1.4	0.6	0	0.61	-0.08	1.45	0	0.85	-0.18	1.67	0.03	0	0	2.99	2.46	0.04	0	SLC12A8	ns	ns	ns	ns	ns	ns	ns	ns	ns	ns	ns
asm|33042967	1.09	0	0	0	0.06	0	0	0	0.99	0	1.85	0	1.36	0	0.06	0	1.4	0.19	-0.95	0	-0.04	0	MANEA	ns	ns	ns	ns	ns	ns	ns	ns	ns	ns	ns
asm|33042976:asm|33040036	0	0	1.6	0	1.65	0.32	0.25	0.09	0.02	-0.34	0.55	0.65	0.79	0.39	0.49	-0.22	-0.14	0	0.05	0.01	0.43	0.21	ERMARD	ns	ns	ns	ns	ns	ns	ns	ns	ns	ns	ns
asm|33042978	1.38	1.03	0.13	0.13	0.95	0	1.61	0	0.03	1.09	0	0	1.63	0.02	0.92	0.34	0.92	0.79	-0.01	0.74	0	0	SBNO2	ns	ns	ns	ns	ns	ns	ns	ns	ns	ns	ns
asm|33042979	0.67	1.17	5.53	2.36	6.01	2.36	3.39	0.09	3.4	6.39	2.58	1.08	7.03	1.61	3.24	2.88	1.95	2.88	6.67	5.43	2.24	0.74	IKZF1	ns	cancer	cancer	ns	normal	ns	cancer	ns	ns	both	ns
asm|33042982	1.76	-0.82	3.37	-1.11	0.92	0.72	0.11	-0.69	-0.11	0.37	0.06	-0.16	2.28	-0.25	0.16	0.03	0.85	0.19	0.4	1.02	-0.09	0.5	PPP2R2D	ns	ns	ns	ns	ns	ns	ns	ns	ns	ns	ns
asm|33042988	0	0	0	0	0	0	0	0	0.56	0	1.58	0.03	2.03	1.03	0	0	1.02	0	0	0	1.02	0	BAAT	ns	ns	ns	ns	ns	ns	ns	ns	ns	ns	ns
asm|33042989	0	0	1.34	0.35	1.01	0.92	0.65	-0.07	0.16	1.18	0.85	0	0.53	1.58	0.74	1.61	-0.61	2.72	0.5	0.61	0	1.42	PECAM1	ns	ns	ns	ns	ns	ns	ns	ns	ns	ns	ns
asm|33042995	0	0	0	0	0.32	0.07	0	0	0	0	-0.14	0.21	0	0	0	0	-0.06	0	0	0	0	0	WDR5	ns	ns	ns	ns	ns	ns	ns	ns	ns	ns	ns
asm|33043006	0	0	0.58	0	0.53	-0.05	0.38	0	0	0	0	0	-0.16	-0.25	0.07	0.5	-0.05	0	1.27	0.16	0.61	0	CEACAM21	ns	ns	ns	ns	ns	ns	ns	ns	ns	ns	ns
asm|33043010:asm|33038875	0	0.31	7.02	0.65	0.11	0.49	0.06	0.05	0.02	0.37	0.42	0	0.39	0.36	0.46	0.31	0	1.3	0.92	0.07	1.6	0.14	TCP10	ns	cancer	ns	ns	ns	ns	ns	ns	ns	ns	ns
asm|33043012	0	0	0.5	-0.13	0.18	0.3	0.26	-0.39	-0.48	0.58	-0.25	1.02	0.79	0.3	-0.58	0.42	-0.65	1.3	0.48	0.06	0.15	0.65	COPG2	ns	ns	ns	ns	ns	ns	ns	ns	ns	ns	ns
asm|33043013	0.74	-0.67	2.82	0.44	-0.09	-0.13	-0.1	-0.09	1.08	0.29	-0.55	0	3.58	0.82	0	0.34	0	0	0.58	0.07	-0.46	1.42	DOCK1	ns	ns	ns	ns	ns	ns	ns	ns	ns	ns	ns
asm|33043014	0	0	0.19	0	0.13	-0.24	0.18	-2.02	0.92	3.76	1.4	0.2	0.88	0	0.26	0	1.02	2.11	0.45	0.38	0	0	ARHGEF26	ns	ns	ns	ns	ns	ns	ns	ns	ns	ns	ns
asm|33043015:asm|33042594	0.76	0	5.11	0.48	7.25	0.82	4.6	0.39	0.32	-0.09	1.88	0.99	11.07	0.95	2.85	2.63	2.42	3.92	10.67	2.39	1.23	3.07	RAB7B	ns	cancer	cancer	cancer	ns	ns	cancer	ns	ns	cancer	ns
asm|33043016	1.04	-0.72	0.55	0.44	0.95	1.88	0	0	0.16	1.11	0.39	1.24	0.34	-0.3	0.27	0.6	0.36	1.52	0.27	2.04	0.95	1.63	PECAM1	ns	ns	ns	ns	ns	ns	ns	ns	ns	ns	ns
asm|33043018	2.31	0.3	1.52	0	0.6	1.18	0.38	-0.92	0.12	2.06	2.3	0.06	2.1	0.21	-0.24	0.72	0.45	0.45	0	0.29	0.92	0.05	SPC25	ns	ns	ns	ns	ns	ns	ns	ns	ns	ns	ns
asm|33043019	-0.1	1.15	0.31	0	0.76	0.08	3.03	0.92	0.01	1.39	1.35	1.08	0.38	-0.99	0.04	0.85	0.36	-1.26	0.52	0.85	1.2	0.18	DHRSX	ns	ns	ns	ns	ns	ns	ns	ns	ns	ns	ns
asm|33043021	1.92	-0.3	3.85	-0.18	1.76	0.34	1.1	1.17	0.35	0.06	3.48	-0.31	3.02	1.38	3.82	1.99	1.92	2.07	2.56	0.79	0.88	0.12	MFSD8	ns	ns	ns	ns	ns	ns	ns	ns	ns	ns	ns
asm|33043023	0	0	8.76	1.52	11.44	4.63	4.39	0	2.36	9.09	0.16	0	10.31	5	0.1	3.38	0	0	0.1	0	0	0	CAPN8	ns	cancer	both	cancer	normal	ns	both	ns	ns	ns	ns
asm|33043024:asm|33043118:asm|33038117	1.74	0.21	1.04	0.14	0.6	0.67	2.58	0.25	0.55	0.1	4.43	0	2.16	0.44	0.76	0.52	2	0.56	0.1	0.33	0.39	0.3	PPP2R2D	ns	ns	ns	ns	ns	cancer	ns	ns	ns	ns	ns
asm|33043030	0	2.76	0.08	0.48	1.44	0.04	0.02	-0.45	0.02	0.32	0.46	0	3.63	0.08	0.33	0.37	0	0.14	0.25	0.58	0.18	0.25	TCP10	ns	ns	ns	ns	ns	ns	ns	ns	ns	ns	ns
asm|33043032	0.02	0.07	1.52	0	0.31	0.11	-0.35	0.56	-0.35	1.72	0.25	-0.39	0.1	0.45	0.13	-0.58	0	0	0.02	0.79	0.14	0.53	TRAPPC12	ns	ns	ns	ns	ns	ns	ns	ns	ns	ns	ns
asm|33043036	2.48	0.6	4.16	0.25	5	0.74	4.95	0	0.53	5.36	5.44	0.19	2.63	2.46	2.74	1.32	3.08	2.56	1.88	5.29	5.85	0	TWIST2	ns	cancer	cancer	cancer	normal	cancer	ns	ns	ns	normal	cancer
asm|33043038	-0.63	0.95	-0.02	0.13	-0.76	-1.08	-0.88	-1.35	-0.35	-1.49	-0.35	0.5	0.19	-0.43	-0.22	-0.43	0	0	0.82	0.76	0.01	0	SHANK3	ns	ns	ns	ns	ns	ns	ns	ns	ns	ns	ns
asm|33043039:asm|33042818	0.88	0	0.18	0.25	0.25	-0.13	1.04	0.21	0.07	0.22	0.2	0.06	-0.2	0.72	0.61	1.37	-0.07	-0.3	-0.04	0.08	0.2	0.92	ERMARD	ns	ns	ns	ns	ns	ns	ns	ns	ns	ns	ns
asm|33043043	1.2	0.18	0.6	0.48	5.46	3.28	2.02	0	1.16	1.37	2.3	0.25	1.19	-0.56	1.49	1.63	3.12	0.02	0.18	1.22	0.74	1.08	FAM20C	ns	ns	cancer	ns	ns	ns	ns	ns	ns	ns	ns
asm|33043044	1.95	0.15	0.08	0	3.55	0.38	0.43	0.22	0.55	1.58	1.95	-0.21	0.03	0.25	-0.42	-0.06	0	0	1.32	1.3	1.17	0.95	PBX3	ns	ns	ns	ns	ns	ns	ns	ns	ns	ns	ns
asm|33043047	1.4	0.22	6.95	0.26	8.43	2.88	2.95	-0.11	2.53	3.28	1.58	-0.37	1.02	0.55	8.25	0.45	0.92	-0.85	2.74	0.09	1.61	-0.26	PTPRK	ns	cancer	cancer	ns	ns	ns	ns	cancer	ns	ns	ns
asm|33043048	0.3	0.49	0.14	0.48	0.27	0.13	0.01	0.74	0.21	0.25	-0.74	-0.38	-0.04	0.11	-0.6	0.5	1.07	0.16	0.95	-0.79	0.04	0.07	ERMARD	ns	ns	ns	ns	ns	ns	ns	ns	ns	ns	ns
asm|33043051	0.23	-0.31	-0.49	0	-0.79	0.04	-0.29	0.39	-1.34	0.22	0	0	-1.08	0	-0.88	0.13	-0.06	0	0.04	0.27	0.23	0.14	EEF2	ns	ns	ns	ns	ns	ns	ns	ns	ns	ns	ns
asm|33043052	0	0	0	0	0	0	0	0	0	0	0	0	0	0	0	0	0	0	0	0	0	0	-	ns	ns	ns	ns	ns	ns	ns	ns	ns	ns	ns
asm|33043056:asm|12697360	0	0	0.79	-0.25	0.65	0.82	0.88	0.31	-1.01	0.34	0.33	0.13	-0.08	0.01	0.01	1.32	0.38	0.18	0.58	-0.46	1.46	0.3	ERMARD	ns	ns	ns	ns	ns	ns	ns	ns	ns	ns	ns
asm|33043057	0	0	0	0	1.1	1	0	0	0	0	-1.06	0.65	0.08	0	0.23	-1.32	0.03	0.03	0.52	0	-0.49	0	WDR5	ns	ns	ns	ns	ns	ns	ns	ns	ns	ns	ns
asm|33043058	1.4	-0.27	0.08	0.72	0.23	0.03	0.67	1.3	2.02	0.13	2.95	1.63	2.45	0.15	3.61	2.01	0	0	0	0	0.4	0	RTL1	ns	ns	ns	ns	ns	ns	ns	ns	ns	ns	ns
asm|33043059	0.01	-0.22	0.48	0	0	0.42	0.37	0	0.95	0.06	0.63	0.12	0.22	0.02	-0.85	0.12	1.03	-0.35	-0.14	0.29	-0.18	0.42	MICB	ns	ns	ns	ns	ns	ns	ns	ns	ns	ns	ns
asm|33043061	0	0	-0.85	0	-0.67	-0.18	0.31	0	-0.06	-0.55	-0.13	0	-1.55	0.37	0.15	0	0	0	0	0	0	0	SHANK3	ns	ns	ns	ns	ns	ns	ns	ns	ns	ns	ns
asm|33043063:asm|33042992	0.74	0	3.5	0.04	2.76	1.01	3.01	0.69	1.92	0.55	1.42	0.92	4.07	0.56	0.5	-0.31	0.53	3.74	4.4	0.3	0	1.08	SHANK2	ns	ns	ns	ns	ns	ns	cancer	ns	ns	cancer	ns
asm|33043073	-0.61	0.42	0	0.72	0.01	1.17	0.61	0.16	-0.36	0.01	-0.22	-0.52	0.56	0.16	-0.48	-0.28	0.72	0.25	0.21	0.16	0.76	0.19	ERMARD	ns	ns	ns	ns	ns	ns	ns	ns	ns	ns	ns
asm|33043074:asm|13142496	1.74	0	1.05	0	-0.05	0	0	0	0	0	-0.43	0.46	3.14	0	0.15	0	-0.38	0	0	0	0.53	0	PPP2R2D	ns	ns	ns	ns	ns	ns	ns	ns	ns	ns	ns
asm|33043084:asm|33043098	-0.04	1.34	3.48	0	3.95	-0.1	0.95	0	0.44	-0.05	0	0	1.25	0.31	0.82	0.04	0.67	0.49	1.65	2.07	2.08	0.52	BAHCC1	ns	ns	ns	ns	ns	ns	ns	ns	ns	ns	ns
asm|33043085	0.82	0	4.19	0	0	0.2	0.37	0	1.05	-0.56	0.12	0.19	1.72	0	0.79	0	-0.13	0.88	0	0	-0.63	0	TFAP2B	ns	cancer	ns	ns	ns	ns	ns	ns	ns	ns	ns
asm|33043094:asm|33041857	1.69	0.53	1.92	-0.38	-0.95	0.45	1.08	1.49	2.53	-4.39	0.79	0	2.69	0.05	0.46	2.18	2.95	0.99	0.88	0.74	1.03	0.74	CHST15	ns	ns	ns	ns	ns	ns	ns	ns	ns	ns	ns
asm|33043105:asm|33042991	1.48	0	1.5	0	-0.16	0	1.15	0	1.34	0	-0.88	0	3.53	0	-0.61	0	-0.74	0	-0.52	0	-0.44	0	CHST15	ns	ns	ns	ns	ns	ns	ns	ns	ns	ns	ns
asm|33043107	0	0	0.34	0	0.48	0	0	0	2.34	12.08	0	0	0.26	0	0.14	0	0	0	0	0	0	0	LYPD8	ns	ns	ns	ns	normal	ns	ns	ns	ns	ns	ns
asm|33043111	0	0	0	0	-0.82	0.29	-0.46	0.25	-0.14	0.44	0	0	0.01	0	0.49	0.28	0	0	0.33	0	0	0.16	ENPP7	ns	ns	ns	ns	ns	ns	ns	ns	ns	ns	ns
asm|33043122	0.37	-0.69	0.36	0	0.13	0.4	1.46	0.39	0.07	-3.1	0.22	0.28	0.37	-0.34	0.69	-0.88	0.13	-0.48	-0.79	-0.32	-0.09	0	TMEM132B	ns	ns	ns	ns	ns	ns	ns	ns	ns	ns	ns
asm|33043132	0.61	-0.39	2.58	0	1.92	0.31	1.76	0	-1.27	0.46	0.04	0	-0.01	0.55	0.04	0.29	0.28	-0.18	0.52	0.33	1.42	1.38	COPG2	ns	ns	ns	ns	ns	ns	ns	ns	ns	ns	ns
asm|33043138	1.35	0.72	2.25	0	0	-0.69	-0.15	0	0	0	-0.29	0.92	0.07	-0.07	0.18	-0.69	-1.07	-0.07	-0.63	-0.88	0	0	VWF	ns	ns	ns	ns	ns	ns	ns	ns	ns	ns	ns
asm|33043145	0.85	0.92	1.52	0	-0.21	0.88	-1.04	0.09	0.46	0.21	0.02	0.33	0.26	-0.92	-0.08	1.32	0.69	0.63	-0.53	1.95	0.01	0.35	CHST15	ns	ns	ns	ns	ns	ns	ns	ns	ns	ns	ns
asm|33043151	-0.99	0	2.14	0.25	0.29	0.74	0.99	0	0.28	0	0.14	0	0.69	-0.05	0.22	0	-0.15	0	0.82	0.46	0.49	0	ERMARD	ns	ns	ns	ns	ns	ns	ns	ns	ns	ns	ns
asm|33043158	-0.14	0	1	0	0	-0.18	0.35	0	0	0	0.76	0	0.46	0.33	0.44	-0.72	0.29	0.16	0.58	-0.13	0.06	0	ERMARD	ns	ns	ns	ns	ns	ns	ns	ns	ns	ns	ns
asm|33043162	2.76	0.82	2.11	0	7.88	-0.44	1.85	1.32	1.92	0.2	4.74	0	10.76	4.3	1.11	0.04	0	0	0.52	0.2	2.16	0	DNAH12	ns	ns	cancer	ns	ns	cancer	both	ns	ns	ns	ns
asm|33043177	0.11	0	-1.28	0	0.45	0	-0.82	0	0.31	0.63	0.06	0.06	-0.52	0	0.26	0	0.02	-5.74	-1.3	-0.4	0	0	MTRNR2L6	ns	ns	ns	ns	ns	ns	ns	ns	ns	ns	ns
asm|33043182	0.05	0.06	0.25	0	1.56	0.13	0.37	0	0.24	0.08	0	0	0	0.14	0.25	0.46	0	0	0	0	2.34	0.21	CT83	ns	ns	ns	ns	ns	ns	ns	ns	ns	ns	ns
asm|33043196:asm|33038753	0	0	0	0	1.72	0.07	0.1	0	0.11	0	0.1	0	0	0.03	0.02	0.06	0.03	0	0	0.07	0.13	0	PRSS58	ns	ns	ns	ns	ns	ns	ns	ns	ns	ns	ns
asm|33043202	0	0	1.2	0	0.55	0	0	0	5.74	10.92	1.19	0.95	1.88	0.46	0.22	0	0	0	0	0	0	0	LYPD8	ns	ns	ns	ns	both	ns	ns	ns	ns	ns	ns
asm|33043205	1.76	0	4.12	0	-0.88	0	1.56	0	0.65	-0.07	0.4	0.46	1	0.95	-0.65	0	0	0	3.28	-0.32	1.38	0	CHST15	ns	cancer	ns	ns	ns	ns	ns	ns	ns	ns	ns
asm|33043212	0	0	0.61	-0.35	0	0	0.99	0.56	0.72	3.88	0.79	1.02	-0.34	0.53	2.65	2.23	0	0	1.2	-0.01	0.72	1.49	NCS1	ns	ns	ns	ns	ns	ns	ns	ns	ns	ns	ns
asm|33043227	0	0	3.43	0	2.44	0	5.03	0.69	0	0	0	0	3.88	0	0	0	1.02	2.69	0.25	0.72	0	0	GSDMC	ns	ns	ns	cancer	ns	ns	ns	ns	ns	ns	ns
asm|33043232	1.25	0.95	1.31	-0.04	1.88	0.58	0.95	0.45	1	0.04	1.02	0.28	4.44	0.79	6.58	0.15	1.23	1.95	2.76	1.14	0	0	AKT3	ns	ns	ns	ns	ns	ns	cancer	cancer	ns	ns	ns
asm|33043234	0	0	0.28	0	1.74	0	0.43	0	0.2	0	2.82	0	0.34	0.63	1.11	0	0.03	0	0.07	0	0.74	0	C20orf166	ns	ns	ns	ns	ns	ns	ns	ns	ns	ns	ns
asm|33043236:asm|33041302	2.33	0.07	2.21	0	0.43	0.76	1.69	0.29	1.52	1.08	7.1	0	0.95	-0.58	0.06	0	0.31	0	2.23	-1.35	-0.3	0.65	MGC50722	ns	ns	ns	ns	ns	cancer	ns	ns	ns	ns	ns
asm|33043254:asm|33043275	0	0	0.02	0.09	2.92	0	0	0	0.5	0.28	1.31	0	0	0	0.11	0.55	0	0	0	0	0.2	0.36	TCP10	ns	ns	ns	ns	ns	ns	ns	ns	ns	ns	ns
asm|33043256	1.26	-0.79	1.19	0.13	2.02	0.35	1.58	0.05	0.14	0.27	1.22	0.6	-0.22	0.01	-0.63	0.95	0.18	-0.95	-0.02	0.16	0.09	1.67	DHRSX	ns	ns	ns	ns	ns	ns	ns	ns	ns	ns	ns
asm|33043268:asm|33038696	-0.5	-0.08	-2.82	-0.44	-0.18	-0.3	-0.48	0	0.4	0.53	0.11	0	0.2	-0.32	-0.1	-0.22	0.95	0	0.32	-0.28	0.65	0.14	MTRNR2L6	ns	ns	ns	ns	ns	ns	ns	ns	ns	ns	ns
asm|33043277	-0.2	0.28	0	0	0.76	0	0	0	0	0	0	0	1	0.03	-0.02	0	0	0	0.33	1.26	0	0	ZFP30	ns	ns	ns	ns	ns	ns	ns	ns	ns	ns	ns
asm|33043286:asm|33040425	0.1	0	4.04	0	2.4	-0.14	1.36	0.69	0.32	0.13	0.63	0.92	5.79	0.07	0.13	1.32	1.34	6.26	1.88	0.6	0.11	0	RAB7B	ns	cancer	ns	ns	ns	ns	cancer	ns	normal	ns	ns
asm|33043299	0.82	-0.36	1.44	0	0.56	2.45	0.45	-0.22	1	1.69	1.09	0.45	2.48	-1.42	-0.12	0.09	0.24	1.52	-0.01	0.22	0.15	0.11	SPC25	ns	ns	ns	ns	ns	ns	ns	ns	ns	ns	ns
asm|33043300:asm|33039419	0	0	-0.3	0	0.82	0.38	-0.06	0	-0.11	-0.46	0	0	-0.52	0	0.3	0.27	0	-5.55	-2.99	-1.21	0.44	0	MTRNR2L6	ns	ns	ns	ns	ns	ns	ns	ns	ns	ns	ns
asm|33043301:asm|33039051	1.42	1.35	0.61	0	0.46	1.95	0.95	2.02	2.61	8.18	0	0	-0.39	1.38	7.35	2.92	-0.42	0.63	0.92	-0.06	0.95	3.85	NCS1	ns	ns	ns	ns	normal	ns	ns	cancer	ns	ns	ns
asm|3613611	0	0	1.25	0	1.79	0	1.03	0.22	0	0	0.52	0.53	0.06	0.13	-1.05	0	0.13	0.44	-0.06	0.27	1.92	0	METRNL	ns	ns	ns	ns	ns	ns	ns	ns	ns	ns	ns
asm|4295546	0	0	0	0	0	0	0.79	0	0	0	4.74	-0.09	2.69	0	0	0	0	0	0	0	0	0	GLTPD2	ns	ns	ns	ns	ns	cancer	ns	ns	ns	ns	ns
asm|4328992	0	0	0	0	0	0	0	0	0	0	0	0	0	0	0	0	0	0	0	0	0	0	-	ns	ns	ns	ns	ns	ns	ns	ns	ns	ns	ns
asm|4442048	0	0	0	0	0	0	0	0	0	0	0	0	0	0	0	0	0	0	0	0	0	0	-	ns	ns	ns	ns	ns	ns	ns	ns	ns	ns	ns
asm|4531081	0.49	-0.65	-0.95	-0.1	0	0.53	0.43	0.5	-0.29	-3.02	0.38	0.53	-0.72	-0.4	-1.18	0.08	0	0	-0.69	0.04	-0.19	0.22	ASS1	ns	ns	ns	ns	ns	ns	ns	ns	ns	ns	ns
asm|4771077	0	0	-0.34	0	-0.25	0	1.22	0	0	0	0.67	0	0	0	0	0	0	0.4	0.95	0	0	0	SLC25A10	ns	ns	ns	ns	ns	ns	ns	ns	ns	ns	ns
asm|4995797	0	0	0	0	0	0	0	0	0	0	3.38	0.33	0	0	0	0	0	0	0	0	0	0	C8B	ns	ns	ns	ns	ns	ns	ns	ns	ns	ns	ns
asm|5358551	0.08	0	0.82	0	0.31	0	0.34	0	2.03	0	1.82	0	1.79	0.35	0.69	0.06	1.95	0.69	0.35	0.53	0	0	SLITRK1	ns	ns	ns	ns	ns	ns	ns	ns	ns	ns	ns
asm|6696525	0	0	1.1	0	2.92	0.45	0.95	0.22	-0.31	0	0.08	0	-0.44	0.31	0.3	0	0	0.4	0.95	0.23	0	0	SHANK2	ns	ns	ns	ns	ns	ns	ns	ns	ns	ns	ns
asm|6979981	0	0	0	0	0	0	0	0	0	0	0	0	0	0	0	0	0	0	0	0	0	0	-	ns	ns	ns	ns	ns	ns	ns	ns	ns	ns	ns
asm|7019063	1.04	1.69	-0.46	0	2.2	0	0	0	-0.02	2.67	0.92	0.67	-2.56	0.58	-0.6	1.22	0	0	0	0	0	0	C1R	ns	ns	ns	ns	ns	ns	ns	ns	ns	ns	ns
asm|7214428	0	0	0.95	0	2.82	0.11	0.6	0	0.79	0.14	0.44	-0.74	0.95	2.01	0.92	0	0	0.19	0.29	0.99	0	0	SHANK2	ns	ns	ns	ns	ns	ns	ns	ns	ns	ns	ns
asm|736088	0	0	0.26	0.82	0.18	1.13	0	0	0.21	1.44	1.34	-0.29	0.52	2.15	0.55	3.09	0	0	0.35	0.6	0	0	PECAM1	ns	ns	ns	ns	ns	ns	ns	ns	ns	ns	ns
asm|7489752	0	0	-0.79	0	1.72	-0.46	0.5	0	0.99	0	-0.67	0	0.65	0	-0.15	0	0	0	0	0	0.63	0.25	BTG3	ns	ns	ns	ns	ns	ns	ns	ns	ns	ns	ns
asm|7660434	0	0	0	0	0	0	0	0	0	0	0	0	0	0	0	0	0	0	0	0	0	0	-	ns	ns	ns	ns	ns	ns	ns	ns	ns	ns	ns
asm|7765357	-0.35	0	-0.11	0	-0.46	0	0.52	0.09	0	0	-2.25	1.24	-0.33	-0.34	0	0	0	0	0.92	0	0	0	TOMM20	ns	ns	ns	ns	ns	ns	ns	ns	ns	ns	ns
asm|7933284	0	0	0.92	0	2.39	0	1.99	0	0	0	1.19	0	0.65	0	0	0	0	2.76	0	0	0	0	GCGR	ns	ns	ns	ns	ns	ns	ns	ns	ns	ns	ns
asm|8299328	-0.04	0.22	0	-0.03	1.1	0.28	-0.32	0.14	0.79	0.06	1.63	1.01	-0.69	0.18	0.11	0.11	-0.36	0.48	0.67	-0.4	-0.95	-0.06	ACTR3	ns	ns	ns	ns	ns	ns	ns	ns	ns	ns	ns
asm|8918872	0	0	-0.45	0	-0.18	0	0.85	0	0	0	-1.85	-2.24	0	0.08	0	0	0	0	0	0	0	0	TOMM20	ns	ns	ns	ns	ns	ns	ns	ns	ns	ns	ns
asm|9109108	0.05	0	0.65	0	0.2	0	0.35	0	0.14	0	0	0	1.18	0	0.08	0	0	0	0	0	0.16	0	CT83	ns	ns	ns	ns	ns	ns	ns	ns	ns	ns	ns
asm|9450066	-0.55	0	-0.11	0.13	0.65	1.23	0	0	0.16	0	0	0	-0.26	0.49	0.6	0.56	0	0	0.01	-0.08	0	0	PECAM1	ns	ns	ns	ns	ns	ns	ns	ns	ns	ns	ns
asm|9623226:asm|26937952	-0.63	-0.69	-0.38	0.1	-0.48	-0.07	-0.13	-0.09	-0.79	0.16	-0.31	0.21	-0.58	0.99	-0.79	-0.48	0.39	-0.46	0.37	1.09	-0.01	1.22	ERMARD	ns	ns	ns	ns	ns	ns	ns	ns	ns	ns	ns
asm|9637018	0.69	0.92	1.52	0.04	3.72	1.48	4.67	0.39	-0.46	0.28	0.99	0	5.02	4.3	0.45	2.82	1.95	4.55	3.82	2.44	0.74	1.27	RAB7B	ns	ns	ns	cancer	ns	ns	both	ns	normal	ns	ns
