# Supplementary material for: Comprehensive assembly of novel transcripts from unmapped human RNA-Seq data and their association with cancer
Source: Mol Syst Biol. 2015 Aug 7;11(8):826. doi: 10.15252/msb.156172 (PMC4562499; doi:10.15252/msb.156172)
Supplement: Supplementary file 10 — Table EV8 [file msb0011-0826-sd10.xlsx]

## Sheet: Legend
Table EV8. Histone marks at genomic loci of newly assembled transcripts.
A For each transcript and each cell line, shown is the negative log p-value of the significance of the change between the indicated histone mark and its corresponding input
control (see Methods). The columns labeled as “histone mark”, and “Tissue-match” correspond to the categories in Fig 5A, and Fig 5B respectively.
B For each transcript and cell line, shown is RPKM. The transcript length and effective length are shown in columns B and C, respectively. Only transcripts with RPKM ≥ 2 in
at least one cell line are shown. c, All libraries and corresponding control libraries are listed.

## Sheet: A
	-log10(pvalue(treatment vs control))
	Breast				Cervix		Colon						Liver		Lung						Prostate
Cell lines	MCF7		B231		HeLa		V400		V503		V9M		HepG2		A549		H128		H2171		LNCaP									Histone presence (sig. >=4)							Frequently expressed (freq. >=0.1)							match
Transcript_ID	K27ac	K4me3	K27ac	K4me3	K27ac	K4me3	K27ac	K4me3	K27ac	K4me3	K27ac	K4me3	K27ac	K4me3	K27ac	K4me3	K27ac	K4me3	K27ac	K4me3	K27ac	K4me3		max(K4me3)	max(K27ac)	Histone mark	Tissue-match	#Supporting cell-lines		Breast	Cervix	Colon	Liver	Lung	Prostate		Breast	Cervix	Colon	Liver	Lung	Prostate
asm|32241164	0.98	0.43	18	13	43	9.3	4.5	1.7	3.8	1	2.3	1	75	58	32	18	0	0	1.7	0.52	0	0.88	1	58	75	H3K4me3+H3K27ac	1	5		1	1	1	1	1	0		0	1	0	0	1	0		2
asm|33042778	1	2.3	0	0	0	1	0	1	1	2.3	15	73	0	2.3	0	2.3	4e-05	33	1.2e-05	14	1	1	2	73	15	H3K4me3+H3K27ac	0	3		0	0	1	0	1	0		0	0	0	0	0	0		0
asm|26764357	1	11	11	27	1	1	10	20	23	48	45	60	3.9	15	2.2	15	0.0053	16	5e-06	25	5.9	49	3	60	45	H3K4me3+H3K27ac	0	10		1	0	1	1	1	1		0	0	0	0	0	0		0
asm|21711307	1	0.88	1	1	0	0	24	57	0.48	0	0.66	0	0	0	0.95	0	1	0	0.67	0.54	0	0	4	57	24	H3K4me3+H3K27ac	0	1		0	0	1	0	0	0		0	0	0	0	0	0		0
asm|33038085	0.91	0.67	55	2.3	49	3.1	6.8	0.37	1	0.4	1	1	1	7.1	6.9	0.98	0.91	0.81	1	0	0.91	0.54	5	7.1	55	H3K4me3+H3K27ac	1	4		1	1	1	1	1	0		0	0	0	0	1	0		1
asm|33040494	2	1	3.8	1	0.64	0.64	10	0.86	53	0	5.7	0.18	0.6	0.21	4.1	0	1.7	0.32	2.7	0.3	2.2	0.28	6	1	53	H3K27ac	0	4		0	0	1	0	1	0		0	0	0	0	0	0		0
asm|8828015	1	15	6.7	29	3.8	7.1	8.8	29	8.2	42	6.8	50	0.72	21	2.3	32	2.7e-07	20	0.00089	9.9	0.88	53	7	53	8.8	H3K4me3+H3K27ac	0	11		1	1	1	1	1	1		0	0	0	0	0	0		0
asm|33034958	1	1	5.4	1	9.3	0.83	8.1	0.5	41	0	5.4	2.3	1	0	50	5.4	1	0	1	0	0	0.76	8	5.4	50	H3K4me3+H3K27ac	0	6		1	1	1	0	1	0		0	0	0	0	0	0		0
asm|33042982	1.8	12	6.1	13	4.2	10	11	24	18	49	8.4	34	5.4	17	2.2	16	0.00017	15	7.9e-05	14	5.4	30	9	49	18	H3K4me3+H3K27ac	1	11		1	1	1	1	1	1		1	1	1	0	1	1		5
asm|33038112	1	3.8	22	10	3.8	1	15	15	5.6	5.6	21	15	1	8.9	7.1	48	0.046	5.2	0.00014	24	1	0	10	48	22	H3K4me3+H3K27ac	1	8		1	0	1	1	1	0		1	1	1	1	1	1		4
asm|33038348	1	6	7.1	23	2.3	2.3	14	15	14	11	39	45	2.3	32	5.4	36	9.6e-05	22	0.00018	13	1	19	11	45	39	H3K4me3+H3K27ac	0	10		1	0	1	1	1	1		0	0	0	0	0	0		0
asm|33038422	1	0	1	1	1	1	16	41	0.47	0	1	1	0	1	0	0.95	0.72	0.56	0.58	0.34	0	1	12	41	16	H3K4me3+H3K27ac	0	1		0	0	1	0	0	0		0	0	0	0	0	0		0
asm|30949986	0.39	0.027	15	1	39	1.6	0	0	0	0	1	0	0.39	0	7.1	0	0	0	0.63	0.13	0	0.48	13	1.6	39	H3K27ac	1	3		1	1	0	0	1	0		0	0	0	0	1	0		1
asm|4295546	2.1	25	5.4	15	5.6	7.1	9.9	25	15	8.9	3.8	15	1.8	1.8	38	21	0.0077	9.1	0.00081	13	11	17	14	25	38	H3K4me3+H3K27ac	0	10		1	1	1	0	1	1		0	0	0	1	0	0		0
asm|33042804:asm|33042238	5.3	0.61	15	1	21	2	4.5	0.16	27	0.42	17	0.59	32	7.3	31	1.8	3.5	0.28	2.2	0.6	6.3	0.55	15	7.3	32	H3K4me3+H3K27ac	1	9		1	1	1	1	1	1		1	1	1	1	1	1		6
asm|21615862	0	8.9	0	1	1	1	3	31	1.1	23	7.1	17	0	17	1.2	6.4	0.001	16	0.0018	3.7	1	2.3	16	31	7.1	H3K4me3+H3K27ac	0	7		1	0	1	1	1	0		0	0	0	0	0	0		0
asm|9529017	4.9	0.59	5.4	1	21	1	1.4	0	3.8	0	5.4	1	29	3.8	31	0.66	1.2	0.25	1	0	13	0.78	17	3.8	31	H3K27ac	0	7		1	1	1	1	1	1		0	0	0	0	0	0		0
asm|33041921:asm|33042310	2	1.1	22	0.69	28	6.7	8.4	0.82	21	0.98	25	1.8	8.3	3.3	21	1.8	1	0.46	0.83	0.29	8.7	0.55	18	6.7	28	H3K4me3+H3K27ac	1	8		1	1	1	1	1	1		1	1	1	0	1	1		5
asm|7770092	0.98	0	2.3	0	4.2	0.74	2.5	0.61	2.3	0	28	1.2	9.5	0.5	2.3	1	1	0	0	0	0.95	0.6	19	1.2	28	H3K27ac	0	2		0	1	1	1	0	0		0	0	0	0	0	0		0
asm|32432576	1	0.86	1	0	0.98	0.98	0.35	0.35	27	2.3	0	0	0	1	0	0	0	0	0	0	0	0	20	2.3	27	H3K27ac	0	1		0	0	1	0	0	0		0	0	0	0	0	0		0
asm|33036053	0.43	1	25	1	4.2	0.72	3.2	0.51	7.1	0	1	0	0	0.76	0.8	0.29	1	0.91	0.74	0.53	0.6	0.44	21	1	25	H3K27ac	0	2		1	1	1	0	0	0		0	0	0	0	1	0		0
asm|33041146	1	7.1	9	16	3.8	2.3	9	13	21	25	13	8.9	3.8	19	6.9	22	0.0036	9.4	0.064	3.1	0.83	2.8	22	25	21	H3K4me3+H3K27ac	0	8		1	0	1	1	1	0		0	0	0	0	0	0		0
asm|14937236	5	0.91	7.1	1	21	3.8	7.3	0.49	19	0.11	2.3	1	23	13	18	2.8	1	0	1.1	0.43	1	0	23	13	23	H3K4me3+H3K27ac	1	7		1	1	1	1	1	0		0	0	0	1	0	0		1
asm|33037833:asm|10968160	0.72	0.64	1	1	1	1	0.7	0.7	23	1.6	0.86	0	0.6	0	0.44	0.44	0.91	0.54	0.86	0.47	0	0.7	24	1.6	23	H3K27ac	0	1		0	0	1	0	0	0		0	0	0	0	0	0		0
asm|33041320	6.2	23	1	1	0.69	0.69	1.8	1	0	0	0.6	0	2.6	5.1	9.2	5.3	0	0	0.082	4.9	13	4.2	25	23	13	H3K4me3+H3K27ac	0	5		1	0	0	1	1	1		0	0	0	0	0	0		0
asm|33041425:asm|3286196	1.3	0.25	23	1	0.72	0.72	2.8	0.42	0.86	0.86	0.74	0.74	0.52	0.52	3.7	0.39	1	0	0	0	0.63	0.46	26	1	23	H3K27ac	0	1		1	0	0	0	0	0		0	0	0	0	0	0		0
asm|33042921:asm|31358245	0.91	0.17	2.3	1	3.6	0.95	0.37	0.37	1	0.41	1.9	0.81	0.6	0.6	23	0.46	5	0.34	1.8	0.29	0.63	0.6	27	1	23	H3K27ac	1	2		0	0	0	0	1	0		1	1	1	1	1	1		1
asm|19136204	2.2	0.98	2.3	0	22	1.7	4	0.29	4.2	0	0.62	0.09	1	0	14	1.2	1	0	1	0	0	0.88	28	1.7	22	H3K27ac	0	4		0	1	1	0	1	0		0	0	0	0	0	0		0
asm|33035142	0.82	0.18	13	0	22	3.7	0.74	0.74	0	0	1	0	0	0	6.6	0.91	1	0	2.3	0	0.91	1	29	3.7	22	H3K27ac	1	3		1	1	0	0	1	0		1	0	0	0	1	0		2
asm|13099467	1	0.76	3	0.29	21	11	0.8	0	7.1	1	3.8	1	0	1	3.2	1.9	1	0	1	0	0.51	0.67	30	11	21	H3K4me3+H3K27ac	0	2		0	1	1	0	0	0		0	0	0	0	0	0		0
asm|24921480:asm|31459078	0.91	0.31	21	1	10	1.8	1.8	0.41	2.3	1	1.6	0.67	0.46	2	1.5	0.31	0.6	0.28	0.69	0.21	0.7	0.66	31	2	21	H3K27ac	0	2		1	1	0	0	0	0		0	0	0	0	1	0		0
asm|33037933:asm|32505612	3.1	0.76	1	1	0.63	0.63	5.7	0.37	21	0.78	4	0	0.33	0.33	4.6	0.83	0.88	0.53	3.7	0.27	13	0.61	32	1	21	H3K27ac	0	5		0	0	1	0	1	1		0	0	0	0	0	0		0
asm|33041605	2.5	21	1	0	0	1	2.2	3.6	1	1	0	0	1.4	2.3	3.4	5.8	0	0	0.0061	8.8	12	12	33	21	12	H3K4me3+H3K27ac	0	4		1	0	0	0	1	1		0	0	0	0	0	0		0
asm|33042489	1	1	1	1	0.98	0.98	0.3	0.3	1.5	0.6	20	7.4	0	1	1	1	1.7	0.61	2.3	0.35	1	0	34	7.4	20	H3K4me3+H3K27ac	1	1		0	0	1	0	0	0		1	1	1	0	1	1		1
asm|30757567	5.4	1.4	1	1	0.66	0.66	3.9	0.43	19	0	2.3	0.54	0.57	0.57	3.1	0.48	1	0.24	5	0.51	7.1	0.47	35	1.4	19	H3K27ac	0	4		1	0	1	0	1	1		0	0	0	0	0	0		0
asm|33038372	0.86	0.32	19	3.8	0.81	0.81	1.5	0.29	1.6	0.69	0.88	0.88	0.64	0.64	0.37	0.37	1	0.7	0.53	1.7	0.63	0.37	36	3.8	19	H3K27ac	0	1		1	0	0	0	0	0		0	0	0	0	0	0		0
asm|33043205	0.95	0.69	13	1.6	14	1.8	6.1	1.5	18	0.99	2.6	0.64	0.91	0.91	15	1.4	0.55	1.3	0.42	0.43	0.72	0.7	37	1.8	18	H3K27ac	1	5		1	1	1	0	1	0		0	0	0	0	1	0		1
asm|1416059	1.6	0.95	1.8	0.21	6.4	1.5	4.7	0.18	17	0	2.9	0.44	13	7.1	6.5	0.46	1.4	0.077	1.6	0.36	0.63	1	38	7.1	17	H3K4me3+H3K27ac	0	5		0	1	1	1	1	0		0	0	0	0	0	0		0
asm|26497300	0.74	0.64	17	0	3.6	1.4	1	0.39	1	0	0	0	0	1	0.45	0.45	1	0.6	0.78	0.51	0.64	0.55	39	1.4	17	H3K27ac	0	1		1	0	0	0	0	0		0	0	0	0	0	0		0
asm|27450872	0	0	0	1	0.81	0.81	0	0	1	0	17	2.3	0	0	2.3	0	1	0	0	0	0	0	40	2.3	17	H3K27ac	0	1		0	0	1	0	0	0		0	0	0	0	0	0		0
asm|33032366	1	17	1	0	1	1	0.76	0	0	1	0	1	0	0	0	0.64	1	0	0	0.78	1	0	41	17	1	H3K4me3	0	1		1	0	0	0	0	0		0	0	0	0	0	0		0
asm|33043084:asm|33043098	1	0.88	1	1	1	1	0.67	0.67	0.56	0.19	0.91	0.91	0	1	16	6.1	2.5	0.68	0.32	1.1	2.2	0.7	42	6.1	16	H3K4me3+H3K27ac	1	1		0	0	0	0	1	0		1	0	0	0	1	0		1
asm|33037987	0.98	0.67	1	1	0.72	0	0.88	0.88	1	0	15	1	7.1	2.3	0.48	0	1	0	0.34	0.17	0.2	0	43	2.3	15	H3K27ac	0	2		0	0	1	1	0	0		0	0	0	0	0	0		0
asm|33038172	0	1	1	0	1	1	8.8	15	0.32	0	1	1	0	2.3	0	1	1	0	0.75	0.85	0.86	0.36	44	15	8.8	H3K4me3+H3K27ac	0	1		0	0	1	0	0	0		0	0	0	0	0	0		0
asm|33041967:asm|33039496	0.98	0.46	15	1	2.3	1	0.67	0.67	2.3	1	2.5	0.61	0.91	0.91	5.1	0.64	1	0	1	0.34	3.3	0.74	45	1	15	H3K27ac	1	2		1	0	0	0	1	0		1	0	1	1	1	1		2
asm|33042561	0.98	0.63	1	1	0.98	0.98	0.36	0.36	0.63	0.63	15	15	0.72	0.72	0.5	1.2	0.61	0.91	0.46	0.86	0.91	0.64	46	15	15	H3K4me3+H3K27ac	1	1		0	0	1	0	0	0		1	1	1	0	1	1		1
asm|7242384	1	0.88	0	0	15	3.8	0	0	0	0	0	0	0	0	0	0	0	0	0	0	0	0	47	3.8	15	H3K27ac	0	1		0	1	0	0	0	0		0	0	0	0	0	0		0
asm|8918872	1	0.83	0	0	0.98	0.98	1.8	0.74	15	0	2.3	1	0	0	0	0.63	1	0	1	0	0.45	0	48	1	15	H3K27ac	0	1		0	0	1	0	0	0		0	0	0	1	0	0		0
asm|22200972	1	3.8	2.3	7.1	1	1	3.4	3.4	3.8	0	1.1	0	0	11	0.69	0.69	0.00021	14	0.0026	13	0	1	49	14	3.8	H3K4me3	0	4		1	0	0	1	1	0		0	0	0	0	0	0		0
asm|18315967	1	0	0	0	1	1	0	0.76	1	1	13	2.3	0	1	0	0	1	0	0	0	0.83	0	50	2.3	13	H3K27ac	0	1		0	0	1	0	0	0		0	0	0	0	0	0		0
asm|22003049	1	1	13	1	1	1	0.34	0	0.37	0	1	0	0	0	0	0	0	0.55	0.81	0.29	0	0	51	1	13	H3K27ac	0	1		1	0	0	0	0	0		0	0	0	0	0	0		0
asm|33038046	0.88	0.59	0.74	0.74	0.91	0.91	0.39	0.39	13	0.88	1	1	0.59	0.59	5.3	0.46	3.2	0.34	2.3	0.7	0.86	0.78	52	1	13	H3K27ac	1	2		0	0	1	0	1	0		1	0	1	0	1	1		2
asm|33038886	0	0	0	0	0	0	0	1	1	0	13	0	0	0	0	1	0	0	0	0	0	0	53	1	13	H3K27ac	0	1		0	0	1	0	0	0		0	0	0	0	0	0		0
asm|33039791	1	1	1	1	1	1	0	0	1	0	13	1	0.83	0.83	1	1	1	0.7	0.81	0.78	1	0	54	1	13	H3K27ac	0	1		0	0	1	0	0	0		0	0	0	0	0	1		0
asm|33041587:asm|33042813	2.3	0.63	0.39	0.39	0.55	0.55	0.5	0.5	0.43	0	2.3	1	13	0.99	0.69	0.69	0.79	1	1	0.37	0.57	0.37	55	1	13	H3K27ac	0	1		0	0	0	1	0	0		1	1	0	0	0	0		0
asm|33042688	0.72	0.67	13	1	3.1	0.78	0.73	0.26	11	0.39	0.66	0.66	0.63	2.6	1.3	0.53	1	0.69	1	0.69	0.78	0.83	56	2.6	13	H3K27ac	1	2		1	0	1	0	0	0		1	1	0	0	1	1		1
asm|33042989	0.44	0.29	13	1	0.78	0.78	0.44	0.44	0.6	0	0.37	0.37	0.54	0.54	0.3	0.3	1	0.69	1	0	0.57	0.49	57	1	13	H3K27ac	1	1		1	0	0	0	0	0		1	0	0	0	1	1		1
asm|32166263	0.67	0.66	1	1	0.78	0.78	0.26	0	0.29	0	0.44	0.44	0	0	4.2	0.72	1	0	0.72	0.35	0.74	0	58	1	4.2	H3K27ac	0	1		0	0	0	0	1	0		0	0	0	0	0	0		0
asm|33039277	0.43	0.57	0	0	0.6	0.6	0.76	0	0	0	0	0.78	0.83	0	0	0.39	1	0.64	1	0.55	12	0.36	59	0.78	12	H3K27ac	0	1		0	0	0	0	0	1		0	0	0	0	0	0		0
asm|33039701	1.8	0.39	2.3	1	6.6	0.66	0.73	0.26	12	0.25	0.64	0.64	0.67	0.67	2.2	0.95	1	0.63	0.72	0.39	0.67	0.46	60	1	12	H3K27ac	1	2		0	1	1	0	0	0		0	0	1	0	0	0		1
asm|10308405	0.53	0.51	11	0	0.64	0.64	1	0	0	0	0	0	0	1	0.74	0.74	0	0	0	0	0.91	0.34	61	1	11	H3K27ac	0	1		1	0	0	0	0	0		0	0	0	0	0	0		0
asm|1617783	1	0.83	0	0	0.81	0	0	0.48	11	0	0	0	0	0	1.3	0.25	0	0	1	0	0.64	0	62	0.83	11	H3K27ac	0	1		0	0	1	0	0	0		0	0	0	0	0	0		0
asm|2110448	0.39	0.34	11	0	0.81	0.81	1.7	0.7	1.3	0.54	0.72	0.72	0.76	0.76	0.59	0	1	0	1	0	0.59	0.7	63	0.81	11	H3K27ac	0	1		1	0	0	0	0	0		0	0	0	0	0	0		0
asm|23889743	1	2	0	1	0.83	3.2	0.83	0.31	11	3.8	1.7	0	0.4	5.9	0.64	0.64	0.7	0.9	0.64	0.28	1	1.5	64	5.9	11	H3K4me3+H3K27ac	1	1		0	0	1	1	0	0		0	1	0	1	1	0		1
asm|31719676	1	0.26	1	0	2.2	0.98	0.77	0.12	11	0	8.9	0	5.8	0.39	2.6	0.63	1	0	3.7	0.36	0	0	65	0.98	11	H3K27ac	1	3		0	0	1	1	0	0		0	0	0	1	0	0		1
asm|32832851	0	0	0	0	0	0	0	0.3	0	0.27	1	11	0	8.9	0	0	0.12	0.89	0.29	0.25	0	1	66	11	1	H3K4me3	0	2		0	0	1	1	0	0		0	0	0	0	0	0		0
asm|3298911	0	0.83	0	1	0.98	0.98	0.74	0.74	0	0	1	0	0	11	0	0	0	0	2.3	0	1	0	67	11	2.3	H3K4me3	0	1		0	0	0	1	0	0		0	0	0	0	0	0		0
asm|33037733	0.86	0.63	11	1	0.57	0.57	0.54	0.54	1	1	1	0	0	1	0.31	0	0	0.64	1	0	0.54	0.67	68	1	11	H3K27ac	0	1		1	0	0	0	0	0		0	0	0	0	0	0		0
asm|33038542	0.88	0.39	1	1	0.91	0.91	6	5	6	1.9	5.4	6.9	0.48	3.1	7.7	2.4	2.1e-05	11	0.16	0.64	0.55	0.46	69	11	7.7	H3K4me3+H3K27ac	0	4		0	0	1	0	1	0		0	0	0	0	0	0		0
asm|33038991	0.72	0.53	11	0	2.3	0.55	0.56	0	0.41	0	0.86	0.86	0.46	0	0.26	0.26	0	0.49	1	0.43	0.61	0.5	70	0.86	11	H3K27ac	0	1		1	0	0	0	0	0		0	0	0	0	0	0		0
asm|33039894:asm|3545620	0.86	0.83	11	0.67	3.6	0.59	1.8	0	1	0	0.54	0	0	0.74	0.56	0.56	1	0	0	1	0.81	0.95	71	1	11	H3K27ac	0	1		1	0	0	0	0	0		0	0	0	0	0	0		0
asm|33040587	0.79	0.89	1	0	0.86	0.86	0.86	0	1	0	0	1	0	0.74	0.72	0.72	0.63	0.42	0	0	11	4	72	4	11	H3K4me3+H3K27ac	0	1		0	0	0	0	0	1		0	0	0	0	0	0		0
asm|33041633	1	1	0.86	0.86	1	1	0.49	0.49	0	0.56	1	3.8	0.78	7.4	0.76	5.8	0.0064	4	0.00055	6.3	0.78	4.8	73	7.4	1	H3K4me3	1	5		0	0	0	1	1	1		1	0	0	0	1	0		1
asm|33041794:asm|33041705	0.87	0.31	8.9	1	11	1.6	0.82	0.3	0.43	0.43	0.6	0.6	3.5	0.65	9.5	0.39	1	0.59	4.2	0.66	0.59	0.51	74	1.6	11	H3K27ac	1	4		1	1	0	0	1	0		1	0	1	0	1	1		2
asm|33042220	1	0.98	11	1	0.95	0.95	1	0.4	0.32	0.32	1	1	0	0.5	0	0.76	1	0	0	0	0.6	0	75	1	11	H3K27ac	0	1		1	0	0	0	0	0		0	0	0	0	0	0		0
asm|7493980	0.35	0.22	11	5.4	0	1	1.8	0.76	1	0	0	0	0	1	9.6	1.8	1	0	1	0	0.66	0.76	76	5.4	11	H3K4me3+H3K27ac	0	2		1	0	0	0	1	0		0	0	0	0	0	0		0
asm|33037629:asm|14419836	0.46	0.67	10	0.57	0.59	0.59	0.55	0.55	0.69	0.69	0.55	0.55	0.91	0.91	0.46	0.46	1	0.76	1	0.59	0.63	0.56	77	0.91	10	H3K27ac	1	1		1	0	0	0	0	0		1	1	0	0	1	1		1
asm|33038148	1.4	0.5	0.49	0	0.69	0.69	3.1	1.2	2	0	1	0	0.41	0.41	10	0.91	1	0.61	1	0.4	0.5	0.95	78	1.2	10	H3K27ac	0	1		0	0	0	0	1	0		0	1	0	0	0	0		0
asm|33042280:asm|33040883	0.91	0.7	1	1	0.81	0.81	0.49	0.49	10	0.95	0.48	0.48	0.6	0.6	0.39	0.39	1	0.56	0.94	0.26	0.81	0.61	79	1	10	H3K27ac	0	1		0	0	1	0	0	0		0	0	0	0	0	0		0
asm|33042051:asm|33043054	0.42	0.36	0.81	0.81	0.67	0.67	0.47	0.47	0.76	0.76	0.67	0.67	0.7	0.7	0.55	0.55	9.6	0.27	2.7	0.29	0.59	0.53	80	0.81	9.6	H3K27ac	1	1		0	0	0	0	1	0		1	1	0	0	1	1		1
asm|33042448	0	1	1	0	1	1	0.31	0.31	0.45	0.45	1	3.8	0.66	9.5	0.74	1.8	0.018	2.6	0.0017	6.7	1	3.8	81	9.5	1	H3K4me3	0	2		0	0	0	1	1	0		0	0	0	0	0	1		0
asm|33039497:asm|33042754	1	1.2	2	0.86	2	0.88	0.33	0.33	0.22	0.22	2.3	1	0.64	0.64	4.2	0.74	1	1	1	0.52	9.4	1.4	82	1.4	9.4	H3K27ac	1	2		0	0	0	0	1	1		1	1	1	1	1	1		2
asm|33041031	0	0.95	0	0	0	1	0	0.59	1	0	1	0	0	1	0	1	9.2	0.13	0	0	0	0	83	1	9.2	H3K27ac	0	1		0	0	0	0	1	0		0	0	0	0	0	0		0
asm|31673783	0	0.95	0	1	0	1	0.86	0.86	1	1	1	0	0	0	1	0	9	0.3	0	0	0.91	0.57	84	1	9	H3K27ac	0	1		0	0	0	0	1	0		0	0	0	0	0	0		0
asm|33039539	0.51	0.27	1	1	0.81	0.81	0.5	0.5	1	0	0.95	0.95	0.63	0.63	0.61	0.61	9	0.22	1.6	0.36	0.5	0.41	85	1	9	H3K27ac	1	1		0	0	0	0	1	0		0	0	0	0	1	0		1
asm|15559762	1	1	8.9	1	1	0	0	0.61	0.86	0	1	1	1	1	0.49	0.49	1	0	1	0	0.95	0.88	86	1	8.9	H3K27ac	0	1		1	0	0	0	0	0		0	0	0	0	0	0		0
asm|31330256	0	0	2.3	8.9	0	0	0	0	0	0	0	0	0	0	0	1	0	0	0	0	0	0	87	8.9	2.3	H3K4me3	0	1		1	0	0	0	0	0		0	0	0	0	0	0		0
asm|32501792	0.61	0	0	0	1	1	0	0	8.9	1	0	0	0	0	1.6	0.67	1	0	0.66	0.39	1	0.52	88	1	8.9	H3K27ac	0	1		0	0	1	0	0	0		0	0	0	0	0	0		0
asm|33039640	0.45	0.98	0	0	0.88	0.88	0	0	1	0	5.4	8.9	0	0	0	0.76	0	0	0.018	8.9	1	1	89	8.9	5.4	H3K4me3+H3K27ac	0	2		0	0	1	0	1	0		0	0	0	0	0	0		0
asm|33041837	0.49	1	1	1	0	0.98	0.28	0.28	8.9	1	1	1	4.6	2.3	0.66	0.66	1	0.61	1	0	0.59	0.66	90	2.3	8.9	H3K27ac	0	2		0	0	1	1	0	0		0	0	0	0	1	0		0
asm|33042224:asm|33042185	0.91	0.86	0.95	0.95	1	1	0.32	0.32	0.29	0.29	8.9	3.8	0	0.76	0.86	0.86	1	0.57	0.86	0.48	0.69	0.69	91	3.8	8.9	H3K27ac	1	1		0	0	1	0	0	0		1	1	1	1	1	1		1
asm|33042229	0.55	0.38	2.3	8.9	3.2	3.2	0.35	0.35	0.83	0.83	0.74	0.74	4.4	8.2	2	2	1	0.76	3.4	0.38	0.66	0.88	92	8.9	4.4	H3K4me3+H3K27ac	1	2		1	0	0	1	0	0		1	1	0	0	1	1		1
asm|33043043	0.83	0.59	8.9	1	0.88	0.88	0.46	0.46	2.3	1	8.9	1	0	1	0.45	0.45	1	0.88	0.13	1.6	1	0.72	93	1.6	8.9	H3K27ac	1	2		1	0	1	0	0	0		1	1	1	1	1	1		2
asm|7637223	1	0.54	8.9	1	0.67	0.67	0.56	0.56	0.42	0.42	0	1	0	0	0	0.46	0	0	0.88	0.29	0	0.56	94	1	8.9	H3K27ac	0	1		1	0	0	0	0	0		0	0	0	0	0	0		0
asm|33042549:asm|33042851	0.56	0.42	0.69	0.69	1.8	0.74	0.41	0.41	0.43	0.43	0.91	0.91	0.91	0.91	0.64	0.64	8.8	0.21	1.1	0.35	0.6	0.53	95	0.91	8.8	H3K27ac	1	1		0	0	0	0	1	0		0	1	0	0	1	0		1
asm|33041726	0.88	0.14	1	1	1.7	0.72	0.33	0.33	0.49	0.49	0.95	0.95	8.6	2.3	0.48	0.48	0.86	0.41	1.6	0.26	0.28	0.64	96	2.3	8.6	H3K27ac	0	1		0	0	0	1	0	0		0	1	0	0	1	0		0
asm|33041987	0.72	0.44	1	1	0.59	0.59	0.35	0.35	0.78	0.78	8.6	0.98	0.46	2	0.72	0.72	1	0.34	0.7	0.36	0.67	0.74	97	2	8.6	H3K27ac	0	1		0	0	1	0	0	0		0	0	0	0	0	0		0
asm|26676555	1.3	0.6	0.64	0.23	0.95	0.95	1.5	0.6	0.55	0.55	0.72	0.72	0.36	2.5	8.5	2.8	1	0	2.3	0	0.91	0.7	98	2.8	8.5	H3K27ac	0	1		0	0	0	0	1	0		0	0	0	0	0	0		0
asm|2966759:asm|33040889	0.88	2.2	0.61	3.7	0.59	6.1	1.2	1.2	2	3	0.84	2.3	0.41	4.9	0.36	4.5	0.013	2.9	0.12	2.4	0.35	1.7	99	6.1	2	H3K4me3	0	3		0	1	0	1	1	0		0	0	0	0	0	0		0
asm|33035630	0.63	0.88	0	0	2.2	0.95	1.5	0.3	8	0	1	1	8.5	1.5	0.62	0	1	0.43	5.3	0.1	0.46	0.53	100	1.5	8.5	H3K27ac	0	3		0	0	1	1	1	0		0	0	0	0	0	0		0
asm|33042524	2.1	0.69	1	1	2.2	0.98	1.5	0.31	2.7	0.66	1.4	0.56	3.3	0.86	8.4	0.3	1	0.29	2.3	0.42	0.35	0.61	101	1	8.4	H3K27ac	1	1		0	0	0	0	1	0		0	0	0	0	1	0		1
asm|33034454	0.33	0.39	0	1	0.61	0.61	0	1	0.64	0	1	0	0.59	0.59	0.49	0	1	0.86	1	0	8.3	1.1	102	1.1	8.3	H3K27ac	0	1		0	0	0	0	0	1		0	0	0	0	0	0		0
asm|33042855:asm|33039720	1	2.8	1	3.8	1	1	1.6	3.3	3.7	2.2	1	1	0.64	6.5	0.63	0.63	0.0016	7.9	0.036	2	0.88	0.55	103	7.9	3.7	H3K4me3	0	2		0	0	0	1	1	0		0	0	0	0	0	0		0
asm|25855336	0.63	0.55	0.33	0.33	0.69	0.69	0.74	0.74	0.57	0	7.1	0.74	2.6	7.8	1.7	0.37	0.95	0.43	1.2	0.21	0.72	0.41	104	7.8	7.1	H3K4me3+H3K27ac	0	1		0	0	1	1	0	0		0	0	0	0	0	0		0
asm|7964999	0.98	0.69	0	0	7.6	0.6	0.88	0	0	0	0	0	0	0	0	0	0.81	0.64	2.9	0.63	0.76	1	105	1	7.6	H3K27ac	0	1		0	1	0	0	0	0		0	0	0	0	0	0		0
asm|33041661	1	0.86	7.3	0	0.72	0.72	0.4	0.4	0.39	0.39	0	0.7	0	0.74	0.51	0	1	0.5	1	0.88	0.74	0.69	106	0.88	7.3	H3K27ac	0	1		1	0	0	0	0	0		0	0	0	0	0	0		0
asm|15833372	0.83	0.83	0	1	0	0	1	0	0	0	0	0	1	0	0	0	0	0	1	0	7.1	1	107	1	7.1	H3K27ac	0	1		0	0	0	0	0	1		0	0	0	0	0	0		0
asm|25137318	0	0	0	1	0	0	0	0.27	1	0	7.1	1	0	0	0	0	1	0	1	0	1	0	108	1	7.1	H3K27ac	0	1		0	0	1	0	0	0		0	0	0	0	0	0		0
asm|29463213	0.88	1	0.17	0.17	1	1	0.29	0.29	0	1	0.64	0	1	1	0.95	0	7.1	0.23	2.6	0.31	0.95	0	109	1	7.1	H3K27ac	0	1		0	0	0	0	1	0		0	0	0	0	0	0		0
asm|33032507	0.91	0	1	0	1	0	0.81	0.81	0.27	0.27	1	1	0	7.1	0.98	0.98	0	0	0	0	1	1	110	7.1	1	H3K4me3	0	1		0	0	0	1	0	0		1	1	0	0	1	1		0
asm|33033915	1	1	7.1	1	1	1	0.76	0	1	0	0	0	0	0	1	0	0	0	1	0	0	0	111	1	7.1	H3K27ac	0	1		1	0	0	0	0	0		0	0	0	0	0	0		0
asm|33038006	1	0	0	0	1	1	0.56	0.56	0.29	0.29	1	1	0	0.46	0	1	7.1	0.29	0	0	0	0	112	1	7.1	H3K27ac	0	1		0	0	0	0	1	0		0	0	0	0	0	0		0
asm|33039764	0	1	0	0	0	0	0	0	0	0	0	0	0	0	0	0	0	0	1	0	7.1	0.95	113	1	7.1	H3K27ac	0	1		0	0	0	0	0	1		0	0	0	0	0	0		0
asm|6254899	0	0	0	0	0.81	0	0.76	0.76	7.1	1	0	0	0	0	0.18	0.18	0	0	1	0	0.46	0.49	114	1	7.1	H3K27ac	0	1		0	0	1	0	0	0		0	0	0	0	0	0		0
asm|7714030	0.95	0	0	0	0	0.76	1	0	1	0	7.1	1	2	1.2	1.7	0.7	1	0	1	0	1	0	115	1.2	7.1	H3K27ac	0	1		0	0	1	0	0	0		0	0	0	0	0	0		0
asm|22033664	0	0.76	0.6	0	0.81	0.81	0.88	2	1	3.8	0.91	0.91	0	2.7	0.4	1	0.034	6.9	0.035	3.8	0.66	0.76	116	6.9	1	H3K4me3	0	1		0	0	0	0	1	0		0	0	0	0	0	0		0
asm|33040857	0.63	0.86	1	1	0.61	0.61	0.63	0.63	1	0	6.9	3.7	6.6	2.1	2.2	0.51	1	0	1	0	0.59	0	117	3.7	6.9	H3K27ac	0	2		0	0	1	1	0	0		0	0	0	0	0	0		0
asm|18216765	0	1	1	0	0	0	0.26	0	0.22	0	3.8	0	0	1	0	0	1	0	0.18	6.8	0	0	118	6.8	3.8	H3K4me3	0	1		0	0	0	0	1	0		0	0	0	0	0	0		0
asm|20311380	0.81	0.53	5.4	2.3	6.8	4	0.32	0	0.32	0.32	0.74	0.74	0.27	0.75	0.6	0	0.46	0.56	0.59	0.14	0.42	0.7	119	4	6.8	H3K4me3+H3K27ac	0	2		1	1	0	0	0	0		0	0	0	0	0	0		0
asm|33034793	0.63	1	0.39	0	0.66	0.66	1.5	0.64	1	1	1	0	0.31	1.5	4	1.5	1	0.57	0	0	6.8	0.64	120	1.5	6.8	H3K27ac	1	2		0	0	0	0	1	1		0	0	0	0	1	0		1
asm|33043187	0.6	0.7	1	0	0	0	0.98	0	1	0	0	0	0.66	0.66	0	0	0	0	0.98	0.64	6.7	0.69	121	0.7	6.7	H3K27ac	0	1		0	0	0	0	0	1		0	0	0	0	0	0		0
asm|29703680	0.55	1.3	1	2.3	0.66	0.66	0.35	0.35	0.76	0.76	0.95	2.2	0.31	0.84	0.33	0.33	0.0032	6.6	0.055	2.1	0.44	0.59	122	6.6	1	H3K4me3	0	1		0	0	0	0	1	0		0	0	0	0	0	0		0
asm|33043254:asm|33043275	1	0.72	0.29	0.29	0.74	0.74	0.15	0.15	0.39	0.39	6.6	0.47	6.2	3.6	3.7	0.63	1	0	1.9	0.24	0.46	0.37	123	3.6	6.6	H3K27ac	1	2		0	0	1	1	0	0		0	0	0	1	0	0		1
asm|12276194	0	0	1	0	1	1	0	0	0.098	0	0	1	0	0	0	0	6.5	0.43	0	0	0	0	124	1	6.5	H3K27ac	0	1		0	0	0	0	1	0		0	0	0	0	0	0		0
asm|23275096	0	0	0	0	0	0.86	0	0	1	1	0	0	0	1	0	0	6.5	0.43	0	0	1	0.81	125	1	6.5	H3K27ac	0	1		0	0	0	0	1	0		0	0	0	0	0	0		0
asm|33039309	0.7	0.43	0.86	0.86	0.76	0.76	0.37	0.37	0.98	0.98	1	1	1	1	0.91	0.91	1	0.35	0.72	0.37	6.5	0.52	126	1	6.5	H3K27ac	1	1		0	0	0	0	0	1		0	0	0	0	0	1		1
asm|4013991:asm|33040906	1	1	0.57	0.57	1	1	0.21	0.21	0.3	0.3	6.4	0.88	0	1	0.54	0.54	1	0	1	0.67	0.7	0.66	127	1	6.4	H3K27ac	0	1		0	0	1	0	0	0		0	0	0	0	0	0		0
asm|33042437	0.51	0.64	6.3	0.86	0.67	0.67	0.56	0.56	1	0	1	0	0.91	0.91	1.4	0.57	1	0	1	1	0.59	0.55	128	1	6.3	H3K27ac	0	1		1	0	0	0	0	0		0	0	0	0	0	0		0
asm|33043145	0.64	0.7	6.3	0.61	0.76	0.76	0.25	0.25	0.45	0.45	0.7	0.7	0.95	0.95	0.52	0.52	1	0.61	1	0	0.61	0.51	129	0.95	6.3	H3K27ac	1	1		1	0	0	0	0	0		1	0	1	1	1	0		1
asm|33043236:asm|33041302	1	0.95	1	1	0.81	0.81	1	0.4	0.53	0.53	1	1	0.74	0.74	0.74	0.74	0.97	0.8	0.31	6.3	0.72	0.64	130	6.3	1	H3K4me3	1	1		0	0	0	0	1	0		0	1	0	1	1	0		1
asm|33039631:asm|33042854	1	0.78	2.3	1	2.5	0.6	0.36	0.36	0.74	0.74	0.91	0	0.98	0.98	6.2	0.43	0.51	0.35	0.78	0.46	0.95	0.78	131	1	6.2	H3K27ac	0	1		0	0	0	0	1	0		0	0	0	0	0	0		0
asm|2747160	1	0.81	0.32	0.32	0.78	0.78	0.3	0.3	0.52	0.52	0.69	0.69	0	0.72	0.98	0.98	5.9	0.39	1	0	0.81	0.83	132	0.98	5.9	H3K27ac	0	1		0	0	0	0	1	0		0	0	0	0	0	0		0
asm|33039550	1	1	0	0	0	0	0	0.48	0.34	0	0	0	0	0	0	0	1	0	0.091	5.9	0	0	133	5.9	1	H3K4me3	0	1		0	0	0	0	1	0		0	0	0	0	0	0		0
asm|9012911	2.9	5.4	0	0	0	1	0	0	1	1	0	0	0	0	4.9	2.2	0	0	0	0	2.4	0.91	134	5.4	4.9	H3K4me3+H3K27ac	0	1		1	0	0	0	1	0		0	0	0	0	0	0		0
asm|11797945	0.95	0.38	2.3	1	5.8	0.76	1.2	0.47	0.69	0.69	0.35	0	2.3	1	2.8	0.41	0.95	0.69	2.3	0.22	0.59	0.64	135	1	5.8	H3K27ac	0	1		0	1	0	0	0	0		1	0	0	0	1	0		0
asm|32374697	1	1	1	1	2.2	3.7	4.3	4.3	0	0	5.7	1.7	0.41	1	0.64	0	0	0	0	0	1	0.76	136	4.3	5.7	H3K4me3+H3K27ac	0	2		0	0	1	0	0	0		0	0	0	0	0	0		0
asm|29217591	0	0	1	0	0	1	1.8	0	5.5	0	0	0	0	0	0.4	0	0	0	1	0	0.66	0	137	1	5.5	H3K27ac	0	1		0	0	1	0	0	0		0	0	0	0	0	0		0
asm|17749981	0.43	0.41	0	0	0.69	0	0	0	1	0	5.4	0	1	1	0	0	1	0	1	0	1	0	138	1	5.4	H3K27ac	0	1		0	0	1	0	0	0		0	0	0	0	0	0		0
asm|2177215	0.68	0.34	5.4	0	0.7	0.7	2.9	0.72	3.8	0	1	0	0.36	0.36	0.45	0.45	1	0	4.7	0.34	0.61	0.32	139	0.72	5.4	H3K27ac	1	2		1	0	0	0	1	0		0	0	0	0	1	0		1
asm|25250806:asm|17958228	0.81	0.88	0	0.63	0.69	0.69	1	0	0	1	0	0	0	0.69	0	0	0.72	0.29	1	0.72	5.4	0.41	140	1	5.4	H3K27ac	0	1		0	0	0	0	0	1		0	0	0	0	0	0		0
asm|2575352	0	0	0.21	0	0.57	0.57	0.86	0	1	0	5.4	0	0	0	0	0	1	0	1	0	0.3	0	141	0.57	5.4	H3K27ac	0	1		0	0	1	0	0	0		0	0	0	0	0	0		0
asm|2723171	0.57	0	5.4	0	1	2.3	0.35	0	5.4	0	0	1	1	2.3	3.7	1.5	1	0	0	0	0	0	142	2.3	5.4	H3K27ac	0	2		1	0	1	0	0	0		0	0	0	0	0	0		0
asm|28758842	0.86	1	0.15	0	0.98	0	0.91	0	0.22	0.22	2.3	1	1	5.4	0.25	1.3	0	0.78	1	0	0.53	0.48	143	5.4	2.3	H3K4me3	0	1		0	0	0	1	0	0		0	0	0	0	0	0		0
asm|33035956	0.86	0.83	1	1	0.98	0.98	0	0	0	1	0	0	5.4	3.8	0	0	0	0.78	0	0	0	0	144	3.8	5.4	H3K27ac	0	1		0	0	0	1	0	0		0	0	0	0	0	0		0
asm|33038350:asm|33038707	0.7	0.21	5.4	1	1.4	0.55	0.72	0.26	0.46	0	0.47	0.47	0	0.2	0.44	0.44	0	0	1	0.52	0.57	0.55	145	1	5.4	H3K27ac	0	1		1	0	0	0	0	0		0	0	0	0	0	0		0
asm|33038394	0	0	0	0	0	0	0	0	1	0	5.4	1	0	0	0	0	0	0	0	0	0	0	146	1	5.4	H3K27ac	0	1		0	0	1	0	0	0		0	0	0	0	0	0		0
asm|33040448	0.98	0.69	2.3	1	1	2.3	0.46	0	3.8	5.4	1	0	0	0	1.7	1.7	0.87	3.2	0.089	4.2	1	2	147	5.4	3.8	H3K4me3	0	2		0	0	1	0	1	0		0	0	0	0	0	0		0
asm|33040860	0	0.53	0	0	1	1	0.25	0.25	5.4	1	0.95	0.95	1	1	0	0	1	0.76	1.4	0.31	0	1	148	1	5.4	H3K27ac	0	1		0	0	1	0	0	0		0	0	0	0	0	0		0
asm|33041443:asm|33037893	0.89	0.55	5.4	1	0	0	0.74	0.74	0.78	0.78	0.81	0	0	1	0.41	0.41	0	0	1	0.55	0.66	0.39	149	1	5.4	H3K27ac	0	1		1	0	0	0	0	0		0	0	0	0	0	0		0
asm|33043016	0.69	0.2	0.34	0.34	0.67	0.67	0.55	0.55	1	0	1	1	0.53	0.53	0.63	0.63	1	0.67	5.4	0.3	0.43	0.51	150	1	5.4	H3K27ac	1	1		0	0	0	0	1	0		1	0	0	0	1	0		1
asm|33043247	0.81	0.95	0.22	0.22	0.81	0.81	0.59	0	5.4	0	0	0	1	0	0	0	0	1	0.74	0.53	0.69	0.51	151	1	5.4	H3K27ac	0	1		0	0	1	0	0	0		0	0	0	0	0	0		0
asm|6506898	1	0.95	5.4	0	1	0	0.74	0	5.4	0	1	1	0	0	0	0.72	1	0	0	0	0.74	0.57	152	1	5.4	H3K27ac	0	2		1	0	1	0	0	0		0	0	0	0	0	0		0
asm|8873090	0	0	0	0	0	0	0	0	0	0	5.4	1	0	0	0	0	0	0	0	0	0	0	153	1	5.4	H3K27ac	0	1		0	0	1	0	0	0		0	0	0	0	0	0		0
asm|33039260	1	0.72	1	1	0.86	0.86	0.29	0	0.43	0.43	1	1	0	2.3	0	0.46	5.3	0.37	0.88	0.33	1	0.86	154	2.3	5.3	H3K27ac	0	1		0	0	0	0	1	0		0	0	0	0	0	0		0
asm|33041347	5.3	1.6	1	0	0	0	0.33	0.33	0	0	0	0	0	0	0	0	0	0	0	0	0.42	0.42	155	1.6	5.3	H3K27ac	0	1		1	0	0	0	0	0		0	0	0	0	0	0		0
asm|7152561	0.95	0.76	1	1	0.59	0.59	0.37	0.37	0.52	0.52	0	1	0	0.33	0	0.56	0.61	0.46	5.3	0.27	0.61	0.67	156	1	5.3	H3K27ac	0	1		0	0	0	0	1	0		0	0	0	0	0	0		0
asm|14688432	0.59	0	0	0	0	0.59	0	0	0	0	0	0	0	0	0	0	5.2	0.62	1	0	1	0	157	0.62	5.2	H3K27ac	0	1		0	0	0	0	1	0		0	0	0	0	0	0		0
asm|26984229	1	0.69	0	0.53	1	1	0	0.54	0.4	0.4	1	2.3	0	1	0	0	0.11	5.2	0.0057	3.4	0.86	0.69	158	5.2	1	H3K4me3	0	1		0	0	0	0	1	0		0	0	0	0	0	0		0
asm|33041575	0	0	1	1	1	1	0	0	0	0	0	0	0	0	0.61	0.61	5.2	0.31	0	0	0	0	159	1	5.2	H3K27ac	0	1		0	0	0	0	1	0		0	0	0	0	0	0		0
asm|3777977:asm|15160505	0	1	1	1	0	0.91	0	0.5	0.053	0.053	1	3.8	0	5.2	0	0.95	0.45	0.4	0.49	0.52	0	0.76	160	5.2	1	H3K4me3	0	1		0	0	0	1	0	0		0	0	0	0	0	0		0
asm|33041521	0.81	0.41	1	1	1	1	1.7	0.37	0.27	0.27	0.56	0.56	0.6	0.6	5.1	1.1	0.55	0.59	0.86	0.42	0.7	0	161	1.1	5.1	H3K27ac	0	1		0	0	0	0	1	0		0	0	0	0	0	0		0
asm|17855816:asm|33038008	1	0.88	1	1	1	1	1.1	0.41	0.39	0.39	0.98	0.98	0	1	0.54	0.54	1.4	0.69	0.26	4.9	0.98	0.67	162	4.9	1.4	H3K4me3	1	1		0	0	0	0	1	0		0	1	0	0	1	0		1
asm|33039491	0	0	1	1	1	1	1.5	0.64	4.8	0.59	0	0	0	0	0.63	0.63	1	0	1.1	0.45	1	1	163	1	4.8	H3K27ac	1	1		0	0	1	0	0	0		0	0	1	0	0	0		1
asm|4024209	1	0.74	1	1	2.3	2.3	3.8	2.1	1.4	0.56	4.8	1.4	0	1.3	0.5	0.5	1.3	1.8	0.27	2.6	0.95	1	164	2.6	4.8	H3K27ac	0	1		0	0	1	0	0	0		0	0	0	0	0	0		0
asm|5940890	2	0.6	0	0	0.86	0	2.3	0	0	0	1	0	0	1	0	0.41	0	0.83	4.8	0.24	0.83	1	165	1	4.8	H3K27ac	0	1		0	0	0	0	1	0		0	0	0	0	0	0		0
asm|11537726	0	0	0	0	4.7	0.56	0.7	0	0	0	0	0	0	0	0	0	0	1	0	0	1	0.7	166	1	4.7	H3K27ac	0	1		0	1	0	0	0	0		0	0	0	0	0	0		0
asm|33042408	1	0.45	1	1	0.67	0.67	0.27	0.27	0.2	0.2	4.7	0.86	1	2.3	0.39	0.39	0.64	0.41	1	0.36	0.72	0.7	167	2.3	4.7	H3K27ac	0	1		0	0	1	0	0	0		0	0	0	0	0	0		0
asm|33043051	0.95	1.6	1.6	2.7	0.88	0.88	0.24	0.67	0.39	1	0.37	0.96	0.57	4.7	1.7	2.9	0.045	3.7	0.13	0.99	0.52	1.5	168	4.7	1.7	H3K4me3	0	1		0	0	0	1	0	0		0	0	0	0	0	1		0
asm|20244913	1	0.41	0	1	3.8	2.3	0.35	0.35	2.3	1	2.3	1	0.39	0.39	4.6	0.37	0	0	1	0	0.45	0.26	169	2.3	4.6	H3K27ac	0	1		0	0	0	0	1	0		0	0	0	0	0	0		0
asm|25136012	0	0.37	1	0	0.83	0.83	0.69	0.69	0.19	0.19	4.6	0.55	2.3	3.8	0.34	0.34	1	0	1	0	0.41	0.54	170	3.8	4.6	H3K27ac	0	1		0	0	1	0	0	0		0	0	0	0	0	0		0
asm|33038465	1	0.98	1	1	0.95	0.95	0.56	0.56	0.74	0.74	1	0	0	0	0.66	0	4.6	0.14	0.48	0.44	0.67	0.69	171	1	4.6	H3K27ac	0	1		0	0	0	0	1	0		0	0	0	0	0	0		0
asm|534544	0	0.86	0	0	0	4.6	0	0	0	0	1	0	0	1.9	0.66	0.66	0.31	0.83	0	0	0.28	0.76	172	4.6	1	H3K4me3	0	1		0	1	0	0	0	0		0	0	0	0	0	0		0
asm|33042515	1.1	0.6	1	1	0.55	0.55	1.3	0.52	1.7	0	0.88	0.88	0	0.64	4.5	0.54	1	0.46	1	0.59	0.56	0.48	173	1	4.5	H3K27ac	0	1		0	0	0	0	1	0		1	1	0	0	0	0		0
asm|33043138	1	0.49	1	0	4.4	1.8	0.57	0.57	0.48	0	0.95	0.95	0	0.98	0	0	1	0.52	0	0	1	0	174	1.8	4.4	H3K27ac	0	1		0	1	0	0	0	0		0	0	0	0	1	0		0
asm|29937313	0.61	0.49	1	1	0.57	0.57	0.37	0	0.63	0.63	1	1	0	0	0.36	0	4.2	0.19	1.4	0.09	0.78	0.67	175	1	4.2	H3K27ac	0	1		0	0	0	0	1	0		0	0	0	0	0	0		0
asm|33033727	0.55	1.3	1	1	0.72	4.2	0.28	0.28	0.21	0.21	0	0	1	1	0.46	1.2	0.24	0.32	0.055	1.5	0.51	0.24	176	4.2	1	H3K4me3	0	1		0	1	0	0	0	0		0	0	0	0	0	0		0
asm|33038074	0.63	0.98	2.3	1	0.95	0.95	1.5	0.82	0.88	0.33	4.2	1.8	0.22	1.8	0.61	0.61	1	0.46	1	0.32	0.78	0.88	177	1.8	4.2	H3K27ac	0	1		0	0	1	0	0	0		0	0	0	0	0	0		0
asm|33039792:asm|10954563	1.8	0.55	0	0	0.76	0.76	4.2	0.32	2.2	0.51	1	1	0	0.46	1	0	1	0	1	0	0.52	0.46	178	1	4.2	H3K27ac	0	1		0	0	1	0	0	0		0	0	0	0	0	0		0
asm|33039937	0.54	0.88	0	0	0.72	0.72	0.6	0.6	1	0	1	1	1	1	0	0	1	0.46	1	0.74	4.2	0.45	179	1	4.2	H3K27ac	0	1		0	0	0	0	0	1		0	0	0	0	0	0		0
asm|6852034	0.95	1	0	0	0.57	0.57	1	0	0	0	1	0	0	0.48	0	0	1	0	4.2	0.93	1	0	180	1	4.2	H3K27ac	0	1		0	0	0	0	1	0		0	0	0	0	0	0		0
asm|736088	0.63	0.17	0.42	0.42	0.6	0.6	0.49	0.49	1	0	0.44	0	0.47	0.47	0.39	0.39	0.63	0.61	4.2	1.2	0.63	0.29	181	1.2	4.2	H3K27ac	1	1		0	0	0	0	1	0		1	0	0	0	1	1		1
asm|29902361	0.48	0.51	1	1	0.57	0.57	1	0	1	0	0	0	0.29	0.29	0	0	1	0	1	1	4.1	0.46	182	1	4.1	H3K27ac	0	1		0	0	0	0	0	1		0	0	0	0	0	0		0
asm|33041852	0.6	0.22	4.1	0	0.72	0.72	0.54	0	0	0	0	0	0	0.52	0.28	0	0	0.78	1	0.56	0.49	0.91	183	0.91	4.1	H3K27ac	0	1		1	0	0	0	0	0		0	0	0	0	0	0		0
asm|33041901	0.67	0.72	1	1	0.91	0.91	0.51	0.51	0.67	0.67	0.59	0	0	0	0.52	0.52	0.95	0.69	0.88	1	4.1	0.39	184	1	4.1	H3K27ac	0	1		0	0	0	0	0	1		0	0	0	0	0	0		0
asm|4648550	0.91	0.72	0	1	0.95	0.95	0.46	0.46	0.64	0.64	1	1	0	1	0	1	4.1	1.2	1	0.66	0.88	0.6	185	1.2	4.1	H3K27ac	0	1		0	0	0	0	1	0		0	0	0	0	0	0		0
asm|26283130	1.2	0.95	1	1	0	0	1.6	0.69	1.3	0.53	4	1.1	0	0	0	0.56	0	0	1	0	0.91	1	186	1.1	4	H3K27ac	0	1		0	0	1	0	0	0		0	0	0	0	0	0		0
asm|33042034	1	0.98	0.69	0.69	0.91	0.91	0.39	0.39	0.49	0.49	1	1	1	2.3	0.7	0.7	0.76	0.37	4	0.14	0.81	0.83	187	2.3	4	H3K27ac	0	1		0	0	0	0	1	0		1	0	0	1	0	0		0
asm|6661907	1	0	0	0	0	1	0	0.26	0.22	0	0	0.36	0	0	0	0	4	0.52	0	0	0	0	188	1	4	H3K27ac	0	1		0	0	0	0	1	0		0	0	0	0	0	0		0

## Sheet: B
			Breast							Cervix			Colon									Liver			Lung									Prostate
Transcript_ID	Length	Effective length	MCF7_Control	MCF7_H3K27ac	MCF7_Control-	MCF7_H3K4me3-	B231_Control	B231_H3K27ac	B231_H3K4me3	HeLa-S3_Control	HeLa-S3_H3K27ac	HeLa-S3_H3K4me3	V400_Control	V400_H3K27ac	V400_H3K4me3	V503_Control	V503_H3K27ac	V503_H3K4me3	V9M_Control	V9M_H3K27ac	V9M_H3K4me3	HepG2_Control	HepG2_H3K27ac	HepG2_H3K4me3	A549_Control-	A549_H3K27ac	A549_H3K4me3	H128_Control	H128_H3K27ac	H128_H3K4me3	H2171_Control	H2171_H3K27ac	H2171_H3K4me3	LNCaP_Control	LNCaP_H3K27ac	LNCaP_Control-	LNCaP_H3K4me3-
asm|21711307	453	452	0	0.17	0.14	0.07	0	0.19	0.12	0.07	0	0	0.98	23.04	44.73	0.4	0.32	0	0.25	0.2	0	0.23	0	0	0.12	0.13	0	0.24	0.25	0	0.34	0.79	0.24	0.15	0	0	0
asm|32241164	279	279	0.11	0.43	0.46	0.5	0.89	18.07	14.96	0.16	23.21	6.64	0.58	5.95	2.27	0	2	0.75	0	1.33	0.18	0	34.01	27.45	0.39	22.34	14.05	0.13	0	0	1.1	3.71	1	0.38	0	0.14	0.21
asm|33042778	480	478	0	0.25	0	1.46	0.52	0	0	0	0	0.07	0.08	0	0.1	0	0.23	1.21	0	8.55	33.6	0	0	1.33	0	0	1.74	0.68	9.98	26.32	0.64	1.22	13.13	0.07	0.1	0	0.44
asm|8828015	1016	1011	0.03	0.44	0.06	8.08	0.24	5.88	18.89	0.1	2.05	4.8	0.64	9.5	23.99	0.54	8.87	30.1	0.23	5.74	28.64	0.21	0.9	13.51	0	1.39	16.67	0.86	2.4	19.64	0.34	1.2	8.43	0.14	0.65	0.08	25.31
asm|26764357	429	429	0.07	0.47	0.15	7.74	0	6.32	14.79	0.02	0.07	0.15	0.47	9.94	16.92	0	12.23	23.07	0	22.31	28.28	0.24	3.68	10.11	0.38	2.13	12.68	0.33	5.29	12.82	0.8	5.15	22.35	0.33	5.8	0.28	29.96
asm|33038422	566	445	0	0.09	0.36	0	0	0.19	0.12	0.07	0.06	0.07	0.54	14.42	29.12	0.41	0.25	0	0	0.31	0.11	0	0	0.28	0.12	0	0.44	0.32	0.08	0.21	1.56	1.11	1	0	0	0.09	0.06
asm|33038085	1441	1440	0.13	0.5	0.24	0.2	0	26.93	1.04	0.17	26.68	2.59	0.56	7.23	0.3	0.51	1.67	0.18	0.08	0.93	0.21	0.07	0.28	4.92	0.11	4.15	0.88	0.17	0.27	0.13	0.37	0.28	0	0.13	0.1	0.34	0.06
asm|33042982	1103	1049	0.18	1.62	0.31	9.44	0.95	8.58	14.49	0.21	3.11	7.68	0.54	10.86	19.73	0.17	11.38	26.79	0.22	6.68	20.51	0	3.09	9.73	0.36	2.85	12.14	0.41	2.23	12.31	0.4	1.89	11.11	0.22	4.01	0.5	22.89
asm|33038348	579	566	0	0.35	0.17	4.54	0	4.26	12.49	0.08	1.29	1.96	1	15.46	16.87	0.65	13.21	11.87	0.2	22.41	25.49	0	1.32	16.8	0.09	3.34	18.09	0.57	5.39	18.51	0.54	2.39	12.28	0.06	0.26	0.07	10.76
asm|33040494	238	220	0.14	1.29	0	0.15	0	2.35	0.25	0.26	0.69	0.61	1.28	13.46	2.21	0	25.2	0	1.06	8.65	0.23	0.97	1.89	0.29	1	6.11	0	0.66	1.6	0.21	0.7	2.66	0.25	0.73	3.34	0.74	0.13
asm|4295546	236	231	0.13	1.93	0	13.71	0	3.73	8.19	0.2	4.89	5.98	1.05	12.04	24.46	0	8.05	5.95	0	2.21	8.38	0.92	3.24	3.04	0	19.84	11.88	0.78	4.06	10.77	1.83	7.81	18.69	0	6.81	0	9.31
asm|33034958	209	208	0	0.39	0	0.08	0	3.31	0.26	0.16	6.46	0.48	0.38	7.55	0.7	0	20.21	0	0	3.35	1.22	0	0.4	0	0	24.38	3.06	0.87	0.37	0	0	0.21	0	0.51	0	0.19	0.14
asm|33038112	1611	1586	0	0.53	0.06	2.75	0.31	15.51	8.95	0.02	2.09	0.99	0.97	16.86	16.46	0.58	6.26	6.57	0.07	11.01	8.39	0.06	0.57	5.03	0.03	4.31	23.6	0.43	2.49	5.33	0.9	8.39	22.83	0.1	0.06	0.07	0
asm|30949986	217	203	1.4	1.8	4.51	1.55	0	8.91	0.54	0.23	23.32	1.82	0.39	0	0	0	0	0	0	0.91	0	0.52	0.41	0	0	4.51	0	0	0	0	1.33	0.22	0.27	0.08	0	0.4	0.29
asm|33042804:asm|33042238	4679	4582	0.11	3.43	0.28	0.5	0.05	8.32	0.7	0.14	12.82	1.09	1.16	7.53	0.58	0.48	20.82	0.32	0.3	12.03	0.61	0.48	23.3	7.14	0.5	23.27	2.41	0.75	4.44	0.56	0.96	5.03	1.6	0.28	5	0.33	0.13
asm|14937236	244	242	0.13	3.52	0.13	0.65	0	4.63	0.23	0.09	11.36	2.92	1.17	10.2	1.4	1.52	22.45	0.21	0	1.72	0.42	0	12.38	7.12	0.22	12.37	2.63	0.6	0.48	0	0.47	1.11	0.46	0.07	0.1	0.33	0
asm|21615862	387	378	0.08	0	0.08	5.13	0	0	0.29	0.09	0.16	0.8	0.42	3.2	22.16	0.48	1.37	18.62	0	4.05	9.71	0	0	9.79	0.43	1.45	6.48	1.24	7.97	18.35	0.81	0.47	5.48	0.09	0.4	0.1	1.84
asm|33041320	411	402	0.47	6.97	0.73	20.41	0	0.32	0.27	0.23	0.07	0.16	0.5	2.67	1.33	0.45	0	0	0.29	0.23	0	0.26	2.07	4.12	0.41	8.36	5.85	0.18	0	0	1.34	5.49	8.22	0.35	10.04	0.4	4.9
asm|7770092	284	281	0.11	0.57	0.11	0	0	1.53	0	0.2	3.15	0.11	0.28	2.71	0.17	0	1.19	0	0.41	20.33	1.45	0.38	8.59	0.22	0	1.08	0.17	0.25	0.55	0	0	0	0	0.12	0.09	0.29	0.1
asm|9529017	218	218	0.29	4.28	0.3	0.16	0	3.95	0.25	0.1	11.91	0.46	0.74	2.26	0	0	2.21	0	0	3.41	0.23	0	15.65	2.05	0.25	19.62	0.89	0.83	2.69	0.87	0.88	0.82	0	0.24	9.2	0.18	0.27
asm|33041146	739	739	0.04	0.82	0.08	4.04	1.01	11.54	17.93	0.01	2.1	1.82	0.6	9.23	12.79	0	11.28	13.46	0	7.23	5.45	0	2.14	10.71	0.37	6.2	16.64	0.73	3.17	10.29	0.41	1.58	3.49	0.16	0.2	0.22	2.33
asm|33041921:asm|33042310	5453	5269	0.15	1.89	0.44	1.16	0.23	14.25	0.91	0.12	15.81	4.2	0.69	9.08	1.52	0.55	17.82	1.16	0.19	15.08	1.62	0.36	7.07	3.05	0.19	13.54	1.68	0.42	0.26	0.08	0.72	1.82	0.68	0.2	6.4	0.33	0.49
asm|33042921:asm|31358245	3559	3313	1.89	3.04	3.48	2.07	0.07	1.48	0.28	0.12	2.8	0.61	0.56	0.12	0.14	0.5	1.42	0.11	0.17	1.59	0.33	0.29	0.4	0.79	0.43	17.13	0.48	0.61	6.24	0.72	0.72	1.64	0.2	0.27	0.22	0.29	0.13
asm|33032366	209	208	0	0.58	0.78	16.99	0	0.2	0	0	0.14	0.48	0.19	0.21	0	0	0	0.25	0	0	0.49	0.51	0	0	0.26	0	0.23	0.34	0.18	0	0.18	0	0.26	0.08	0.24	0	0
asm|12048329	245	242	0.13	0.67	0.4	0.07	1.03	0.17	0	0.14	0.12	0.69	0.16	0.18	0.2	0.76	1.23	0.21	0	0.19	0	0	0	0.26	0	0	0.2	1.05	16.33	5.93	0.95	4.1	4.17	0.29	0	0.33	0.25
asm|22200972	240	240	0	0.16	0	2.98	0	1.07	4.4	0	0.25	0.28	0.33	3.74	3.85	0	2.32	0	0.48	1.93	0	0	0	6.11	0.23	0.5	0.61	0.9	4.89	15.74	0	1.69	7.24	0.14	0	0	0.12
asm|33037833:asm|10968160	814	736	0.21	0.22	0.26	0.19	0	0.17	0.22	0.06	0.16	0.27	0.22	0.06	0.19	0.25	15.42	1.51	0.15	0.18	0	0.29	0.11	0	0.45	0.99	0.53	0.34	0.69	0.13	0.41	0.42	0.15	0.24	0	0.22	0.2
asm|33043205	4250	4034	0.12	0.93	0.23	0.84	0.24	9.21	1.36	0.18	9.9	1.91	0.7	7.24	2.59	0.54	15.11	1.4	0.26	2.85	0.18	0.13	0.16	0.66	0.31	11.75	1.72	0.34	1.67	1.04	0.47	0.52	0.48	0.21	0.22	0.22	0.09
asm|32432576	207	206	0	0.39	0.15	0.25	0	0.2	0	0.11	0.14	0.49	0.59	0.21	0.47	0	14.63	1.54	0.56	0	0	0	0	0.3	0.53	0	0	0	0	0	0.56	0	0	0.08	0	0.19	0
asm|33038172	700	566	0.05	0	0.05	0.06	0	0.07	0	0.04	0.1	0.17	0.64	9.99	14.46	0.65	0.32	0	0	0.41	0.18	0	0	1.35	0	0	0.34	0.32	0.55	0	1.29	4.54	2.97	0.15	0.04	0.57	0.05
asm|19136204	281	278	0.11	1.02	0.11	0.44	0	1.55	0	0.21	14.28	1.33	0.72	5.16	0.52	0.66	5.48	0	1.68	2.5	0.36	0	0.59	0	0.39	11.43	1.23	0.39	0.14	0	0.55	0.16	0	0.38	0	0.14	0.21
asm|33039701	1342	1334	0.19	1.31	0.53	0.55	0	1.87	0.04	0.25	5.42	0.78	0.79	1.17	0.25	0.82	13.94	0.67	0.26	0.97	0.03	0.24	0.18	0.9	0.12	1.64	0.25	0.27	0.11	0.07	0.52	0.47	0.21	0.24	0.62	0.43	0.11
asm|33037933:asm|32505612	1092	1010	0.18	2.93	0.19	0.51	0	0.04	0.22	0.27	0.51	0.53	0.56	6.88	0.48	0.18	13.22	0.15	0.23	3.81	0	0.63	0.24	0.25	0.16	3.81	0.04	0.35	0.23	0.14	0.76	3.57	0.27	0.33	10.65	0.28	0.48
asm|33036053	539	539	0.47	0.07	0.06	0.06	0	13.19	0.3	0.21	3.85	0.87	0.37	3.66	0.18	0	4.83	0	0	0.25	0	0.19	0	0.11	0.71	1.81	0.27	0.13	0.07	0.08	0.35	0.16	0.2	0.29	0.18	0.45	0.16
asm|33041605	323	323	0.98	4.78	0.2	13.05	0	0.53	0	0.07	0	0.2	0.12	1.8	2.11	0	0.23	0.16	0	0	0	0.33	1.8	2.96	0.34	3.21	5.46	0	0	0	1.07	4.88	11.11	0.27	9.35	0.12	7.22
asm|33041587:asm|33042813	2827	2346	0.33	2.47	0.27	0.17	0.53	0.05	0.14	0.33	0.27	0.31	0.38	0.32	0.02	0.47	0.8	0	0.09	1.56	0.19	0.54	12.63	1.68	0.23	0.91	0.06	0.51	2.81	1.38	0.55	0.44	0.04	0.31	0.96	0.55	0.2
asm|33042656	1156	990	0.44	0.9	0.76	0.45	0	1.91	0.05	0.32	0.49	0.27	0.49	0.09	0	0.37	0.3	0.1	0	0.51	0	0.75	0.5	0.19	0.27	0.98	0.29	0.4	2.37	0.48	1.16	12.57	4.58	0.41	0.23	0.37	0.12
asm|33038542	1065	1062	0.14	0.68	0.52	0.47	0	0.2	0.05	0.13	0.28	0.6	0.72	7.31	6.23	0.17	4.52	1.49	0.22	4.15	5.76	0.4	0.23	3.12	0.62	8.57	3.27	0.92	1.8	12.56	0.9	0.33	1.16	0.33	0.35	0.42	0.08
asm|33041425:asm|3286196	1183	1168	0.37	1.98	0.84	0.67	0	12.36	0.47	0.21	0.36	0.75	0.48	3.34	0.29	0.15	0.41	0.13	0.2	0.39	0.13	0.36	0.21	0.92	0.52	4.34	0.33	0.28	0.03	0	0.52	0	0	0.27	0.21	0.42	0.1
asm|33042489	652	635	0	0.12	0.1	0.05	0	0.33	0.08	0.11	0.14	0.21	0.7	0.42	0.23	0.29	1.4	0.25	0.18	12.29	5.13	0	0	0.6	0	0.09	0.38	0.28	1.1	0.22	0.6	1.27	0.08	0.05	0.03	0.12	0
asm|2786459	266	255	0.24	0.15	0	0.13	0	0	0	0.13	0.11	0.13	0.47	0	0.19	0	0	0	0.45	0	0	1.67	0	0	0.64	0	0.19	0.85	12.27	4.31	0.15	0	0	0.07	0.09	0.16	0
asm|33035142	404	403	2.04	3.83	2.27	1.38	0	7.05	0	0.11	12.2	2	0.2	0.11	0.12	0	0	0	0	0.11	0	0	0	0	0.13	4.09	0.36	0.54	0.19	0	0.47	1	0	0.13	0.18	0	0.07
asm|33038279	297	264	0.36	0	0.24	0.13	1.88	0	0.42	0.26	0.34	0.12	0.61	0.17	0.18	0	0	0	0	0.35	0.19	0	0	0	0.2	0.23	0	0.13	0	0.18	2.04	12.13	4.46	0.27	0.19	0.77	0.11
asm|13099467	341	338	0	0.12	0.19	0.2	0.73	4.71	0.32	0.1	11.93	6.18	0.71	1.59	0	0	4.07	0.46	0	2.61	0.15	0	0	0.56	0.16	2.71	1.88	0.43	0.34	0	0.34	0.53	0	0.37	0.52	0.24	0.08
asm|5322538	224	200	0	0	0.32	0	0	0	0.27	0.11	0	0.5	0.81	3.81	1.21	0	0	0	0.58	0.23	0	0	0	0	0	0	0	0.9	11.93	4.54	0.57	1.8	2.8	0	0.25	0	0
asm|24921480:asm|31459078	1001	972	0.13	0.5	0.67	0.28	0	11.44	0.34	0.19	7.7	1.45	0.5	2.49	0.35	0	1.11	0.16	0.24	1.52	0.15	0.43	0.17	2.36	0.68	2.01	0.4	0.74	0.12	0.29	0.95	0.51	0.23	0.22	0.13	0.25	0.18
asm|22584188	219	219	0.43	2.22	0.44	0.07	0	0	0.5	0.26	0.41	0.3	0.18	1.02	0.22	0	0.84	0	0	1.48	0	0	0.38	0.29	0	1.11	0	0.33	0.35	0	1.05	11.32	3.58	0.32	1.85	0.18	0.13
asm|33039539	1942	1918	0.37	0.4	0.78	0.62	0	0.06	0.11	0.17	0.27	0.29	0.38	0.14	0.15	0.09	0.15	0	0.12	0.09	0.1	0.27	0.04	0.06	0.28	0.15	0.12	0.92	10.93	0.79	0.58	1.71	0.23	0.38	0.18	0.49	0.18
asm|736088	528	513	0.92	1.26	1.14	0.3	0.48	0.16	0.1	0.29	0.17	0.19	0.39	0.08	0.18	0	0.07	0	0.45	0.36	0	0.41	0.32	0.24	0.53	0.11	0.28	0.28	0.83	0.27	0.9	10.81	2.51	0.27	0.29	0.71	0.23
asm|33042688	2825	2765	0.21	0.69	0.24	0.1	0.09	7.49	0.34	0.18	2.99	0.93	0.79	1.78	0.44	0.53	10.79	0.4	0.25	0.25	0.05	0.27	0.21	2.42	0.35	1.28	0.46	0.23	0.12	0.05	0.23	0.22	0.06	0.18	0.13	0.16	0.15
asm|33043236:asm|33041302	5372	4682	0.07	0.26	0.12	0.12	0	0.11	0.15	0.17	0.49	0.67	0.51	1.89	0.91	0.35	0.81	0.35	0.09	0.69	0.27	0.2	0.1	0.77	0.2	0.32	0.26	0.71	2.14	1.14	1.48	10.76	10.57	0.21	0.11	0.26	0.09
asm|4648550	1394	1385	0.13	0.17	0.21	0.26	0	0	0.44	0.12	0.19	0.43	0.43	0.12	0.45	0.26	0.16	0.07	0.08	0.1	0.07	0	0	0.41	0	0	0.42	0.91	10.71	2.55	0.25	0.03	0.04	0.14	0.05	0.29	0.65
asm|33043084:asm|33043098	3178	2682	0.03	0.1	0.14	0.07	0.09	0.67	0.22	0.04	0.1	0.31	0.24	0.25	0.05	1.03	1.42	0.45	0.13	0.13	0.11	0.03	0	0.09	0.16	10.48	4.53	0.85	5.77	1.4	1.03	2.92	2.57	0.11	1.13	0.22	0.29
asm|33038372	803	793	0.15	0.25	0.66	0.61	0	10.21	2.03	0.17	0.53	0.38	0.71	2.83	0.55	0.23	1.31	0.13	0.14	0.11	0.38	0.26	0.1	0.32	0.55	0.07	0.12	0.22	0.09	0.06	0.58	3.29	2.75	0.27	0.06	0.56	0.19
asm|30757567	685	684	0	3.86	0.33	1.17	0	0.06	0.16	0.25	0.35	0.49	0.47	4.39	0.35	0	10.17	0	0.34	2.85	0.22	0.31	0.36	0.74	0.4	3.48	0.07	0.85	0.45	0.06	1.12	8.63	1.31	0.34	6.34	0.41	0.48
asm|33035630	473	466	0.27	0.17	0.14	0.11	0	0	0	0.12	1.11	0.86	0.69	2.11	0.2	0.39	7.34	0	0	0.39	0.32	0.68	9.82	2.87	0.94	1.18	0	0.46	0.16	0.1	1.57	4.06	0.24	0.42	0.27	0.35	0.06
asm|33043295:asm|428362	3215	3037	0.08	0.16	0.1	0.25	0.24	0.21	0.18	0.11	0.14	0.33	0.6	0.1	0.4	0.12	0.96	0.29	0.19	0.09	0.06	0.1	0.05	0.04	0.14	0.32	0.32	0.81	9.74	3.15	0.22	0.02	0.01	0.12	0.07	0.18	0.21
asm|33042855:asm|33039720	1760	1608	0.05	0.22	0.22	2.8	0	0.75	2.28	0.09	0.03	0.1	0.63	2.79	4.9	0.11	2.82	1.77	0.07	0.95	0.25	0.26	0.15	5.24	0.27	0.07	0.45	0.79	2.21	9.67	0.45	0.92	2.54	0.14	0.12	0.33	0.07
asm|33042051:asm|33043054	6123	5696	0.48	0.56	0.58	0.26	0.17	0.11	0.13	0.24	0.37	0.44	0.41	0.21	0.06	0.19	0.73	0.07	0.24	0.16	0.08	0.22	0.11	0.08	0.33	0.63	0.16	0.77	9.6	0.52	0.73	2.59	0.25	0.3	0.18	0.35	0.1
asm|33042448	837	824	0	0	0.03	0.12	0	0.05	0	0.04	0.11	0.04	0.68	0.32	0.29	0.44	0.04	0.38	0	0.11	2.97	0.25	0.3	7.9	0.2	0.29	1.9	0.57	0.61	3.19	1.07	2.4	9.59	0.08	0.27	0.04	2.79
asm|33042524	800	711	0.13	1.94	0.23	0.31	0	0.96	0.07	0.11	1.8	0.56	0.68	2.2	0.27	0.25	2.87	0.14	0.32	1.96	0.07	0.15	2.1	0.35	0.69	9.54	0.41	0.71	0.93	0.06	0.48	1.39	0.07	0.6	0.85	0.28	0.08
asm|33042549:asm|33042851	8911	8602	0.32	0.5	0.48	0.25	0.23	0.43	0.17	0.2	1.64	0.72	0.49	0.24	0.19	0.47	0.58	0.07	0.13	0.21	0.11	0.13	0.02	0.06	0.26	0.24	0.17	0.95	9.52	0.63	0.59	1.29	0.44	0.29	0.18	0.35	0.17
asm|1416059	259	259	0.24	1.72	0.12	0.13	0.96	3.66	0.43	0.27	5.89	1.3	1.09	7.1	0.18	0	9.48	0	0.45	3.94	0.19	0	7.71	4.43	0.42	6.37	0.94	1.82	2.26	0.73	1.48	3.3	1.08	0.27	0.29	0	0.11
asm|26497300	622	616	0.2	0.59	0.26	0.11	0	9.37	0	0.3	3.76	1.14	0.52	1.45	0.15	0	0.6	0	0.18	0	0	0	0	0.2	0.44	0.29	0.07	0.29	0.06	0.07	0.37	0.21	0.18	0.26	0.08	0.33	0.14
asm|7493980	211	209	0.6	0.58	0.93	0.41	0	6.8	3.46	0.05	0	0.16	0.19	1.71	0.23	0	0.17	0	0	0	0	0	0	0.3	0.52	9.35	2.57	0.34	0.56	0	0	0.21	0	0.25	0.48	0.19	0.43
asm|33041794:asm|33041705	2720	2390	0.64	1.1	0.67	0.45	0.1	5.04	0.51	0.25	8.01	1.63	0.69	1.57	0.38	0.46	0.74	0.02	0.29	0.46	0.12	0.89	5.6	1.97	0.53	9.33	0.75	0.3	0.21	0.08	0.88	8.96	1.68	0.3	0.12	0.37	0.11
asm|27450872	231	200	0.15	0	0.32	0	0	0	0.27	0.17	0.3	0.5	0.6	0	0	0	0.18	0	0	9.29	1.78	0	0	0	0	1.22	0	0	0.19	0	0.19	0	0	0.08	0	0.2	0
asm|33039277	1265	1258	0.47	0.19	0.31	0.09	0.99	0	0	0.29	0.26	0.26	0.19	0.07	0	0	0	0	0.18	0	0.04	0.16	0.13	0	0.52	0	0.03	0.26	0.03	0.03	0.33	0.07	0.08	0.32	9.16	0.58	0.12
asm|17855816:asm|33038008	3299	3179	0.08	0.2	0.14	0.05	0	0.14	0.1	0.09	0.25	0.3	0.49	1.14	0.29	0.52	0.5	0.18	0.11	0.4	0.17	0.1	0	0.86	0.34	0.13	0.1	0.83	3.12	1.26	1.72	8.15	9.06	0.11	0.15	0.24	0.07
asm|33043254:asm|33043275	3115	1401	0.04	0.08	0.21	0.12	0.71	0.33	0.03	0.2	0.15	0.38	1.21	0.25	0.2	0.52	0.58	0.26	0.41	6.73	0.61	1.21	9.03	6.37	0.27	3.79	0.62	0.33	0.19	0	0.85	1.09	0.16	0.42	0.1	0.55	0.21
asm|14688432	312	309	0.3	0.13	0.31	0	0	0	0	0.3	0	0.21	0.26	0	0	0	0	0	0	0	0	0.69	0	0	0.17	0	0	0.94	8.99	1.23	0	0.14	0	0.05	0.08	0.26	0
asm|33041967:asm|33039496	1854	819	0.11	0.49	0.43	0.32	0	8.99	0.74	0.07	1.26	0.86	0.24	0.6	0.05	0	1.27	0.12	0.28	2.38	0.24	0.13	0.71	0.23	0.26	4.77	0.77	0.17	0.04	0	0.61	0.16	0.06	0.15	2.35	0.2	0.18
asm|33041633	1214	1142	0.02	0.14	0.05	0.58	0.65	1.13	1.21	0.06	0.08	0.17	0.39	0.31	0.63	0.32	0	0.55	0.1	0.73	2.14	0.18	0.94	5.31	0.19	0.53	4.24	0.44	0.44	4.23	0.91	1.06	8.98	0.18	0.26	0.14	3.23
asm|33042561	2557	1996	0.11	0.2	0.27	0.8	0	0.19	0.86	0.11	0.18	0.32	0.58	0.31	0.29	0.92	1.06	1.48	0	8.98	8.71	0.21	0.04	0.03	0.38	0.24	1.1	0.6	2.09	1.72	0.65	1.22	1.23	0.13	0.07	0.26	0.24
asm|10438119:asm|33033490	947	917	0.41	0.35	0.39	0.09	0.27	0.14	0	0.29	0.13	0.22	0.39	0.24	0	0.2	0.2	0	0.12	0.3	0.05	0	0.54	0.13	0.78	0.66	0.26	1.03	8.83	2.19	0.88	4.82	1.95	0.39	0.6	0.08	0.19
asm|29703680	1122	952	0.33	0.38	0.34	1.78	0	0.45	1.11	0.25	0.09	0.95	0.59	0.28	0.81	0.19	0.42	0.72	0.12	0.34	1.39	0.67	0.26	1	0.63	0.06	0.61	0.83	2.87	8.79	1.74	2.98	5.06	0.45	0.13	0.3	0.89
asm|8918872	208	200	0	0.81	0.16	0.26	0	0	0	0.11	0.61	0.16	0.2	1.34	0.73	0	8.74	0	0	1.62	0.25	0	0	0	0.27	0	0.24	0.36	0.19	0	0	0.22	0	0.44	0.25	0.61	0
asm|33040587	524	523	0.72	1.24	0.62	1.13	0	0.49	0	0.15	0.11	0.25	0.15	0.08	0	0	0.21	0	0	0	0.09	0.2	0	0.12	0.21	0.46	0.46	0.48	0.52	0.27	0.51	0	0	0.23	8.73	0.23	3.53
asm|33037629:asm|14419836	3246	3180	0.43	0.62	0.24	0.13	0.31	8.67	0.08	0.3	0.29	0.28	0.33	0.46	0.04	0.23	0.19	0.03	0.33	0.04	0.03	0.13	0.05	0.08	0.43	0.09	0.03	0.19	0.03	0.03	0.3	0.11	0.08	0.27	0.17	0.32	0.12
asm|7242384	235	225	0	0.72	0.14	0.15	0	0	0	0.05	8.55	2.09	0	0	0	0	0	0	0	0	0	0	0	0	0	0	0	0	0	0	0	0	0	0	0	0	0
asm|22033664	859	856	0	0	0.19	0.04	0.29	0.05	0	0.17	0.07	0.11	0.14	0.26	1.87	0	0.3	2.1	0.13	0.1	0.29	0.24	0	2.53	0.51	0.14	1.14	0.76	4.98	8.49	0.09	0.63	2.55	0.25	0.32	0.19	0.07
asm|33038046	2501	2475	0.14	0.57	0.3	0.14	0.2	0.24	0.09	0.13	0.35	0.32	0.52	0.25	0.23	0.14	8.39	0.27	0.09	0.75	0.22	0.3	0.03	0.15	0.42	5.18	0.41	0.61	3.46	0.38	1.54	6.1	2.03	0.15	0.1	0.18	0.09
asm|23377180:asm|21945679	577	562	0.16	0.14	0.11	0.03	0.88	0	0	0.1	0	0.11	0.57	0.07	0.08	0	0	0	0.41	0	0	0.19	0.14	0	0.19	0	0	0.71	8.28	3.32	0.13	0	0	0.03	0.04	0.14	0
asm|33039894:asm|3545620	1064	1018	0.15	0.23	0.16	0.1	0.24	8.25	0.1	0.3	3.21	0.72	0.19	1.14	0	0	0.25	0	0.34	0.04	0	0.2	0	0.06	0.32	0.24	0.04	0.21	0.03	0	0.07	0	0.05	0.17	0.19	0.12	0.05
asm|26676555	570	549	0.34	1.11	0.29	0.25	0.9	1.96	0.3	0.12	0.27	0.18	0.29	1.22	0.08	0.33	0.47	0.09	0.21	0.67	0.09	0.58	0.15	3.25	0.5	8.23	3.12	0.26	0.42	0	0.91	1.47	0	0.13	0.09	0.22	0.16
asm|33037987	329	272	0.11	0.14	0.24	0.25	0	0.15	0.2	0.21	0.22	0	0.14	0.16	0.17	0	0.13	0	0	8.19	0.37	0	4.59	1.17	0.4	0.22	0	0.4	0.14	0	1.13	0.99	0.61	0.98	0.18	0.3	0
asm|33040448	419	278	0.11	0.14	0.23	0.31	0	1.39	0.6	0.04	0.21	1.69	0.43	0.16	0	0	2.81	3.42	0	0.5	0	0	0	0	0.59	2.85	2.46	0.39	5.91	3.44	1.66	5.51	8.06	0	0.73	0.14	1.3
asm|33039640	933	864	0.44	0.56	0.11	0.28	0	0	0	0.14	0.1	0.35	0.09	0	0	0	0.21	0	0	3.97	5.19	0	0	0	0.19	0	0.11	0	0	0	0.44	3.6	8.04	0.06	0.14	0.04	0.1
asm|33039550	330	300	0	0.13	0.1	0.05	0	0	0	0.11	0	0	0.4	0	0.32	0.61	0.49	0	0	0	0	0.35	0	0	0.18	0	0	0.24	0.13	0	1.02	5.71	8.03	0	0	0.4	0
asm|12276194	247	230	0	0	0.14	0	0	0.18	0	0	0.39	0.14	0.35	0	0	1.6	0.16	0	0	0	0.22	0	0	0	0	0	0	0.47	7.99	0.62	0.5	0	0	0	0	0	0
asm|33039791	826	636	0	0.06	0.05	0.11	0	0.06	0.08	0.07	0.04	0.21	0.5	0	0	0	0.29	0	0	7.89	0.32	0.16	0.13	0.1	0.08	0.86	0.07	0.22	0.12	0.07	0.18	0.28	0.17	0.02	0.03	0.12	0
asm|26984229	765	710	0	0.05	0.23	0.24	0.35	0	0.23	0.06	0.12	0.56	0.34	0	0.27	0.51	0.15	0.67	0	0.58	1.5	0	0	0.26	0.07	0	0	0.92	5.67	7.74	0.59	0.76	4.34	0.15	0.1	0.23	0.04
asm|33038886	338	260	0	0	0	0	0	0	0	0	0	0	0	0	0.18	0	0.14	0	0	7.68	0	0	0	0	0	0	0.18	0	0	0	0	0	0	0.13	0	0.31	0
asm|24475926	615	596	0	0.13	0.16	0.2	0.83	0.07	0.09	0.03	0.05	0.05	0.2	0.07	0.16	0	0.18	0	0	0.23	0.17	0.53	0.27	0.1	0.37	0.1	0.08	0.48	0.13	0.08	0.97	7.56	4.89	0.3	0.17	0.13	0.05
asm|23275096	235	228	0.55	0	0	0	0	0	0	0.15	0	0.14	0	0	0	0	0.32	0.23	0	0	0	0	0	0.28	0.48	0	0	0.47	7.55	0.62	0	0	0	0.07	0.22	0.17	0.13
asm|33039497:asm|33042754	2762	1596	0.01	0.78	0.43	1.31	0.15	1.51	0.31	0.14	1.05	0.61	0.63	0.22	0.06	0.92	0.9	0.19	0.07	1.28	0.19	0.26	0.93	0.6	0.2	3.75	0.61	0.09	0.02	0.02	0.36	0.19	0.03	0.26	7.55	0.3	1.12
asm|33042229	1311	1133	0.33	0.75	0.54	0.26	0	1.74	5.6	0.16	2.48	2.35	0.6	0.67	0.12	0.16	0.22	0.28	0.2	0.61	0.13	0.37	4.11	7.55	0.43	2.8	2.29	0.19	0.2	0.04	0.54	2.11	0.14	0.25	0.13	0.14	0.08
asm|18315967	214	211	0	0.38	0	0	0	0	0	0	0.28	0.31	0.19	0	0.23	0	0.7	0.75	0	7.48	1.44	0	0	0.6	0	0	0	0.51	0.55	0	0	0	0	0.16	0.12	0.19	0
asm|33041661	1110	1033	0.09	0.15	0.15	0.05	0.48	7.46	0	0.21	0.2	0.35	0.51	0.43	0.09	0.53	0.1	0.1	0.22	0	0.09	0.2	0	0.06	0.37	0.05	0	0.38	0.03	0.04	0.14	0.13	0.05	0.2	0.04	0.23	0.08
asm|2747160	1527	1498	0.08	0.18	0.17	0.05	0.66	0.05	0.18	0.18	0.18	0.24	0.7	0.23	0.39	0.36	0.22	0.14	0.23	0.15	0.13	0.21	0	0.04	0.11	0.08	0.09	0.53	7.44	0.76	0.25	0.06	0	0.17	0.08	0.16	0.04
asm|4024209	1210	1138	0.05	0.17	0.2	0.18	0	0.22	0.29	0.1	1.69	1.92	0.78	5.87	3.12	0.32	1.89	0.27	0.3	4.45	1.25	0.37	0	1.96	0.38	0.48	0.51	1.43	7.42	4.03	1.79	6.46	6.94	0.12	0.08	0.07	0.07
asm|33041726	1504	943	0.63	1.03	1.31	0.63	0	0.54	0.29	0.21	1	0.42	0.64	0.23	0.15	0.39	0.31	0.05	0.12	0.68	0.16	0.33	7.41	2.64	0.4	0.58	0.31	0.5	0.45	0.15	0.81	1.53	0.23	0.75	0.29	0.26	0.06
asm|29217591	222	214	0	0	0	0	0	0.2	0	0.05	0	0.15	0.18	1.88	0	0.86	7.3	0	0	0	0	0	0	0	0.51	0.28	0	0.16	0	0	0.18	0.21	0	0.25	0.11	0	0
asm|33042989	688	626	0.45	0.9	0.73	0.25	0	7.16	0.26	0.18	0.24	0.16	0.45	0.28	0.15	0.29	0.05	0	0.56	0.14	0.08	0.34	0.53	0.1	0.7	0.19	0.39	0.23	0.06	0.07	0.36	0.57	0	0.31	0.04	0.39	0.14
asm|6852034	281	261	0.12	0.93	0	0.13	0	0	0	0.31	0.11	0.25	0	0.34	0	0	0	0	0	0.17	0	0.4	0	0.24	0.21	0	0	0.13	0.44	0	0.59	7.08	1.28	0.06	0.48	0.15	0
asm|22003049	357	325	0.09	0.62	0.1	0.05	0	7.02	0.34	0.03	0.56	0.31	0.62	0.69	0	0.56	0.11	0	0	0.14	0	0	0	0	0.16	0	0	0.33	0	0.14	0.71	0.55	0.17	0.27	0	0.75	0
asm|33040857	1115	1040	0.27	0.11	0.15	0.05	0	0.12	0.32	0.28	0.29	0.12	0.27	0.25	0.14	0	0.32	0	0.11	4.73	2.05	0.41	6.96	2.57	0.37	2.17	0.23	0.34	0.11	0	0.33	0.04	0	0.3	0.14	0.15	0
asm|33038991	762	743	0.21	0.6	0.35	0.14	0	6.9	0	0.33	2.05	0.58	0.32	0.54	0	0.49	0.35	0	0.15	0.18	0.06	0.43	0.33	0	0.81	0.08	0.06	0.39	0	0.12	0.46	0.12	0.07	0.28	0.2	0.38	0.08
asm|1617783	261	200	0	0.6	0.16	0.26	0	0	0	0.17	0.3	0	0.4	0	0.24	0	6.88	0	0.58	0	0	0	0	0	0.82	2.75	0.73	0	0	0	0.77	0.45	0	0.26	0.12	0	0
asm|33038465	1100	881	0.03	0.09	0.11	0.17	0	0.09	0.06	0.12	0.06	0.34	0.32	0.05	0.22	0.2	0.38	0.24	0	0.21	0	0	0	0	0.25	0.06	0	1.27	6.88	0.81	2.14	2.45	2.03	0.24	0.08	0.23	0.06
asm|31673783	264	260	0	0	0.12	0.06	0	0	0.21	0.09	0	0.25	0.15	0.17	0.37	0	0.57	0.2	0	0.35	0	0	0	0	0	0.23	0	0.69	6.77	0.18	0.29	0	0	0.13	0.19	0.31	0.11
asm|32832851	247	234	0	0	0	0	0	0	0	0	0	0	0.69	0	0.2	0.78	0	0.67	0	0.59	6.75	0	0	5.72	0	0	0	0.62	0.66	1.43	0.82	0.19	0.71	0.07	0	0	0.51
asm|7964999	287	276	0.11	0.14	0.23	0.19	0	0	0	0.29	6.75	0.61	0.14	0.16	0	0	0	0	0.42	0	0	0	0	0	0.4	0	0	0.26	0.56	0.17	0.27	2.12	0.2	0.19	0.09	0	0.21
asm|18216765	211	201	0	0	0	0.17	0	0.42	0	0.05	0	0	0.8	0.44	0	0.91	0.37	0	0	2.08	0	0	0	0.63	0	0	0	0	0.38	0	0.38	5.38	6.69	0.44	0	0	0
asm|33042220	610	555	0	0.36	0.11	0.31	0	6.6	0.4	0.12	0.33	0.18	0.51	1.05	0.08	0.66	0.46	0.19	0	0.16	0.18	0.38	0	0.46	0.19	0	0.17	0.26	0.28	0	0.27	0	0	0.29	0.13	0.29	0
asm|33038250:asm|31221651:asm|26667711	1326	513	0	0	0	0	0	0	0	0	0.05	0.06	0.07	0	0	6.46	0	0	0	0	0	0	0	0	0	0	0	0	0	0.09	0	0	0.21	0	0	0	0
asm|33039920	757	733	0.08	0.05	0.13	0.07	0	0.05	0	0.14	0.04	0.13	0.44	0.06	0.19	0	0.35	0.14	0.31	0	0	0.14	0	0.34	0.3	0	0.13	0.09	0.16	0.06	1.21	6.4	1.83	0.19	0.1	0.16	0
asm|9012911	296	296	0.21	2.88	0.22	4.49	0	0	0	0.07	0	0.34	0	0	0	0	0.37	0.17	0	0	0	0.36	0	0	0.74	6.4	3.47	0	0	0	0	0	0	0.3	2.48	0.13	0.81
asm|33040464	579	536	0	0.07	0.3	0.03	0	0.16	0	0.15	0	0.12	0.22	0	0.27	0	0.27	0.09	0	0.08	0.09	0.39	0.15	0.59	0.2	0	0	0.4	0.8	0	1	6.39	2.71	0.43	0.18	0.22	0
asm|33041031	291	270	0	0	0.12	0.12	0	0	0	0.04	0	0.12	0.3	0	0.54	0	0.13	0	0	0.17	0	0	0	0.47	0	0	0.18	1.34	6.37	0.17	0.42	0	0	0.19	0	0	0
asm|10308405	292	265	0.35	0.76	0.37	0.06	0	6.34	0	0.26	0.57	0.12	0	0.16	0	0.69	0	0	0	0	0	0	0	0.24	0.2	0.23	0.18	0.13	0	0	0	0	0	0.13	0.09	0.61	0.11
asm|29463213	449	442	0.14	0.27	0.07	0.03	1.12	0.09	0.37	0.07	0.13	0.3	0.73	0.3	0.22	0	0	0.11	0.26	0.31	0	0	0.18	0.14	0.12	0.13	0	0.9	4.25	0.1	1.65	6.32	1.77	0.12	0.11	0.27	0
asm|31719676	201	201	0	0.8	0.81	0.17	0	0.85	0	0.11	1.97	0.5	1.41	2.23	0.24	0	6.29	0	0	5.77	0	0.53	6.21	0.95	0.27	2.12	0.24	0.54	0.38	0	0.57	3.36	0.27	0.26	0	0.2	0
asm|2110448	546	535	0.53	0.68	0.61	0.55	0	6.28	0	0.17	0.34	0.5	0.22	1.25	0.54	0.34	1.11	0.09	0.21	0.34	0.38	0.19	0.46	0.35	0.3	0.45	0	0.2	0.21	0	0.28	0.25	0	0.3	0.14	0.22	0.05
asm|31801330	202	200	0	0	0	1.31	0	0.43	0.27	0.05	0.76	1.85	0.4	1.57	0.73	0	2.23	1.85	0	2.09	0.76	0	0	2.23	0	0.61	0	0.54	6.26	1.43	0	0	0	0.08	0	0.4	2.27
asm|33042280:asm|33040883	1753	1449	0.13	0.25	0.22	0.09	0	0.11	0.07	0.17	0.23	0.27	0.39	0.12	0.1	0.12	6.26	0.29	0.4	0.16	0.03	0.29	0.11	0.22	0.53	0.67	0.27	0.32	0.37	0.03	0.79	1.65	0.58	0.17	0.07	0.28	0.08
asm|33037733	872	824	0.15	0.44	0.27	0.16	0	6.22	0.13	0.31	0.63	0.28	0.34	0.49	0.05	0	0.13	0.06	0	0.05	0	0	0	0.07	0.67	0.22	0	0.26	0	0.05	0.42	0.05	0	0.34	0.09	0.24	0.07
asm|33039631:asm|33042854	2126	1794	0.1	0.33	0.18	0.19	0	1.03	0.15	0.29	2.58	0.99	0.58	0.52	0.1	0.2	0.43	0.05	0.13	0.67	0	0.11	0.13	0.32	0.46	6.2	0.27	0.6	0.69	0.37	0.43	0.07	0.18	0.12	0.16	0.18	0.06
asm|25855336	1368	1165	0.27	0.41	0.33	0.19	0.64	0.07	0.04	0.23	0.1	0.2	0.2	0.26	0.2	0.31	0.63	0	0.2	5.54	0.7	0.27	2.85	6.19	0.56	2.3	0.37	0.46	0.16	0.12	0.96	1.39	0.43	0.21	0.06	0.49	0.23
asm|33041839	2595	2206	0.64	1.25	0.77	0.39	0.22	0.09	0.07	0.23	0.55	0.21	0.42	0.1	0.06	0.41	0.1	0	0.1	0.16	0.13	0.38	0.45	0.66	0.5	0.13	0.15	0.72	3.67	1.34	1.13	6.19	2.46	0.25	0.03	0.35	0.1
asm|32374697	234	212	0	0.95	0	0.24	0	0.2	0.26	0.11	1.58	2.54	0.38	4.44	4.59	0	0	0	0.55	6.13	2.64	0.5	0.78	1.5	0.26	0.57	0	0.51	0	0	0.72	0	0	0.08	0.35	0.19	0.14
asm|23889743	427	417	0.07	0.19	0.15	1.42	0	0	0.26	0.16	0.36	2.1	0.68	1.18	0.35	0	6.06	2.91	0.56	2.33	0	0.51	0.19	6.12	0.26	0.43	0.11	1.91	4.69	3.09	0.74	0.21	0.26	0	0.24	0.29	1.09
asm|33034454	737	692	0.64	0.7	0.52	0.17	0	0	0.16	0.28	0.04	0.14	0.05	0	0.07	0.26	0.05	0	0	0.06	0	0.3	0.12	0.09	0.39	0.08	0	0.15	0.22	0.06	0.5	0.13	0	0.23	6.12	0.47	1.66
asm|3298911	211	200	0	0	0.16	0.26	0	0	0.55	0.11	0.3	0.16	0.2	0.22	0.24	0	0	0	0	0.69	0	0	0	6.06	0.27	0	0	0.54	0	0	0.38	1.35	0	0	0.12	0	0
asm|33038148	1282	1262	0.32	1.35	0.38	0.15	0.39	0.2	0	0.23	0.45	0.26	0.41	3.09	1.08	0.14	1.91	0	0	0.03	0	0.5	0.06	0.15	0.13	6.05	0.19	0.28	0.18	0.03	0.51	0.17	0.08	0.38	0.08	0.12	0.09
asm|33041987	1414	1011	0.21	0.64	0.45	0.22	0	0.17	0.22	0.3	0.21	0.43	0.6	0.26	0.33	0.18	0.55	0.2	0.11	5.97	0.55	0.42	0.24	2.33	0.21	0.06	0.09	0.61	0.07	0.04	0.57	0.04	0.22	0.24	0.17	0.2	0.05
asm|33043145	9714	6169	0.26	0.38	0.22	0.13	0.28	5.91	0.23	0.19	0.24	0.43	0.84	0.24	0.38	0.44	0.53	0.13	0.22	0.39	0.19	0.12	0.08	0.17	0.36	0.14	0.16	0.28	0.12	0.04	0.25	0.21	0	0.28	0.24	0.37	0.16
asm|33039792:asm|10954563	629	487	0.19	1.33	0.33	0.25	0	0	0	0.19	0.87	0.83	0.66	5.89	0.5	0.37	2.75	0.1	0	0.85	0.2	0.43	0	0.13	0	0.12	0	0.22	0.08	0	0.47	0.55	0	0.36	0.31	0.42	0.18
asm|33038095	934	900	0	0	0.21	0.23	0	0.09	0.12	0.03	0	0.11	0.63	0.04	0.21	1.02	0.12	0.23	0	0.15	0	0.11	0.09	0	0.24	0.06	0.05	0.28	0.17	0	1.2	5.86	1.24	0.23	0.05	0.27	0.13
asm|33043196:asm|33038753	3024	2329	0.34	0.34	0.33	0.11	0.21	0.05	0.11	0.39	0.18	0.44	0.78	0.25	0.14	0.47	0.04	0.02	0.05	0.57	0.28	0.27	0	0.05	0.33	0.05	0.08	0.57	0.16	0.12	1.55	5.77	1.44	0.43	0.25	0.54	0.11
asm|33043043	789	749	0.16	0.81	0.3	0.35	0	5.75	0.81	0.14	0.73	0.31	0.43	0.11	0.13	0	1.29	0.14	0	5.21	0.95	0	0	0.08	0.44	0.24	0.32	0.14	0.15	0.06	1.08	2.52	3.89	0.07	0.03	0.21	0.04
asm|33039309	1810	1579	0.22	0.54	0.47	0.29	0.15	0.08	0.03	0.19	0.07	0.25	0.56	0.05	0.27	0.11	0.11	0.03	0	0.05	0.09	0.06	0.1	0.08	0.13	0.19	0.09	0.59	0.61	0.09	0.56	0.68	0.21	0.26	5.72	0.36	0.44
asm|7637223	380	378	0.08	0.43	0.34	0.09	0	5.7	0.14	0.24	0.08	0.35	0.32	0.11	0.51	0.48	0.59	0.14	0	0	0.26	0	0	0	0.43	0	0.12	0.09	0	0	0.71	0.11	0.14	0.23	0	0.32	0.08
asm|2966759:asm|33040889	1163	862	0.14	0.23	0.11	1.74	0.28	0.6	3.29	0.3	0.7	5.08	0.94	2.6	2.54	0.42	2.33	3.8	0.67	1.61	3.13	0.49	0.48	5.62	0.57	0.7	5	0.46	0.99	3.49	0.31	1.36	2.79	0.6	0.32	0.99	3.16
asm|33034793	473	466	0.27	0.43	0.07	0.33	0.53	0.46	0	0.25	0.19	0.65	0.26	1.63	0.52	0	0.31	0.11	0	0.19	0	0.68	0.17	2.05	0.71	5.24	2.73	0.31	0.25	0.1	0.08	0	0	0.23	5.61	0.26	0.84
asm|8334359	396	357	0	0.22	0.45	0.19	0	0	0.46	0.09	0.34	0.09	0.45	0.12	0.13	0.51	0.1	0.14	0.65	0.39	0	0	0	0	0.61	0.68	0.13	0.3	0.65	0	1.29	5.55	2.04	0.1	0.21	0	0.08
asm|33041521	804	718	0.17	0.11	0.5	0.21	0	0.18	0.07	0.04	0.25	0.37	0.56	2.12	0.27	0.76	0.51	0.44	0.32	0.32	0.42	0.29	0.11	0.35	0.46	5.53	1.29	0.3	0.27	0.33	0.48	0.18	0.15	0.22	0.28	0.39	0
asm|33041575	1022	961	0	0	0	0	0	0.17	0.05	0.08	0.5	0.07	0	0	0	0.19	0	0	0	0	0	0	0	0	0.28	0.06	0.05	0.68	5.53	0.44	0	0	0	0	0	0	0
asm|20244913	220	200	0	0.2	0.49	0.08	0	0	0.27	0.05	2.29	1.17	0.6	0.67	0.73	0	1.67	0.26	0	1.62	0.25	0.53	0.41	0.95	0.55	5.5	0.49	0.36	0	0	0.96	0.22	0	0.44	0.12	0.81	0.15
asm|33042034	3583	3224	0.08	0.21	0.11	0.07	0.23	0.09	0.12	0.13	0.3	0.43	0.52	0.19	0.21	0.39	0.36	0.06	0.03	0.59	0.04	0.03	0.02	1.32	0.22	0.05	0.16	0.56	0.19	0.19	1.26	5.42	0.71	0.17	0.11	0.16	0.1
asm|33042224:asm|33042185	5725	3867	0.13	0.45	0.15	0.11	0.12	0.12	0.12	0.06	0.09	0.19	0.66	0.31	0.25	0.71	0.78	0.12	0.09	5.4	2.82	0.19	0	0.36	0.15	0.01	0.08	0.31	0.69	0.03	0.4	0.54	0.15	0.23	0.42	0.23	0.55
asm|33043212	2619	2326	0.08	0.26	0.26	0.21	0.1	0.07	0.11	0.22	0.19	0.52	0.47	0.27	0.18	0.63	0.47	0.06	0.15	0.23	0.08	0.09	0	0.05	0.28	0.15	0.21	1.23	4.1	1.33	1.69	3.51	5.39	0.16	0.13	0.22	0.1
asm|32501792	230	222	0.28	0.18	0.44	0	0	0	0	0.1	0.27	0.45	0.73	0	0	0	5.36	0.23	0	0	0	0.48	0	0	0.24	1.65	0.44	0.32	0.52	0	0.52	0.2	0.25	0.08	0.11	0.36	0.13
asm|33038077	1853	1714	0.49	0.75	0.32	0.11	0.43	0	0.03	0.27	0.16	0.15	0.35	0.15	0.05	0.1	0	0	0.27	0.1	0.02	0.31	0	0.11	0.28	0.07	0.02	0.57	0.95	0.25	1.12	5.36	1.34	0.37	0.16	0.38	0.22
asm|33043051	1281	1029	0.12	0.23	0.63	2.85	0.24	1	2.48	0.14	0.5	0.68	0.86	0.74	1.18	0.53	0.94	1.23	0.56	0.45	1.04	0.31	0.72	4.03	0.21	1.42	2.47	0.81	2.39	5.34	1.76	2.63	3.86	0.36	0.41	0.27	1.76
asm|33041837	980	642	0.39	0.82	0.05	0.24	0	0.06	0.08	0.11	0	0.31	0.75	0.2	0.37	0	5.33	0.57	0	0.36	0.15	0.33	4.4	2.08	0.25	0.57	0.68	0.28	0.3	0.07	0.3	0.07	0	0.3	0.35	0.25	0.09
asm|20311380	586	557	0.17	0.43	0.35	0.31	0	3.4	1.29	0.23	5.26	3.02	0.65	0.32	0	0.66	0.46	0.09	0.2	0.08	0.09	0.76	0.74	1.26	0.29	0.98	0	0.32	0.91	0.42	1.31	0.89	0.3	0.48	0.09	0.22	0.21
asm|33033512	1616	1564	0.28	0.51	0.43	0.29	0.31	0.05	0.28	0.24	0.17	0.56	0.44	0.02	0.21	0.23	0.09	0	0.29	0.14	0.09	0.34	0.21	0.12	0.24	0.15	0.06	0.23	0.72	0.12	1.33	5.22	2.07	0.32	0.29	0.23	0.27
asm|15559762	300	282	0	0.28	0	0.12	0	5.19	0.19	0.08	0.75	0	0.28	0	0.17	0.65	1.84	0	0	0.16	0.36	0	0.29	0.22	0.39	0.86	0.34	0	0.13	0	0.27	0.15	0	0.12	0.27	0.14	0.1
asm|392634	317	200	0.31	0.6	1.14	0.61	0	0.43	0	0.58	0.61	0.67	1.01	5.16	0.48	0	2.6	0	0	0	0.25	0.53	0.41	0.63	1.1	0	0	0.18	0.19	0	0.38	0	0	0.44	0.38	0.61	0.45
asm|33038828:asm|33040814	3884	3301	0.41	0.33	0.34	0.11	0.22	0.07	0.08	0.16	0.18	0.23	0.39	0.17	0.11	0.27	0.25	0.03	0.1	0.43	0.06	0.06	0.1	0.05	0.21	0.12	0.05	1	3.18	0.46	1.15	5.08	1.05	0.36	1.06	0.34	0.19
asm|5940890	225	222	0.42	2.01	0.29	0.15	0	0	0	0.15	0.27	0	0	1.01	0	0	0	0	0	0.41	0	0	0	0.57	0.49	0	0.22	0.16	0	0.21	0.86	5.08	0.5	0.16	0.34	0	0.13
asm|31330256	212	200	0	0	0	0	0	1.07	5.01	0	0	0	0	0	0	0	0	0	0	0	0	0	0	0	0	0	0.24	0	0	0	0	0	0	0	0	0	0
asm|22808594	374	347	0	0.46	0.18	0.25	0	0.12	0.16	0.3	0.26	0.09	0.46	0.64	0.28	0.53	0	0.15	0	0	0	0.61	0	0.91	0.47	0.35	0.42	0.31	0.11	0	1	4.94	1.61	0.2	0.07	0.59	0.08
asm|33038862	1139	1115	0.34	0.03	0.23	0.09	0	0.03	0.04	0.06	0.08	0.21	0.69	0.64	0.04	0.49	0.36	0.04	0	1.12	0.22	0.09	0	0.11	0.24	0	0.13	0.74	4.84	1.45	0.89	1.69	0.25	0.17	0.09	0.29	0.02
asm|33041115	775	362	0.7	0.89	0.36	0.14	4.82	0.11	0	0.13	0.08	0	0.44	0.12	0.26	0	0.3	0	0	0.51	0	0	0.22	0	0.15	0.16	0	0.8	0.21	0.13	0.53	0.12	0	0.24	0.14	0.79	0.25
asm|33038006	556	504	0.06	0.16	0	0	0.98	0	0	0.02	0.06	0.06	0.32	0.17	0.38	0.73	0.22	0.21	0	0.36	0.2	0.42	0	0.12	0.1	0	0.38	0.72	4.81	0.09	0.15	0	0	0.14	0	0.16	0
asm|3777977:asm|15160505	716	426	0	0	0.07	0.24	0	0.2	0.13	0.13	0	0.23	0.38	0	0.11	2.16	0.52	0.49	0	0.43	2.87	0.25	0	4.79	0.12	0	0.23	0.51	0.27	0.44	0.36	0.1	0.39	0.63	0	0.19	0.21
asm|33043010:asm|33038875	3723	2599	0.14	0.06	0.11	0.06	0.09	0.11	0.1	0.11	0.15	0.19	0.56	0.13	0.24	0.56	0.58	0.32	0.17	0.14	0.15	0.32	0	0.76	0.14	0.21	0.2	0.34	0.31	0.09	1.18	4.77	1.57	0.34	0.2	0.31	0.1
asm|33042515	2770	2419	0.49	1.49	0.29	0.2	0	0.33	0.02	0.33	0.59	0.41	0.36	1.89	0.34	0.22	1.33	0	0.14	0.11	0.08	0.26	0	0.07	0.34	4.72	0.1	0.42	0.12	0.01	0.3	0.13	0.02	0.32	0.19	0.4	0.16
asm|21694675	221	200	0.31	0.81	0.16	0.26	1.24	0	0	0.17	0.45	0.16	0.81	4.71	0	0	0.93	0	0	0.46	0	0.53	0.41	0.31	0	0.61	0	0	0	0	0.38	0.67	0	0.35	0.12	0	0
asm|33032507	520	476	0.13	0.42	0.27	0	0	0.36	0	0.07	0.25	0	0.17	0.94	0.1	0.77	0.78	0.11	0	0.09	0.21	0	0	4.69	0.11	0.12	0.1	0.15	0	0	0.32	0	0	0	0.1	0.08	0.06
asm|33040083	473	454	0.27	0.17	0.21	0.03	0	0	0	0.07	0	0.29	0.35	0.09	0	0	0.08	0.23	0	0.1	0	0	0	0	0.24	0	0.1	0.88	4.65	3.05	0.93	1.98	1.85	0.23	0.22	0.09	0.2
asm|33039970	514	494	0	0.08	0.06	0.14	0	0.08	0.33	0.07	0.12	0.27	0.49	0.27	0	0.74	0.52	0.1	0	0.47	0	0	0	0.12	0	0.24	0	0.44	0.55	0.19	0.62	4.56	0.68	0.1	0	0.16	0.12
asm|33041901	866	762	0.24	0.96	0.21	0.34	0	0.11	0.07	0.13	0.04	0.17	0.37	0.05	0.06	0.24	0.14	0.06	0.3	0.12	0	0.14	0	0	0.36	0.08	0.06	0.23	0.3	0.12	0.05	0.59	0.14	0.42	4.56	0.53	0.27
asm|33040642:asm|30534062	3233	2511	0.13	0.24	0.13	0.06	0.19	0.06	0.11	0.09	0.14	0.24	0.79	0.28	0.31	0.44	0.85	0.21	0.18	0.05	0.1	0.08	0.19	0.17	0.19	0.12	0.15	0.53	4.55	1.5	0.3	0.03	0.06	0.16	0.13	0.29	0.08
asm|29776389	1575	1275	0.22	0.06	0.25	0.09	0	0.16	0.08	0.11	0.23	0.26	0.5	0.03	0.34	0.14	0.11	0.45	0.18	0.14	0.03	0.33	0.06	0.2	0.21	0.28	0.26	0.28	0.09	0.03	0.93	4.45	0.57	0.25	0.13	0.25	0.16
asm|33042437	1736	1598	0.37	0.4	0.26	0.06	0.15	4.42	0.2	0.24	0.84	0.23	0.32	0.53	0.06	0	0.11	0	0.07	0.26	0	0.13	0.05	0.03	0.31	1.26	0.15	0.09	0.07	0	0.09	0.05	0.03	0.3	0.04	0.33	0.07
asm|33039737	1381	710	0.22	0.28	0.32	0.34	0.7	0.12	0.07	0.21	0.38	0.52	0.45	0.12	0.34	1.81	0.2	0.22	0.16	0.58	1.72	0.75	0	4.4	0.54	0.08	0.06	0.46	0.38	1.48	0.76	0.06	0.23	0.37	0.14	0.46	0.21
asm|26283130	574	515	0.43	1.02	0.12	0.23	0	0.08	0.1	0	0	0	0.23	1.04	0.75	0.35	1.08	0.2	0.45	4.33	1.88	0	0	0	0.32	0	0.09	0	0	0	0.29	0.08	0	0.13	0.69	0.07	0.29
asm|11537726	407	367	0	0	0	0	0	0	0	0.32	4.32	0.36	0.22	0.12	0	0	0	0	0	0	0	0	0	0	0	0	0	0	0	0.13	0.31	0	0	0.04	0.06	0.22	0.08
asm|33041927	776	659	0.04	0.18	0.19	0.21	0	0	0	0.08	0.18	0.1	0.06	0.13	0	0	0.28	0.08	0	0.07	0	0	0	0	0	0	0	0.27	0.11	0.21	1.58	4.31	1.87	0.27	0.03	0.06	0.13
asm|33041500	931	290	0.98	0	0.56	0.42	4.29	0.14	0.19	0	0	0	0	0	0	0	0.64	0	2.41	0.32	0	0	0	0	0	0	0	0	0	0	0.79	1.08	0.19	0.18	0.35	0.7	0
asm|4013991:asm|33040906	1635	789	0	0.1	0.08	0.02	0.31	0.27	0.21	0.01	0.03	0.08	0.97	0.79	0.12	0.7	0.7	0.26	0.14	4.29	0.64	0	0	0.24	0.34	0.23	0.49	0.36	0.24	0	0.24	0.11	0.07	0.22	0.03	0.25	0.11
asm|33039764	353	326	0	0	0.1	0.05	0	0	0	0	0	0	0	0	0	0	0	0	0	0	0	0	0	0	0	0	0	0	0	0	0	0.13	0	0	4.28	0.12	0.09
asm|4527708	204	200	0	0	0.32	0	0	0	0	0.05	0	0	0.2	0	0	0.92	0	0	0	0.23	0	0	0	0	0	0	0	0	0	0	0.77	4.28	2.52	0.08	0	0.4	0
asm|32014220	228	213	0	0	0	0	0	0.2	0.26	0.16	0.14	0.15	0.57	0.42	0	0.86	1.22	0.99	0	0.43	0.71	0	0	0	0	0.28	0.23	1.19	3.12	4.26	0.36	0	0	0	0.11	0.19	0
asm|25136012	391	352	0	0	0.55	0.19	0	0.12	0	0.16	0.08	0.19	0.23	0.51	0.27	1.04	0.63	0.15	0.33	4.22	0.72	0	1.89	2.72	0.62	0.69	0.27	1.13	0.33	0	0.1	0.25	0	0.5	0.28	0.34	0.25
asm|33041852	678	592	0.96	1.09	0.93	0.38	0.42	4.22	0	0.21	0.15	0.05	0.34	0.07	0	0	0	0	0	0	0	0.36	0	0.53	0.74	0.41	0	0.18	0	0.08	0.32	0.07	0.09	0.39	0.12	0.13	0.05
asm|15833372	602	591	0.16	0.06	0.16	0.05	0	0	0.09	0	0	0	0.06	0.15	0	0	0	0	0	0	0	0	0.14	0	0	0	0	0	0	0	0.13	0.38	0	0.06	4.21	0	0.05
asm|25137318	253	210	0	0	0.15	0	0	0	0.26	0	0	0	0.77	0	0.23	0	0.35	0	0	4.2	0.24	0	0	0	0	0	0	0	0.18	0	0.18	0.42	0	0	0.12	0	0
asm|33043187	2597	2480	0.29	0.24	0.22	0.07	0.1	0.03	0	0	0	0	0.11	0.01	0	0	0.04	0	0.04	0	0	0.25	0.1	0.05	0	0	0	0	0	0	0.26	0.14	0.11	0.12	4.19	0.23	0.04
asm|25250806:asm|17958228	963	891	0.17	0.18	0.14	0.03	0.27	0	0.06	0.23	0.1	0.03	0.04	0.05	0	0	0	0.05	0.13	0	0	0.23	0	0.07	0.12	0	0	0.73	0.21	0.21	0.21	0.05	0.06	0.22	4.18	0.5	0.13
asm|24333960	415	389	0.57	0.73	0.92	0.58	0	0	0.28	0.18	0.47	0.17	0.2	0	0	0	0.09	0	0.3	0.11	0	0.27	0.85	0.16	0.56	0	0.25	0.09	0	0	1.09	4.17	0.72	0.55	0.06	0.31	0
asm|33042638	3104	1830	0.2	0.35	0.55	0.33	0.68	0.18	0.09	0.18	0.35	0.66	0.93	0.39	0.29	0.8	0.48	0.02	0.25	0.33	0.13	0.11	0.31	0.1	0.36	0.3	0.34	1.01	4.17	0.65	1.26	1.1	0.3	0.29	0.23	0.42	0.03
asm|6254899	288	206	0	0	0.31	0	0	0	0	0.17	0.29	0	0.19	0.21	0.7	0	4.15	0.51	1.13	0	0	0	0	0	1.07	0.29	0.23	0.35	0	0	0.37	0.21	0	0.43	0.24	0.39	0.29
asm|11797945	845	774	0.57	1.26	0.54	0.56	0	1.89	0.07	0.19	4.14	0.74	0.41	1.85	0.06	0.23	0.43	0.13	0.6	0.24	0	0	1.07	0.32	0.49	3	0.12	0.23	0.1	0.12	0.94	1.92	0.07	0.3	0.13	0.26	0.03
asm|29116802	689	642	0.04	0	0.05	0.02	0.38	0	0	0.05	0.04	0.1	0.63	0.13	0.15	0.28	0.57	0.16	0	0	0.23	0.16	0	0.09	0.17	0	0.07	0.11	0.18	0	1.2	4.14	2.88	0.16	0.15	0.25	0.09
asm|7714030	253	247	0.12	0.16	0	0	0	0	0	0.19	0	0.13	0	0.36	0	0	0.3	0	0	4.13	0.61	0.43	2.02	1.29	0.22	1.97	0.39	0.14	0.15	0	0	0.36	0	0.07	0.1	0	0
asm|33041347	302	256	0.24	4.12	0.25	1.5	0	0.33	0	0	0	0	0.63	0.87	0.57	0	0	0	0	0	0	0	0	0	0	0	0	0	0	0	0	0	0	0.48	0.29	0.48	0.23
asm|33039771	1003	690	0.22	0.35	0.14	0.2	0	0.06	0.08	0.23	0.08	0.24	0.23	0.39	0.35	0.26	0.37	0.07	0.33	2.22	0.14	1.08	4.1	0.55	0.4	1.59	0	0.36	0.34	0.06	0.61	0.98	0	0.33	0.25	0.53	0.26
asm|33039491	715	610	0	0	0	0	0	0.07	0.09	0.07	0.05	0.05	0.26	1.83	0.07	0.3	4.08	0.34	0	0	0	0	0	0	0.27	0.1	0.24	0.11	0.19	0	0.44	1.47	0.45	0.08	0.08	0.06	0.09
asm|33039260	979	775	0	0.2	0.21	0.09	0	0.16	0.21	0.15	0.47	0.3	0.73	0.75	0	0.47	0.72	0.06	0	0.29	0.19	0	0	1.81	0.42	0	0.5	0.56	4.04	0.24	0.64	0.29	0.14	0.06	0.09	0.15	0.03
asm|33033915	231	203	0	0.6	0	0.08	0	4.03	0.27	0	0.15	0.33	0.19	0.88	0	0	0.18	0	0	0	0	0.52	0	0	0	0.3	0	0.17	0	0	0.38	0.22	0	0.26	0	0.4	0
asm|33042675	468	447	0.35	0.45	0.58	0.39	0	1.44	0	0.23	0.27	0.6	0.18	0	0.21	0.82	0.16	0	0.26	0	0	0	0	0.28	0.74	0.54	0.43	0.24	0.17	0.1	0.86	4.03	1	0.28	0.05	0.55	0.06
asm|33038424	1067	695	0	0.11	0.04	0.12	0	0.24	0.32	0.33	0.3	0.33	0.93	0.25	0.14	0.26	0	0.15	0	0	0.07	0.46	0.11	0.09	0.47	0.26	0	0.62	0.05	0.13	1.94	1.68	3.95	0.48	0.29	0.7	0.21
asm|33042093	609	538	2.17	3.24	3.95	1.85	0	0.24	0	0.17	0.73	0.62	0.37	0.16	0.18	0	0.06	0	0	0.25	0	0.79	0.15	0	0.3	1.47	0.27	0.27	0.43	0	0.57	0.5	0.1	0.29	0.04	0.15	0
asm|32469338	734	686	0.13	0.41	0.19	0.12	0.72	0.12	0	0.18	0	0.09	0.53	0.06	0.07	0.53	0.1	0.23	0.34	0.33	0.07	0	0	0	0.24	0.17	0.28	0.47	0.74	0.13	0.44	3.94	0.32	0.33	0.03	0.47	0.26
asm|33038787:asm|28588692	1695	421	0.45	0.86	0.62	0.37	0.59	0.4	0.39	0.36	0.87	1.04	0	0	0	3.93	0	0	0	0	0	1.26	0.59	0.15	0	0	0	1.12	1.11	0.11	0	0	0	0.55	0.18	0.97	0.21
asm|534544	275	214	0.44	0	0.15	0.81	0	0	0	0.16	0	3.93	0	0	0	0	0	0	0	0.21	0	0.49	0	2.38	0.25	0.57	0.45	0.16	0.36	0.67	0	0	0	0.75	0.11	0.19	0.14
asm|33039533	459	415	0	0	0.07	0.08	0	0.1	0	0.02	0.29	0.24	0.29	0.1	0.23	0	0.26	0.38	0	0.22	0	0	0	1.38	0.13	0	0	0.08	0	0.11	1.2	3.91	3.24	0.17	0.12	0.29	0.07
asm|26023783	278	233	0	0	0.28	0.15	0	0	0	0.1	0.39	0.43	0.86	0	0	1.58	0	0.22	0	0	0	0	0.35	0.27	0.23	0.52	0.63	0.46	0.16	0	2.81	3.87	2.16	0.38	0.21	0.17	0.13
asm|33042562	562	446	0.42	1.27	0.66	0.43	0	0.77	0	0.21	0.41	0.45	0.27	0.4	0.1	0	0.16	0	0.52	0.1	0	0	0.37	0	0.86	0.41	0	0.24	0.96	0	0.69	3.84	0.62	0.2	0.56	0.09	0.06
asm|7152561	600	504	0.12	0.16	0.19	0.17	0	0.08	0.11	0.3	0.3	0.2	0.56	0.35	0.09	0.36	0.88	0.63	0	0	0.1	0.63	0	0.12	0.32	0	0.29	0.43	0.31	0.28	0.76	3.84	0.11	0.28	0.1	0.24	0.06
asm|33038676	711	602	0.26	0.87	0.38	0.14	0.41	0.21	0.09	0.23	0.55	0.5	0.53	0.29	0	0.3	0.43	0	0.19	1.15	0.16	0.35	0.27	1.16	0.64	1.01	0.16	0.42	1.69	0.31	1.15	3.82	1.02	0.47	0.29	0.06	0.05
asm|33040874	1248	1135	0.13	0.07	0.17	0.01	0	0.03	0	0.11	0.34	0.53	0.67	0.35	0.04	0.16	1.11	0.18	0.1	0.4	0	0.09	0	0.05	0.29	0.1	0.17	0.83	3.82	0.67	0.64	0.35	0	0.18	0.04	0.25	0.1
asm|20318629	359	337	0.09	0.12	0.29	0.15	0	1.15	0	0.55	3.8	0.6	0.6	0.13	0	0	0	0	0.34	0.13	0	0.63	0	0	0.32	1.08	0.43	0.86	0.34	0	0.22	0.26	0.33	0.26	0.07	0.72	0.08
asm|33043014	3242	2678	0.85	0.68	0.58	0.26	0.55	0	0	0.32	0.2	0.25	0.13	0.01	0	0.13	0.05	0	0.21	0	0	0.47	0.27	0.09	0.57	0.02	0.07	0.29	0.27	0.03	0.7	3.8	0.96	0.37	0.38	0.44	0.1
asm|33041847	2068	1696	0.44	0.33	0.4	0.14	0.58	0.05	0.09	0.16	0.16	0.17	0.38	0	0.05	0	0	0.06	0.2	0.02	0	0.31	0.14	0.15	0.29	0.07	0.02	0.38	0.6	0.08	0.43	0.21	0.19	0.39	3.78	0.24	0.3
asm|2177215	402	372	0.85	1.2	0.61	0.47	0	3.59	0	0.22	0.57	0.45	0.21	2.17	0.26	0	2.9	0	0	0.74	0	0.57	0.67	0.51	0.44	0.82	0.13	0.19	0.1	0	0.62	3.75	0.15	0.28	0.13	0.66	0.16
asm|33043016	1447	1202	0.84	1.01	1	0.52	0.62	0.14	0.18	0.24	0.5	0.5	0.33	0.11	0.04	0	0.09	0	0.09	0.07	0.12	0.35	0.27	0.15	0.27	0.61	0.2	0.24	0.22	0.07	0.7	3.75	0.09	0.47	0.21	0.37	0.12
asm|16831027	304	200	0	0.2	0.49	0.17	3.74	0	0	0.35	0.15	0.33	0.4	0	0	0	0.18	0	0	0	0.76	0.53	0	0	1.65	0	0	0.36	0.19	0	1.35	0	0	0.35	0.12	0.61	0.3
asm|22064733	451	200	0	0.2	0.32	0	3.74	0	0	0	0	0	0	0	0	0	0	0	0	0	0	0	0	0	0	0	0	0	0	0	0	0	0	0.17	0.5	0.81	0
asm|33032435	227	200	1.42	1.01	2.61	1.13	3.74	0	0	0.11	0.76	0.84	0.2	0	0	0	0.18	0	0	0	0	0	1.24	0	0.27	1.22	0	0.36	0.39	0.23	0.57	0.67	0	0.26	0	0	0
asm|33034080	691	200	0	0.2	0.32	0.26	3.74	0.43	0.27	0.35	0.3	0.5	0	0	0	0.92	0	0	0	0	0	1.06	0.41	0.31	0	0	0	0.9	0.39	0.23	0	0	0	0.35	0.12	0.61	0
asm|6658211	258	200	0.15	0	0	0.52	3.74	0.21	0.27	0.23	0.61	0.33	0.2	0	0.48	0	0	0	0	0	0	0.53	0	0	0	0	0.24	0	0	0	0.19	0.22	0	0.08	0.25	0.4	0.15
asm|7565137	370	355	0.44	0.45	0	0.04	0	0	0	0.26	0.25	0.47	0.68	0	0	0	0.2	0	0.32	0	0	0	0	0	0	0	0	0.4	3.74	0.4	0.54	3.43	0.63	0.15	0.14	0.46	0.08
asm|33041443:asm|33037893	2140	1981	0.62	1.37	0.33	0.43	0	3.72	0.14	0	0	0	0.2	0.04	0.07	0.18	0.2	0.05	0.17	0.02	0	0.1	0	0.03	0.5	0.46	0.09	0	0	0	0.33	0.13	0.05	0.25	0.35	0.53	0.16
asm|10022760	442	402	0.31	0.1	0.08	0.04	0	0.1	0	0.17	0.07	0.16	0	0.11	0	0	0.18	0	0	0.11	0	0.26	0	0.31	0.41	0	0	0.54	0	0.11	0.95	3.7	0.69	0.22	0.37	0.3	0
asm|26803517	209	200	0	0	0	0	0	0	0	0	0	0	0	0	0	3.68	0	0	0	0	0	0	0	0	0	0	0	0	0	0	0	0	0	0	0	0	0
asm|33039298	649	200	0	0	0	0	0	0	0	0	0	0	0	0	0	3.68	0	0	0	0	0	0	0	0	0	0	0	0	0	0	0	0	0	0	0	0	0
asm|2723171	204	200	0.31	0.2	0	0	0	3.23	0	0.05	0.45	1.51	0.6	0.67	0	0	3.53	0	0	0	0.25	0	0.41	1.27	0.27	3.66	1.22	0.18	0.39	0	0	0	0	0.44	0	0.2	0
asm|33033727	413	383	0.33	0.31	0.34	1.18	0	0.22	0.87	0.21	0.07	3.25	0.74	0.46	0.38	0.96	0.29	0.13	0	0	0	0	0.65	0.16	0.43	0.63	1.4	0.66	0.51	0.87	1.2	1.17	3.66	0.37	0.26	0.85	0.07
asm|7765357	244	234	0.13	0.86	0.55	0.14	0	0	0	0.05	0.52	0.28	0.69	1.53	0.41	1.57	3.65	0.22	0.49	0.59	0	0.45	1.77	0	0	0.26	0.2	0.46	0.5	0	1.15	0.19	0	0.15	0	0.17	0
asm|12375577	385	371	0	0.1	0.08	0.14	0	0.11	0	0.06	0	0.09	0.21	0.12	0	0.49	0	0.14	0	0	0	0	0	0	0	0	0	0.68	0	0	1.03	3.64	0.9	0	0.27	0	0.08
asm|33041900:asm|33043011:asm|33041499	2453	2256	3.1	3.36	3.64	1.79	0.44	0.17	0.04	0.21	0.78	0.46	0.35	0.11	0	0.16	0.11	0.04	0.1	0.12	0.04	0.23	0.14	0.16	0.44	0.65	0.17	0.28	0.41	0.02	0.46	0.65	0.09	0.3	0.09	0.3	0.12
asm|33039603:asm|27852287	858	668	0.18	0.79	0.48	0.99	0.37	0.45	0.41	0.1	0.27	0.75	1.21	3.22	2.33	0.27	1.89	0.47	0.52	2.22	2.67	0.31	0	3.63	0.66	0.91	1.17	0.76	0.99	3.29	1.44	0.4	1.34	0.5	0.19	0.18	0.77
asm|22130640	573	541	0.17	0.3	0.12	0.22	0	0.07	0.1	0.08	0.22	0.18	0.44	0.16	0.09	1.02	0.55	0	0.21	0.25	0	0	0	0.11	0.2	0.11	0.18	1.2	3.61	0.35	1.35	2.75	1.14	0.16	0	0.22	0.11
asm|33042257	640	625	1.16	1.75	3.4	2.18	0	0.48	0.17	0.2	0.63	0.26	0.32	0.14	0	1.17	0.41	0	0.18	0.44	0	0.17	0.13	0.2	0.26	3.61	0.31	0.46	2	0	2.03	3.46	0.8	0.25	0.2	0.45	0.09
asm|32166263	261	256	0.24	0.15	0.25	0.34	0	0.16	0.21	0.18	0.35	0.39	0.79	0.35	0	0.71	0.14	0	0.45	0.18	0.19	0	0	0	0.21	3.58	0.76	0.14	0.15	0	0.6	0.88	0.21	0.2	0.09	0.16	0
asm|29609716	361	209	0.6	0.58	0.15	0.33	3.57	0.2	0	0.56	0	0.16	0.19	0	0	0	0	0	0	0	0	1.02	0	0	0	0	0	0.34	0.18	0	0.36	0	0	0.42	0.36	0.58	0
asm|33038350:asm|33038707	1168	855	0.22	0.42	0.95	0.06	0	3.57	0.13	0.33	1.1	0.82	0.8	1.41	0.22	0.43	0.6	0	0.41	0.32	0.11	0.99	0	0.07	0.45	0.28	0.22	0.55	0	0	0.36	0.15	0.06	0.31	0.2	0.33	0.07
asm|33038394	774	369	0	0	0	0	0	0	0	0	0	0	0	0	0	0	0.1	0	0	3.52	0.69	0	0	0	0	0	0	0	0	0	0	0	0	0	0	0	0
asm|6661907	218	200	0	0.2	0	0	2.49	0	0	0.05	0	0.16	0.81	0	0.24	0.92	0.37	0	0.58	0	0.25	0	0	0	0	0	0	0.36	3.52	0.23	0.19	0	0	0.08	0	0.4	0
asm|28758842	228	200	0.15	0.4	0	0.17	1.24	0.64	0	0.11	0.45	0	0.6	1.57	0	0.92	0.55	0.26	0	1.16	0.5	0	0.41	3.51	0.82	0.3	2.45	0.18	0	0.23	0.57	0.22	0	0.35	0.12	0.4	0.15
asm|33032866	339	278	0.34	1.02	0	0.37	0	0.15	0	0.46	0.43	0.84	0.43	0	0	0	0	0	0	0	0	0	0.29	0	0.79	3.51	0.7	0.13	0	0.34	0.55	0	0	0.57	0.09	0	0.1
asm|33042365	855	629	0.95	0.38	0.26	0.02	0	0	0.08	0.16	0.14	0.05	0.12	0.14	0.46	0.29	0	0.25	0	0	0.16	0.5	0	0.2	1.05	0.19	0.07	0.23	0.31	0.07	0.73	3.51	0.35	0.54	0.24	0.39	0.09
asm|33043138	1064	903	0.07	0.22	0.39	0.17	0	0.09	0	0.18	3.51	1.15	0.31	0.19	0.1	0.4	0.04	0	0.12	0.1	0.05	0.11	0	0.14	0	0	0	0.36	0.04	0.1	0	0	0	0.05	0.11	0.04	0
asm|33038262	1120	872	0.47	0.13	0.26	0.2	0.85	0.24	0.19	0.32	0.28	0.34	0.23	0.72	0.11	0.21	0.12	0.06	0.13	1.11	0.17	0.12	0.19	0	0.18	0.07	0	0.75	3.5	1.2	0.79	1.39	0.45	0.41	0.72	0.56	0.41
asm|31022970	422	399	0.07	0.4	0.24	1.49	0	0.1	0	0.11	0.15	0.42	0.6	0.11	0.12	1.38	1.49	1.59	0.29	3.49	1.91	0.26	0	0.32	0.55	0.15	1.22	0.91	0.68	0.47	0.58	0.22	0.28	0.26	0.25	0.41	0.15
asm|33041590	2114	1407	0.92	0.11	0.46	0.06	0.17	0.18	0.03	0.57	0.08	0.14	0.17	0.03	0	0	0.05	0.15	0.33	0.03	0	0.53	0.35	0.09	1.25	0.13	0.13	0.43	0.13	0.1	1.23	3.49	0.27	0.31	0.36	0.58	0.12
asm|17749981	321	200	0.47	0.6	0.49	0.08	0	0	0	0.23	0.3	0	0.81	0	0	0	0.18	0	0	3.48	0	0	0.41	0.31	0.55	0	0	0.36	0.39	0	0	0.22	0	0	0.5	1.02	0
asm|33040812	2316	2082	0.48	0.62	0.33	0.11	0	0.12	0.1	0.32	0.52	0.5	0.62	3.47	0.07	0.17	0.07	0	0.16	0.75	0.02	0.71	2.23	0.55	0.26	0.35	0.04	0.62	0.73	0.13	0.31	0.13	0.05	0.36	2.1	0.57	0.34
asm|33043074:asm|13142496	3412	1873	0.28	0.71	0.33	0.24	0.39	0.43	0.14	0.27	0.44	0.66	0.82	0.88	0.36	0.59	0.57	0.11	0.49	0.42	0.1	0.57	0.35	3.47	0.44	0.58	0.34	0.31	0.33	0.51	0.43	0.16	0.02	0.46	0.24	0.37	0.24
asm|33040373	1099	890	0	0.13	0.11	0.09	0	0.48	0.06	0.01	0.13	0.18	0.27	0.25	0	0.82	0.5	0.29	0	0.15	0.05	0	0	0.07	0.18	0.27	0.38	0.4	3.43	0.53	0.78	2.23	2.14	0.12	0.11	0.27	0.06
asm|2575352	393	259	0.24	0	0.37	0	0.96	0.16	0	0.31	0.23	0.13	0.15	0.17	0	0	0.14	0	0	3.4	0	0.82	0	0	0.42	0	0	0.84	0.45	0	0.59	0.34	0	0.69	0.29	0.63	0
asm|33038566	435	391	0	0.31	0.08	0.13	0	0	0	0.12	0.15	0.08	0.41	0.11	0	0.47	0.09	0	0	0.11	0	0	0	0	0.14	0	0	0.27	3.4	0.24	1.48	2.19	0.71	0.13	0.06	0	0.15
asm|23764918	292	200	0.31	0.6	0	0.17	0	0.21	0	0.17	0.15	0.5	0.4	0.44	0.48	0	0.37	0	0	1.16	0	0.53	0	0.63	0	0.3	0	0.36	0.78	0.47	1.54	3.38	0.84	0.17	0.25	0.2	0.3
asm|24621724	205	200	0.63	0	0	0.08	0	0.21	0	0.23	0	0.67	0	0	0	0.92	0	0	0	0	0	0	0	0	0	0	0	0.36	0.58	0.23	0.57	3.38	0.56	0.44	0	0.2	0
asm|33041494	614	378	0	0.53	0.43	0.23	0.65	0.22	0.29	0.18	0.4	0.35	0.21	0.23	0.25	0.97	0.09	0	0	0.86	0.4	1.12	1.54	3.37	0.29	0	0.12	0.48	0.2	0.12	0.51	0.11	0	0.75	0	0.54	0.32
asm|33038301	493	404	0.07	0.5	0.08	0.21	0	0.64	0.27	0.11	0.37	0.25	0.5	1.44	0	0.91	1.38	0.13	0	1.03	0.12	0	0	0.31	0	0.15	0	1.16	0.96	0.23	1.43	2	3.33	0.31	0.06	0.1	0.15
asm|33035956	214	200	0.15	0.2	0.16	0.34	0	0.43	0.27	0.11	0.3	0.33	0	0	0	0	0	0.26	0	0	0	0	3.32	2.23	0	0	0	0.18	0	0.23	0.19	0	0	0	0	0	0
asm|33038847	640	602	0.63	1.08	0.59	0.46	0	0.07	0.09	0.15	0.25	0.5	0.06	0.07	0	0	0.24	0	0	0.38	0	1.06	3.31	1.27	0.55	1.01	0.16	0.36	0.65	0.31	0.19	0.29	0.18	0.41	0.46	0.34	0.1
asm|33038074	783	580	0.27	0.35	0.11	0.09	0	1.04	0.96	0.12	0.26	0.23	0.69	2.39	1.76	0.63	1.34	0.82	0.2	3.2	1.93	0.92	0.14	3.3	0.28	0.21	0.08	0.43	0.06	0.08	0.66	0.31	0.09	0.18	0.17	0.14	0.1
asm|6506898	272	261	0	0.15	0.12	0.13	0	3.3	0	0.09	0.35	0	0.77	1.71	0	0	3.27	0	0	0.35	0.58	0	0	0	0.21	0	0.18	0.27	0.14	0	0.14	0	0	0.2	0.29	0.31	0.23
asm|33040860	1072	921	0	0	0.35	0.09	0	0	0	0.06	0.16	0.1	0.83	0.58	0.15	0	3.27	0.97	0.12	0.35	0.49	0	0.09	0.06	0	0	0	0.19	0.21	0.1	0.67	1.37	0.3	0.15	0	0.04	0.03
asm|8873090	256	200	0	0	0	0	0	0	0	0	0	0	0.2	0	0	0	0	0	0	3.25	0.25	0	0	0	0	0	0	0	0	0	0	0	0	0.08	0	0.2	0
asm|33041667	886	230	0	0	0	0	0	0	0	0.35	0	0	0	0	0	0.8	0.16	0	0	0	0	3.24	0	0	0	0	0	0.63	0	0	0	0	0	0	0	0	0
asm|33042408	860	734	0.04	0.11	0.44	0.3	0	0.17	0.15	0.24	0.24	0.04	0.77	0.24	0.19	1	0.45	0.07	0.15	3.22	0.69	0	0.22	1.56	0.52	0.24	0.46	0.49	0.26	0.26	0.57	0.49	0.07	0.21	0.03	0.22	0.12
asm|33042976:asm|33040036	5774	2164	0.33	0.46	0.51	0.29	0.34	0.11	0.28	0.16	0.19	0.35	1.29	0.16	0.58	0.93	0.39	0.14	0.27	3.22	0.28	0.83	0.11	1.94	0.33	0.22	0.33	0.68	0.36	0.11	0.67	0.25	0.07	0.66	0.25	0.58	0.14
asm|33043247	743	540	0.17	0.15	0.12	0.12	0.92	0.31	0.3	0.17	0.11	0.12	0.3	0.08	0	0	3.17	0	0.21	0	0	0	0.15	0	0.1	0	0	0	0	0.08	0.35	0.16	0.2	0.23	0.14	0.37	0.22
asm|11366548	228	210	0	0.38	0	0.41	0	0	0	0.22	0	0	0.57	0	0	0	0	0	0	0	0	1.01	0	0	0.26	0	0.23	0.69	3.16	0.91	0.18	1.28	0	0.25	0	0.19	0.14
asm|33039937	1170	1112	0.34	0.4	0.14	0.04	0	0	0	0.21	0.1	0.12	0.29	0.08	0.04	0	0.06	0	0.1	0.08	0.04	0.09	0.07	0.17	0.24	0	0	0.42	0.14	0.08	0.2	0.04	0.1	0.2	3.15	0.44	0.29
asm|29937313	723	663	0.28	0.24	0.39	0.18	0	0.06	0.08	0.31	0.32	0.55	0.55	0.27	0	0.27	0.28	0.07	0	0.21	0.07	0	0	0	0.58	0.09	0	1.04	3.12	0.21	1.68	2.1	0.76	0.18	0.07	0.24	0.04
asm|30824465	439	418	0	0	0.07	0.08	0	0.3	0.39	0.11	0.07	0.16	0.29	0	0.11	0	0.35	0	0.27	0.22	0	0.51	0	0.15	0.26	0	0.35	0	0.37	0.11	0.46	3.12	0.53	0.12	0.24	0.29	0.07
asm|33042554	1484	1312	0.09	0.43	0.29	0.12	0.38	0.26	0	0.16	0.27	0.12	0.52	0.2	0.48	0.42	0.53	0.08	0.35	0.03	0.11	0.16	0.06	0.09	0.25	0	0.14	0.47	0.23	0.07	0.7	3.12	0.51	0.28	0.05	0.15	0.04
asm|29902361	925	867	0.4	0.18	0.37	0.12	0	0.04	0.12	0.31	0.03	0.15	0.09	0.1	0	0	0.04	0	0.13	0	0	0.73	0.09	0.07	0.19	0	0	0.33	0.04	0	0.08	0.1	0.06	0.22	3.1	0.42	0.13
asm|33038463:asm|33042824	3380	1947	0.45	0.91	0.4	0.33	0.12	0.08	0.05	0.14	0.15	0.19	0.52	0.09	0.17	0.09	0.55	0.13	0.3	3.07	0.6	0.49	0.17	0.13	0.25	0.03	0.07	0.61	0.96	0.07	0.89	0.94	0.11	0.48	0.97	0.5	0.34
asm|33040018	1334	1211	0.31	0.16	0.45	0.07	0.2	0.07	0.09	0.1	0.27	0.61	0.76	0.07	0.16	0.3	0.21	0.04	0.09	0.61	0.21	0.7	0.13	1.47	0.41	0.1	0.16	0.9	3.07	0.67	0.86	0.93	0.6	0.2	0.18	0.27	0.15
asm|33040665	677	327	1.25	0.12	0.9	0.26	3.05	0	0	0.53	0.09	0	0.12	0.13	0.14	0	0	0	1.07	0	0	0	0.25	0.97	0.5	0	0.14	0.33	0.35	0.14	0.35	0	0.34	0.54	0.77	0.5	0.18
asm|33042299	1903	1395	0.06	0.26	0.04	0.12	0	0.09	0.07	0.1	0.08	0.19	0.61	0.28	0.13	0.13	2.18	0.07	0.16	2.39	0.36	0.22	0.05	0	0.27	0.04	0.07	0.75	2.94	0.48	0.99	3.03	2.33	0.16	0.07	0.35	0.08
asm|13058732	517	443	0	0	0	0.11	0	0.19	0.25	0.13	0	0.45	0.45	1.11	0.21	0	1.34	0.35	0.52	0.2	0	0.24	0	3.02	0	0.27	0.22	0.24	0	0	0.17	0.2	0	0.2	0.05	0.46	0.06
asm|33035303	403	334	0	0.36	0.19	0.31	0	0.12	0.16	0.1	0.45	0.6	0.48	0.4	0.14	0	0.11	0	0	0.27	0	0.31	0	0	0.33	0	0	0.97	0.11	0	3	0.4	0.5	0.69	0.22	0.49	0
asm|33043260	2065	1213	0	0	0	0	0	0	0	0	0	0	0	0	0	0.6	0	0	0	0	0.04	0	0	0	0	0	0	0.08	0	0	0.34	0.26	0.27	0.17	2.97	0.3	0.14
asm|33042133:asm|33041822:asm|33038899	3635	1858	0.59	0.43	0.61	0.14	0.8	0.04	0.05	0.42	0.21	0.34	0.39	0.07	0.15	0.09	0.1	0.11	0.37	0.17	0.08	0.51	0.31	0.27	0.77	0.06	0.15	0.44	0.35	0.02	1.28	2.96	0.51	0.43	0.15	0.44	0.09
asm|33040481	559	516	0.18	0.31	0.31	0.13	0	0.08	0	0.06	0.23	0.06	0.23	0	0.18	0	0.07	0	0	0.27	0	0	0.16	0	0.85	0	0	0.56	2.95	0.18	0.74	1.31	0.21	0.13	0	0.07	0.05
asm|6416148	210	200	0	0	0	0	0	0	0	0.17	0.61	1.34	0	0	0	0	0	0	0	0	0	0	0	0	0.27	1.22	2.94	0	0	0	0	0	0	0	0	0	0
asm|14126706	273	264	0.72	0.3	0.49	0.26	0	2.93	0.21	0.08	0.34	0.38	0.15	0	0.18	0	0	0	0.44	0.52	0	0.4	0	0.24	0.41	0.23	0.18	0.13	0.14	0	0.29	1.53	0	0.27	0.19	0.62	0.11
asm|21132064	500	255	0.99	0.31	0.38	0.41	2.93	0.33	0.21	0.32	0.11	0.26	0.95	0.7	0	0.72	0	0	0	0.54	0	1.67	0.65	0	0.21	0	0	0.28	0.3	0.18	1.21	0.53	0	0.21	0	0.48	0.23
asm|28333738	203	200	0	0	0.32	0.17	0	0	0	0.05	0.15	0.84	0	0	0	0	0	0	0	0	0	0	0	0	0	0	0	0.36	0	0	0.38	2.93	0.28	0.17	0.12	0	0
asm|30194662	254	200	0.15	1.21	0.65	0.26	0	0.43	0	0.41	0.76	0	0.81	0	0	0	0.37	0	0	0	0	0	0	0	0.55	1.22	0	0	0.97	0	0.77	2.93	0.84	0.17	0	0.2	0
asm|6109297:asm|23020287	641	570	0.11	0.14	0.22	0.15	0	0.07	0.19	0.02	0	0.11	0.21	0.15	0.17	1.29	0.32	0.09	0	0.16	0	0.37	0	0	0.48	0	0.08	0.19	0.75	0	1.28	2.92	1.57	0.28	0	0.35	0.05
asm|11410078	328	310	0.2	0.78	0.1	0.11	0	0.13	0.17	0.18	0.29	0.21	0.52	0.14	0.15	0	0.24	0	0	0.14	0	0	0	0.41	0.17	0	0	0.58	2.14	1.85	0.99	2.91	0.9	0.63	1.96	0.39	0.29
asm|33037964	1073	943	0.16	0.04	0.27	0.29	0	0.27	0.11	0.14	0.22	0.42	0.68	0.23	0.05	0.58	0.43	0.22	0.24	0.59	0.27	0.11	0.26	0.13	0.4	0.19	0.25	0.92	2.9	0.71	1.43	1.29	1.07	0.17	0.32	0.65	0.12
asm|33041026:asm|15580234	867	606	0.2	0.2	0.32	0.02	0	0.21	0.18	0.19	0.05	0.16	0.8	0.14	0.24	0	0.24	0	0	0.38	0.42	0	0.13	0.21	0.18	0	0.24	0.71	1.55	0.07	1.27	2.9	0.74	0.23	0.04	0.4	0.15
asm|1247243	1576	965	0.13	0.08	0.1	0.07	0.25	0.04	0.05	0.26	0.18	0.17	0.46	0	0.2	0.19	0.07	0	0.12	0.04	0	0.33	0.51	0.33	0.45	0.18	0.05	0.26	0.16	0.09	1.19	2.89	0.4	0.51	0.21	0.42	0.25
asm|33042402	1898	1413	0.02	0.11	0.09	0.34	0	0.79	1.37	0.06	0.15	0.57	0.83	1.14	0.48	0.52	0.97	0.14	0	0.36	0.18	0.15	0.05	0.27	0.23	0.43	0.45	1.23	2.27	2.13	1.44	2.17	2.89	0.12	0.1	0.26	0.08
asm|18397403	410	259	0	0	0	0	2.88	0	0	0.13	0.11	0.13	0.62	0	0	0	0	0	0	0.17	0	0.82	0	0	0.42	0.23	0	0	0	0	1.78	0.17	0	0.41	0.09	0	0.11
asm|33038256:asm|30046621	1209	796	0.11	0.15	0.45	0.59	0.31	1.19	0.2	0.38	0.84	1.86	0.96	1.69	0.55	0	0.51	0.06	0.29	1.34	0.32	0.53	0.52	2.88	0.55	1.45	0.24	0.5	0.14	0.3	0.29	0.22	0.14	0.4	0.38	0.66	0.49
asm|33040186	1569	819	0.92	0.99	0.27	0.23	0	0.21	0.27	0.4	0.22	0.69	0.79	0.27	0.11	0.22	0.13	0	0.28	0.56	0.12	0.65	0.3	2.88	0.74	0.22	0.17	0.26	0.09	0.05	0.28	0.27	0.06	0.45	0.31	0.65	0.33
asm|33042283:asm|33038211	3686	2061	0.35	0.61	0.36	0.16	0.24	0.2	0.18	0.18	0.32	0.42	0.6	0.19	0.18	0.26	0.28	0.05	0.11	0.63	0.14	0.31	0.08	0.06	0.37	0.2	0.19	1.02	1.65	0.16	1.4	2.88	0.59	0.39	0.64	0.53	0.14
asm|33038337	444	364	0.17	0.33	0.53	0.09	0.68	0.11	0	0.29	0.41	0.64	0.33	0.12	0.13	0	2.86	0	0	1.14	0.28	0.58	0	0.17	0.15	0.33	0.4	0.49	0.64	0.13	0.74	0.99	0	0.29	0.13	0.22	0.16
asm|33043073	2260	1153	0.21	0.49	0.11	0.13	0.64	0.07	0.04	0.01	0.15	0.11	0.35	0.11	0.33	0.95	0.29	0.04	0.1	0.6	0.08	0.27	0	0.11	0.09	0	0.08	0.31	0.27	0.04	1.23	2.85	1.5	0.21	0.15	0.42	0.05
asm|14411969	642	557	0.56	2.84	0.29	0.75	0.89	0.3	0	0.19	0.38	0.36	0.29	0.56	0.08	0	0	0	0	0.16	0	0.19	0	0.11	0.29	0	0	0.45	1.33	0.08	0.06	0.16	0	0.41	0.13	0.44	0.05
asm|4670335	245	238	0.13	0.34	0.13	0.07	0	0	0	0.29	0	0	0	0.37	0	0	0	0	0	0	0	0.44	0	0	0.23	0.25	0	0	0.32	0	0.64	2.84	0	0.22	0.21	0.34	0
asm|33038398	499	354	1.07	0.57	1.38	0.64	0.7	0.12	0	0.43	0.25	0.19	0.8	1.14	0.13	0.52	2.83	0	1.32	0	0.14	1.2	0	0.18	0.31	0.17	0.13	0.41	0	0	0.21	0.12	0	0.4	0.07	0.92	0.25
asm|33041680	1968	1559	0.3	0.31	0.5	0.19	0.47	0.08	0.1	0.12	0.13	0.3	0.65	0.05	0.34	0.59	0.38	0.13	0.22	2.83	0.42	0	0.05	0.08	0.24	0.23	0.37	0.72	1.1	0.15	0.66	0.66	0.07	0.29	0.09	0.52	0.09
asm|31616177	233	224	1.13	0.72	0.73	0.46	0	0.19	0.49	0.21	0.13	0	0	0	0	0.82	0	0	0	0.2	0	0.47	0	0	0.24	0	0.21	0	0.34	0	0.34	2.81	0	0.39	0.11	0	0.13
asm|33038178	290	239	0.53	1.19	0.95	0.29	0	2.16	0	0.49	0.12	0.28	0.33	0.93	0.2	0	0.15	0	0.48	0.38	0	0	0	0	1.15	2.81	2.66	0.3	0	0	0.48	0	0.23	0.59	0.21	0.51	0.12
asm|22000900:asm|5176122	897	794	0.23	0.46	0.28	0.33	0	0.1	0.14	0.11	0.03	0.12	0.45	0.56	0	0.23	0.18	0	0.14	0.29	0.06	0.4	0	0.16	0.27	0	0	0.22	0.04	0.06	0.82	2.78	0.14	0.2	0.12	0.36	0.03
asm|33032637:asm|23852177	1664	1231	0.38	0.36	0.58	0.21	0.2	0.1	0.09	0.15	0.37	0.27	0.42	0	0.07	0.29	0.06	0.04	0.09	0.15	0.12	0.17	0.06	0.15	0.49	0.14	0.15	0.79	2.06	0.42	0.94	2.78	0.72	0.49	0.33	0.46	0.12
asm|33041241	402	371	1.02	0.43	0.44	0.09	0	2.78	0	0.25	0.24	0.27	0.1	0.36	0	0	0	0	0	0.12	0	0	0	0	0.29	0	0	0.19	0	0	0.41	0.24	0.15	0.33	0.27	0.66	0.24
asm|33041666	1754	1138	0.36	0.39	0.37	0.21	0.21	0.07	0.14	0.28	0.29	0.29	0.32	0.19	0.17	0.16	0.16	0	0.41	0.12	0.04	0.37	0.14	0.05	0.63	0.53	0.17	1.14	2.78	0.29	0.81	0.67	0.19	0.42	0.26	0.64	0.05
asm|13551948	456	436	0.21	0.46	0.15	0.32	0	2.76	0.51	0.05	0.35	0.15	0.46	0.2	0	0	0.17	0	0	0.1	0.11	0	0.19	0.43	0.12	0.42	0.22	0.41	0	0.1	0.44	0.62	0	0.24	0	0.37	0
asm|33041527	1740	1085	0.32	0.86	0.24	0.24	0	0.23	0.2	0.23	0.47	0.9	0.37	0.33	0.22	0.33	0.54	0.04	0.1	0.85	0.09	0.49	0.23	2.76	0.86	0.16	0.27	0.56	0.14	0.22	1.06	1.62	0.25	0.52	0.37	0.52	0.11
asm|5218177	304	200	0	0	0	0.17	0	0	0.27	0.17	0.15	0.67	0.4	0	1.21	2.76	0.18	0.26	0	0.23	0.25	0	0	0	0.27	0	0	0.36	0	0	0.38	0	0	0.26	0	0.2	0
asm|33043160	930	454	0	0.26	0.14	0.15	0	2.75	0.12	0.23	0.6	0.29	1.16	1.08	0.32	0	0.65	0	0	0.71	0.22	0.47	0.55	0	0	0.53	0	0.48	0.25	0.31	0.84	0.69	0.12	0.27	0.16	0.72	0.06
asm|16742110	669	447	0.07	0.63	0.36	0.31	0	0	0	0	0	0	0.36	0.1	0.1	0	0.41	0	0	2.49	0.91	0.47	0.55	0.14	0.12	2.73	0.21	0.16	0.08	0	0.08	0	0	0.24	0.05	0.36	0.06
asm|13829209	320	281	0.22	0.43	0.11	0.18	0	0.3	0	0.08	0.21	0.23	0.72	0.47	0.69	0	1.32	0.18	0.41	1.48	0.18	0	0	0	0	0	0.34	1.16	1.53	2.04	0.82	2.72	1.59	0.5	0.18	0.43	0.1
asm|25860411	369	366	0	0	0	0	2.72	0	0	0.22	0.25	0	0.22	0	0	0	0.3	0	0	0.12	0	0	1.13	0	0.6	0.66	0	0.19	0.21	0.39	0.21	0.12	0	0.68	0.69	0.33	0.08
asm|28856354	434	203	0	0	0.16	0.25	0	0.21	0	0.23	0.6	0.99	1.79	0.66	0.48	2.72	0	0	0	0	0	0	0	0	0	0.3	0.48	0.35	0.38	0.23	0.57	0.22	0	0	0	0.2	0.59
asm|25481730	586	563	0.28	0.21	0.46	0.68	0.44	1.22	0	0.27	0.92	0.47	0.14	0.07	0	0	0	0	0	0	0	0.94	0.44	0.56	0.09	0.32	0	0.71	1.45	2.71	0.61	1.2	0.89	0.31	0.09	0.21	0.1
asm|33038704	398	346	0.18	0.11	0	0.15	0	0	0	0.23	0.17	0.38	0.93	0.51	0.14	1.06	0	0.45	0.33	0	0.14	0.3	0	0	0.31	0	0	0.52	2.71	0.27	0.33	0.13	0	0.15	0.07	0	0.08
asm|18751351	364	338	0.09	1.2	0.29	2.69	0	0	0	0.03	0.18	0	0.23	0	0	0	0.22	0.15	0.69	0	0	0	0	0	0.81	2.16	1.16	0.21	0	0.14	0	0	0	0.37	2.1	0.24	0.08
asm|33041548	3023	1652	0.36	0.91	0.59	2.67	0.75	0.41	0.67	0.44	0.27	0.91	0.19	0	0	0	0.11	0.03	0.14	0.45	0.58	0.45	0.15	1.54	0.86	0.14	0.23	0.39	0.04	0.11	0.18	0.02	0	0.31	0.29	0.29	0.16
asm|33042227	1164	864	0.4	0.37	0.26	0.14	0.28	0.14	0.06	0.12	0.1	0.07	0.46	0.2	0.22	0.21	0.04	0.12	0.13	0.26	0.05	0.74	0	0.14	0.12	0.07	0.05	0.63	2.67	0.27	0.53	0.73	0.12	0.24	0.14	0.18	0.1
asm|10077838	299	276	0	0.29	0.23	0.25	0	0.93	0	0	0.11	0	0.14	0	0.17	2.66	0.53	0.19	0	0.16	0	0.38	0.3	0	0.2	0	0.17	0.13	0	0	0.69	0.32	0	0.25	0.27	0	0
asm|33039919	2122	1708	0.29	0.28	0.36	0.29	0.29	0.12	0.13	0.29	0.37	0.23	0.4	0.21	0.22	0.1	0.13	0.03	0.2	0.7	0.2	0.06	0	0.14	0.38	0.07	0.11	0.65	0.84	0.28	1.42	2.66	1.73	0.28	0.13	0.4	0.12
asm|33041949	2294	1813	0.12	0.26	0.19	0.17	0.41	0.14	0.15	0.06	0.15	0.18	0.67	0.49	0.05	0.3	0.34	0.2	0	1.87	0.3	0.11	0.09	0.14	0.36	0.6	0.16	0.32	2.65	0.31	0.97	1.99	0.43	0.14	0.14	0.11	0.13
asm|19902075	434	324	0.68	0.62	0.2	0.1	0	0	0	0.58	0.56	0.41	0.25	0.27	0	0	0	0	0.36	0.14	0.15	0.32	0.51	0.39	0.17	2.64	0.3	0.44	0	0	0	0	0	0.33	0.15	0.12	0
asm|3150124	535	209	0.15	0.38	0.62	0.25	0	0.2	0	0.16	0	0.48	1.16	0	0.69	2.64	0.35	0	0	0.22	0.24	0.51	0.39	0.3	0.26	0.58	0.23	0.52	0.18	0	0.36	0.86	0.26	0.68	0	0.39	0.43
asm|33033685	367	300	0.1	0.13	0.21	0.11	0.83	0.28	0.37	0.23	1.62	0.89	0.27	0.74	0	0	0.24	0.17	0.38	0	0.16	0	0.27	1.7	0.55	2.64	0.16	0.48	0.39	0.15	0.51	0.6	0	0.41	0.42	0.13	0.2
asm|13230004:asm|33042278	1337	893	0.03	0.31	0.14	0.03	0	0.91	0.24	0.1	0.2	0.26	0.77	0.55	0.05	0.82	1.75	0.29	0.39	1.04	0.11	0.11	0.09	0.21	0.18	0.06	0.21	0.32	0.96	0.05	0.77	2.62	0.37	0.06	0.02	0.18	0.03
asm|33043119	1326	285	0.88	0	0.22	0.06	2.62	0.3	0	0.28	0	0	0	0	0	0	0	0	0	0.16	0	0	0	0	0.38	0.21	0	0.76	1.09	0.83	0	0	0	0	0	0	0
asm|33042858:asm|33042622	1831	1003	1.38	1.86	0.94	0.47	0.49	0.21	0.05	0.37	0.6	0.3	0.48	0.17	0.04	0.36	0.07	0.1	0.34	0.13	0	0.85	1.65	2.6	0.66	0.18	0.04	0.47	0.11	0.09	0.61	0.71	0.16	0.48	0.3	0.36	0.12
asm|25141794	213	200	0.47	1.62	0.16	0.08	0	0	0	0.23	2.59	0.16	0.2	0.67	0	0	0.93	0	0	0.46	0.5	0.53	0.83	0.63	0.27	0.61	0	0.18	0.58	0	0.38	0.45	0	0.08	0.76	0.4	0.3
asm|33043294	1819	781	0.12	0.41	0.2	0.2	0.63	0.22	0.57	0.39	0.31	0.64	1.34	0.28	0.37	2.59	0.66	0.4	0.14	1.01	0.78	0.68	0.21	0.65	0.21	0.15	0.37	0.97	0.8	0.49	0.93	0.46	0.21	0.43	0.22	0.36	0.31
asm|33037802	627	560	0.16	1.45	0.23	0.15	0	0.15	0	0.23	0.05	0.3	0.65	0.32	0	0	0.06	0.09	0	0.08	0	0	0	0.11	0.19	0	0.08	0.77	1.74	1.02	1.03	2.25	1.2	0.22	2.58	0.73	0.48
asm|18087549	424	291	1.08	0.13	0.11	0.24	2.57	0	0	0.48	0.52	0.11	0.27	0	0	0	0	0	0	0.63	0	0	0.28	0	0.18	0	0	0.74	0.13	0	0.66	0	0.19	0.73	0	0	0.2
asm|14078229	279	232	0.13	1.4	0.98	0.52	0	0.37	0.48	0.15	1.31	0.43	0	1.35	0.21	0	2.56	0	0	0.6	0.21	0	0	1.1	0.47	0	0	0.78	0.5	0.2	0	0.38	0	0.15	0.98	0.35	0.13
asm|24313187	879	733	0.43	0.38	0.49	0.26	0	0.17	0	0.24	0.45	0.36	0.33	0.12	0.53	0	0.25	0.14	0.15	0.12	0	0.29	0.11	0	0.52	0.66	0.26	0.74	2.56	0.19	0.68	0.73	0	0.31	0.31	0.16	0.12
asm|17976394	204	200	0	0.4	0	0.17	0	0.21	0.55	0.17	0	0	0.2	0.22	0	0	0.18	0	0	0.23	0.25	0.53	0.41	2.55	0	0	0.24	0	0	0	0.77	0.67	0	0.26	0.12	1.02	0
asm|18055132	238	200	0.15	0.6	0	0.34	0	0	0	0	0	0.67	0.2	0.22	0	0	0.37	0	0	2.55	0.5	0	0	0.31	0	0	0	0.18	0	0	0	0	0	0	0	0	0
asm|24156020	252	200	0	0	0	0	1.24	0	0	0.11	0	0	0.2	0	0.48	0	0	0.79	0.58	0	0	0.53	0.83	2.55	0	0	0	0.54	0	0	0.19	0.22	0	0.08	0	0.2	0.15
asm|33037740	1317	1231	0	0	0	0	0	0.1	0.09	0.14	0.22	0.32	0.23	0.07	0	0.29	0.18	0.04	0.18	0.07	0.08	0.43	0.27	0.31	0.31	0.24	0.03	0.23	0.15	0.11	0.15	0	0	0.11	2.53	0.19	0.14
asm|12387701	284	200	0.31	0.6	0.49	0.08	1.24	0.43	0.55	0.17	0.3	0.33	0.4	0.44	0	0	0.18	0	0.58	0	0	0	2.49	0	0.27	0.3	0.24	0.18	0	0.23	0.38	0.22	0	0.35	0.38	0.81	0.3
asm|13332539	375	200	0.31	0.2	0.65	0.34	2.49	0	0	0.47	0.3	0.67	0.4	0.67	0	0	0.55	0	0.58	1.16	0.25	0	0.83	0.31	0.27	0.61	0	0.36	0	0	0.19	0	0	0.71	0.12	1.22	0.45
asm|15063421	220	200	0	0.4	0	0	2.49	0	0	0.05	0.3	0	2.02	0.22	0.48	0.92	0	0	0	0	0	0	0	0	0.82	0	0.24	0	0.78	0	0.38	0.22	0.28	0.35	0	0.2	0
asm|16466503	369	200	0.15	0.4	0.16	0.26	2.49	0.21	0	0.29	0.3	0.33	0.6	0.44	0.48	0	0.37	0	0	0.46	0	0.53	0	0.31	0	0	0	0.72	0.39	0	0	0	0.28	0.17	0.12	1.02	0
asm|19247030	296	200	0.79	0.2	0.16	0.08	2.49	0.21	0	0.41	0.91	0.16	0.2	0	0	0	0	0	0	0	0	0	0	0	0	0	0	0.9	0.58	0	0.19	0	0	0.44	0.25	0.2	0
asm|2063683	286	200	0.31	0.4	0.32	0.17	2.49	0.21	0	0.58	0.3	0.16	0	0	0	0	0	0	0	0	0	0	0	0	0	0	0	0.36	0	0	0.38	0	0.28	0.17	0	0.2	0
asm|23954100	264	200	0	0	0	0	2.49	0	0.27	0.11	0	0	0	0	0	0	0	0	0	0	0	0	0	0	0	0	0	0.36	0	0	0	0	0	0.35	0.25	0.2	0.15
asm|24444987	422	200	0.31	0.6	0.49	0.17	2.49	0.21	0	0.11	0.15	0.16	1.21	0	0.24	0	0	0	0	0	0	1.06	0	0.31	0	0	0	0	0	0	0	0	0	0	0	0	0
asm|2464356	225	200	0.31	0	0.49	0.17	2.49	0	0	0.05	0.3	0.33	0.4	0.22	0	0	0	0.26	0	0	0	0	0.41	0.63	0.27	0	0	0.18	0.19	0	0	0	0	0.53	0.25	0.4	0.15
asm|27832504	332	200	0.31	0.6	0.32	0.26	2.49	0.21	0.27	0.17	0.15	0.5	1.21	0	0.24	0	0.55	0	0	0	0	0	0	0	0	0	0.24	0.9	0	0	0.38	0.45	0.28	0.35	0.38	0.61	0
asm|30728101	279	200	0.47	0.4	0.32	0.08	2.49	0	0	0.29	0.15	0.16	0.2	0	0	0	0	0	0.58	0	0	0.53	0	0	0.27	0	0	0.18	0.19	0	0.19	0.9	0	0.08	0.12	0.2	0.3
asm|31346069	447	200	0.47	0.4	0	0	2.49	0.21	0	0.11	0.3	0.5	0.4	0.22	0	0	0.18	0	0.58	0	0	0.53	0	0.31	0.27	0.3	0	0.9	0.19	0	0.38	0	0.28	0.35	0.5	0.61	0.3
asm|33039255	728	200	0.47	0.4	0.32	0.17	2.49	0.21	0	0	0	0	0	0	0	0	0	0	0	0	0	0	0	0	0	0	0	0	0	0	0	0	0	0.53	0	0	0.3
asm|33040659	395	200	0.47	0.81	0.49	0.17	2.49	0	0	0.17	0	0.16	0	0.22	0	0	0	0	0	0	0	0	0	0	0.27	0	0	0.72	0.39	0	0.19	0	0	0.35	0.25	0.2	0.15
asm|33043142	1046	499	0.57	0.08	0.19	0.17	2.49	0.08	0	0.49	0.3	0.47	0.48	0.26	0.19	0	0.22	0.1	0	0.37	0	0.64	0.16	0.12	0.66	0	0.19	0.36	0.23	0.09	0.69	0	0.11	0.43	0.5	0.41	0.24
asm|6986174:asm|22276019	457	200	0.47	0	0.32	0	2.49	0	0	0.47	0.45	0.33	0	0	0	0	0	0	0	0	0	0	0	0	0	0.3	0	0.9	0.39	0	0	0	0	0	0	0	0
asm|8509301	365	200	0.31	0	0.49	0.08	2.49	0	0	0.47	0.15	0.67	0.6	0.22	0	0	0.18	0	1.16	0.23	0	0	0	0	1.1	0.3	0	0.36	0.39	0	0.77	0	0	0.26	0.25	1.43	0.15
asm|9320376	202	200	0.31	0.81	0.16	0	2.49	0	0	0.11	0	0	0.4	0	0	0.92	0	0	0.58	0	0	0	0	0	0	0	0	0	0	0	0.19	0	0.28	0.26	0.25	0.2	0
asm|11200744	212	200	0.15	0	0.16	0	0	0	0	0.52	0.45	0.5	0	0	0	0	0	0	0	0	0	0.53	0	0	0.55	0	0	0.54	0.58	0.23	0.57	2.48	0.56	0.26	0.25	0.81	0.15
asm|10531968	266	223	0.14	0.18	0.44	0.07	0	0	0	0.21	0	0.3	0.54	0.4	0	2.47	0.16	0	0	0	0	0.47	0	0.28	0.24	0	0.21	0.16	0	0	0	0	0	0.96	0.22	0.36	0
asm|33042653	1234	861	0.18	0.23	0.3	0.5	0.57	0.25	0.12	0.19	0.17	0.15	0.98	0.2	0.22	0.85	0.34	0.18	0.27	0.26	0.29	0.12	0.09	0.29	0.32	0.07	0.22	0.5	0.36	0.27	1.07	1.67	2.47	0.29	0.05	0.33	0.07
asm|33042814	2433	2326	0	0	0	0	0.53	0	0	0.23	0.26	0.1	0.26	0.03	0.02	0.07	0.3	0.04	0.15	0.17	0.1	0.13	2.46	0.13	0.56	1.36	0.16	0.39	0.13	0.12	0.19	0.44	0.02	0.39	1.13	0.26	0.15
asm|3613611	611	483	0.52	0.5	0.74	0.39	0	0.08	0	0.26	2.46	0.34	0.67	0.46	0	1.52	1.07	0.54	0	0.19	0	0.66	0.17	0.13	0.11	0.63	0.71	0.75	0.4	0.09	0.15	0.37	0.11	0.18	0.21	0.42	0.25
asm|15836080	388	314	0.1	0.64	0.1	0.22	0	0	0.17	0.37	0.19	0.32	0.77	0	0.31	0	0.23	0	0.37	0.14	0	0	0	0.2	0.17	0	0.15	0.57	1.37	0.3	2.45	1.58	1.78	0.17	0.32	0.26	0
asm|25029899	428	225	0.28	1.26	0.29	0.07	0	0	0	0.1	0.54	0.59	1.08	0.19	0.21	2.45	0.49	0	0	0.2	0.22	0	0	0	0	0.27	0.43	0.96	0.34	0	1.54	1	0.24	0.63	0	0.18	0.13
asm|22060944	939	288	0.77	0.14	0.68	0.3	0	0.14	0	0.32	0.31	0.11	0.7	0	0	0	0	0	2.43	0	0	0.74	0	0	0.57	0	0.17	0.12	0.27	0	0	0	0	0.37	0.26	0	0
asm|23423567	370	355	0	0.45	0.46	0.19	0	0	0	0.16	0.51	0.09	0.11	0.12	0	0	0.1	0	0	0.13	0	0.9	0.46	0.17	0.46	1.37	0.13	0.1	0.11	0	0	0	0	0.25	2.43	0.11	0
asm|33038573	667	434	0.14	0.18	0.75	0.04	0	0.29	0.51	0.24	0.49	0.38	0.28	0.1	0.11	0	0.42	0	0	0.1	0.35	0.24	0	0.14	0.12	0.14	0.45	1.33	2.43	0.44	0.88	0.83	0.64	0.12	0.11	0.09	0
asm|33042332	1336	653	0.53	0.68	0.4	0.4	0	0.19	0.34	0.21	0.51	0.51	1.36	0.27	0.29	0.28	0.17	0.24	0	1.13	0.54	0.16	1.01	0.87	1.26	2.43	1.12	0.61	0.29	0.07	0.23	0.06	0.08	0.52	0.38	0.43	0.32
asm|10444218:asm|33039146	1474	1116	0.31	0.32	0.26	0.17	0	0.11	0.09	0.15	0.19	0.51	0.5	0.08	0.08	0	0.36	0.09	0.2	0.7	0.09	0.19	0	0.11	0.54	0.1	0.21	0.52	0.56	0	1.1	2.42	1.1	0.32	0.11	0.47	0.1
asm|15251090	1056	522	0.18	0.07	0.75	0.13	0	0.33	0.1	0.13	0.29	0.38	1.16	0.42	0.09	0.35	0.42	0.1	0	1.06	0.78	0.81	0	0.36	0.21	0.35	1.03	0.27	0.07	0	1.18	2.41	0.32	0.34	0.29	1.02	0.05
asm|33041061	302	252	0.62	2.41	1.29	0.27	0	0.34	0	0.42	0.24	0.26	0.16	0	0	0.73	0.29	0	0	0.18	0	0	0.33	0	0.21	0.24	0	0.28	0.31	0	0.3	1.61	0.22	0.92	0.1	0.16	0
asm|33042050	729	551	0.57	1.54	0.41	0.57	0	0.31	0	0.27	0.6	0.79	0.73	0.32	0.08	0.33	0.06	0	0	0.33	0.27	0.38	0.15	0.46	0.7	0.22	0	0.65	2.41	0.86	1.4	1.22	0.91	0.58	0.5	0.52	0.05
asm|33038858	769	482	0.06	0.33	0.54	0.29	0	0.62	0.11	0.14	0.12	0.48	0.5	0.93	0.3	2.29	0.92	0.54	0.48	2.4	0.1	0	0.17	0.13	0.45	0.25	0.2	0.37	0	0.19	0.72	0.65	0.11	0.4	0.21	0.17	0
asm|33042204	1837	1089	1.6	1	1.32	0.48	0	0.27	0.51	0.34	0.7	0.49	0.11	0.24	0.04	0.16	0.13	0.04	0.1	0.12	0.04	0.88	1.6	1.87	0.7	0.5	0.18	0.33	0.61	0.13	1.02	2.4	0.3	0.57	0.2	0.63	0.13
asm|33043039:asm|33042818	8769	3861	0.64	0.75	0.48	0.17	0.9	0.22	0.14	0.3	0.17	0.34	0.67	0.22	0.22	0.42	0.57	0.02	0.12	0.25	0.09	0.69	0.17	0.41	0.45	0.07	0.13	0.72	2.4	0.75	0.87	0.88	0.68	0.52	0.29	0.54	0.13
asm|23348741	276	208	0.45	0.78	0.47	0.25	2.39	0.2	0	0.16	0.44	0.97	0.77	0.21	0	0.88	0.17	0.25	0	0.22	0.49	1.02	0	0	0.26	0.58	0	0.69	0.37	0	0.55	0	0	0.77	0.24	0.19	0.29
asm|33038621	708	693	0	0	0	0	0	0	0	0.13	0	0.04	0.05	0	0	0	0	0	0	0	0	0.3	0	0.09	0.23	0	0.07	0	0	0	0	0	0	0	2.38	0.05	0.56
asm|33040457	276	208	0	0.19	0.15	0.08	0	0.2	0	0.05	0	0	0	0	0.46	0	0	0	0	0	0	0	0	0	0	0	0.23	0.17	0	0	0.55	2.38	0.26	0.34	0.12	0	0
asm|21893770	256	232	0.54	0.7	0	0.22	0	0.74	0.24	0.45	2.37	0.58	0.69	0	0	0	0.16	0	0	0	0	0.92	0.35	0	0.71	0.79	0.21	0.15	0	0	0.49	0.19	0	0.54	0.1	0.35	0.13
asm|23657439	232	200	0	0	0	0	0	2.37	0.83	0	0	0	0.6	0	0	0	0	0	0	0.92	0	0	0	0	0	0	0	0	0	0	0	0	0	0	0	0	0
asm|33038773	952	315	0.2	0	0.1	0.55	2.37	0.54	0.17	0.18	0.38	0.42	1.28	0	0.61	0.58	0	0.67	0.37	0.44	0.32	0	0	0.2	0.7	0	0.62	1.03	0.24	0	0.73	0	0	0.39	0	0.26	0.19
asm|33040190	538	210	0.9	0.38	0.15	0.33	2.37	0.2	0.26	0.5	0.43	0.16	0	0	0	0.87	0	0	0.55	0	0	0.5	1.18	0.3	0	0	0	0.51	0.37	0	0.36	0	0	0.25	0	1.17	0
asm|33041851	1012	955	0.23	1.36	0.2	0.67	0	0	0	0.16	1.02	0.63	0.42	0.47	0.3	0	1.05	0	0.24	0.04	0	0	0.87	0.06	0.4	2.36	0.92	0.19	0.16	0.05	0.44	0.56	0.05	0.16	0.05	0.21	0.06
asm|33042766	884	636	0.19	0.25	0.3	0.16	0	0.06	0	0.27	0.38	0.21	0.63	0.07	0.45	0.57	0.29	0	0	0.14	0.16	0	0	0	0.69	0.19	0.23	0.45	0.12	0.15	2.36	0.42	0.61	0.33	0.03	0.32	0.09
asm|3831846	446	401	0.55	0.3	0.65	0.26	0	2.36	0.41	0.2	0.22	0.42	0.6	0.33	0	0	0.55	0.26	0	0.11	0.12	0	0.2	1.11	0.55	0.15	0.12	0.36	0.09	0.11	0.19	0	0.27	0.22	0.12	0.61	0.07
asm|28272751	356	343	0	0.59	0.28	0.1	0.72	0	0.16	0.03	0.08	0.09	0.23	2.35	0	0.53	0.1	0	0	1.08	0.29	0	0	0.18	0	0	0.14	0.1	0	0	0	0.26	0	0.1	0.07	0.11	0
asm|33033391	226	226	0.28	0.17	0.14	0.07	0	0	0	0.05	0.27	0.29	0	0	0	0	0	0	0	0.2	0	0	0	0	0	0	0	0.16	0	0	0.17	0	0.24	0.39	2.35	0.18	1.2
asm|33040537	399	212	0	0.76	0	0.41	2.35	0.2	0.26	0.27	0.14	0.79	1.52	0.63	0.22	1.73	0.7	0.74	1.1	0.21	0.96	0.5	0	0	0.78	0	0.23	0	0	0.22	0.36	0.63	0	0.59	0.47	0	0.14
asm|33041568	475	318	0	0	0	0	2.35	0	0	0.07	0.09	0.21	0	0	0	0	0	0	0	0	0	0	0	0	0.17	0	0	0.45	0.24	0	0	0	0	0.22	0.23	0.12	0.09
asm|10811686	258	212	0.14	1.15	0.15	0.33	0	0	0	0.27	0.14	0.31	0.38	0.42	0	0	0	0	0.55	0	0.24	0.5	0	0	0.78	0.57	0.23	0	0.36	0	0.36	2.34	0.79	0.33	0	0.19	0.14
asm|5536583	240	200	0	0	0	0.17	0	0	0.27	0.05	0	0.33	0.2	0	0	0	0.37	0	0.58	0	0	1.06	0.83	0	0.55	0	0.24	0.72	2.34	0.47	1.15	0	1.12	0.26	0	0.4	0.45
asm|1355018	329	252	0.12	0.32	0.12	0	0	0.17	0	0.09	0	0.53	0.16	0	0	0	0	0	0	0	0.4	0.42	0	0.25	0	0	0	0.57	0.93	0	1.07	2.32	0.44	0.85	0.2	0.48	0.36
asm|16867611	299	286	0.99	1.7	0.8	0.48	0	0.6	0.19	0.37	0.21	0.11	0.14	0.15	0	0	0.13	0	0	0.16	0	1.49	2.32	2	1.15	2.13	1.02	0.5	0.54	0	0.67	0.47	0	0.43	1.15	1	0.53
asm|33038376	794	641	0.64	0.12	0.2	0.05	0	0.06	0	0.27	0.04	0.05	0.06	0.07	0	0	0.05	0	0	0	0	0.33	0	0.19	0.43	0	0	0.45	0.18	0.07	0.36	2.32	0.34	0.16	0.27	0.57	0.04
asm|22433512	295	234	0	0	0.27	0.14	0	0	0.23	0.15	0.13	0	1.03	0	0	0.78	0.31	0.45	0	0.19	0	0	0	1.09	0	0.26	0.2	0.93	0.16	0.2	0.32	2.31	0.47	0.22	0	0	0.25
asm|26434344	285	239	0.13	0.17	0.54	0.07	0	0.18	0	0	0.25	0.14	0	0.37	0	2.31	0.15	0	0	0	0	0.44	0	0	0.23	0.76	0.2	0.76	0.65	0	0.32	0.75	0.23	0.29	0.74	0.85	0.12
asm|33042314	960	779	0	0	0	0	0	0	0	0.63	0.62	0.99	0	0	0	0	0	0	0	0	0	0	0	0	0	0	0	0.74	2.31	0.49	0	0	0	0.11	0.03	0.26	0.03
asm|33040347	404	293	0	0.27	0.44	0	0	0.14	0	0.16	0.1	0.11	0.13	0.15	0	0	0	0	0	0	0	1.09	0	0.21	0.37	0	0.16	0.24	0.53	0.65	0.79	2.3	0.38	0.06	0.08	0	0
asm|7285256	396	333	0	0	0.58	0.05	0	0	0.33	0.03	0.09	0.4	0.85	0.26	0.14	1.1	0.22	0.15	0.35	1.39	0	0	0.24	0	0.33	0	0	0.21	1.17	0.28	1.5	2.3	1.34	0	0.3	0.49	0.18
asm|31255362	230	200	0	0	0.16	0	0	0.43	0.27	0.11	2.29	0.16	0.2	0.44	0	0	0.37	0	0.58	0.23	0	0	0	0.31	0	0.61	0	0	0.19	0.23	0.77	1.8	0	1.07	0	0.4	0.15
asm|33040928	590	357	0.26	0.11	0.18	0.73	0	0.24	0.31	0.16	0.08	0.18	1.36	0.37	0.13	1.03	2.29	1.18	0.98	0.78	0.14	0	0	0	0	0.17	0.13	0	0	0	0	0.12	0	0	0.07	0.11	0.08
asm|33043042	602	354	0.89	0.68	0.64	0.49	0	0.12	0.15	0.16	0.25	0.38	2.29	0	1.1	0	0.1	0	0.66	0.26	0.14	0.3	0	0.18	0.93	0.17	0	0.3	0.22	0.27	0.21	0	0	0.45	0.07	0.46	0.17
asm|33043234	3502	1698	0.16	0.52	0.65	0.24	0.14	0.32	0.49	0.12	0.3	0.39	0.93	2.29	0.4	0.75	0.5	0.12	0.34	1.09	0.09	0.18	0	0.37	0.22	0.03	0.23	0.64	0.11	0.19	0.88	0.47	0.09	0.3	0.07	0.26	0.1
asm|14487903	509	415	0.15	0.09	0.39	0.25	0	0.51	0.13	0.39	0.07	0.32	0.29	0.21	0.23	0.44	0.08	0.12	0	0.22	0.12	0.25	0	0.15	0.26	0	0.11	0.26	0.47	0	1.3	2.28	0.54	0.51	0.12	0.59	0.07
asm|33041131	3185	3118	0	0	0	0	0.31	0	0	0	0	0	0.07	0	0	0	0.01	0.01	0.11	0	0	0.51	0.02	0.12	0	0	0	0	0	0	0	0	0	0.17	2.28	0.32	0.15
asm|33042618	1492	1045	0.24	0.23	0.5	0.06	0	0.57	0.21	0.3	2.28	0.9	0.42	0.34	0.04	0.17	0.24	0	0.22	0.08	0.04	0.2	0.23	0	0.36	0.64	0.09	0.48	0.41	0.09	0.59	0.21	0.16	0.1	0.14	0.23	0.17
asm|33042943	763	328	0	0	0	0	2.28	0.13	0.33	0.21	0.37	0.61	1.35	0.41	0.14	0.56	0.11	0.16	0.71	0	0	0.65	0.25	0.19	0.5	0	0.29	0.55	0.47	0	0	0	0	0.65	0.15	0.49	0.09
asm|500959	306	219	0	0.74	0.59	0.07	1.13	0	0	0.42	0	0.3	0	0	0	0	0.16	0	0	0	0.23	0	0	0	0.25	0.27	0	0	0.17	0	0.7	2.26	0.25	0.65	0.46	0	0.13
asm|18672408	251	200	0.31	0.2	0.16	0.26	0	0.21	0	0.11	0	0.33	0.2	0	0.24	1.84	0.18	0	0	0.69	0.25	0.53	0.41	0	0	0	0	1.09	0.19	0	0.77	2.25	0	0.62	0.12	0.2	0
asm|22769028	340	245	0.12	0	0	0.07	0	0	0.45	0.04	0	0	0.66	0.18	0.19	2.25	0.3	0	0	0.18	0.2	0	0	1.04	0	0.24	0.2	0	0.15	0.39	0.31	0.36	0.22	0	0.2	0.16	0.12
asm|30924857	207	200	0	0.4	0.16	0	0	0	0.27	0	0	0.16	0.4	0	0	0	0	0	0	0	0.25	0	0	0.31	0.27	0	0	0.54	1.95	0	1.35	2.25	0.28	0.17	0	0	0.15
asm|33040922	473	200	0.47	0.2	0.32	0	0	0.21	0.55	0.23	0.15	0.16	0.6	0	0.48	0	0	0.26	0.58	0.23	0	1.06	0.41	2.23	0	0	0	1.27	0.19	0	0	0	0.28	0.26	0	0.4	0.15
asm|33040971	1899	1231	0.1	0.03	0.31	0.07	0.4	0.1	0.09	0.15	0.22	0.16	0.42	0.14	0.23	0.14	0.15	0	0	0.15	0.12	0.43	0.33	0.36	0.44	0.54	0.11	0.5	0.28	0.15	1.06	2.23	0.13	0.3	0.08	0.39	0.22
asm|33042741	1298	774	0.49	0.89	1.14	0.31	0	2.22	0.07	0.28	0.55	0.34	0.36	0.34	0	0.23	1.05	0.06	0	0.66	0.26	0.13	0.96	0.08	0.42	0.39	0.56	0.18	0.25	0.12	0.59	1.69	0.07	0.5	0.19	0.31	0.15
asm|33043061	921	690	0.45	0.35	0.61	0.25	1.8	0.06	0.08	0.23	0.3	0.48	0.64	0	0.14	0	0	0	0	0.2	0	0.61	0.12	0.27	0.4	0	0.07	0.57	0.39	0.2	1.11	2.22	0.32	0.36	0.14	0.29	0.08
asm|13804831	449	326	0.19	0.74	0.4	0.26	0.76	0	0.34	0.39	0.28	0.31	0.49	0.41	0.14	0	0.11	0	0	0	0.46	0.65	0.25	0	0	0	0.15	0.22	0	0	0.94	2.21	0	0.05	0	0.12	0.09
asm|14141929:asm|851719	1217	564	0.61	0.28	0.34	0.12	2.21	0.07	0.29	0.43	0.05	0	0.07	0	0	0	0	0	0	0	0	0	0.14	0	0.29	0.1	0	0.57	0.41	0.33	0.41	0.07	0	0.28	0.31	0.43	0.1
asm|26111091	480	225	0.7	0.36	0.14	0	2.21	0	0	0.41	0	0.14	0	0.19	0	0	0	0	0	0	0	0.47	0	0	0.73	0	0	0.16	0.34	0.21	0.85	0	0.24	0.23	0.22	0.36	0.13
asm|33032885	894	337	0.47	0.24	0.48	0.1	2.21	0	0	0	0	0	0	0	0	0	0	0	0.34	0	0	0	0	0	0	0	0	0	0	0	0	0	0	0.37	0.75	0.24	0
asm|33042345	3421	2007	0.45	0.64	0.45	0.29	0.12	2.21	0.11	0.45	0.45	0.5	0.62	0.76	0.09	0.18	0.24	0.05	0.17	0.11	0.1	0.47	0.12	0.34	0.66	0.06	0.04	0.36	0.13	0.07	0.53	0.44	0.36	0.41	0.3	0.42	0.12
asm|13984652:asm|30223252	740	388	0.4	0.1	0.42	0.18	0.64	0.22	0.14	0.48	0	0.08	0.2	0	0	0	0	0.13	0.6	0	0	2.2	0	0.32	0.99	0.31	0	0.28	0.1	0.24	0.59	0.11	0.28	0.41	0.32	0.73	0
asm|19133821	251	200	0.79	1.42	1.14	0.34	0	0.21	0	0.17	0.15	0.16	0.2	0.22	0	0.92	0	0.26	0.58	0	0	0.53	0	0.31	2.2	0	0	0.36	0.19	0	0.38	0	0	0.44	0.25	0.2	0.15
asm|29997124	285	263	0.6	0.3	0.24	0.06	0	0	0	0.17	0.11	0.38	0.3	0.17	0.18	0	0	0	0	0	0	0.4	0	0	0.41	0	0	0.13	0.14	0	2.2	0	0	0.13	0.09	1.09	0.11
asm|31041275	1630	670	0.23	0.6	0.29	0.39	0.37	0.7	0.33	0.36	0.31	0.55	1.2	0.4	0.58	2.19	0.77	0.39	0.34	0.76	0.38	0	0	0.47	0.57	0.36	0.58	1.08	0.35	0.14	0.74	0.53	0.08	0.16	0.15	0.3	0.18
asm|33037674:asm|21719553	1005	336	0.66	0.96	0.29	0.26	0	0.25	0.33	0.14	0.18	0.5	0.6	0.13	0.29	2.19	0.11	0.15	0	0.13	0.3	0.95	0	0.38	0.49	0	0.14	0.64	0.58	0.14	1.03	0.13	0.16	0.47	0.07	0.24	0.27
asm|4494707	232	204	2.01	0.99	0.96	0.34	1.22	0.21	0	1.03	0.59	1.65	0.59	0.66	0.23	0	0	0	0.57	0.22	0	2.09	1.22	0.62	0.54	0	0	0.71	0	0.23	0.37	0.22	0	2.19	0.62	0.6	0.59
asm|33037872	431	228	0.13	0	0	0.3	2.18	0	0	0.15	0	0.44	0.88	0.39	0.42	0.8	0.32	0	0	1.22	0.44	0	0	0.28	0.24	0	0.21	0.31	0.68	0.2	0.67	0	0.24	0.31	0.44	0.53	0
asm|33042598	1343	887	0.1	0.09	0.29	0.11	0	0.04	0	0.19	0.1	0.38	0.54	0.2	0.1	0.62	0.46	0	0.39	0.2	0.05	0.96	0.09	0.71	0.31	0.13	0.05	0.32	0.17	0.05	1.04	2.18	0.25	0.32	0.14	0.41	0.03
asm|33037830:asm|32054005	1737	459	0.27	0.17	0.21	0.07	2.17	0.37	0.24	0	0	0	0	0	0	0	0	0	0.5	0	0	0	0	0	0	0	0	0	0	0	0	0	0	0.42	0.38	0.53	0
asm|33038050	566	229	0.13	0.17	0.28	0.15	2.17	0.37	0	0.15	0	0.44	0.7	0.39	0.63	0	0.65	0.46	0	0.81	0.44	0	0	0.27	0	0	0.21	0.63	0.34	0	0.33	0.39	0	0.15	0.11	0.53	0
asm|33042119	1842	1267	0.5	0.38	0.38	0.19	0	0.17	0.04	0.22	0.16	0.29	0.35	0.21	0.07	0	0.05	0	0.27	0	0.04	0.42	0.26	0.1	0.26	0	0.07	0.11	0.18	0.15	0.57	2.17	0.48	0.35	0.24	0.35	0.11
asm|33043301:asm|33039051	4698	2588	0.23	0.28	0.41	0.29	0.19	0.21	0.23	0.24	0.48	0.87	0.65	0.48	0.37	0.28	0.54	0.4	0.09	0.53	0.09	0.33	0.16	0.37	0.44	0.44	0.26	1.08	2.17	0.2	1.41	1.6	0.47	0.28	0.19	0.52	0.24
asm|33041017	558	391	0.16	0	0.08	0.08	0	0	0.28	0.09	0.07	0.34	0.41	0	0.87	0	0	2.16	0	0.47	1.43	0.54	0	0.32	0.28	0	0	0.55	0.1	0.12	0.69	0.11	0.43	0.22	0.12	0.41	0.15
asm|33038321:asm|33042470:asm|23603906	8770	4726	0.2	0.29	0.17	0.11	0.15	0.13	0.05	0.21	0.22	0.33	1.09	0.16	0.5	0.31	0.33	0.44	0.14	0.12	0.29	0.18	0.01	0.22	0.21	0.06	0.16	0.66	2.15	0.18	0.33	0.04	0.05	0.28	0.13	0.36	0.15
asm|33032380	527	272	0.34	0.14	0.6	0.06	0.91	0	0	0.43	0.44	0.24	0.74	0	0	1.35	0.13	0	0	0.34	0	1.96	2.14	0.93	1.62	0.22	0.18	0.4	0.14	0	0.7	0	0.41	0.52	0.18	0.9	0.22
asm|33042568	1889	1737	0.21	0.44	0.24	0.55	0.28	0.19	0.12	0.21	0.49	0.69	0.6	0.85	0.08	0.31	0.98	0.06	0.13	0.42	0.14	0.24	0.57	0.55	0.19	0.77	0.22	0.37	0.11	0.11	0.42	0.15	0	0.26	2.14	0.28	1.53
asm|6926358	285	233	0	0.69	0	0.22	2.14	0.18	0.23	0.3	2.09	0.72	0	0.38	0	0	0.63	0	0	0.19	0	0	0	0.27	0	0.52	0.21	0.15	0.16	0	0.16	0	0	0.23	0.1	0.52	0
asm|12143824	469	234	0.13	0.34	0	0.22	2.13	0	0	0.1	0	0.43	0.51	0	0.62	0.78	0	0.22	0	0.39	0	0.45	0	0	0.47	1.04	0	0.31	0	0	0.65	1.54	0	0.22	0	0	0
asm|19063434	415	200	0	0	0	0	0	0	0	0.29	0.15	0.33	0	0	0	0	0	0	0	0	0	2.13	0	0	0	0	0.73	0	0	0	0	0	0	0	0	0	0
asm|33034166	346	200	0.63	0	0.32	0	1.24	0	0	0.29	0	0	0	0	0	0	0	0	0	0	0	2.13	0	0	0.27	0	0.24	0	0	0	0.38	0	0.28	0.35	0	0	0
asm|33041959	533	362	0.26	0.67	0.18	0.19	0	0.11	0.15	0.32	0.08	1.02	0.22	0	0	0.5	0	0	0	0.12	0	0	0.22	0.17	0.76	0.16	0.13	0.6	0.21	0.13	2.13	0.49	0.77	0.74	0.63	0.11	0.33
asm|7972970	293	209	0.3	2.13	0.46	0.08	0	0.41	0.26	0.33	0.43	0.96	1.35	0.42	0	0	0.89	0	0.55	0	0.24	0	0	0.61	0.26	0.87	0.23	0.69	0	0	0.36	0.86	0.26	0.17	0.24	0.19	0
asm|9405077	305	200	0.31	0	0.65	0.08	0	0	0	0.05	0.15	0.16	0.2	0	0	0.92	0	0	1.75	0	0	2.13	0	0.31	0	0	0	0.54	0	0	0.38	0	0	0.44	0	0	0.15
asm|31652993	450	262	0.24	0.15	0.49	0.13	0.95	0	0	0.08	0.34	0.38	0.46	0.34	0	0	0.42	0.2	0	2.12	0	0.4	0.31	0.24	0.21	2.09	0.37	0	0	0	0.29	0.17	0	0.27	0.19	0.31	0.11
asm|20187140	1386	982	0.06	0.62	0.23	0.17	0	0.13	0.17	0.26	0.37	0.85	0.82	0.09	0.14	0.56	0.34	0	0.11	0.37	0	0.21	0.08	0.13	0.39	0.12	0.14	0.62	0.63	0.19	1.45	2.11	0.45	0.34	0.15	0.16	0.03
asm|21215639	385	237	0.26	0.85	0.41	0.29	2.1	0	0	0.49	0.38	0.28	0.51	0.18	0.82	0	0	0	0	0	0	0.45	0	0	0.23	0.25	0	0.3	0.16	0.8	0.32	0	0	0.37	0.21	0.34	0.38
asm|29062733	301	260	0	0	0.12	0.26	0	0.49	0.21	0.18	0.23	0.12	0.62	0.34	0	0.7	0.71	0	0.44	0.53	0.19	0	0	0.24	0	0	0	0.55	2.1	0.18	0.74	0.86	0	0	0	0.15	0
asm|33041411	417	237	0.13	0.34	0.55	0.14	2.1	0	0.46	0.09	0.64	0.42	0.51	0.56	0	0	0.31	0	0.49	0.19	0.43	0.45	0.7	0.26	0.93	0	0	0.46	0.16	0.2	0.48	0	0.23	0.75	0.53	1.03	0.38
asm|33042033	1396	559	0.73	0.21	0.29	0.12	0	0.07	0	0.42	0.21	0.18	0.5	0.08	0.08	0	0.06	0.09	0	0	0	2.1	0.14	0.68	0.88	0.1	0.26	0.45	0.35	0.42	0.13	0.08	0	0.48	0.27	0.95	0.32
asm|10170848	623	238	0.79	0.34	0.54	0.29	2.09	0	0	0.49	0.25	1.13	1.02	0	0.2	0	0	0.44	0	0.19	0	1.79	0.34	0	1.39	0	0.2	0.45	0.49	0	0.32	0.56	0	0.22	0.1	0.86	0.12
asm|10646979	1089	667	0.23	0.24	0.24	0.07	0	0.12	0	0	0	0	0	0	0	0	0.11	0	0	0	0	0.16	0	0.19	0.49	0.09	0	0.49	0.52	0.35	0.46	2.09	0.67	0.32	0.19	0.24	0.04
asm|13320994:asm|33042877	1090	923	0.13	0.74	0.46	1.42	0.27	0.09	0.24	0.29	0.52	1.2	0.35	1.11	0.1	0.19	2.09	0.05	0	0.9	0.16	0.46	0.18	0.83	0.11	1.19	0.47	0.51	0.42	0.51	0.75	0.92	1.7	0.29	0.22	0.26	0.13
asm|26145063	268	200	0.15	0	0	0.17	0	0	0	0.23	0.15	0.33	0	0	0	0	0	0	0	0	0	0	2.08	0	0.82	0.3	0	0	0	0	0	0	0	0.08	0.25	0	0
asm|31686194	588	370	0.17	2.08	0.88	0.18	0	0.11	0.15	0.25	0.24	0	0.32	0.36	0	0.99	0.1	0	0	0	0	0	0	0.34	0	0	0	0.78	0.63	0	0	0.24	0.15	0.33	0.2	0.22	0
asm|33039224	1004	734	0.21	0.55	0.26	0.07	0.33	0.46	0.22	0.17	0.45	0.36	0.49	1.52	0.13	0.25	0.65	0.21	0.15	2.08	0.2	0	0.11	0.34	0.22	0.83	0.6	0.44	0.42	0	0.31	0.3	0.15	0.21	0.38	0.22	0.08
asm|11412882	353	226	1.68	1.79	1.73	0.61	0	0.76	0	0.26	0.27	0.44	0.71	0.59	0	0	0.32	0	2.06	0.2	0	0.94	0	0	1.22	0.54	0	0.48	0	0	0.51	0	0	0.55	0.33	0.36	0.26
asm|12532971	291	241	0.26	0	0.4	0.07	2.06	0.17	0	0.14	0.12	0.41	0.16	0	0	0	0	0	0	0	0	0	0.34	0.26	0	0.25	0	0	0.16	0	0.32	0.56	0	0.29	0.21	0	0.25
asm|33041739:asm|33041077	2837	1774	0.08	0.04	0.25	0.06	0.14	2.06	0.15	0.08	0.05	0.17	0.75	0.17	0.43	0.93	0.62	0	0	1.49	0.25	0.18	0.18	1.47	0.31	0.93	0.24	0.36	0.08	0	0.58	0.68	0.18	0.15	0.17	0.36	0.06
asm|33041853	1482	987	0.03	0.16	0.16	0.03	1.26	0.04	0	0.15	0.34	0.27	0.65	0.36	0.09	0.93	0.18	0	0.71	0.09	0.05	0.54	0	0.06	0.27	0.06	0.09	0.66	2.06	0.19	0.19	0.31	0	0.05	0.15	0.2	0.06
asm|33032871	564	400	0.23	0.4	0.32	0.13	0	0.1	0.13	0.17	0	0.08	0.2	0.11	0	0	0	0	0	0	0	0	0	0	0.41	0.15	0	0.54	2.05	1.43	0.09	0.45	0.14	0	0	0	0
asm|33037709:asm|33041806	2123	1484	0.25	0.3	0.17	0.1	0.5	0.05	0	0.14	0.18	0.27	0.79	0.12	0.39	0.24	0.22	0.07	0.07	0.12	0.1	0.07	0.05	0.04	0.14	0.12	0.09	0.46	2.05	0.06	0.25	0	0.07	0.26	0.13	0.35	0.1
asm|7019063	278	263	0.24	0.46	0.24	0	0	0.16	0.21	0.22	0	0.38	0.46	0.17	0	0	0.28	0	0.44	0	0	0	0	0	0.41	0.69	0.18	0	0.44	0	2.05	0.51	0.42	0.54	0.19	0.77	0.11
asm|33039756	3935	3205	0.2	0.24	0.36	0.27	0.38	0.17	0.29	0.09	0.09	0.28	0.63	0.44	0.06	0.45	0.18	0.16	0.1	0.37	0.19	0.16	0.05	0.75	0.24	0.05	0.09	0.43	0.12	0.08	0.87	2.04	0.85	0.19	0.1	0.21	0.11
asm|33038515	685	442	0.57	0.27	0	0.11	0	0	0.25	0.26	0.76	0.38	1	2.03	1.1	0.83	0.16	0	0.26	0	0	0.24	0.18	0.28	0.37	0.13	0.11	0.49	0.35	0.32	0.78	0.81	0	0.44	0.28	0.46	0.2
asm|33040775	854	732	0.21	0.16	0.44	0.21	1.02	0.64	0.15	0.04	0.33	0.59	0.38	0.42	0.06	1	2.03	0.21	0.31	0.25	0	0	0.11	0	0.07	0.58	0.53	0.49	0.85	0.06	0.57	0.86	0.15	0.34	0.13	0.44	0.16
asm|14860468	234	200	0.15	0	0.16	0	1.24	0	0	0.05	0.15	0.16	0.6	0.22	0.24	0.92	0	0	0	0	0.25	0.53	0	0	0	0	0	0.18	0	0	0.19	2.02	0.28	0.35	0.38	0.4	0
asm|33040086	441	370	0.17	0.76	0.08	0.09	2.02	0.11	0	0.22	0.16	0.36	0	0.36	0	0	0	0	0	0	0	0.28	0	0.17	0.29	0.16	0	0.49	0	0	0.2	0.24	0	0.29	0.27	0.22	0.16
asm|14940054:asm|8251889	461	314	1	1.68	0.93	0.5	0	0.27	0	0.14	0.38	0.42	0.51	0.14	0	0.58	0	0.16	0	0.44	0	0	0	0.2	0.17	1.75	0	0.46	0.49	0	0.98	2.01	0.17	0.62	0	1.04	0.28
asm|29398921	372	303	1.15	1.47	0.86	0.34	0	0.42	0	0.23	0.1	0.44	0.53	0.14	0	0	0.12	0	0.38	0.3	0.33	1.05	1.37	0.42	0.54	2.01	0	0.23	0.38	0.15	0	0.44	0	0.7	0.16	0.13	0
asm|33038797	804	603	0.26	0.13	0.21	0.11	0	0.14	0	0.17	0.1	0.11	0.13	0.22	0.08	0	0	0	0	0	0	0	0	0.1	0.27	0	0.08	0.36	2.01	0.15	0.25	0.14	0.09	0.23	0.16	0.13	0
asm|33041840	965	514	1.17	1.81	0.7	0.51	0.48	0.16	0.1	0.27	0.59	0.39	0.63	0.34	0	0.71	0.57	0	0.45	0.45	0	1.03	0.48	0.49	0.85	0.83	0.09	0.63	0.22	0.09	0.75	2.01	0	0.48	0.29	0.63	0.17
asm|33043103	4244	3031	0.2	0.13	0.22	0.1	0.32	2.01	0.07	0.33	0.85	0.63	0.49	0.32	0.04	0.06	0.67	0.01	0.42	0.18	0.01	0.38	0.16	0.04	0.49	0.32	0.16	0.33	0.09	0.06	0.4	0.31	0.09	0.32	0.3	0.37	0.15
asm|4174975	239	235	0	0.51	0	0.22	0	2.01	0.47	0.15	0.51	0.43	0.51	0.38	0	0.78	0.31	0	0	0	0	0	0	0	0	0.52	0.2	0.15	0	0	0.32	0	0	0.15	0.1	0.17	0.12
asm|7933284	379	349	0.09	0.46	0.28	0.5	0	0.12	0	0.13	0.35	0.28	0.23	0.64	0	0.52	1.06	0.45	0	1.06	0	0.61	0	2.01	0.47	0.87	0.42	0.2	0.33	0.13	1.1	0.51	0.32	0.3	0.43	0.23	0.17
asm|33037901:asm|33039092	2569	1549	0.38	0.31	0.31	1.76	0.32	0.22	0.28	0.2	0.11	0.1	0.49	0.11	0.09	0.11	0.38	0.71	0.3	0.02	0.82	0.27	0.16	0.61	0.35	0.07	0.09	0.42	0.9	2	0.34	0.75	1.08	0.42	0.65	0.6	0.31

## Sheet: C
#Experiment Accession	Experiment Title	Cell line info	Control
SRX367193	LNCaP_Control	prostate cancer	n/a
SRX367190	LNCaP_H3K27ac	prostate cancer	SRX367193
SRX360384	HCT116_Control	colon cancer	n/a
SRX360382	HCT116_H3K4me3	colon cancer	SRX360384
SRX360377	HCT116_P300	colon cancer	SRX360384
SRX283652	MCF7_Control	breast cancer	n/a
SRX283649	MCF7_H3K27ac	breast cancer	SRX283652
SRX205086	A549_H3K4me3	lung cancer	SRX190026
SRX205074	A549_H3K27ac	lung cancer	SRX190026
SRX190065	LNCaP_Control-	prostate cancer	n/a
SRX190057	MCF7_Control-	breast cancer	n/a
SRX190052	MCF7_H3K4me3-	breast cancer	SRX190057
SRX190026	A549_Control-	lung cancer	n/a
SRX190023	LNCaP_H3K4me3-	prostate cancer	SRX190065
SRX129113	H2171_Control	lung cancer	n/a
SRX129109	H128_Control	lung cancer	n/a
SRX129081	H2171_H3K4me3	lung cancer	SRX129113
SRX129080	H128_H3K4me3	lung cancer	SRX129109
SRX129075	H2171_H3K27ac	lung cancer	SRX129081
SRX129074	H128_H3K27ac	lung cancer	SRX129080
SRX124714	V400_H3K4me3	colon cancer	SRX124690
SRX124713	V9M_H3K4me3	colon cancer	SRX124698
SRX124712	V503_H3K4me3	colon cancer	SRX124695
SRX124708	V400_H3K27ac	colon cancer	SRX124690
SRX124707	V9M_H3K27ac	colon cancer	SRX124698
SRX124706	V503_H3K27ac	colon cancer	SRX124695
SRX124698	V9M_Control	colon cancer	n/a
SRX124695	V503_Control	colon cancer	n/a
SRX124690	V400_Control	colon cancer	n/a
SRX067435	HeLa-S3_H3K27ac	cervical cancer	SRX067410
SRX067433	HeLa-S3_H3K4me3	cervical cancer	SRX067410
SRX067410	HeLa-S3_Control	cervical cancer	n/a
SRX038560	HepG2_Control	liver cancer	n/a
SRX038554	HepG2_H3K4me3	liver cancer	SRX038560
SRX038545	HepG2_H3K27ac	liver cancer	SRX038560
SRX332680	MDAMB231_Control	breast cancer	n/a
SRX332678	MDAMB231_H3K27ac	breast cancer	SRX332680
SRX332676	MDAMB231_H3K4me3	breast cancer	SRX332680
