# Supplementary material for: Comprehensive assembly of novel transcripts from unmapped human RNA-Seq data and their association with cancer
Source: Mol Syst Biol. 2015 Aug 7;11(8):826. doi: 10.15252/msb.156172 (PMC4562499; doi:10.15252/msb.156172)
Supplement: Supplementary file 12 — Table EV10 [file msb0011-0826-sd12.xlsx]

## Sheet: Legend
Table EV10. Summary of 42 newly assembled transcripts with histone marks in matching cancer cell lines.
For each transcript, shown are categories of enhancer marks (as defined in Fig 5), expression frequency, and adjacent gene association (as defined in Fig 4).
The categories for expression frequency and adjacent gene associations are based on p-value < 0.01.

## Sheet: Data
					Overall Frequency
Transcript_ID	Histone mark	Expression frequency	Adjacent gene association	ACC	Bladder	Breast	Cervix	Colon	Liver	Lung	Prostate	Skin	Thyroid	UCS	adjacent gene
asm|33043205	H3K27ac	frequent in cancer	higher expression	0.01	0.16	0.07	0.08	0.03	0.04	0.21	0.02	0	0.26	0.08	CHST15
asm|33042561	H3K4me3+H3K27ac	frequent in cancer	higher expression	0.26	0.19	0.47	0.11	0.34	0.06	0.57	0.37	0.27	0.38	0.59	PTP4A3
asm|33042224:asm|33042185	H3K27ac	frequent in cancer	ns	0.05	0.2	0.33	0.31	0.24	0.2	0.23	0.41	0.08	0.18	0.52	ERMARD
asm|33042688	H3K27ac	frequent in cancer	higher expression	0.01	0.23	0.22	0.33	0.06	0.02	0.19	0.13	0.01	0.1	0.02	PRSS22
asm|23889743	H3K4me3+H3K27ac	frequent in cancer	higher expression	0.02	0.1	0.07	0.13	0.03	0.18	0.2	0	0	0.64	0.09	MGC50722
asm|33034793	H3K27ac	frequent in cancer	ns	0	0.04	0	0	0.04	0	0.12	0	0	0	0	MTUS1
asm|33039309	H3K27ac	frequent in cancer	higher expression	0	0	0	0	0	0	0.03	0.47	0	0	0	GADD45G
asm|33043145	H3K27ac	frequent in cancer	ns	0.06	0.06	0.11	0.02	0.16	0.14	0.12	0.04	0.02	0.38	0.17	CHST15
asm|33043236:asm|33041302	H3K4me3	frequent in cancer	higher expression	0.3	0.09	0.05	0.12	0.05	0.16	0.1	0.04	0.06	0.07	0.1	MGC50722
asm|17855816:asm|33038008	H3K4me3	frequent in cancer	higher expression	0	0.05	0.06	0.12	0.07	0.06	0.11	0	0	0.29	0.04	MGC50722
asm|32241164	H3K4me3+H3K27ac	frequent in normal	ns	0.11	0.2	0.03	0.12	0.02	0.02	0.14	0.04	0.04	0.09	0.03	PECAM1
asm|33038085	H3K4me3+H3K27ac	frequent in normal	ns	0	0.08	0.06	0.06	0.06	0.02	0.18	0.02	0.02	0.03	0.07	SLCO4A1
asm|33038112	H3K4me3+H3K27ac	frequent in normal	higher expression	0.29	0.28	0.25	0.28	0.37	0.22	0.35	0.22	0.27	0.32	0.34	PIM3
asm|30949986	H3K27ac	frequent in normal	higher expression	0	0.01	0.06	0	0	0	0.15	0.02	0.01	0.05	0.05	PECAM1
asm|33041921:asm|33042310	H3K4me3+H3K27ac	frequent in normal	higher expression	0.2	0.4	0.23	0.49	0.62	0.02	0.52	0.13	0.23	0.29	0.33	SLCO4A1
asm|14937236	H3K4me3+H3K27ac	frequent in normal	ns	0	0.01	0	0.01	0	0.21	0.03	0	0	0	0	TOMM20
asm|33042921:asm|31358245	H3K27ac	frequent in normal	higher expression	0.41	0.45	0.65	0.32	0.62	0.31	0.82	0.47	0.39	0.78	0.47	PECAM1
asm|33035142	H3K27ac	frequent in normal	higher expression	0.02	0.07	0.22	0.03	0.07	0	0.47	0.08	0.06	0.25	0.16	PECAM1
asm|33038046	H3K27ac	frequent in normal	higher expression	0.85	0.11	0.16	0.09	0.35	0	0.37	0.44	0.02	0.47	0.27	KCNK3
asm|33042989	H3K27ac	frequent in normal	higher expression	0.02	0.09	0.16	0.07	0.09	0	0.37	0.14	0.08	0.28	0.19	PECAM1
asm|31719676	H3K27ac	frequent in normal	ns	0	0.02	0.04	0	0.03	0.44	0.04	0	0	0.01	0	TOMM20
asm|33041794:asm|33041705	H3K27ac	frequent in normal	higher expression	0.06	0.13	0.2	0.08	0.16	0.08	0.42	0.11	0.08	0.35	0.26	PECAM1
asm|33037629:asm|14419836	H3K27ac	frequent in normal	lower expression	0.04	0.26	0.11	0.13	0.04	0.04	0.17	0.13	0.18	0.16	0.05	MTRNR2L6
asm|33042051:asm|33043054	H3K27ac	frequent in normal	higher expression	0.02	0.16	0.14	0.39	0.08	0.02	0.72	0.1	0.23	0.62	0.23	RAB7B
asm|33039497:asm|33042754	H3K27ac	frequent in normal	higher expression	0.14	0.11	0.52	0.17	0.33	0.25	0.31	0.38	0.21	0.16	0.16	FAM20C
asm|33042229	H3K4me3+H3K27ac	frequent in normal	higher expression	0.23	0.34	0.13	0.19	0.09	0.07	0.39	0.14	0.06	0.39	0.12	PECAM1
asm|33043254:asm|33043275	H3K27ac	frequent in normal	higher expression	0.01	0	0.03	0.02	0.03	0.62	0	0.04	0	0	0.38	TCP10
asm|33043016	H3K27ac	frequent in normal	higher expression	0.02	0.06	0.17	0.02	0.07	0.04	0.29	0.07	0.04	0.21	0.18	PECAM1
asm|736088	H3K27ac	frequent in normal	higher expression	0	0.08	0.13	0.04	0.04	0.03	0.34	0.1	0.04	0.26	0.08	PECAM1
asm|33039701	H3K27ac	frequent in normal	higher expression	0.05	0.08	0.05	0.09	0.22	0	0.09	0.03	0.05	0.06	0.05	SLCO4A1
asm|33039539	H3K27ac	frequent in normal	higher expression	0	0.01	0.01	0	0.01	0	0.13	0	0	0.08	0	SLC26A9
asm|33042549:asm|33042851	H3K27ac	frequent in normal	higher expression	0.02	0.1	0.07	0.23	0.06	0	0.53	0.02	0.07	0.48	0	RAB7B
asm|33042804:asm|33042238	H3K4me3+H3K27ac	mix	ns	0.04	0.41	0.57	0.42	0.59	0.72	0.6	0.25	0.23	0.43	0.16	TOMM20
asm|33043043	H3K27ac	mix	higher expression	0.05	0.07	0.44	0.16	0.26	0.18	0.37	0.26	0.13	0.09	0.16	FAM20C
asm|33042982	H3K4me3+H3K27ac	mix	higher expression	0.41	0.29	0.25	0.13	0.2	0.04	0.37	0.26	0.08	0.19	0.26	PPP2R2D
asm|33042489	H3K4me3+H3K27ac	mix	higher expression	0	0.11	0.13	0.1	0.17	0.04	0.14	0.1	0.29	0.25	0.18	GRK1
asm|33043084:asm|33043098	H3K4me3+H3K27ac	mix	higher expression	0.08	0.09	0.14	0.03	0.09	0	0.16	0.08	0.12	0.06	0.1	BAHCC1
asm|33041967:asm|33039496	H3K27ac	mix	higher expression	0.02	0.07	0.49	0.09	0.19	0.12	0.17	0.36	0.18	0.02	0.03	FAM20C
asm|33042524	H3K27ac	similar frequency	ns	0	0.04	0.08	0.01	0.09	0.05	0.11	0	0	0.06	0	TOMM20
asm|2177215	H3K27ac	similar frequency	ns	0.11	0.12	0.01	0.01	0.02	0	0.13	0.01	0	0.12	0.02	PECAM1
asm|33039491	H3K27ac	similar frequency	higher expression	0	0.01	0	0	0.2	0	0.03	0	0	0	0	ADAP1
asm|33041633	H3K4me3	frequent in normal	ns	0.06	0.1	0.11	0.02	0.09	0.01	0.15	0.08	0.12	0.12	0.1	VPS53
